# Supplementary material for: Sperm long non-coding RNAs as markers for ram fertility
Source: Front Vet Sci. 2024 May 10;11:1337939. doi: 10.3389/fvets.2024.1337939 (PMC11117017; doi:10.3389/fvets.2024.1337939)
Supplement: Supplementary file 4 [file Data_Sheet_1.CSV]

Supplementary Table 3: Novel lncRNAs information
Chromosome	Exon_number	Start	End	Strand	Novel_lncRNA_Gene_ID
1	exon	418	1886	+	exon_number "1"; gene_id "XLOC_000001"; transcript_name "TCONS_00000001"; gene_biotype "novel"; class_code "u"; transcript_id "TCONS_00000001"; gene_name "XLOC_000001"; transcript_biotype "lincRNA"
1	exon	10858	11096	+	exon_number "2"; gene_id "XLOC_000001"; transcript_name "TCONS_00000001"; gene_biotype "novel"; class_code "u"; transcript_id "TCONS_00000001"; gene_name "XLOC_000001"; transcript_biotype "lincRNA"
1	exon	40797	41482	+	exon_number "1"; gene_id "XLOC_000008"; transcript_name "TCONS_00000010"; gene_biotype "novel"; class_code "u"; transcript_id "TCONS_00000010"; gene_name "XLOC_000008"; transcript_biotype "lincRNA"
1	exon	41507	41763	+	exon_number "2"; gene_id "XLOC_000008"; transcript_name "TCONS_00000010"; gene_biotype "novel"; class_code "u"; transcript_id "TCONS_00000010"; gene_name "XLOC_000008"; transcript_biotype "lincRNA"
1	exon	97025	98686	+	exon_number "1"; gene_id "XLOC_000020"; transcript_name "TCONS_00000022"; gene_biotype "novel"; class_code "u"; transcript_id "TCONS_00000022"; gene_name "XLOC_000020"; transcript_biotype "lincRNA"
1	exon	98711	99061	+	exon_number "2"; gene_id "XLOC_000020"; transcript_name "TCONS_00000022"; gene_biotype "novel"; class_code "u"; transcript_id "TCONS_00000022"; gene_name "XLOC_000020"; transcript_biotype "lincRNA"
1	exon	115158	119799	+	exon_number "1"; gene_id "XLOC_000024"; transcript_name "TCONS_00000026"; gene_biotype "novel"; class_code "u"; transcript_id "TCONS_00000026"; gene_name "XLOC_000024"; transcript_biotype "lincRNA"
1	exon	119822	120982	+	exon_number "2"; gene_id "XLOC_000024"; transcript_name "TCONS_00000026"; gene_biotype "novel"; class_code "u"; transcript_id "TCONS_00000026"; gene_name "XLOC_000024"; transcript_biotype "lincRNA"
1	exon	448512	448906	+	nearest_ref "ENSOART00020000102"; exon_number "1"; gene_id "ENSOARG00020000087"; transcript_name "TCONS_00000080"; gene_biotype "protein_coding"; class_code "x"; transcript_id "TCONS_00000080"; gene_name "SEPTIN2"; transcript_biotype "antisense"
1	exon	449006	449280	+	nearest_ref "ENSOART00020000102"; exon_number "2"; gene_id "ENSOARG00020000087"; transcript_name "TCONS_00000080"; gene_biotype "protein_coding"; class_code "x"; transcript_id "TCONS_00000080"; gene_name "SEPTIN2"; transcript_biotype "antisense"
1	exon	538390	541703	+	exon_number "1"; gene_id "XLOC_000083"; transcript_name "TCONS_00000092"; gene_biotype "novel"; class_code "u"; transcript_id "TCONS_00000092"; gene_name "XLOC_000083"; transcript_biotype "lincRNA"
1	exon	541822	541857	+	exon_number "2"; gene_id "XLOC_000083"; transcript_name "TCONS_00000092"; gene_biotype "novel"; class_code "u"; transcript_id "TCONS_00000092"; gene_name "XLOC_000083"; transcript_biotype "lincRNA"
1	exon	721374	726653	+	nearest_ref "ENSOART00020000995"; exon_number "1"; gene_id "ENSOARG00020000704"; transcript_name "TCONS_00000113"; gene_biotype "protein_coding"; class_code "x"; transcript_id "TCONS_00000113"; gene_name "CROCC2"; transcript_biotype "antisense"
1	exon	726952	729304	+	nearest_ref "ENSOART00020000995"; exon_number "2"; gene_id "ENSOARG00020000704"; transcript_name "TCONS_00000113"; gene_biotype "protein_coding"; class_code "x"; transcript_id "TCONS_00000113"; gene_name "CROCC2"; transcript_biotype "antisense"
1	exon	794052	796773	+	nearest_ref "ENSOART00020001081"; exon_number "1"; gene_id "ENSOARG00020000775"; transcript_name "TCONS_00000125"; gene_biotype "protein_coding"; class_code "x"; transcript_id "TCONS_00000125"; gene_name "AGXT"; transcript_biotype "antisense"
1	exon	796841	797370	+	nearest_ref "ENSOART00020001081"; exon_number "2"; gene_id "ENSOARG00020000775"; transcript_name "TCONS_00000125"; gene_biotype "protein_coding"; class_code "x"; transcript_id "TCONS_00000125"; gene_name "AGXT"; transcript_biotype "antisense"
1	exon	1228779	1235659	+	exon_number "1"; gene_id "XLOC_000168"; transcript_name "TCONS_00000186"; gene_biotype "novel"; class_code "u"; transcript_id "TCONS_00000186"; gene_name "XLOC_000168"; transcript_biotype "lincRNA"
1	exon	1267367	1267635	+	exon_number "2"; gene_id "XLOC_000168"; transcript_name "TCONS_00000186"; gene_biotype "novel"; class_code "u"; transcript_id "TCONS_00000186"; gene_name "XLOC_000168"; transcript_biotype "lincRNA"
1	exon	1577713	1581908	+	exon_number "1"; gene_id "XLOC_000195"; transcript_name "TCONS_00000217"; gene_biotype "novel"; class_code "u"; transcript_id "TCONS_00000217"; gene_name "XLOC_000195"; transcript_biotype "lincRNA"
1	exon	1582102	1582155	+	exon_number "2"; gene_id "XLOC_000195"; transcript_name "TCONS_00000217"; gene_biotype "novel"; class_code "u"; transcript_id "TCONS_00000217"; gene_name "XLOC_000195"; transcript_biotype "lincRNA"
1	exon	1700849	1701946	+	exon_number "1"; gene_id "XLOC_000211"; transcript_name "TCONS_00000233"; gene_biotype "novel"; class_code "u"; transcript_id "TCONS_00000233"; gene_name "XLOC_000211"; transcript_biotype "lincRNA"
1	exon	1702059	1703168	+	exon_number "2"; gene_id "XLOC_000211"; transcript_name "TCONS_00000233"; gene_biotype "novel"; class_code "u"; transcript_id "TCONS_00000233"; gene_name "XLOC_000211"; transcript_biotype "lincRNA"
1	exon	1721019	1721720	+	exon_number "1"; gene_id "XLOC_000215"; transcript_name "TCONS_00000237"; gene_biotype "novel"; class_code "u"; transcript_id "TCONS_00000237"; gene_name "XLOC_000215"; transcript_biotype "lincRNA"
1	exon	1766958	1767001	+	exon_number "2"; gene_id "XLOC_000215"; transcript_name "TCONS_00000237"; gene_biotype "novel"; class_code "u"; transcript_id "TCONS_00000237"; gene_name "XLOC_000215"; transcript_biotype "lincRNA"
1	exon	1724814	1725810	+	exon_number "1"; gene_id "XLOC_000216"; transcript_name "TCONS_00000238"; gene_biotype "novel"; class_code "u"; transcript_id "TCONS_00000238"; gene_name "XLOC_000216"; transcript_biotype "lincRNA"
1	exon	1770990	1771083	+	exon_number "2"; gene_id "XLOC_000216"; transcript_name "TCONS_00000238"; gene_biotype "novel"; class_code "u"; transcript_id "TCONS_00000238"; gene_name "XLOC_000216"; transcript_biotype "lincRNA"
1	exon	1728476	1729750	+	exon_number "1"; gene_id "XLOC_000217"; transcript_name "TCONS_00000239"; gene_biotype "novel"; class_code "u"; transcript_id "TCONS_00000239"; gene_name "XLOC_000217"; transcript_biotype "lincRNA"
1	exon	1774933	1775418	+	exon_number "2"; gene_id "XLOC_000217"; transcript_name "TCONS_00000239"; gene_biotype "novel"; class_code "u"; transcript_id "TCONS_00000239"; gene_name "XLOC_000217"; transcript_biotype "lincRNA"
1	exon	1977552	1977797	+	exon_number "1"; gene_id "XLOC_000250"; transcript_name "TCONS_00000272"; gene_biotype "novel"; class_code "u"; transcript_id "TCONS_00000272"; gene_name "XLOC_000250"; transcript_biotype "lincRNA"
1	exon	1977821	1979482	+	exon_number "2"; gene_id "XLOC_000250"; transcript_name "TCONS_00000272"; gene_biotype "novel"; class_code "u"; transcript_id "TCONS_00000272"; gene_name "XLOC_000250"; transcript_biotype "lincRNA"
1	exon	2129609	2130691	+	nearest_ref "ENSOART00020002034"; exon_number "1"; gene_id "ENSOARG00020001352"; transcript_name "TCONS_00000305"; gene_biotype "protein_coding"; class_code "i"; transcript_id "TCONS_00000305"; gene_name "HDAC4"; transcript_biotype "sense_intronic"
1	exon	2131055	2131292	+	nearest_ref "ENSOART00020002034"; exon_number "2"; gene_id "ENSOARG00020001352"; transcript_name "TCONS_00000305"; gene_biotype "protein_coding"; class_code "i"; transcript_id "TCONS_00000305"; gene_name "HDAC4"; transcript_biotype "sense_intronic"
1	exon	2211214	2211246	+	nearest_ref "ENSOART00020002034"; exon_number "1"; gene_id "ENSOARG00020001352"; transcript_name "TCONS_00000324"; gene_biotype "protein_coding"; class_code "i"; transcript_id "TCONS_00000324"; gene_name "HDAC4"; transcript_biotype "sense_intronic"
1	exon	2211311	2211926	+	nearest_ref "ENSOART00020002034"; exon_number "2"; gene_id "ENSOARG00020001352"; transcript_name "TCONS_00000324"; gene_biotype "protein_coding"; class_code "i"; transcript_id "TCONS_00000324"; gene_name "HDAC4"; transcript_biotype "sense_intronic"
1	exon	2371994	2372013	+	exon_number "1"; gene_id "XLOC_000324"; transcript_name "TCONS_00000361"; gene_biotype "novel"; class_code "u"; transcript_id "TCONS_00000361"; gene_name "XLOC_000324"; transcript_biotype "lincRNA"
1	exon	2372212	2374598	+	exon_number "2"; gene_id "XLOC_000324"; transcript_name "TCONS_00000361"; gene_biotype "novel"; class_code "u"; transcript_id "TCONS_00000361"; gene_name "XLOC_000324"; transcript_biotype "lincRNA"
1	exon	3016762	3017002	+	nearest_ref "ENSOART00020002683"; exon_number "1"; gene_id "ENSOARG00020001749"; transcript_name "TCONS_00000467"; gene_biotype "pseudogene"; class_code "i"; transcript_id "TCONS_00000467"; gene_name "-"; transcript_biotype "sense_intronic"
1	exon	3017029	3018154	+	nearest_ref "ENSOART00020002683"; exon_number "2"; gene_id "ENSOARG00020001749"; transcript_name "TCONS_00000467"; gene_biotype "pseudogene"; class_code "i"; transcript_id "TCONS_00000467"; gene_name "-"; transcript_biotype "sense_intronic"
1	exon	3018972	3019216	+	nearest_ref "ENSOART00020002683"; exon_number "3"; gene_id "ENSOARG00020001749"; transcript_name "TCONS_00000467"; gene_biotype "pseudogene"; class_code "i"; transcript_id "TCONS_00000467"; gene_name "-"; transcript_biotype "sense_intronic"
1	exon	3016762	3017188	+	nearest_ref "ENSOART00020002683"; exon_number "1"; gene_id "ENSOARG00020001749"; transcript_name "TCONS_00000466"; gene_biotype "pseudogene"; class_code "i"; transcript_id "TCONS_00000466"; gene_name "-"; transcript_biotype "sense_intronic"
1	exon	3018006	3018154	+	nearest_ref "ENSOART00020002683"; exon_number "2"; gene_id "ENSOARG00020001749"; transcript_name "TCONS_00000466"; gene_biotype "pseudogene"; class_code "i"; transcript_id "TCONS_00000466"; gene_name "-"; transcript_biotype "sense_intronic"
1	exon	3018972	3019216	+	nearest_ref "ENSOART00020002683"; exon_number "3"; gene_id "ENSOARG00020001749"; transcript_name "TCONS_00000466"; gene_biotype "pseudogene"; class_code "i"; transcript_id "TCONS_00000466"; gene_name "-"; transcript_biotype "sense_intronic"
1	exon	3016762	3017212	+	nearest_ref "ENSOART00020002683"; exon_number "1"; gene_id "ENSOARG00020001749"; transcript_name "TCONS_00000465"; gene_biotype "pseudogene"; class_code "i"; transcript_id "TCONS_00000465"; gene_name "-"; transcript_biotype "sense_intronic"
1	exon	3018030	3018154	+	nearest_ref "ENSOART00020002683"; exon_number "2"; gene_id "ENSOARG00020001749"; transcript_name "TCONS_00000465"; gene_biotype "pseudogene"; class_code "i"; transcript_id "TCONS_00000465"; gene_name "-"; transcript_biotype "sense_intronic"
1	exon	3018972	3019216	+	nearest_ref "ENSOART00020002683"; exon_number "3"; gene_id "ENSOARG00020001749"; transcript_name "TCONS_00000465"; gene_biotype "pseudogene"; class_code "i"; transcript_id "TCONS_00000465"; gene_name "-"; transcript_biotype "sense_intronic"
1	exon	3066572	3066687	+	nearest_ref "ENSOART00020002683"; exon_number "1"; gene_id "ENSOARG00020001749"; transcript_name "TCONS_00000471"; gene_biotype "pseudogene"; class_code "x"; transcript_id "TCONS_00000471"; gene_name "-"; transcript_biotype "antisense"
1	exon	3103057	3106576	+	nearest_ref "ENSOART00020002683"; exon_number "2"; gene_id "ENSOARG00020001749"; transcript_name "TCONS_00000471"; gene_biotype "pseudogene"; class_code "x"; transcript_id "TCONS_00000471"; gene_name "-"; transcript_biotype "antisense"
1	exon	3066813	3066952	+	nearest_ref "ENSOART00020002683"; exon_number "1"; gene_id "ENSOARG00020001749"; transcript_name "TCONS_00000472"; gene_biotype "pseudogene"; class_code "x"; transcript_id "TCONS_00000472"; gene_name "-"; transcript_biotype "antisense"
1	exon	3103331	3104050	+	nearest_ref "ENSOART00020002683"; exon_number "2"; gene_id "ENSOARG00020001749"; transcript_name "TCONS_00000472"; gene_biotype "pseudogene"; class_code "x"; transcript_id "TCONS_00000472"; gene_name "-"; transcript_biotype "antisense"
1	exon	3655980	3656047	+	exon_number "1"; gene_id "XLOC_000501"; transcript_name "TCONS_00000550"; gene_biotype "novel"; class_code "u"; transcript_id "TCONS_00000550"; gene_name "XLOC_000501"; transcript_biotype "lincRNA"
1	exon	3656087	3656285	+	exon_number "2"; gene_id "XLOC_000501"; transcript_name "TCONS_00000550"; gene_biotype "novel"; class_code "u"; transcript_id "TCONS_00000550"; gene_name "XLOC_000501"; transcript_biotype "lincRNA"
1	exon	4845246	4845418	+	exon_number "1"; gene_id "XLOC_000596"; transcript_name "TCONS_00000663"; gene_biotype "novel"; class_code "u"; transcript_id "TCONS_00000663"; gene_name "XLOC_000596"; transcript_biotype "lincRNA"
1	exon	4845441	4845713	+	exon_number "2"; gene_id "XLOC_000596"; transcript_name "TCONS_00000663"; gene_biotype "novel"; class_code "u"; transcript_id "TCONS_00000663"; gene_name "XLOC_000596"; transcript_biotype "lincRNA"
1	exon	5297728	5298367	+	nearest_ref "ENSOART00020006982"; exon_number "1"; gene_id "ENSOARG00020004474"; transcript_name "TCONS_00000729"; gene_biotype "protein_coding"; class_code "x"; transcript_id "TCONS_00000729"; gene_name "AGAP1"; transcript_biotype "antisense"
1	exon	5298747	5298772	+	nearest_ref "ENSOART00020006982"; exon_number "2"; gene_id "ENSOARG00020004474"; transcript_name "TCONS_00000729"; gene_biotype "protein_coding"; class_code "x"; transcript_id "TCONS_00000729"; gene_name "AGAP1"; transcript_biotype "antisense"
1	exon	5454733	5454771	+	nearest_ref "ENSOART00020006846"; exon_number "1"; gene_id "ENSOARG00020004474"; transcript_name "TCONS_00000759"; gene_biotype "protein_coding"; class_code "i"; transcript_id "TCONS_00000759"; gene_name "AGAP1"; transcript_biotype "sense_intronic"
1	exon	5465586	5466311	+	nearest_ref "ENSOART00020006846"; exon_number "2"; gene_id "ENSOARG00020004474"; transcript_name "TCONS_00000759"; gene_biotype "protein_coding"; class_code "i"; transcript_id "TCONS_00000759"; gene_name "AGAP1"; transcript_biotype "sense_intronic"
1	exon	5897446	5897468	+	exon_number "1"; gene_id "XLOC_000742"; transcript_name "TCONS_00000811"; gene_biotype "novel"; class_code "u"; transcript_id "TCONS_00000811"; gene_name "XLOC_000742"; transcript_biotype "lincRNA"
1	exon	5897853	5897904	+	exon_number "2"; gene_id "XLOC_000742"; transcript_name "TCONS_00000811"; gene_biotype "novel"; class_code "u"; transcript_id "TCONS_00000811"; gene_name "XLOC_000742"; transcript_biotype "lincRNA"
1	exon	5898092	5898698	+	exon_number "3"; gene_id "XLOC_000742"; transcript_name "TCONS_00000811"; gene_biotype "novel"; class_code "u"; transcript_id "TCONS_00000811"; gene_name "XLOC_000742"; transcript_biotype "lincRNA"
1	exon	5897853	5897930	+	exon_number "1"; gene_id "XLOC_000742"; transcript_name "TCONS_00000813"; gene_biotype "novel"; class_code "u"; transcript_id "TCONS_00000813"; gene_name "XLOC_000742"; transcript_biotype "lincRNA"
1	exon	5897980	5898020	+	exon_number "2"; gene_id "XLOC_000742"; transcript_name "TCONS_00000813"; gene_biotype "novel"; class_code "u"; transcript_id "TCONS_00000813"; gene_name "XLOC_000742"; transcript_biotype "lincRNA"
1	exon	5898092	5898899	+	exon_number "3"; gene_id "XLOC_000742"; transcript_name "TCONS_00000813"; gene_biotype "novel"; class_code "u"; transcript_id "TCONS_00000813"; gene_name "XLOC_000742"; transcript_biotype "lincRNA"
1	exon	5897853	5897930	+	exon_number "1"; gene_id "XLOC_000742"; transcript_name "TCONS_00000812"; gene_biotype "novel"; class_code "u"; transcript_id "TCONS_00000812"; gene_name "XLOC_000742"; transcript_biotype "lincRNA"
1	exon	5897980	5898047	+	exon_number "2"; gene_id "XLOC_000742"; transcript_name "TCONS_00000812"; gene_biotype "novel"; class_code "u"; transcript_id "TCONS_00000812"; gene_name "XLOC_000742"; transcript_biotype "lincRNA"
1	exon	5898092	5898899	+	exon_number "3"; gene_id "XLOC_000742"; transcript_name "TCONS_00000812"; gene_biotype "novel"; class_code "u"; transcript_id "TCONS_00000812"; gene_name "XLOC_000742"; transcript_biotype "lincRNA"
1	exon	6097519	6099550	+	exon_number "1"; gene_id "XLOC_000771"; transcript_name "TCONS_00000844"; gene_biotype "novel"; class_code "u"; transcript_id "TCONS_00000844"; gene_name "XLOC_000771"; transcript_biotype "lincRNA"
1	exon	6099803	6100504	+	exon_number "2"; gene_id "XLOC_000771"; transcript_name "TCONS_00000844"; gene_biotype "novel"; class_code "u"; transcript_id "TCONS_00000844"; gene_name "XLOC_000771"; transcript_biotype "lincRNA"
1	exon	6097519	6099602	+	exon_number "1"; gene_id "XLOC_000771"; transcript_name "TCONS_00000843"; gene_biotype "novel"; class_code "u"; transcript_id "TCONS_00000843"; gene_name "XLOC_000771"; transcript_biotype "lincRNA"
1	exon	6099855	6100504	+	exon_number "2"; gene_id "XLOC_000771"; transcript_name "TCONS_00000843"; gene_biotype "novel"; class_code "u"; transcript_id "TCONS_00000843"; gene_name "XLOC_000771"; transcript_biotype "lincRNA"
1	exon	7666164	7666674	+	nearest_ref "ENSOART00020012109"; exon_number "1"; gene_id "ENSOARG00020007641"; transcript_name "TCONS_00000919"; gene_biotype "protein_coding"; class_code "x"; transcript_id "TCONS_00000919"; gene_name "DGKD"; transcript_biotype "antisense"
1	exon	7741342	7742427	+	nearest_ref "ENSOART00020012109"; exon_number "2"; gene_id "ENSOARG00020007641"; transcript_name "TCONS_00000919"; gene_biotype "protein_coding"; class_code "x"; transcript_id "TCONS_00000919"; gene_name "DGKD"; transcript_biotype "antisense"
1	exon	7669210	7669397	+	nearest_ref "ENSOART00020012109"; exon_number "1"; gene_id "ENSOARG00020007641"; transcript_name "TCONS_00000920"; gene_biotype "protein_coding"; class_code "x"; transcript_id "TCONS_00000920"; gene_name "DGKD"; transcript_biotype "antisense"
1	exon	7744042	7744692	+	nearest_ref "ENSOART00020012109"; exon_number "2"; gene_id "ENSOARG00020007641"; transcript_name "TCONS_00000920"; gene_biotype "protein_coding"; class_code "x"; transcript_id "TCONS_00000920"; gene_name "DGKD"; transcript_biotype "antisense"
1	exon	7968980	7969783	+	nearest_ref "ENSOART00020016646"; exon_number "1"; gene_id "ENSOARG00020010848"; transcript_name "TCONS_00000928"; gene_biotype "protein_coding"; class_code "i"; transcript_id "TCONS_00000928"; gene_name "INPP5D"; transcript_biotype "sense_intronic"
1	exon	7970061	7970090	+	nearest_ref "ENSOART00020016646"; exon_number "2"; gene_id "ENSOARG00020010848"; transcript_name "TCONS_00000928"; gene_biotype "protein_coding"; class_code "i"; transcript_id "TCONS_00000928"; gene_name "INPP5D"; transcript_biotype "sense_intronic"
1	exon	8480871	8481178	+	exon_number "1"; gene_id "XLOC_000870"; transcript_name "TCONS_00000959"; gene_biotype "novel"; class_code "u"; transcript_id "TCONS_00000959"; gene_name "XLOC_000870"; transcript_biotype "lincRNA"
1	exon	8521855	8522202	+	exon_number "2"; gene_id "XLOC_000870"; transcript_name "TCONS_00000959"; gene_biotype "novel"; class_code "u"; transcript_id "TCONS_00000959"; gene_name "XLOC_000870"; transcript_biotype "lincRNA"
1	exon	8501455	8502197	+	nearest_ref "ENSOART00020010120"; exon_number "1"; gene_id "ENSOARG00020006579"; transcript_name "TCONS_00000961"; gene_biotype "protein_coding"; class_code "o"; transcript_id "TCONS_00000961"; gene_name "ZSCAN20"; transcript_biotype "sense_overlapping"
1	exon	8736264	8737655	+	nearest_ref "ENSOART00020010120"; exon_number "2"; gene_id "ENSOARG00020006579"; transcript_name "TCONS_00000961"; gene_biotype "protein_coding"; class_code "o"; transcript_id "TCONS_00000961"; gene_name "ZSCAN20"; transcript_biotype "sense_overlapping"
1	exon	8513394	8513466	+	nearest_ref "ENSOART00020010120"; exon_number "1"; gene_id "ENSOARG00020006579"; transcript_name "TCONS_00000962"; gene_biotype "protein_coding"; class_code "o"; transcript_id "TCONS_00000962"; gene_name "ZSCAN20"; transcript_biotype "sense_overlapping"
1	exon	8747491	8747824	+	nearest_ref "ENSOART00020010120"; exon_number "2"; gene_id "ENSOARG00020006579"; transcript_name "TCONS_00000962"; gene_biotype "protein_coding"; class_code "o"; transcript_id "TCONS_00000962"; gene_name "ZSCAN20"; transcript_biotype "sense_overlapping"
1	exon	8803397	8804046	+	nearest_ref "ENSOART00020013280"; exon_number "1"; gene_id "ENSOARG00020006862"; transcript_name "TCONS_00000974"; gene_biotype "protein_coding"; class_code "i"; transcript_id "TCONS_00000974"; gene_name "CSMD2"; transcript_biotype "sense_intronic"
1	exon	8804110	8804441	+	nearest_ref "ENSOART00020013280"; exon_number "2"; gene_id "ENSOARG00020006862"; transcript_name "TCONS_00000974"; gene_biotype "protein_coding"; class_code "i"; transcript_id "TCONS_00000974"; gene_name "CSMD2"; transcript_biotype "sense_intronic"
1	exon	8985807	8986114	+	nearest_ref "ENSOART00020013280"; exon_number "1"; gene_id "ENSOARG00020006862"; transcript_name "TCONS_00000988"; gene_biotype "protein_coding"; class_code "i"; transcript_id "TCONS_00000988"; gene_name "CSMD2"; transcript_biotype "sense_intronic"
1	exon	8986330	8987345	+	nearest_ref "ENSOART00020013280"; exon_number "2"; gene_id "ENSOARG00020006862"; transcript_name "TCONS_00000988"; gene_biotype "protein_coding"; class_code "i"; transcript_id "TCONS_00000988"; gene_name "CSMD2"; transcript_biotype "sense_intronic"
1	exon	10159373	10161780	+	exon_number "1"; gene_id "XLOC_000949"; transcript_name "TCONS_00001041"; gene_biotype "novel"; class_code "u"; transcript_id "TCONS_00001041"; gene_name "XLOC_000949"; transcript_biotype "lincRNA"
1	exon	10162875	10164637	+	exon_number "2"; gene_id "XLOC_000949"; transcript_name "TCONS_00001041"; gene_biotype "novel"; class_code "u"; transcript_id "TCONS_00001041"; gene_name "XLOC_000949"; transcript_biotype "lincRNA"
1	exon	13208486	13208905	+	nearest_ref "ENSOART00020026622"; exon_number "1"; gene_id "ENSOARG00020017300"; transcript_name "TCONS_00001233"; gene_biotype "protein_coding"; class_code "x"; transcript_id "TCONS_00001233"; gene_name "FHL3"; transcript_biotype "antisense"
1	exon	13208933	13210106	+	nearest_ref "ENSOART00020026622"; exon_number "2"; gene_id "ENSOARG00020017300"; transcript_name "TCONS_00001233"; gene_biotype "protein_coding"; class_code "x"; transcript_id "TCONS_00001233"; gene_name "FHL3"; transcript_biotype "antisense"
1	exon	13258666	13259680	+	nearest_ref "ENSOART00020026757"; exon_number "1"; gene_id "ENSOARG00020017421"; transcript_name "TCONS_00001234"; gene_biotype "protein_coding"; class_code "o"; transcript_id "TCONS_00001234"; gene_name "UTP11"; transcript_biotype "sense_overlapping"
1	exon	13320577	13320971	+	nearest_ref "ENSOART00020026757"; exon_number "2"; gene_id "ENSOARG00020017421"; transcript_name "TCONS_00001234"; gene_biotype "protein_coding"; class_code "o"; transcript_id "TCONS_00001234"; gene_name "UTP11"; transcript_biotype "sense_overlapping"
1	exon	13263519	13263968	+	nearest_ref "ENSOART00020026757"; exon_number "1"; gene_id "ENSOARG00020017421"; transcript_name "TCONS_00001235"; gene_biotype "protein_coding"; class_code "o"; transcript_id "TCONS_00001235"; gene_name "UTP11"; transcript_biotype "sense_overlapping"
1	exon	13324855	13325777	+	nearest_ref "ENSOART00020026757"; exon_number "2"; gene_id "ENSOARG00020017421"; transcript_name "TCONS_00001235"; gene_biotype "protein_coding"; class_code "o"; transcript_id "TCONS_00001235"; gene_name "UTP11"; transcript_biotype "sense_overlapping"
1	exon	14713977	14714419	+	nearest_ref "ENSOART00020040256"; exon_number "1"; gene_id "ENSOARG00020018731"; transcript_name "TCONS_00001298"; gene_biotype "protein_coding"; class_code "o"; transcript_id "TCONS_00001298"; gene_name "MACF1"; transcript_biotype "sense_overlapping"
1	exon	14714528	14715663	+	nearest_ref "ENSOART00020040256"; exon_number "2"; gene_id "ENSOARG00020018731"; transcript_name "TCONS_00001298"; gene_biotype "protein_coding"; class_code "o"; transcript_id "TCONS_00001298"; gene_name "MACF1"; transcript_biotype "sense_overlapping"
1	exon	14950042	14951473	+	nearest_ref "ENSOART00020040256"; exon_number "3"; gene_id "ENSOARG00020018731"; transcript_name "TCONS_00001298"; gene_biotype "protein_coding"; class_code "o"; transcript_id "TCONS_00001298"; gene_name "MACF1"; transcript_biotype "sense_overlapping"
1	exon	17644120	17644167	+	nearest_ref "ENSOART00020000292"; exon_number "1"; gene_id "ENSOARG00020000184"; transcript_name "TCONS_00001435"; gene_biotype "lncRNA"; class_code "o"; transcript_id "TCONS_00001435"; gene_name "-"; transcript_biotype "sense_overlapping"
1	exon	17691772	17692695	+	nearest_ref "ENSOART00020000292"; exon_number "2"; gene_id "ENSOARG00020000184"; transcript_name "TCONS_00001435"; gene_biotype "lncRNA"; class_code "o"; transcript_id "TCONS_00001435"; gene_name "-"; transcript_biotype "sense_overlapping"
1	exon	19127010	19127669	+	nearest_ref "ENSOART00020003849"; exon_number "1"; gene_id "ENSOARG00020001758"; transcript_name "TCONS_00001537"; gene_biotype "protein_coding"; class_code "i"; transcript_id "TCONS_00001537"; gene_name "ST3GAL3"; transcript_biotype "sense_intronic"
1	exon	19127691	19127778	+	nearest_ref "ENSOART00020003849"; exon_number "2"; gene_id "ENSOARG00020001758"; transcript_name "TCONS_00001537"; gene_biotype "protein_coding"; class_code "i"; transcript_id "TCONS_00001537"; gene_name "ST3GAL3"; transcript_biotype "sense_intronic"
1	exon	20319540	20320381	+	nearest_ref "ENSOART00020004465"; exon_number "1"; gene_id "ENSOARG00020002902"; transcript_name "TCONS_00001636"; gene_biotype "protein_coding"; class_code "o"; transcript_id "TCONS_00001636"; gene_name "RPS8"; transcript_biotype "sense_overlapping"
1	exon	20320411	20320754	+	nearest_ref "ENSOART00020004465"; exon_number "2"; gene_id "ENSOARG00020002902"; transcript_name "TCONS_00001636"; gene_biotype "protein_coding"; class_code "o"; transcript_id "TCONS_00001636"; gene_name "RPS8"; transcript_biotype "sense_overlapping"
1	exon	20748696	20748919	+	nearest_ref "ENSOART00020000109"; exon_number "1"; gene_id "ENSOARG00020000085"; transcript_name "TCONS_00001650"; gene_biotype "protein_coding"; class_code "x"; transcript_id "TCONS_00001650"; gene_name "TESK2"; transcript_biotype "antisense"
1	exon	20782312	20783343	+	nearest_ref "ENSOART00020000109"; exon_number "2"; gene_id "ENSOARG00020000085"; transcript_name "TCONS_00001650"; gene_biotype "protein_coding"; class_code "x"; transcript_id "TCONS_00001650"; gene_name "TESK2"; transcript_biotype "antisense"
1	exon	22150661	22150838	+	nearest_ref "ENSOART00020002542"; exon_number "1"; gene_id "ENSOARG00020001546"; transcript_name "TCONS_00001723"; gene_biotype "protein_coding"; class_code "x"; transcript_id "TCONS_00001723"; gene_name "-"; transcript_biotype "antisense"
1	exon	22202876	22203881	+	nearest_ref "ENSOART00020002542"; exon_number "2"; gene_id "ENSOARG00020001546"; transcript_name "TCONS_00001723"; gene_biotype "protein_coding"; class_code "x"; transcript_id "TCONS_00001723"; gene_name "-"; transcript_biotype "antisense"
1	exon	22202647	22203377	+	exon_number "1"; gene_id "XLOC_001551"; transcript_name "TCONS_00001727"; gene_biotype "novel"; class_code "u"; transcript_id "TCONS_00001727"; gene_name "XLOC_001551"; transcript_biotype "lincRNA"
1	exon	22203415	22203881	+	exon_number "2"; gene_id "XLOC_001551"; transcript_name "TCONS_00001727"; gene_biotype "novel"; class_code "u"; transcript_id "TCONS_00001727"; gene_name "XLOC_001551"; transcript_biotype "lincRNA"
1	exon	22190068	22190388	+	nearest_ref "ENSOART00020002662"; exon_number "1"; gene_id "ENSOARG00020001738"; transcript_name "TCONS_00001725"; gene_biotype "protein_coding"; class_code "x"; transcript_id "TCONS_00001725"; gene_name "-"; transcript_biotype "antisense"
1	exon	22228567	22228963	+	nearest_ref "ENSOART00020002662"; exon_number "2"; gene_id "ENSOARG00020001738"; transcript_name "TCONS_00001725"; gene_biotype "protein_coding"; class_code "x"; transcript_id "TCONS_00001725"; gene_name "-"; transcript_biotype "antisense"
1	exon	22194859	22194953	+	nearest_ref "ENSOART00020002662"; exon_number "1"; gene_id "ENSOARG00020001738"; transcript_name "TCONS_00001726"; gene_biotype "protein_coding"; class_code "x"; transcript_id "TCONS_00001726"; gene_name "-"; transcript_biotype "antisense"
1	exon	22233107	22234345	+	nearest_ref "ENSOART00020002662"; exon_number "2"; gene_id "ENSOARG00020001738"; transcript_name "TCONS_00001726"; gene_biotype "protein_coding"; class_code "x"; transcript_id "TCONS_00001726"; gene_name "-"; transcript_biotype "antisense"
1	exon	22925612	22925673	+	nearest_ref "ENSOART00020003663"; exon_number "1"; gene_id "ENSOARG00020002393"; transcript_name "TCONS_00001776"; gene_biotype "protein_coding"; class_code "x"; transcript_id "TCONS_00001776"; gene_name "TRABD2B"; transcript_biotype "antisense"
1	exon	22966139	22967760	+	nearest_ref "ENSOART00020003663"; exon_number "2"; gene_id "ENSOARG00020002393"; transcript_name "TCONS_00001776"; gene_biotype "protein_coding"; class_code "x"; transcript_id "TCONS_00001776"; gene_name "TRABD2B"; transcript_biotype "antisense"
1	exon	25361496	25361792	+	nearest_ref "ENSOART00020004022"; exon_number "1"; gene_id "ENSOARG00020002623"; transcript_name "TCONS_00001851"; gene_biotype "rRNA"; class_code "x"; transcript_id "TCONS_00001851"; gene_name "5S_rRNA"; transcript_biotype "antisense"
1	exon	25575012	25575067	+	nearest_ref "ENSOART00020004022"; exon_number "2"; gene_id "ENSOARG00020002623"; transcript_name "TCONS_00001851"; gene_biotype "rRNA"; class_code "x"; transcript_id "TCONS_00001851"; gene_name "5S_rRNA"; transcript_biotype "antisense"
1	exon	25514439	25514694	+	exon_number "1"; gene_id "XLOC_001673"; transcript_name "TCONS_00001854"; gene_biotype "novel"; class_code "u"; transcript_id "TCONS_00001854"; gene_name "XLOC_001673"; transcript_biotype "lincRNA"
1	exon	25518032	25521612	+	exon_number "2"; gene_id "XLOC_001673"; transcript_name "TCONS_00001854"; gene_biotype "novel"; class_code "u"; transcript_id "TCONS_00001854"; gene_name "XLOC_001673"; transcript_biotype "lincRNA"
1	exon	25515759	25515960	+	exon_number "1"; gene_id "XLOC_001673"; transcript_name "TCONS_00001856"; gene_biotype "novel"; class_code "u"; transcript_id "TCONS_00001856"; gene_name "XLOC_001673"; transcript_biotype "lincRNA"
1	exon	25519317	25521287	+	exon_number "2"; gene_id "XLOC_001673"; transcript_name "TCONS_00001856"; gene_biotype "novel"; class_code "u"; transcript_id "TCONS_00001856"; gene_name "XLOC_001673"; transcript_biotype "lincRNA"
1	exon	25521314	25522662	+	exon_number "3"; gene_id "XLOC_001673"; transcript_name "TCONS_00001856"; gene_biotype "novel"; class_code "u"; transcript_id "TCONS_00001856"; gene_name "XLOC_001673"; transcript_biotype "lincRNA"
1	exon	25515759	25515960	+	exon_number "1"; gene_id "XLOC_001673"; transcript_name "TCONS_00001855"; gene_biotype "novel"; class_code "u"; transcript_id "TCONS_00001855"; gene_name "XLOC_001673"; transcript_biotype "lincRNA"
1	exon	25519317	25522662	+	exon_number "2"; gene_id "XLOC_001673"; transcript_name "TCONS_00001855"; gene_biotype "novel"; class_code "u"; transcript_id "TCONS_00001855"; gene_name "XLOC_001673"; transcript_biotype "lincRNA"
1	exon	28846112	28846172	+	nearest_ref "ENSOART00020013508"; exon_number "1"; gene_id "ENSOARG00020008657"; transcript_name "TCONS_00001927"; gene_biotype "pseudogene"; class_code "o"; transcript_id "TCONS_00001927"; gene_name "-"; transcript_biotype "sense_overlapping"
1	exon	28846243	28847711	+	nearest_ref "ENSOART00020013508"; exon_number "2"; gene_id "ENSOARG00020008657"; transcript_name "TCONS_00001927"; gene_biotype "pseudogene"; class_code "o"; transcript_id "TCONS_00001927"; gene_name "-"; transcript_biotype "sense_overlapping"
1	exon	28928115	28928219	+	nearest_ref "ENSOART00020007851"; exon_number "1"; gene_id "ENSOARG00020005133"; transcript_name "TCONS_00001933"; gene_biotype "protein_coding"; class_code "x"; transcript_id "TCONS_00001933"; gene_name "-"; transcript_biotype "antisense"
1	exon	28999751	29000400	+	nearest_ref "ENSOART00020007851"; exon_number "2"; gene_id "ENSOARG00020005133"; transcript_name "TCONS_00001933"; gene_biotype "protein_coding"; class_code "x"; transcript_id "TCONS_00001933"; gene_name "-"; transcript_biotype "antisense"
1	exon	28929308	28929532	+	nearest_ref "ENSOART00020007851"; exon_number "1"; gene_id "ENSOARG00020005133"; transcript_name "TCONS_00001934"; gene_biotype "protein_coding"; class_code "x"; transcript_id "TCONS_00001934"; gene_name "-"; transcript_biotype "antisense"
1	exon	29002068	29002288	+	nearest_ref "ENSOART00020007851"; exon_number "2"; gene_id "ENSOARG00020005133"; transcript_name "TCONS_00001934"; gene_biotype "protein_coding"; class_code "x"; transcript_id "TCONS_00001934"; gene_name "-"; transcript_biotype "antisense"
1	exon	28969523	28970940	+	nearest_ref "ENSOART00020008039"; exon_number "1"; gene_id "ENSOARG00020005241"; transcript_name "TCONS_00001937"; gene_biotype "protein_coding"; class_code "o"; transcript_id "TCONS_00001937"; gene_name "SCP2"; transcript_biotype "sense_overlapping"
1	exon	29017903	29018085	+	nearest_ref "ENSOART00020008039"; exon_number "2"; gene_id "ENSOARG00020005241"; transcript_name "TCONS_00001937"; gene_biotype "protein_coding"; class_code "o"; transcript_id "TCONS_00001937"; gene_name "SCP2"; transcript_biotype "sense_overlapping"
1	exon	28969523	28970502	+	nearest_ref "ENSOART00020008039"; exon_number "1"; gene_id "ENSOARG00020005241"; transcript_name "TCONS_00001936"; gene_biotype "protein_coding"; class_code "o"; transcript_id "TCONS_00001936"; gene_name "SCP2"; transcript_biotype "sense_overlapping"
1	exon	29017467	29018085	+	nearest_ref "ENSOART00020008039"; exon_number "2"; gene_id "ENSOARG00020005241"; transcript_name "TCONS_00001936"; gene_biotype "protein_coding"; class_code "o"; transcript_id "TCONS_00001936"; gene_name "SCP2"; transcript_biotype "sense_overlapping"
1	exon	28969816	28970528	+	nearest_ref "ENSOART00020008039"; exon_number "1"; gene_id "ENSOARG00020005241"; transcript_name "TCONS_00001938"; gene_biotype "protein_coding"; class_code "o"; transcript_id "TCONS_00001938"; gene_name "SCP2"; transcript_biotype "sense_overlapping"
1	exon	29017493	29018085	+	nearest_ref "ENSOART00020008039"; exon_number "2"; gene_id "ENSOARG00020005241"; transcript_name "TCONS_00001938"; gene_biotype "protein_coding"; class_code "o"; transcript_id "TCONS_00001938"; gene_name "SCP2"; transcript_biotype "sense_overlapping"
1	exon	31008583	31011484	+	exon_number "1"; gene_id "XLOC_001918"; transcript_name "TCONS_00002129"; gene_biotype "novel"; class_code "u"; transcript_id "TCONS_00002129"; gene_name "XLOC_001918"; transcript_biotype "lincRNA"
1	exon	31011519	31012084	+	exon_number "2"; gene_id "XLOC_001918"; transcript_name "TCONS_00002129"; gene_biotype "novel"; class_code "u"; transcript_id "TCONS_00002129"; gene_name "XLOC_001918"; transcript_biotype "lincRNA"
1	exon	31768754	31768913	+	exon_number "1"; gene_id "XLOC_001933"; transcript_name "TCONS_00002144"; gene_biotype "novel"; class_code "u"; transcript_id "TCONS_00002144"; gene_name "XLOC_001933"; transcript_biotype "lincRNA"
1	exon	31770453	31770659	+	exon_number "2"; gene_id "XLOC_001933"; transcript_name "TCONS_00002144"; gene_biotype "novel"; class_code "u"; transcript_id "TCONS_00002144"; gene_name "XLOC_001933"; transcript_biotype "lincRNA"
1	exon	32151699	32152074	+	exon_number "1"; gene_id "XLOC_001944"; transcript_name "TCONS_00002156"; gene_biotype "novel"; class_code "u"; transcript_id "TCONS_00002156"; gene_name "XLOC_001944"; transcript_biotype "lincRNA"
1	exon	32152151	32152592	+	exon_number "2"; gene_id "XLOC_001944"; transcript_name "TCONS_00002156"; gene_biotype "novel"; class_code "u"; transcript_id "TCONS_00002156"; gene_name "XLOC_001944"; transcript_biotype "lincRNA"
1	exon	36944395	36944623	+	exon_number "1"; gene_id "XLOC_002005"; transcript_name "TCONS_00002218"; gene_biotype "novel"; class_code "u"; transcript_id "TCONS_00002218"; gene_name "XLOC_002005"; transcript_biotype "lincRNA"
1	exon	36944652	36945442	+	exon_number "2"; gene_id "XLOC_002005"; transcript_name "TCONS_00002218"; gene_biotype "novel"; class_code "u"; transcript_id "TCONS_00002218"; gene_name "XLOC_002005"; transcript_biotype "lincRNA"
1	exon	41130458	41132070	+	nearest_ref "ENSOART00020040713"; exon_number "1"; gene_id "ENSOARG00020025892"; transcript_name "TCONS_00002308"; gene_biotype "protein_coding"; class_code "o"; transcript_id "TCONS_00002308"; gene_name "ROR1"; transcript_biotype "sense_overlapping"
1	exon	41132095	41132499	+	nearest_ref "ENSOART00020040713"; exon_number "2"; gene_id "ENSOARG00020025892"; transcript_name "TCONS_00002308"; gene_biotype "protein_coding"; class_code "o"; transcript_id "TCONS_00002308"; gene_name "ROR1"; transcript_biotype "sense_overlapping"
1	exon	42764040	42764788	+	nearest_ref "ENSOART00020040849"; exon_number "1"; gene_id "ENSOARG00020025972"; transcript_name "TCONS_00002342"; gene_biotype "protein_coding"; class_code "i"; transcript_id "TCONS_00002342"; gene_name "AK4"; transcript_biotype "sense_intronic"
1	exon	42764828	42765413	+	nearest_ref "ENSOART00020040849"; exon_number "2"; gene_id "ENSOARG00020025972"; transcript_name "TCONS_00002342"; gene_biotype "protein_coding"; class_code "i"; transcript_id "TCONS_00002342"; gene_name "AK4"; transcript_biotype "sense_intronic"
1	exon	43584178	43584366	+	exon_number "1"; gene_id "XLOC_002138"; transcript_name "TCONS_00002357"; gene_biotype "novel"; class_code "u"; transcript_id "TCONS_00002357"; gene_name "XLOC_002138"; transcript_biotype "lincRNA"
1	exon	43598685	43599652	+	exon_number "2"; gene_id "XLOC_002138"; transcript_name "TCONS_00002357"; gene_biotype "novel"; class_code "u"; transcript_id "TCONS_00002357"; gene_name "XLOC_002138"; transcript_biotype "lincRNA"
1	exon	51528490	51528990	+	exon_number "1"; gene_id "XLOC_002204"; transcript_name "TCONS_00002428"; gene_biotype "novel"; class_code "u"; transcript_id "TCONS_00002428"; gene_name "XLOC_002204"; transcript_biotype "lincRNA"
1	exon	51529028	51529615	+	exon_number "2"; gene_id "XLOC_002204"; transcript_name "TCONS_00002428"; gene_biotype "novel"; class_code "u"; transcript_id "TCONS_00002428"; gene_name "XLOC_002204"; transcript_biotype "lincRNA"
1	exon	53358812	53359136	+	nearest_ref "ENSOART00020021696"; exon_number "1"; gene_id "ENSOARG00020014153"; transcript_name "TCONS_00002440"; gene_biotype "protein_coding"; class_code "o"; transcript_id "TCONS_00002440"; gene_name "-"; transcript_biotype "sense_overlapping"
1	exon	53739929	53740563	+	nearest_ref "ENSOART00020021696"; exon_number "2"; gene_id "ENSOARG00020014153"; transcript_name "TCONS_00002440"; gene_biotype "protein_coding"; class_code "o"; transcript_id "TCONS_00002440"; gene_name "-"; transcript_biotype "sense_overlapping"
1	exon	53363745	53364192	+	nearest_ref "ENSOART00020021696"; exon_number "1"; gene_id "ENSOARG00020014153"; transcript_name "TCONS_00002441"; gene_biotype "protein_coding"; class_code "o"; transcript_id "TCONS_00002441"; gene_name "-"; transcript_biotype "sense_overlapping"
1	exon	53744494	53744553	+	nearest_ref "ENSOART00020021696"; exon_number "2"; gene_id "ENSOARG00020014153"; transcript_name "TCONS_00002441"; gene_biotype "protein_coding"; class_code "o"; transcript_id "TCONS_00002441"; gene_name "-"; transcript_biotype "sense_overlapping"
1	exon	55884717	55884813	+	exon_number "1"; gene_id "XLOC_002229"; transcript_name "TCONS_00002454"; gene_biotype "novel"; class_code "u"; transcript_id "TCONS_00002454"; gene_name "XLOC_002229"; transcript_biotype "lincRNA"
1	exon	55884864	55886320	+	exon_number "2"; gene_id "XLOC_002229"; transcript_name "TCONS_00002454"; gene_biotype "novel"; class_code "u"; transcript_id "TCONS_00002454"; gene_name "XLOC_002229"; transcript_biotype "lincRNA"
1	exon	56214404	56214816	+	exon_number "1"; gene_id "XLOC_002234"; transcript_name "TCONS_00002459"; gene_biotype "novel"; class_code "u"; transcript_id "TCONS_00002459"; gene_name "XLOC_002234"; transcript_biotype "lincRNA"
1	exon	56239735	56240608	+	exon_number "2"; gene_id "XLOC_002234"; transcript_name "TCONS_00002459"; gene_biotype "novel"; class_code "u"; transcript_id "TCONS_00002459"; gene_name "XLOC_002234"; transcript_biotype "lincRNA"
1	exon	59562837	59563187	+	nearest_ref "ENSOART00020030739"; exon_number "1"; gene_id "ENSOARG00020019870"; transcript_name "TCONS_00002500"; gene_biotype "protein_coding"; class_code "i"; transcript_id "TCONS_00002500"; gene_name "ADGRL4"; transcript_biotype "sense_intronic"
1	exon	59563274	59563486	+	nearest_ref "ENSOART00020030739"; exon_number "2"; gene_id "ENSOARG00020019870"; transcript_name "TCONS_00002500"; gene_biotype "protein_coding"; class_code "i"; transcript_id "TCONS_00002500"; gene_name "ADGRL4"; transcript_biotype "sense_intronic"
1	exon	62889079	62889631	+	exon_number "1"; gene_id "XLOC_002304"; transcript_name "TCONS_00002531"; gene_biotype "novel"; class_code "u"; transcript_id "TCONS_00002531"; gene_name "XLOC_002304"; transcript_biotype "lincRNA"
1	exon	62889672	62890072	+	exon_number "2"; gene_id "XLOC_002304"; transcript_name "TCONS_00002531"; gene_biotype "novel"; class_code "u"; transcript_id "TCONS_00002531"; gene_name "XLOC_002304"; transcript_biotype "lincRNA"
1	exon	69301106	69301126	+	exon_number "1"; gene_id "XLOC_002387"; transcript_name "TCONS_00002616"; gene_biotype "novel"; class_code "u"; transcript_id "TCONS_00002616"; gene_name "XLOC_002387"; transcript_biotype "lincRNA"
1	exon	69373726	69374149	+	exon_number "2"; gene_id "XLOC_002387"; transcript_name "TCONS_00002616"; gene_biotype "novel"; class_code "u"; transcript_id "TCONS_00002616"; gene_name "XLOC_002387"; transcript_biotype "lincRNA"
1	exon	72375022	72375121	+	exon_number "1"; gene_id "XLOC_002441"; transcript_name "TCONS_00002671"; gene_biotype "novel"; class_code "u"; transcript_id "TCONS_00002671"; gene_name "XLOC_002441"; transcript_biotype "lincRNA"
1	exon	72475692	72476761	+	exon_number "2"; gene_id "XLOC_002441"; transcript_name "TCONS_00002671"; gene_biotype "novel"; class_code "u"; transcript_id "TCONS_00002671"; gene_name "XLOC_002441"; transcript_biotype "lincRNA"
1	exon	73215169	73215257	+	exon_number "1"; gene_id "XLOC_002461"; transcript_name "TCONS_00002691"; gene_biotype "novel"; class_code "u"; transcript_id "TCONS_00002691"; gene_name "XLOC_002461"; transcript_biotype "lincRNA"
1	exon	73215298	73216176	+	exon_number "2"; gene_id "XLOC_002461"; transcript_name "TCONS_00002691"; gene_biotype "novel"; class_code "u"; transcript_id "TCONS_00002691"; gene_name "XLOC_002461"; transcript_biotype "lincRNA"
1	exon	76225974	76227719	+	nearest_ref "ENSOART00020001564"; exon_number "1"; gene_id "ENSOARG00020001067"; transcript_name "TCONS_00002758"; gene_biotype "protein_coding"; class_code "x"; transcript_id "TCONS_00002758"; gene_name "CNN3"; transcript_biotype "antisense"
1	exon	76227740	76227805	+	nearest_ref "ENSOART00020001564"; exon_number "2"; gene_id "ENSOARG00020001067"; transcript_name "TCONS_00002758"; gene_biotype "protein_coding"; class_code "x"; transcript_id "TCONS_00002758"; gene_name "CNN3"; transcript_biotype "antisense"
1	exon	76226002	76227719	+	nearest_ref "ENSOART00020001564"; exon_number "1"; gene_id "ENSOARG00020001067"; transcript_name "TCONS_00002759"; gene_biotype "protein_coding"; class_code "x"; transcript_id "TCONS_00002759"; gene_name "CNN3"; transcript_biotype "antisense"
1	exon	76227742	76227805	+	nearest_ref "ENSOART00020001564"; exon_number "2"; gene_id "ENSOARG00020001067"; transcript_name "TCONS_00002759"; gene_biotype "protein_coding"; class_code "x"; transcript_id "TCONS_00002759"; gene_name "CNN3"; transcript_biotype "antisense"
1	exon	78043190	78044685	+	nearest_ref "ENSOART00020001704"; exon_number "1"; gene_id "ENSOARG00020001140"; transcript_name "TCONS_00002786"; gene_biotype "protein_coding"; class_code "j"; transcript_id "TCONS_00002786"; gene_name "PTBP2"; transcript_biotype "others"
1	exon	78045448	78045478	+	nearest_ref "ENSOART00020001704"; exon_number "2"; gene_id "ENSOARG00020001140"; transcript_name "TCONS_00002786"; gene_biotype "protein_coding"; class_code "j"; transcript_id "TCONS_00002786"; gene_name "PTBP2"; transcript_biotype "others"
1	exon	79704222	79704328	+	exon_number "1"; gene_id "XLOC_002578"; transcript_name "TCONS_00002810"; gene_biotype "novel"; class_code "u"; transcript_id "TCONS_00002810"; gene_name "XLOC_002578"; transcript_biotype "lincRNA"
1	exon	79704367	79705982	+	exon_number "2"; gene_id "XLOC_002578"; transcript_name "TCONS_00002810"; gene_biotype "novel"; class_code "u"; transcript_id "TCONS_00002810"; gene_name "XLOC_002578"; transcript_biotype "lincRNA"
1	exon	82748270	82749523	+	nearest_ref "ENSOART00020003734"; exon_number "1"; gene_id "ENSOARG00020002437"; transcript_name "TCONS_00002848"; gene_biotype "protein_coding"; class_code "j"; transcript_id "TCONS_00002848"; gene_name "SLC30A7"; transcript_biotype "others"
1	exon	82764377	82764425	+	nearest_ref "ENSOART00020003734"; exon_number "2"; gene_id "ENSOARG00020002437"; transcript_name "TCONS_00002848"; gene_biotype "protein_coding"; class_code "j"; transcript_id "TCONS_00002848"; gene_name "SLC30A7"; transcript_biotype "others"
1	exon	84330957	84332504	+	exon_number "1"; gene_id "XLOC_002624"; transcript_name "TCONS_00002858"; gene_biotype "novel"; class_code "u"; transcript_id "TCONS_00002858"; gene_name "XLOC_002624"; transcript_biotype "lincRNA"
1	exon	84339941	84340150	+	exon_number "2"; gene_id "XLOC_002624"; transcript_name "TCONS_00002858"; gene_biotype "novel"; class_code "u"; transcript_id "TCONS_00002858"; gene_name "XLOC_002624"; transcript_biotype "lincRNA"
1	exon	90762008	90762282	+	exon_number "1"; gene_id "XLOC_002695"; transcript_name "TCONS_00002929"; gene_biotype "novel"; class_code "u"; transcript_id "TCONS_00002929"; gene_name "XLOC_002695"; transcript_biotype "lincRNA"
1	exon	90762899	90763668	+	exon_number "2"; gene_id "XLOC_002695"; transcript_name "TCONS_00002929"; gene_biotype "novel"; class_code "u"; transcript_id "TCONS_00002929"; gene_name "XLOC_002695"; transcript_biotype "lincRNA"
1	exon	90764291	90764616	+	exon_number "3"; gene_id "XLOC_002695"; transcript_name "TCONS_00002929"; gene_biotype "novel"; class_code "u"; transcript_id "TCONS_00002929"; gene_name "XLOC_002695"; transcript_biotype "lincRNA"
1	exon	90975968	90976066	+	nearest_ref "ENSOART00020008137"; exon_number "1"; gene_id "ENSOARG00020005314"; transcript_name "TCONS_00002936"; gene_biotype "scaRNA"; class_code "o"; transcript_id "TCONS_00002936"; gene_name "-"; transcript_biotype "sense_overlapping"
1	exon	90976087	90976432	+	nearest_ref "ENSOART00020008137"; exon_number "2"; gene_id "ENSOARG00020005314"; transcript_name "TCONS_00002936"; gene_biotype "scaRNA"; class_code "o"; transcript_id "TCONS_00002936"; gene_name "-"; transcript_biotype "sense_overlapping"
1	exon	90976454	90976797	+	nearest_ref "ENSOART00020008137"; exon_number "3"; gene_id "ENSOARG00020005314"; transcript_name "TCONS_00002936"; gene_biotype "scaRNA"; class_code "o"; transcript_id "TCONS_00002936"; gene_name "-"; transcript_biotype "sense_overlapping"
1	exon	91499186	91499499	+	nearest_ref "ENSOART00020011885"; exon_number "1"; gene_id "ENSOARG00020007664"; transcript_name "TCONS_00002967"; gene_biotype "protein_coding"; class_code "o"; transcript_id "TCONS_00002967"; gene_name "GSTM5"; transcript_biotype "sense_overlapping"
1	exon	91535549	91535659	+	nearest_ref "ENSOART00020011885"; exon_number "2"; gene_id "ENSOARG00020007664"; transcript_name "TCONS_00002967"; gene_biotype "protein_coding"; class_code "o"; transcript_id "TCONS_00002967"; gene_name "GSTM5"; transcript_biotype "sense_overlapping"
1	exon	91583949	91583999	+	nearest_ref "ENSOART00020011885"; exon_number "3"; gene_id "ENSOARG00020007664"; transcript_name "TCONS_00002967"; gene_biotype "protein_coding"; class_code "o"; transcript_id "TCONS_00002967"; gene_name "GSTM5"; transcript_biotype "sense_overlapping"
1	exon	91548544	91549207	+	nearest_ref "ENSOART00020012234"; exon_number "1"; gene_id "ENSOARG00020007931"; transcript_name "TCONS_00002969"; gene_biotype "protein_coding"; class_code "o"; transcript_id "TCONS_00002969"; gene_name "-"; transcript_biotype "sense_overlapping"
1	exon	91587338	91587893	+	nearest_ref "ENSOART00020012234"; exon_number "2"; gene_id "ENSOARG00020007931"; transcript_name "TCONS_00002969"; gene_biotype "protein_coding"; class_code "o"; transcript_id "TCONS_00002969"; gene_name "-"; transcript_biotype "sense_overlapping"
1	exon	92034022	92034392	+	exon_number "1"; gene_id "XLOC_002765"; transcript_name "TCONS_00003012"; gene_biotype "novel"; class_code "u"; transcript_id "TCONS_00003012"; gene_name "XLOC_002765"; transcript_biotype "lincRNA"
1	exon	92035814	92037310	+	exon_number "2"; gene_id "XLOC_002765"; transcript_name "TCONS_00003012"; gene_biotype "novel"; class_code "u"; transcript_id "TCONS_00003012"; gene_name "XLOC_002765"; transcript_biotype "lincRNA"
1	exon	94879516	94880551	+	exon_number "1"; gene_id "XLOC_002851"; transcript_name "TCONS_00003110"; gene_biotype "novel"; class_code "u"; transcript_id "TCONS_00003110"; gene_name "XLOC_002851"; transcript_biotype "lincRNA"
1	exon	94880592	94880631	+	exon_number "2"; gene_id "XLOC_002851"; transcript_name "TCONS_00003110"; gene_biotype "novel"; class_code "u"; transcript_id "TCONS_00003110"; gene_name "XLOC_002851"; transcript_biotype "lincRNA"
1	exon	94880732	94881300	+	exon_number "3"; gene_id "XLOC_002851"; transcript_name "TCONS_00003110"; gene_biotype "novel"; class_code "u"; transcript_id "TCONS_00003110"; gene_name "XLOC_002851"; transcript_biotype "lincRNA"
1	exon	94879702	94880564	+	exon_number "1"; gene_id "XLOC_002851"; transcript_name "TCONS_00003111"; gene_biotype "novel"; class_code "u"; transcript_id "TCONS_00003111"; gene_name "XLOC_002851"; transcript_biotype "lincRNA"
1	exon	94880705	94881344	+	exon_number "2"; gene_id "XLOC_002851"; transcript_name "TCONS_00003111"; gene_biotype "novel"; class_code "u"; transcript_id "TCONS_00003111"; gene_name "XLOC_002851"; transcript_biotype "lincRNA"
1	exon	98561298	98561787	+	nearest_ref "ENSOART00020000860"; exon_number "1"; gene_id "ENSOARG00020000332"; transcript_name "TCONS_00003219"; gene_biotype "protein_coding"; class_code "o"; transcript_id "TCONS_00003219"; gene_name "ATP1A1"; transcript_biotype "sense_overlapping"
1	exon	98561827	98564215	+	nearest_ref "ENSOART00020000860"; exon_number "2"; gene_id "ENSOARG00020000332"; transcript_name "TCONS_00003219"; gene_biotype "protein_coding"; class_code "o"; transcript_id "TCONS_00003219"; gene_name "ATP1A1"; transcript_biotype "sense_overlapping"
1	exon	103172530	103172687	+	nearest_ref "ENSOART00020003823"; exon_number "1"; gene_id "ENSOARG00020002501"; transcript_name "TCONS_00003341"; gene_biotype "protein_coding"; class_code "o"; transcript_id "TCONS_00003341"; gene_name "-"; transcript_biotype "sense_overlapping"
1	exon	103332794	103333342	+	nearest_ref "ENSOART00020003823"; exon_number "2"; gene_id "ENSOARG00020002501"; transcript_name "TCONS_00003341"; gene_biotype "protein_coding"; class_code "o"; transcript_id "TCONS_00003341"; gene_name "-"; transcript_biotype "sense_overlapping"
1	exon	103228192	103228909	+	nearest_ref "ENSOART00020003838"; exon_number "1"; gene_id "ENSOARG00020002507"; transcript_name "TCONS_00003342"; gene_biotype "protein_coding"; class_code "o"; transcript_id "TCONS_00003342"; gene_name "-"; transcript_biotype "sense_overlapping"
1	exon	103369815	103370650	+	nearest_ref "ENSOART00020003838"; exon_number "2"; gene_id "ENSOARG00020002507"; transcript_name "TCONS_00003342"; gene_biotype "protein_coding"; class_code "o"; transcript_id "TCONS_00003342"; gene_name "-"; transcript_biotype "sense_overlapping"
1	exon	103228192	103228764	+	nearest_ref "ENSOART00020003838"; exon_number "1"; gene_id "ENSOARG00020002507"; transcript_name "TCONS_00003343"; gene_biotype "protein_coding"; class_code "o"; transcript_id "TCONS_00003343"; gene_name "-"; transcript_biotype "sense_overlapping"
1	exon	103347908	103348304	+	nearest_ref "ENSOART00020003838"; exon_number "2"; gene_id "ENSOARG00020002507"; transcript_name "TCONS_00003343"; gene_biotype "protein_coding"; class_code "o"; transcript_id "TCONS_00003343"; gene_name "-"; transcript_biotype "sense_overlapping"
1	exon	103370068	103370745	+	nearest_ref "ENSOART00020003838"; exon_number "3"; gene_id "ENSOARG00020002507"; transcript_name "TCONS_00003343"; gene_biotype "protein_coding"; class_code "o"; transcript_id "TCONS_00003343"; gene_name "-"; transcript_biotype "sense_overlapping"
1	exon	103228192	103228372	+	nearest_ref "ENSOART00020003838"; exon_number "1"; gene_id "ENSOARG00020002507"; transcript_name "TCONS_00003345"; gene_biotype "protein_coding"; class_code "o"; transcript_id "TCONS_00003345"; gene_name "-"; transcript_biotype "sense_overlapping"
1	exon	103450340	103450877	+	nearest_ref "ENSOART00020003838"; exon_number "2"; gene_id "ENSOARG00020002507"; transcript_name "TCONS_00003345"; gene_biotype "protein_coding"; class_code "o"; transcript_id "TCONS_00003345"; gene_name "-"; transcript_biotype "sense_overlapping"
1	exon	103496833	103497695	+	nearest_ref "ENSOART00020003838"; exon_number "3"; gene_id "ENSOARG00020002507"; transcript_name "TCONS_00003345"; gene_biotype "protein_coding"; class_code "o"; transcript_id "TCONS_00003345"; gene_name "-"; transcript_biotype "sense_overlapping"
1	exon	103228192	103228764	+	nearest_ref "ENSOART00020003838"; exon_number "1"; gene_id "ENSOARG00020002507"; transcript_name "TCONS_00003344"; gene_biotype "protein_coding"; class_code "o"; transcript_id "TCONS_00003344"; gene_name "-"; transcript_biotype "sense_overlapping"
1	exon	103347908	103348392	+	nearest_ref "ENSOART00020003838"; exon_number "2"; gene_id "ENSOARG00020002507"; transcript_name "TCONS_00003344"; gene_biotype "protein_coding"; class_code "o"; transcript_id "TCONS_00003344"; gene_name "-"; transcript_biotype "sense_overlapping"
1	exon	103497174	103497695	+	nearest_ref "ENSOART00020003838"; exon_number "3"; gene_id "ENSOARG00020002507"; transcript_name "TCONS_00003344"; gene_biotype "protein_coding"; class_code "o"; transcript_id "TCONS_00003344"; gene_name "-"; transcript_biotype "sense_overlapping"
1	exon	103228192	103228764	+	nearest_ref "ENSOART00020003838"; exon_number "1"; gene_id "ENSOARG00020002507"; transcript_name "TCONS_00003348"; gene_biotype "protein_coding"; class_code "o"; transcript_id "TCONS_00003348"; gene_name "-"; transcript_biotype "sense_overlapping"
1	exon	103347908	103347973	+	nearest_ref "ENSOART00020003838"; exon_number "2"; gene_id "ENSOARG00020002507"; transcript_name "TCONS_00003348"; gene_biotype "protein_coding"; class_code "o"; transcript_id "TCONS_00003348"; gene_name "-"; transcript_biotype "sense_overlapping"
1	exon	103547472	103548075	+	nearest_ref "ENSOART00020003838"; exon_number "3"; gene_id "ENSOARG00020002507"; transcript_name "TCONS_00003348"; gene_biotype "protein_coding"; class_code "o"; transcript_id "TCONS_00003348"; gene_name "-"; transcript_biotype "sense_overlapping"
1	exon	103228192	103228670	+	nearest_ref "ENSOART00020003838"; exon_number "1"; gene_id "ENSOARG00020002507"; transcript_name "TCONS_00003347"; gene_biotype "protein_coding"; class_code "o"; transcript_id "TCONS_00003347"; gene_name "-"; transcript_biotype "sense_overlapping"
1	exon	103450640	103450733	+	nearest_ref "ENSOART00020003838"; exon_number "2"; gene_id "ENSOARG00020002507"; transcript_name "TCONS_00003347"; gene_biotype "protein_coding"; class_code "o"; transcript_id "TCONS_00003347"; gene_name "-"; transcript_biotype "sense_overlapping"
1	exon	103547406	103548075	+	nearest_ref "ENSOART00020003838"; exon_number "3"; gene_id "ENSOARG00020002507"; transcript_name "TCONS_00003347"; gene_biotype "protein_coding"; class_code "o"; transcript_id "TCONS_00003347"; gene_name "-"; transcript_biotype "sense_overlapping"
1	exon	103228192	103228691	+	nearest_ref "ENSOART00020003838"; exon_number "1"; gene_id "ENSOARG00020002507"; transcript_name "TCONS_00003346"; gene_biotype "protein_coding"; class_code "o"; transcript_id "TCONS_00003346"; gene_name "-"; transcript_biotype "sense_overlapping"
1	exon	103496617	103496738	+	nearest_ref "ENSOART00020003838"; exon_number "2"; gene_id "ENSOARG00020002507"; transcript_name "TCONS_00003346"; gene_biotype "protein_coding"; class_code "o"; transcript_id "TCONS_00003346"; gene_name "-"; transcript_biotype "sense_overlapping"
1	exon	103547455	103548075	+	nearest_ref "ENSOART00020003838"; exon_number "3"; gene_id "ENSOARG00020002507"; transcript_name "TCONS_00003346"; gene_biotype "protein_coding"; class_code "o"; transcript_id "TCONS_00003346"; gene_name "-"; transcript_biotype "sense_overlapping"
1	exon	103228192	103228691	+	nearest_ref "ENSOART00020003838"; exon_number "1"; gene_id "ENSOARG00020002507"; transcript_name "TCONS_00003350"; gene_biotype "protein_coding"; class_code "o"; transcript_id "TCONS_00003350"; gene_name "-"; transcript_biotype "sense_overlapping"
1	exon	103547333	103548407	+	nearest_ref "ENSOART00020003838"; exon_number "2"; gene_id "ENSOARG00020002507"; transcript_name "TCONS_00003350"; gene_biotype "protein_coding"; class_code "o"; transcript_id "TCONS_00003350"; gene_name "-"; transcript_biotype "sense_overlapping"
1	exon	103228192	103228764	+	nearest_ref "ENSOART00020003838"; exon_number "1"; gene_id "ENSOARG00020002507"; transcript_name "TCONS_00003349"; gene_biotype "protein_coding"; class_code "o"; transcript_id "TCONS_00003349"; gene_name "-"; transcript_biotype "sense_overlapping"
1	exon	103547406	103548407	+	nearest_ref "ENSOART00020003838"; exon_number "2"; gene_id "ENSOARG00020002507"; transcript_name "TCONS_00003349"; gene_biotype "protein_coding"; class_code "o"; transcript_id "TCONS_00003349"; gene_name "-"; transcript_biotype "sense_overlapping"
1	exon	103228224	103228670	+	nearest_ref "ENSOART00020003838"; exon_number "1"; gene_id "ENSOARG00020002507"; transcript_name "TCONS_00003352"; gene_biotype "protein_coding"; class_code "o"; transcript_id "TCONS_00003352"; gene_name "-"; transcript_biotype "sense_overlapping"
1	exon	103450640	103450877	+	nearest_ref "ENSOART00020003838"; exon_number "2"; gene_id "ENSOARG00020002507"; transcript_name "TCONS_00003352"; gene_biotype "protein_coding"; class_code "o"; transcript_id "TCONS_00003352"; gene_name "-"; transcript_biotype "sense_overlapping"
1	exon	103496833	103497702	+	nearest_ref "ENSOART00020003838"; exon_number "3"; gene_id "ENSOARG00020002507"; transcript_name "TCONS_00003352"; gene_biotype "protein_coding"; class_code "o"; transcript_id "TCONS_00003352"; gene_name "-"; transcript_biotype "sense_overlapping"
1	exon	103228224	103229389	+	nearest_ref "ENSOART00020003838"; exon_number "1"; gene_id "ENSOARG00020002507"; transcript_name "TCONS_00003351"; gene_biotype "protein_coding"; class_code "o"; transcript_id "TCONS_00003351"; gene_name "-"; transcript_biotype "sense_overlapping"
1	exon	103497311	103497702	+	nearest_ref "ENSOART00020003838"; exon_number "2"; gene_id "ENSOARG00020002507"; transcript_name "TCONS_00003351"; gene_biotype "protein_coding"; class_code "o"; transcript_id "TCONS_00003351"; gene_name "-"; transcript_biotype "sense_overlapping"
1	exon	103228224	103228962	+	nearest_ref "ENSOART00020003838"; exon_number "1"; gene_id "ENSOARG00020002507"; transcript_name "TCONS_00003354"; gene_biotype "protein_coding"; class_code "o"; transcript_id "TCONS_00003354"; gene_name "-"; transcript_biotype "sense_overlapping"
1	exon	103547603	103548407	+	nearest_ref "ENSOART00020003838"; exon_number "2"; gene_id "ENSOARG00020002507"; transcript_name "TCONS_00003354"; gene_biotype "protein_coding"; class_code "o"; transcript_id "TCONS_00003354"; gene_name "-"; transcript_biotype "sense_overlapping"
1	exon	103228224	103228764	+	nearest_ref "ENSOART00020003838"; exon_number "1"; gene_id "ENSOARG00020002507"; transcript_name "TCONS_00003353"; gene_biotype "protein_coding"; class_code "o"; transcript_id "TCONS_00003353"; gene_name "-"; transcript_biotype "sense_overlapping"
1	exon	103347908	103348304	+	nearest_ref "ENSOART00020003838"; exon_number "2"; gene_id "ENSOARG00020002507"; transcript_name "TCONS_00003353"; gene_biotype "protein_coding"; class_code "o"; transcript_id "TCONS_00003353"; gene_name "-"; transcript_biotype "sense_overlapping"
1	exon	103547804	103548407	+	nearest_ref "ENSOART00020003838"; exon_number "3"; gene_id "ENSOARG00020002507"; transcript_name "TCONS_00003353"; gene_biotype "protein_coding"; class_code "o"; transcript_id "TCONS_00003353"; gene_name "-"; transcript_biotype "sense_overlapping"
1	exon	103324042	103324151	+	nearest_ref "ENSOART00020003873"; exon_number "1"; gene_id "ENSOARG00020002526"; transcript_name "TCONS_00003355"; gene_biotype "protein_coding"; class_code "o"; transcript_id "TCONS_00003355"; gene_name "-"; transcript_biotype "sense_overlapping"
1	exon	103547550	103548407	+	nearest_ref "ENSOART00020003873"; exon_number "2"; gene_id "ENSOARG00020002526"; transcript_name "TCONS_00003355"; gene_biotype "protein_coding"; class_code "o"; transcript_id "TCONS_00003355"; gene_name "-"; transcript_biotype "sense_overlapping"
1	exon	103347287	103347656	+	nearest_ref "ENSOART00020003873"; exon_number "1"; gene_id "ENSOARG00020002526"; transcript_name "TCONS_00003356"; gene_biotype "protein_coding"; class_code "o"; transcript_id "TCONS_00003356"; gene_name "-"; transcript_biotype "sense_overlapping"
1	exon	103496439	103496832	+	nearest_ref "ENSOART00020003873"; exon_number "2"; gene_id "ENSOARG00020002526"; transcript_name "TCONS_00003356"; gene_biotype "protein_coding"; class_code "o"; transcript_id "TCONS_00003356"; gene_name "-"; transcript_biotype "sense_overlapping"
1	exon	103547550	103548407	+	nearest_ref "ENSOART00020003873"; exon_number "3"; gene_id "ENSOARG00020002526"; transcript_name "TCONS_00003356"; gene_biotype "protein_coding"; class_code "o"; transcript_id "TCONS_00003356"; gene_name "-"; transcript_biotype "sense_overlapping"
1	exon	103347369	103347794	+	nearest_ref "ENSOART00020003873"; exon_number "1"; gene_id "ENSOARG00020002526"; transcript_name "TCONS_00003358"; gene_biotype "protein_coding"; class_code "o"; transcript_id "TCONS_00003358"; gene_name "-"; transcript_biotype "sense_overlapping"
1	exon	103450621	103451357	+	nearest_ref "ENSOART00020003873"; exon_number "2"; gene_id "ENSOARG00020002526"; transcript_name "TCONS_00003358"; gene_biotype "protein_coding"; class_code "o"; transcript_id "TCONS_00003358"; gene_name "-"; transcript_biotype "sense_overlapping"
1	exon	103497311	103497695	+	nearest_ref "ENSOART00020003873"; exon_number "3"; gene_id "ENSOARG00020002526"; transcript_name "TCONS_00003358"; gene_biotype "protein_coding"; class_code "o"; transcript_id "TCONS_00003358"; gene_name "-"; transcript_biotype "sense_overlapping"
1	exon	103347369	103348304	+	nearest_ref "ENSOART00020003873"; exon_number "1"; gene_id "ENSOARG00020002526"; transcript_name "TCONS_00003357"; gene_biotype "protein_coding"; class_code "o"; transcript_id "TCONS_00003357"; gene_name "-"; transcript_biotype "sense_overlapping"
1	exon	103451133	103451357	+	nearest_ref "ENSOART00020003873"; exon_number "2"; gene_id "ENSOARG00020002526"; transcript_name "TCONS_00003357"; gene_biotype "protein_coding"; class_code "o"; transcript_id "TCONS_00003357"; gene_name "-"; transcript_biotype "sense_overlapping"
1	exon	103497311	103497695	+	nearest_ref "ENSOART00020003873"; exon_number "3"; gene_id "ENSOARG00020002526"; transcript_name "TCONS_00003357"; gene_biotype "protein_coding"; class_code "o"; transcript_id "TCONS_00003357"; gene_name "-"; transcript_biotype "sense_overlapping"
1	exon	103347369	103347794	+	nearest_ref "ENSOART00020003873"; exon_number "1"; gene_id "ENSOARG00020002526"; transcript_name "TCONS_00003359"; gene_biotype "protein_coding"; class_code "o"; transcript_id "TCONS_00003359"; gene_name "-"; transcript_biotype "sense_overlapping"
1	exon	103369558	103369814	+	nearest_ref "ENSOART00020003873"; exon_number "2"; gene_id "ENSOARG00020002526"; transcript_name "TCONS_00003359"; gene_biotype "protein_coding"; class_code "o"; transcript_id "TCONS_00003359"; gene_name "-"; transcript_biotype "sense_overlapping"
1	exon	103547550	103548075	+	nearest_ref "ENSOART00020003873"; exon_number "3"; gene_id "ENSOARG00020002526"; transcript_name "TCONS_00003359"; gene_biotype "protein_coding"; class_code "o"; transcript_id "TCONS_00003359"; gene_name "-"; transcript_biotype "sense_overlapping"
1	exon	103369157	103369576	+	nearest_ref "ENSOART00020003873"; exon_number "1"; gene_id "ENSOARG00020002526"; transcript_name "TCONS_00003360"; gene_biotype "protein_coding"; class_code "o"; transcript_id "TCONS_00003360"; gene_name "-"; transcript_biotype "sense_overlapping"
1	exon	103450640	103450877	+	nearest_ref "ENSOART00020003873"; exon_number "2"; gene_id "ENSOARG00020002526"; transcript_name "TCONS_00003360"; gene_biotype "protein_coding"; class_code "o"; transcript_id "TCONS_00003360"; gene_name "-"; transcript_biotype "sense_overlapping"
1	exon	103496833	103497695	+	nearest_ref "ENSOART00020003873"; exon_number "3"; gene_id "ENSOARG00020002526"; transcript_name "TCONS_00003360"; gene_biotype "protein_coding"; class_code "o"; transcript_id "TCONS_00003360"; gene_name "-"; transcript_biotype "sense_overlapping"
1	exon	103474194	103474221	+	nearest_ref "ENSOART00020003895"; exon_number "1"; gene_id "ENSOARG00020002542"; transcript_name "TCONS_00003361"; gene_biotype "snRNA"; class_code "o"; transcript_id "TCONS_00003361"; gene_name "U1"; transcript_biotype "sense_overlapping"
1	exon	103547320	103548407	+	nearest_ref "ENSOART00020003895"; exon_number "2"; gene_id "ENSOARG00020002542"; transcript_name "TCONS_00003361"; gene_biotype "snRNA"; class_code "o"; transcript_id "TCONS_00003361"; gene_name "U1"; transcript_biotype "sense_overlapping"
1	exon	105076471	105076959	+	nearest_ref "ENSOART00020006201"; exon_number "1"; gene_id "ENSOARG00020004063"; transcript_name "TCONS_00003406"; gene_biotype "snRNA"; class_code "x"; transcript_id "TCONS_00003406"; gene_name "U1"; transcript_biotype "antisense"
1	exon	105081583	105081901	+	nearest_ref "ENSOART00020006201"; exon_number "2"; gene_id "ENSOARG00020004063"; transcript_name "TCONS_00003406"; gene_biotype "snRNA"; class_code "x"; transcript_id "TCONS_00003406"; gene_name "U1"; transcript_biotype "antisense"
1	exon	105136235	105136549	+	nearest_ref "ENSOART00020006287"; exon_number "1"; gene_id "ENSOARG00020004120"; transcript_name "TCONS_00003412"; gene_biotype "snRNA"; class_code "o"; transcript_id "TCONS_00003412"; gene_name "U1"; transcript_biotype "sense_overlapping"
1	exon	105164865	105165957	+	nearest_ref "ENSOART00020006287"; exon_number "2"; gene_id "ENSOARG00020004120"; transcript_name "TCONS_00003412"; gene_biotype "snRNA"; class_code "o"; transcript_id "TCONS_00003412"; gene_name "U1"; transcript_biotype "sense_overlapping"
1	exon	105270197	105271751	+	exon_number "1"; gene_id "XLOC_003117"; transcript_name "TCONS_00003419"; gene_biotype "novel"; class_code "u"; transcript_id "TCONS_00003419"; gene_name "XLOC_003117"; transcript_biotype "lincRNA"
1	exon	105280125	105280226	+	exon_number "2"; gene_id "XLOC_003117"; transcript_name "TCONS_00003419"; gene_biotype "novel"; class_code "u"; transcript_id "TCONS_00003419"; gene_name "XLOC_003117"; transcript_biotype "lincRNA"
1	exon	105278458	105278552	+	exon_number "1"; gene_id "XLOC_003118"; transcript_name "TCONS_00003420"; gene_biotype "novel"; class_code "u"; transcript_id "TCONS_00003420"; gene_name "XLOC_003118"; transcript_biotype "lincRNA"
1	exon	105292137	105294323	+	exon_number "2"; gene_id "XLOC_003118"; transcript_name "TCONS_00003420"; gene_biotype "novel"; class_code "u"; transcript_id "TCONS_00003420"; gene_name "XLOC_003118"; transcript_biotype "lincRNA"
1	exon	105360259	105360962	+	nearest_ref "ENSOART00020006349"; exon_number "1"; gene_id "ENSOARG00020004154"; transcript_name "TCONS_00003428"; gene_biotype "snRNA"; class_code "o"; transcript_id "TCONS_00003428"; gene_name "U1"; transcript_biotype "sense_overlapping"
1	exon	105421472	105422762	+	nearest_ref "ENSOART00020006349"; exon_number "2"; gene_id "ENSOARG00020004154"; transcript_name "TCONS_00003428"; gene_biotype "snRNA"; class_code "o"; transcript_id "TCONS_00003428"; gene_name "U1"; transcript_biotype "sense_overlapping"
1	exon	105385037	105385064	+	exon_number "1"; gene_id "XLOC_003126"; transcript_name "TCONS_00003436"; gene_biotype "novel"; class_code "u"; transcript_id "TCONS_00003436"; gene_name "XLOC_003126"; transcript_biotype "lincRNA"
1	exon	105398890	105399752	+	exon_number "2"; gene_id "XLOC_003126"; transcript_name "TCONS_00003436"; gene_biotype "novel"; class_code "u"; transcript_id "TCONS_00003436"; gene_name "XLOC_003126"; transcript_biotype "lincRNA"
1	exon	105421815	105422568	+	exon_number "3"; gene_id "XLOC_003126"; transcript_name "TCONS_00003436"; gene_biotype "novel"; class_code "u"; transcript_id "TCONS_00003436"; gene_name "XLOC_003126"; transcript_biotype "lincRNA"
1	exon	105398063	105399438	+	exon_number "1"; gene_id "XLOC_003126"; transcript_name "TCONS_00003440"; gene_biotype "novel"; class_code "u"; transcript_id "TCONS_00003440"; gene_name "XLOC_003126"; transcript_biotype "lincRNA"
1	exon	105421472	105422568	+	exon_number "2"; gene_id "XLOC_003126"; transcript_name "TCONS_00003440"; gene_biotype "novel"; class_code "u"; transcript_id "TCONS_00003440"; gene_name "XLOC_003126"; transcript_biotype "lincRNA"
1	exon	105376111	105377338	+	exon_number "1"; gene_id "XLOC_003127"; transcript_name "TCONS_00003429"; gene_biotype "novel"; class_code "u"; transcript_id "TCONS_00003429"; gene_name "XLOC_003127"; transcript_biotype "lincRNA"
1	exon	105430749	105431107	+	exon_number "2"; gene_id "XLOC_003127"; transcript_name "TCONS_00003429"; gene_biotype "novel"; class_code "u"; transcript_id "TCONS_00003429"; gene_name "XLOC_003127"; transcript_biotype "lincRNA"
1	exon	105382852	105383145	+	nearest_ref "ENSOART00020009970"; exon_number "1"; gene_id "ENSOARG00020006466"; transcript_name "TCONS_00003431"; gene_biotype "protein_coding"; class_code "o"; transcript_id "TCONS_00003431"; gene_name "-"; transcript_biotype "sense_overlapping"
1	exon	105404418	105405002	+	nearest_ref "ENSOART00020009970"; exon_number "2"; gene_id "ENSOARG00020006466"; transcript_name "TCONS_00003431"; gene_biotype "protein_coding"; class_code "o"; transcript_id "TCONS_00003431"; gene_name "-"; transcript_biotype "sense_overlapping"
1	exon	105477439	105478184	+	nearest_ref "ENSOART00020009970"; exon_number "3"; gene_id "ENSOARG00020006466"; transcript_name "TCONS_00003431"; gene_biotype "protein_coding"; class_code "o"; transcript_id "TCONS_00003431"; gene_name "-"; transcript_biotype "sense_overlapping"
1	exon	105382852	105383434	+	nearest_ref "ENSOART00020009970"; exon_number "1"; gene_id "ENSOARG00020006466"; transcript_name "TCONS_00003430"; gene_biotype "protein_coding"; class_code "o"; transcript_id "TCONS_00003430"; gene_name "-"; transcript_biotype "sense_overlapping"
1	exon	105390843	105391403	+	nearest_ref "ENSOART00020009970"; exon_number "2"; gene_id "ENSOARG00020006466"; transcript_name "TCONS_00003430"; gene_biotype "protein_coding"; class_code "o"; transcript_id "TCONS_00003430"; gene_name "-"; transcript_biotype "sense_overlapping"
1	exon	105405272	105405396	+	nearest_ref "ENSOART00020009970"; exon_number "3"; gene_id "ENSOARG00020006466"; transcript_name "TCONS_00003430"; gene_biotype "protein_coding"; class_code "o"; transcript_id "TCONS_00003430"; gene_name "-"; transcript_biotype "sense_overlapping"
1	exon	105477833	105478184	+	nearest_ref "ENSOART00020009970"; exon_number "4"; gene_id "ENSOARG00020006466"; transcript_name "TCONS_00003430"; gene_biotype "protein_coding"; class_code "o"; transcript_id "TCONS_00003430"; gene_name "-"; transcript_biotype "sense_overlapping"
1	exon	105382852	105383145	+	nearest_ref "ENSOART00020009970"; exon_number "1"; gene_id "ENSOARG00020006466"; transcript_name "TCONS_00003433"; gene_biotype "protein_coding"; class_code "o"; transcript_id "TCONS_00003433"; gene_name "-"; transcript_biotype "sense_overlapping"
1	exon	105436552	105437082	+	nearest_ref "ENSOART00020009970"; exon_number "2"; gene_id "ENSOARG00020006466"; transcript_name "TCONS_00003433"; gene_biotype "protein_coding"; class_code "o"; transcript_id "TCONS_00003433"; gene_name "-"; transcript_biotype "sense_overlapping"
1	exon	105477389	105478261	+	nearest_ref "ENSOART00020009970"; exon_number "3"; gene_id "ENSOARG00020006466"; transcript_name "TCONS_00003433"; gene_biotype "protein_coding"; class_code "o"; transcript_id "TCONS_00003433"; gene_name "-"; transcript_biotype "sense_overlapping"
1	exon	105382852	105383573	+	nearest_ref "ENSOART00020009970"; exon_number "1"; gene_id "ENSOARG00020006466"; transcript_name "TCONS_00003432"; gene_biotype "protein_coding"; class_code "o"; transcript_id "TCONS_00003432"; gene_name "-"; transcript_biotype "sense_overlapping"
1	exon	105390982	105391343	+	nearest_ref "ENSOART00020009970"; exon_number "2"; gene_id "ENSOARG00020006466"; transcript_name "TCONS_00003432"; gene_biotype "protein_coding"; class_code "o"; transcript_id "TCONS_00003432"; gene_name "-"; transcript_biotype "sense_overlapping"
1	exon	105477648	105478261	+	nearest_ref "ENSOART00020009970"; exon_number "3"; gene_id "ENSOARG00020006466"; transcript_name "TCONS_00003432"; gene_biotype "protein_coding"; class_code "o"; transcript_id "TCONS_00003432"; gene_name "-"; transcript_biotype "sense_overlapping"
1	exon	105382893	105382942	+	exon_number "1"; gene_id "XLOC_003128"; transcript_name "TCONS_00003434"; gene_biotype "novel"; class_code "u"; transcript_id "TCONS_00003434"; gene_name "XLOC_003128"; transcript_biotype "lincRNA"
1	exon	105383196	105383434	+	exon_number "2"; gene_id "XLOC_003128"; transcript_name "TCONS_00003434"; gene_biotype "novel"; class_code "u"; transcript_id "TCONS_00003434"; gene_name "XLOC_003128"; transcript_biotype "lincRNA"
1	exon	105390843	105391917	+	exon_number "3"; gene_id "XLOC_003128"; transcript_name "TCONS_00003434"; gene_biotype "novel"; class_code "u"; transcript_id "TCONS_00003434"; gene_name "XLOC_003128"; transcript_biotype "lincRNA"
1	exon	105382893	105383272	+	exon_number "1"; gene_id "XLOC_003128"; transcript_name "TCONS_00003435"; gene_biotype "novel"; class_code "u"; transcript_id "TCONS_00003435"; gene_name "XLOC_003128"; transcript_biotype "lincRNA"
1	exon	105404552	105405582	+	exon_number "2"; gene_id "XLOC_003128"; transcript_name "TCONS_00003435"; gene_biotype "novel"; class_code "u"; transcript_id "TCONS_00003435"; gene_name "XLOC_003128"; transcript_biotype "lincRNA"
1	exon	105437711	105437773	+	exon_number "3"; gene_id "XLOC_003128"; transcript_name "TCONS_00003435"; gene_biotype "novel"; class_code "u"; transcript_id "TCONS_00003435"; gene_name "XLOC_003128"; transcript_biotype "lincRNA"
1	exon	105385144	105386550	+	exon_number "1"; gene_id "XLOC_003129"; transcript_name "TCONS_00003437"; gene_biotype "novel"; class_code "u"; transcript_id "TCONS_00003437"; gene_name "XLOC_003129"; transcript_biotype "lincRNA"
1	exon	105400363	105400660	+	exon_number "2"; gene_id "XLOC_003129"; transcript_name "TCONS_00003437"; gene_biotype "novel"; class_code "u"; transcript_id "TCONS_00003437"; gene_name "XLOC_003129"; transcript_biotype "lincRNA"
1	exon	105392178	105392705	+	exon_number "1"; gene_id "XLOC_003130"; transcript_name "TCONS_00003438"; gene_biotype "novel"; class_code "u"; transcript_id "TCONS_00003438"; gene_name "XLOC_003130"; transcript_biotype "lincRNA"
1	exon	105406614	105407137	+	exon_number "2"; gene_id "XLOC_003130"; transcript_name "TCONS_00003438"; gene_biotype "novel"; class_code "u"; transcript_id "TCONS_00003438"; gene_name "XLOC_003130"; transcript_biotype "lincRNA"
1	exon	105392483	105392705	+	nearest_ref "ENSOART00020009970"; exon_number "1"; gene_id "ENSOARG00020006466"; transcript_name "TCONS_00003439"; gene_biotype "protein_coding"; class_code "o"; transcript_id "TCONS_00003439"; gene_name "-"; transcript_biotype "sense_overlapping"
1	exon	105479010	105479465	+	nearest_ref "ENSOART00020009970"; exon_number "2"; gene_id "ENSOARG00020006466"; transcript_name "TCONS_00003439"; gene_biotype "protein_coding"; class_code "o"; transcript_id "TCONS_00003439"; gene_name "-"; transcript_biotype "sense_overlapping"
1	exon	108394809	108394838	+	exon_number "1"; gene_id "XLOC_003252"; transcript_name "TCONS_00003572"; gene_biotype "novel"; class_code "u"; transcript_id "TCONS_00003572"; gene_name "XLOC_003252"; transcript_biotype "lincRNA"
1	exon	108395838	108396498	+	exon_number "2"; gene_id "XLOC_003252"; transcript_name "TCONS_00003572"; gene_biotype "novel"; class_code "u"; transcript_id "TCONS_00003572"; gene_name "XLOC_003252"; transcript_biotype "lincRNA"
1	exon	108531000	108531721	+	nearest_ref "ENSOART00020000191"; exon_number "1"; gene_id "ENSOARG00020000162"; transcript_name "TCONS_00003575"; gene_biotype "protein_coding"; class_code "x"; transcript_id "TCONS_00003575"; gene_name "-"; transcript_biotype "antisense"
1	exon	108552342	108552393	+	nearest_ref "ENSOART00020000191"; exon_number "2"; gene_id "ENSOARG00020000162"; transcript_name "TCONS_00003575"; gene_biotype "protein_coding"; class_code "x"; transcript_id "TCONS_00003575"; gene_name "-"; transcript_biotype "antisense"
1	exon	108770599	108771067	+	exon_number "1"; gene_id "XLOC_003261"; transcript_name "TCONS_00003582"; gene_biotype "novel"; class_code "u"; transcript_id "TCONS_00003582"; gene_name "XLOC_003261"; transcript_biotype "lincRNA"
1	exon	108780662	108781028	+	exon_number "2"; gene_id "XLOC_003261"; transcript_name "TCONS_00003582"; gene_biotype "novel"; class_code "u"; transcript_id "TCONS_00003582"; gene_name "XLOC_003261"; transcript_biotype "lincRNA"
1	exon	109559466	109559707	+	nearest_ref "ENSOART00020000714"; exon_number "1"; gene_id "ENSOARG00020000549"; transcript_name "TCONS_00003596"; gene_biotype "protein_coding"; class_code "o"; transcript_id "TCONS_00003596"; gene_name "-"; transcript_biotype "sense_overlapping"
1	exon	109577960	109578016	+	nearest_ref "ENSOART00020000714"; exon_number "2"; gene_id "ENSOARG00020000549"; transcript_name "TCONS_00003596"; gene_biotype "protein_coding"; class_code "o"; transcript_id "TCONS_00003596"; gene_name "-"; transcript_biotype "sense_overlapping"
1	exon	109623348	109623374	+	nearest_ref "ENSOART00020000714"; exon_number "3"; gene_id "ENSOARG00020000549"; transcript_name "TCONS_00003596"; gene_biotype "protein_coding"; class_code "o"; transcript_id "TCONS_00003596"; gene_name "-"; transcript_biotype "sense_overlapping"
1	exon	111002965	111003330	+	nearest_ref "ENSOART00020003279"; exon_number "1"; gene_id "ENSOARG00020002136"; transcript_name "TCONS_00003676"; gene_biotype "protein_coding"; class_code "x"; transcript_id "TCONS_00003676"; gene_name "ADAR"; transcript_biotype "antisense"
1	exon	111003357	111003796	+	nearest_ref "ENSOART00020003279"; exon_number "2"; gene_id "ENSOARG00020002136"; transcript_name "TCONS_00003676"; gene_biotype "protein_coding"; class_code "x"; transcript_id "TCONS_00003676"; gene_name "ADAR"; transcript_biotype "antisense"
1	exon	111323389	111323487	+	exon_number "1"; gene_id "XLOC_003367"; transcript_name "TCONS_00003702"; gene_biotype "novel"; class_code "u"; transcript_id "TCONS_00003702"; gene_name "XLOC_003367"; transcript_biotype "lincRNA"
1	exon	111323696	111324058	+	exon_number "2"; gene_id "XLOC_003367"; transcript_name "TCONS_00003702"; gene_biotype "novel"; class_code "u"; transcript_id "TCONS_00003702"; gene_name "XLOC_003367"; transcript_biotype "lincRNA"
1	exon	115048948	115049066	+	nearest_ref "ENSOART00020005880"; exon_number "1"; gene_id "ENSOARG00020003744"; transcript_name "TCONS_00003968"; gene_biotype "protein_coding"; class_code "o"; transcript_id "TCONS_00003968"; gene_name "-"; transcript_biotype "sense_overlapping"
1	exon	115182482	115182958	+	nearest_ref "ENSOART00020005880"; exon_number "2"; gene_id "ENSOARG00020003744"; transcript_name "TCONS_00003968"; gene_biotype "protein_coding"; class_code "o"; transcript_id "TCONS_00003968"; gene_name "-"; transcript_biotype "sense_overlapping"
1	exon	117169839	117170451	+	nearest_ref "ENSOART00020014884"; exon_number "1"; gene_id "ENSOARG00020009707"; transcript_name "TCONS_00003989"; gene_biotype "protein_coding"; class_code "o"; transcript_id "TCONS_00003989"; gene_name "-"; transcript_biotype "sense_overlapping"
1	exon	117266143	117266384	+	nearest_ref "ENSOART00020014884"; exon_number "2"; gene_id "ENSOARG00020009707"; transcript_name "TCONS_00003989"; gene_biotype "protein_coding"; class_code "o"; transcript_id "TCONS_00003989"; gene_name "-"; transcript_biotype "sense_overlapping"
1	exon	119085450	119085867	+	exon_number "1"; gene_id "XLOC_003672"; transcript_name "TCONS_00004068"; gene_biotype "novel"; class_code "u"; transcript_id "TCONS_00004068"; gene_name "XLOC_003672"; transcript_biotype "lincRNA"
1	exon	119102403	119103093	+	exon_number "2"; gene_id "XLOC_003672"; transcript_name "TCONS_00004068"; gene_biotype "novel"; class_code "u"; transcript_id "TCONS_00004068"; gene_name "XLOC_003672"; transcript_biotype "lincRNA"
1	exon	119085462	119085644	+	exon_number "1"; gene_id "XLOC_003672"; transcript_name "TCONS_00004069"; gene_biotype "novel"; class_code "u"; transcript_id "TCONS_00004069"; gene_name "XLOC_003672"; transcript_biotype "lincRNA"
1	exon	119102180	119102565	+	exon_number "2"; gene_id "XLOC_003672"; transcript_name "TCONS_00004069"; gene_biotype "novel"; class_code "u"; transcript_id "TCONS_00004069"; gene_name "XLOC_003672"; transcript_biotype "lincRNA"
1	exon	119089407	119090038	+	exon_number "1"; gene_id "XLOC_003672"; transcript_name "TCONS_00004070"; gene_biotype "novel"; class_code "u"; transcript_id "TCONS_00004070"; gene_name "XLOC_003672"; transcript_biotype "lincRNA"
1	exon	119102579	119103093	+	exon_number "2"; gene_id "XLOC_003672"; transcript_name "TCONS_00004070"; gene_biotype "novel"; class_code "u"; transcript_id "TCONS_00004070"; gene_name "XLOC_003672"; transcript_biotype "lincRNA"
1	exon	119095613	119095690	+	exon_number "1"; gene_id "XLOC_003673"; transcript_name "TCONS_00004071"; gene_biotype "novel"; class_code "u"; transcript_id "TCONS_00004071"; gene_name "XLOC_003673"; transcript_biotype "lincRNA"
1	exon	119108232	119109568	+	exon_number "2"; gene_id "XLOC_003673"; transcript_name "TCONS_00004071"; gene_biotype "novel"; class_code "u"; transcript_id "TCONS_00004071"; gene_name "XLOC_003673"; transcript_biotype "lincRNA"
1	exon	119096451	119096564	+	exon_number "1"; gene_id "XLOC_003673"; transcript_name "TCONS_00004072"; gene_biotype "novel"; class_code "u"; transcript_id "TCONS_00004072"; gene_name "XLOC_003673"; transcript_biotype "lincRNA"
1	exon	119109113	119109491	+	exon_number "2"; gene_id "XLOC_003673"; transcript_name "TCONS_00004072"; gene_biotype "novel"; class_code "u"; transcript_id "TCONS_00004072"; gene_name "XLOC_003673"; transcript_biotype "lincRNA"
1	exon	119915979	119916258	+	exon_number "1"; gene_id "XLOC_003707"; transcript_name "TCONS_00004107"; gene_biotype "novel"; class_code "u"; transcript_id "TCONS_00004107"; gene_name "XLOC_003707"; transcript_biotype "lincRNA"
1	exon	119924775	119924893	+	exon_number "2"; gene_id "XLOC_003707"; transcript_name "TCONS_00004107"; gene_biotype "novel"; class_code "u"; transcript_id "TCONS_00004107"; gene_name "XLOC_003707"; transcript_biotype "lincRNA"
1	exon	119945607	119946122	+	exon_number "3"; gene_id "XLOC_003707"; transcript_name "TCONS_00004107"; gene_biotype "novel"; class_code "u"; transcript_id "TCONS_00004107"; gene_name "XLOC_003707"; transcript_biotype "lincRNA"
1	exon	119915979	119916258	+	exon_number "1"; gene_id "XLOC_003707"; transcript_name "TCONS_00004108"; gene_biotype "novel"; class_code "u"; transcript_id "TCONS_00004108"; gene_name "XLOC_003707"; transcript_biotype "lincRNA"
1	exon	119936965	119937064	+	exon_number "2"; gene_id "XLOC_003707"; transcript_name "TCONS_00004108"; gene_biotype "novel"; class_code "u"; transcript_id "TCONS_00004108"; gene_name "XLOC_003707"; transcript_biotype "lincRNA"
1	exon	119962059	119962569	+	exon_number "3"; gene_id "XLOC_003707"; transcript_name "TCONS_00004108"; gene_biotype "novel"; class_code "u"; transcript_id "TCONS_00004108"; gene_name "XLOC_003707"; transcript_biotype "lincRNA"
1	exon	119936566	119937064	+	exon_number "1"; gene_id "XLOC_003707"; transcript_name "TCONS_00004115"; gene_biotype "novel"; class_code "u"; transcript_id "TCONS_00004115"; gene_name "XLOC_003707"; transcript_biotype "lincRNA"
1	exon	119945607	119946130	+	exon_number "2"; gene_id "XLOC_003707"; transcript_name "TCONS_00004115"; gene_biotype "novel"; class_code "u"; transcript_id "TCONS_00004115"; gene_name "XLOC_003707"; transcript_biotype "lincRNA"
1	exon	119920286	119920347	+	exon_number "1"; gene_id "XLOC_003708"; transcript_name "TCONS_00004109"; gene_biotype "novel"; class_code "u"; transcript_id "TCONS_00004109"; gene_name "XLOC_003708"; transcript_biotype "lincRNA"
1	exon	119941048	119941746	+	exon_number "2"; gene_id "XLOC_003708"; transcript_name "TCONS_00004109"; gene_biotype "novel"; class_code "u"; transcript_id "TCONS_00004109"; gene_name "XLOC_003708"; transcript_biotype "lincRNA"
1	exon	119950280	119950586	+	exon_number "3"; gene_id "XLOC_003708"; transcript_name "TCONS_00004109"; gene_biotype "novel"; class_code "u"; transcript_id "TCONS_00004109"; gene_name "XLOC_003708"; transcript_biotype "lincRNA"
1	exon	119958516	119959633	+	exon_number "4"; gene_id "XLOC_003708"; transcript_name "TCONS_00004109"; gene_biotype "novel"; class_code "u"; transcript_id "TCONS_00004109"; gene_name "XLOC_003708"; transcript_biotype "lincRNA"
1	exon	119976785	119976803	+	exon_number "5"; gene_id "XLOC_003708"; transcript_name "TCONS_00004109"; gene_biotype "novel"; class_code "u"; transcript_id "TCONS_00004109"; gene_name "XLOC_003708"; transcript_biotype "lincRNA"
1	exon	119941029	119941746	+	exon_number "1"; gene_id "XLOC_003708"; transcript_name "TCONS_00004119"; gene_biotype "novel"; class_code "u"; transcript_id "TCONS_00004119"; gene_name "XLOC_003708"; transcript_biotype "lincRNA"
1	exon	119950280	119951066	+	exon_number "2"; gene_id "XLOC_003708"; transcript_name "TCONS_00004119"; gene_biotype "novel"; class_code "u"; transcript_id "TCONS_00004119"; gene_name "XLOC_003708"; transcript_biotype "lincRNA"
1	exon	119959019	119960399	+	exon_number "3"; gene_id "XLOC_003708"; transcript_name "TCONS_00004119"; gene_biotype "novel"; class_code "u"; transcript_id "TCONS_00004119"; gene_name "XLOC_003708"; transcript_biotype "lincRNA"
1	exon	119927453	119928161	+	exon_number "1"; gene_id "XLOC_003711"; transcript_name "TCONS_00004112"; gene_biotype "novel"; class_code "u"; transcript_id "TCONS_00004112"; gene_name "XLOC_003711"; transcript_biotype "lincRNA"
1	exon	119931802	119932196	+	exon_number "2"; gene_id "XLOC_003711"; transcript_name "TCONS_00004112"; gene_biotype "novel"; class_code "u"; transcript_id "TCONS_00004112"; gene_name "XLOC_003711"; transcript_biotype "lincRNA"
1	exon	119928771	119928909	+	exon_number "1"; gene_id "XLOC_003712"; transcript_name "TCONS_00004113"; gene_biotype "novel"; class_code "u"; transcript_id "TCONS_00004113"; gene_name "XLOC_003712"; transcript_biotype "lincRNA"
1	exon	119932551	119933770	+	exon_number "2"; gene_id "XLOC_003712"; transcript_name "TCONS_00004113"; gene_biotype "novel"; class_code "u"; transcript_id "TCONS_00004113"; gene_name "XLOC_003712"; transcript_biotype "lincRNA"
1	exon	119967283	119967533	+	exon_number "3"; gene_id "XLOC_003712"; transcript_name "TCONS_00004113"; gene_biotype "novel"; class_code "u"; transcript_id "TCONS_00004113"; gene_name "XLOC_003712"; transcript_biotype "lincRNA"
1	exon	119928807	119928909	+	exon_number "1"; gene_id "XLOC_003712"; transcript_name "TCONS_00004114"; gene_biotype "novel"; class_code "u"; transcript_id "TCONS_00004114"; gene_name "XLOC_003712"; transcript_biotype "lincRNA"
1	exon	119932551	119935798	+	exon_number "2"; gene_id "XLOC_003712"; transcript_name "TCONS_00004114"; gene_biotype "novel"; class_code "u"; transcript_id "TCONS_00004114"; gene_name "XLOC_003712"; transcript_biotype "lincRNA"
1	exon	119952831	119952899	+	exon_number "3"; gene_id "XLOC_003712"; transcript_name "TCONS_00004114"; gene_biotype "novel"; class_code "u"; transcript_id "TCONS_00004114"; gene_name "XLOC_003712"; transcript_biotype "lincRNA"
1	exon	119937675	119938182	+	exon_number "1"; gene_id "XLOC_003713"; transcript_name "TCONS_00004116"; gene_biotype "novel"; class_code "u"; transcript_id "TCONS_00004116"; gene_name "XLOC_003713"; transcript_biotype "lincRNA"
1	exon	119955228	119955362	+	exon_number "2"; gene_id "XLOC_003713"; transcript_name "TCONS_00004116"; gene_biotype "novel"; class_code "u"; transcript_id "TCONS_00004116"; gene_name "XLOC_003713"; transcript_biotype "lincRNA"
1	exon	119971831	119972749	+	exon_number "3"; gene_id "XLOC_003713"; transcript_name "TCONS_00004116"; gene_biotype "novel"; class_code "u"; transcript_id "TCONS_00004116"; gene_name "XLOC_003713"; transcript_biotype "lincRNA"
1	exon	119939635	119939880	+	exon_number "1"; gene_id "XLOC_003714"; transcript_name "TCONS_00004117"; gene_biotype "novel"; class_code "u"; transcript_id "TCONS_00004117"; gene_name "XLOC_003714"; transcript_biotype "lincRNA"
1	exon	119964860	119965509	+	exon_number "2"; gene_id "XLOC_003714"; transcript_name "TCONS_00004117"; gene_biotype "novel"; class_code "u"; transcript_id "TCONS_00004117"; gene_name "XLOC_003714"; transcript_biotype "lincRNA"
1	exon	119974044	119974129	+	exon_number "3"; gene_id "XLOC_003714"; transcript_name "TCONS_00004117"; gene_biotype "novel"; class_code "u"; transcript_id "TCONS_00004117"; gene_name "XLOC_003714"; transcript_biotype "lincRNA"
1	exon	119939635	119939880	+	exon_number "1"; gene_id "XLOC_003714"; transcript_name "TCONS_00004118"; gene_biotype "novel"; class_code "u"; transcript_id "TCONS_00004118"; gene_name "XLOC_003714"; transcript_biotype "lincRNA"
1	exon	119964860	119965509	+	exon_number "2"; gene_id "XLOC_003714"; transcript_name "TCONS_00004118"; gene_biotype "novel"; class_code "u"; transcript_id "TCONS_00004118"; gene_name "XLOC_003714"; transcript_biotype "lincRNA"
1	exon	120037559	120037805	+	exon_number "3"; gene_id "XLOC_003714"; transcript_name "TCONS_00004118"; gene_biotype "novel"; class_code "u"; transcript_id "TCONS_00004118"; gene_name "XLOC_003714"; transcript_biotype "lincRNA"
1	exon	119969023	119970477	+	exon_number "1"; gene_id "XLOC_003715"; transcript_name "TCONS_00004122"; gene_biotype "novel"; class_code "u"; transcript_id "TCONS_00004122"; gene_name "XLOC_003715"; transcript_biotype "lincRNA"
1	exon	120033997	120034136	+	exon_number "2"; gene_id "XLOC_003715"; transcript_name "TCONS_00004122"; gene_biotype "novel"; class_code "u"; transcript_id "TCONS_00004122"; gene_name "XLOC_003715"; transcript_biotype "lincRNA"
1	exon	119969079	119971220	+	exon_number "1"; gene_id "XLOC_003715"; transcript_name "TCONS_00004124"; gene_biotype "novel"; class_code "u"; transcript_id "TCONS_00004124"; gene_name "XLOC_003715"; transcript_biotype "lincRNA"
1	exon	120026271	120026344	+	exon_number "2"; gene_id "XLOC_003715"; transcript_name "TCONS_00004124"; gene_biotype "novel"; class_code "u"; transcript_id "TCONS_00004124"; gene_name "XLOC_003715"; transcript_biotype "lincRNA"
1	exon	119969079	119971238	+	exon_number "1"; gene_id "XLOC_003715"; transcript_name "TCONS_00004123"; gene_biotype "novel"; class_code "u"; transcript_id "TCONS_00004123"; gene_name "XLOC_003715"; transcript_biotype "lincRNA"
1	exon	120026289	120026344	+	exon_number "2"; gene_id "XLOC_003715"; transcript_name "TCONS_00004123"; gene_biotype "novel"; class_code "u"; transcript_id "TCONS_00004123"; gene_name "XLOC_003715"; transcript_biotype "lincRNA"
1	exon	119969079	119970577	+	exon_number "1"; gene_id "XLOC_003715"; transcript_name "TCONS_00004126"; gene_biotype "novel"; class_code "u"; transcript_id "TCONS_00004126"; gene_name "XLOC_003715"; transcript_biotype "lincRNA"
1	exon	120034116	120034527	+	exon_number "2"; gene_id "XLOC_003715"; transcript_name "TCONS_00004126"; gene_biotype "novel"; class_code "u"; transcript_id "TCONS_00004126"; gene_name "XLOC_003715"; transcript_biotype "lincRNA"
1	exon	120043015	120043125	+	exon_number "3"; gene_id "XLOC_003715"; transcript_name "TCONS_00004126"; gene_biotype "novel"; class_code "u"; transcript_id "TCONS_00004126"; gene_name "XLOC_003715"; transcript_biotype "lincRNA"
1	exon	119969079	119970577	+	exon_number "1"; gene_id "XLOC_003715"; transcript_name "TCONS_00004125"; gene_biotype "novel"; class_code "u"; transcript_id "TCONS_00004125"; gene_name "XLOC_003715"; transcript_biotype "lincRNA"
1	exon	120034116	120034527	+	exon_number "2"; gene_id "XLOC_003715"; transcript_name "TCONS_00004125"; gene_biotype "novel"; class_code "u"; transcript_id "TCONS_00004125"; gene_name "XLOC_003715"; transcript_biotype "lincRNA"
1	exon	120043011	120043125	+	exon_number "3"; gene_id "XLOC_003715"; transcript_name "TCONS_00004125"; gene_biotype "novel"; class_code "u"; transcript_id "TCONS_00004125"; gene_name "XLOC_003715"; transcript_biotype "lincRNA"
1	exon	119965937	119966026	+	exon_number "1"; gene_id "XLOC_003716"; transcript_name "TCONS_00004121"; gene_biotype "novel"; class_code "u"; transcript_id "TCONS_00004121"; gene_name "XLOC_003716"; transcript_biotype "lincRNA"
1	exon	120038077	120040078	+	exon_number "2"; gene_id "XLOC_003716"; transcript_name "TCONS_00004121"; gene_biotype "novel"; class_code "u"; transcript_id "TCONS_00004121"; gene_name "XLOC_003716"; transcript_biotype "lincRNA"
1	exon	121226880	121227761	+	nearest_ref "ENSOART00020001911"; exon_number "1"; gene_id "ENSOARG00020001261"; transcript_name "TCONS_00004173"; gene_biotype "protein_coding"; class_code "o"; transcript_id "TCONS_00004173"; gene_name "UAP1"; transcript_biotype "sense_overlapping"
1	exon	121251850	121252262	+	nearest_ref "ENSOART00020001911"; exon_number "2"; gene_id "ENSOARG00020001261"; transcript_name "TCONS_00004173"; gene_biotype "protein_coding"; class_code "o"; transcript_id "TCONS_00004173"; gene_name "UAP1"; transcript_biotype "sense_overlapping"
1	exon	121226900	121227399	+	nearest_ref "ENSOART00020001911"; exon_number "1"; gene_id "ENSOARG00020001261"; transcript_name "TCONS_00004175"; gene_biotype "protein_coding"; class_code "o"; transcript_id "TCONS_00004175"; gene_name "UAP1"; transcript_biotype "sense_overlapping"
1	exon	121251494	121251578	+	nearest_ref "ENSOART00020001911"; exon_number "2"; gene_id "ENSOARG00020001261"; transcript_name "TCONS_00004175"; gene_biotype "protein_coding"; class_code "o"; transcript_id "TCONS_00004175"; gene_name "UAP1"; transcript_biotype "sense_overlapping"
1	exon	121226900	121227168	+	nearest_ref "ENSOART00020001911"; exon_number "1"; gene_id "ENSOARG00020001261"; transcript_name "TCONS_00004174"; gene_biotype "protein_coding"; class_code "o"; transcript_id "TCONS_00004174"; gene_name "UAP1"; transcript_biotype "sense_overlapping"
1	exon	121251264	121251578	+	nearest_ref "ENSOART00020001911"; exon_number "2"; gene_id "ENSOARG00020001261"; transcript_name "TCONS_00004174"; gene_biotype "protein_coding"; class_code "o"; transcript_id "TCONS_00004174"; gene_name "UAP1"; transcript_biotype "sense_overlapping"
1	exon	121226900	121227849	+	nearest_ref "ENSOART00020001911"; exon_number "1"; gene_id "ENSOARG00020001261"; transcript_name "TCONS_00004176"; gene_biotype "protein_coding"; class_code "j"; transcript_id "TCONS_00004176"; gene_name "UAP1"; transcript_biotype "others"
1	exon	121251938	121252252	+	nearest_ref "ENSOART00020001911"; exon_number "2"; gene_id "ENSOARG00020001261"; transcript_name "TCONS_00004176"; gene_biotype "protein_coding"; class_code "j"; transcript_id "TCONS_00004176"; gene_name "UAP1"; transcript_biotype "others"
1	exon	128083369	128084626	+	nearest_ref "ENSOART00020008239"; exon_number "1"; gene_id "ENSOARG00020005355"; transcript_name "TCONS_00004326"; gene_biotype "protein_coding"; class_code "o"; transcript_id "TCONS_00004326"; gene_name "TBX19"; transcript_biotype "sense_overlapping"
1	exon	128550692	128551534	+	nearest_ref "ENSOART00020008239"; exon_number "2"; gene_id "ENSOARG00020005355"; transcript_name "TCONS_00004326"; gene_biotype "protein_coding"; class_code "o"; transcript_id "TCONS_00004326"; gene_name "TBX19"; transcript_biotype "sense_overlapping"
1	exon	128661871	128662154	+	nearest_ref "ENSOART00020008290"; exon_number "1"; gene_id "ENSOARG00020005405"; transcript_name "TCONS_00004333"; gene_biotype "rRNA"; class_code "x"; transcript_id "TCONS_00004333"; gene_name "5S_rRNA"; transcript_biotype "antisense"
1	exon	128662176	128663447	+	nearest_ref "ENSOART00020008290"; exon_number "2"; gene_id "ENSOARG00020005405"; transcript_name "TCONS_00004333"; gene_biotype "rRNA"; class_code "x"; transcript_id "TCONS_00004333"; gene_name "5S_rRNA"; transcript_biotype "antisense"
1	exon	129527323	129527529	+	nearest_ref "ENSOART00020008572"; exon_number "1"; gene_id "ENSOARG00020005580"; transcript_name "TCONS_00004366"; gene_biotype "protein_coding"; class_code "x"; transcript_id "TCONS_00004366"; gene_name "MRPS6"; transcript_biotype "antisense"
1	exon	129527552	129529427	+	nearest_ref "ENSOART00020008572"; exon_number "2"; gene_id "ENSOARG00020005580"; transcript_name "TCONS_00004366"; gene_biotype "protein_coding"; class_code "x"; transcript_id "TCONS_00004366"; gene_name "MRPS6"; transcript_biotype "antisense"
1	exon	129658678	129658947	+	exon_number "1"; gene_id "XLOC_003940"; transcript_name "TCONS_00004368"; gene_biotype "novel"; class_code "u"; transcript_id "TCONS_00004368"; gene_name "XLOC_003940"; transcript_biotype "lincRNA"
1	exon	129659512	129660861	+	exon_number "2"; gene_id "XLOC_003940"; transcript_name "TCONS_00004368"; gene_biotype "novel"; class_code "u"; transcript_id "TCONS_00004368"; gene_name "XLOC_003940"; transcript_biotype "lincRNA"
1	exon	130409322	130409685	+	nearest_ref "ENSOART00020011193"; exon_number "1"; gene_id "ENSOARG00020007337"; transcript_name "TCONS_00004405"; gene_biotype "protein_coding"; class_code "x"; transcript_id "TCONS_00004405"; gene_name "-"; transcript_biotype "antisense"
1	exon	130409970	130411029	+	nearest_ref "ENSOART00020011193"; exon_number "2"; gene_id "ENSOARG00020007337"; transcript_name "TCONS_00004405"; gene_biotype "protein_coding"; class_code "x"; transcript_id "TCONS_00004405"; gene_name "-"; transcript_biotype "antisense"
1	exon	130409322	130409685	+	nearest_ref "ENSOART00020011193"; exon_number "1"; gene_id "ENSOARG00020007337"; transcript_name "TCONS_00004404"; gene_biotype "protein_coding"; class_code "x"; transcript_id "TCONS_00004404"; gene_name "-"; transcript_biotype "antisense"
1	exon	130409968	130411029	+	nearest_ref "ENSOART00020011193"; exon_number "2"; gene_id "ENSOARG00020007337"; transcript_name "TCONS_00004404"; gene_biotype "protein_coding"; class_code "x"; transcript_id "TCONS_00004404"; gene_name "-"; transcript_biotype "antisense"
1	exon	131980776	131981244	+	nearest_ref "ENSOART00020001973"; exon_number "1"; gene_id "ENSOARG00020001317"; transcript_name "TCONS_00004497"; gene_biotype "protein_coding"; class_code "o"; transcript_id "TCONS_00004497"; gene_name "SCAF4"; transcript_biotype "sense_overlapping"
1	exon	131981271	131982534	+	nearest_ref "ENSOART00020001973"; exon_number "2"; gene_id "ENSOARG00020001317"; transcript_name "TCONS_00004497"; gene_biotype "protein_coding"; class_code "o"; transcript_id "TCONS_00004497"; gene_name "SCAF4"; transcript_biotype "sense_overlapping"
1	exon	133404405	133404460	+	exon_number "1"; gene_id "XLOC_004094"; transcript_name "TCONS_00004533"; gene_biotype "novel"; class_code "u"; transcript_id "TCONS_00004533"; gene_name "XLOC_004094"; transcript_biotype "lincRNA"
1	exon	133422252	133422621	+	exon_number "2"; gene_id "XLOC_004094"; transcript_name "TCONS_00004533"; gene_biotype "novel"; class_code "u"; transcript_id "TCONS_00004533"; gene_name "XLOC_004094"; transcript_biotype "lincRNA"
1	exon	136689363	136689462	+	exon_number "1"; gene_id "XLOC_004142"; transcript_name "TCONS_00004581"; gene_biotype "novel"; class_code "u"; transcript_id "TCONS_00004581"; gene_name "XLOC_004142"; transcript_biotype "lincRNA"
1	exon	136693452	136693865	+	exon_number "2"; gene_id "XLOC_004142"; transcript_name "TCONS_00004581"; gene_biotype "novel"; class_code "u"; transcript_id "TCONS_00004581"; gene_name "XLOC_004142"; transcript_biotype "lincRNA"
1	exon	137788354	137788541	+	exon_number "1"; gene_id "XLOC_004152"; transcript_name "TCONS_00004591"; gene_biotype "novel"; class_code "u"; transcript_id "TCONS_00004591"; gene_name "XLOC_004152"; transcript_biotype "lincRNA"
1	exon	137836453	137836990	+	exon_number "2"; gene_id "XLOC_004152"; transcript_name "TCONS_00004591"; gene_biotype "novel"; class_code "u"; transcript_id "TCONS_00004591"; gene_name "XLOC_004152"; transcript_biotype "lincRNA"
1	exon	141666715	141667138	+	exon_number "1"; gene_id "XLOC_004192"; transcript_name "TCONS_00004635"; gene_biotype "novel"; class_code "u"; transcript_id "TCONS_00004635"; gene_name "XLOC_004192"; transcript_biotype "lincRNA"
1	exon	141694195	141694671	+	exon_number "2"; gene_id "XLOC_004192"; transcript_name "TCONS_00004635"; gene_biotype "novel"; class_code "u"; transcript_id "TCONS_00004635"; gene_name "XLOC_004192"; transcript_biotype "lincRNA"
1	exon	141666715	141667476	+	exon_number "1"; gene_id "XLOC_004192"; transcript_name "TCONS_00004634"; gene_biotype "novel"; class_code "u"; transcript_id "TCONS_00004634"; gene_name "XLOC_004192"; transcript_biotype "lincRNA"
1	exon	141694532	141694671	+	exon_number "2"; gene_id "XLOC_004192"; transcript_name "TCONS_00004634"; gene_biotype "novel"; class_code "u"; transcript_id "TCONS_00004634"; gene_name "XLOC_004192"; transcript_biotype "lincRNA"
1	exon	141666822	141667581	+	exon_number "1"; gene_id "XLOC_004192"; transcript_name "TCONS_00004636"; gene_biotype "novel"; class_code "u"; transcript_id "TCONS_00004636"; gene_name "XLOC_004192"; transcript_biotype "lincRNA"
1	exon	141694636	141694729	+	exon_number "2"; gene_id "XLOC_004192"; transcript_name "TCONS_00004636"; gene_biotype "novel"; class_code "u"; transcript_id "TCONS_00004636"; gene_name "XLOC_004192"; transcript_biotype "lincRNA"
1	exon	145382579	145382685	+	exon_number "1"; gene_id "XLOC_004228"; transcript_name "TCONS_00004672"; gene_biotype "novel"; class_code "u"; transcript_id "TCONS_00004672"; gene_name "XLOC_004228"; transcript_biotype "lincRNA"
1	exon	145429428	145429846	+	exon_number "2"; gene_id "XLOC_004228"; transcript_name "TCONS_00004672"; gene_biotype "novel"; class_code "u"; transcript_id "TCONS_00004672"; gene_name "XLOC_004228"; transcript_biotype "lincRNA"
1	exon	153668713	153669019	+	exon_number "1"; gene_id "XLOC_004295"; transcript_name "TCONS_00004744"; gene_biotype "novel"; class_code "u"; transcript_id "TCONS_00004744"; gene_name "XLOC_004295"; transcript_biotype "lincRNA"
1	exon	153691060	153691278	+	exon_number "2"; gene_id "XLOC_004295"; transcript_name "TCONS_00004744"; gene_biotype "novel"; class_code "u"; transcript_id "TCONS_00004744"; gene_name "XLOC_004295"; transcript_biotype "lincRNA"
1	exon	154452697	154453383	+	nearest_ref "ENSOART00020001663"; exon_number "1"; gene_id "ENSOARG00020001119"; transcript_name "TCONS_00004752"; gene_biotype "protein_coding"; class_code "x"; transcript_id "TCONS_00004752"; gene_name "-"; transcript_biotype "antisense"
1	exon	154453510	154454229	+	nearest_ref "ENSOART00020001663"; exon_number "2"; gene_id "ENSOARG00020001119"; transcript_name "TCONS_00004752"; gene_biotype "protein_coding"; class_code "x"; transcript_id "TCONS_00004752"; gene_name "-"; transcript_biotype "antisense"
1	exon	154452697	154453383	+	nearest_ref "ENSOART00020001663"; exon_number "1"; gene_id "ENSOARG00020001119"; transcript_name "TCONS_00004751"; gene_biotype "protein_coding"; class_code "x"; transcript_id "TCONS_00004751"; gene_name "-"; transcript_biotype "antisense"
1	exon	154453520	154454229	+	nearest_ref "ENSOART00020001663"; exon_number "2"; gene_id "ENSOARG00020001119"; transcript_name "TCONS_00004751"; gene_biotype "protein_coding"; class_code "x"; transcript_id "TCONS_00004751"; gene_name "-"; transcript_biotype "antisense"
1	exon	154453036	154453431	+	nearest_ref "ENSOART00020001663"; exon_number "1"; gene_id "ENSOARG00020001119"; transcript_name "TCONS_00004753"; gene_biotype "protein_coding"; class_code "x"; transcript_id "TCONS_00004753"; gene_name "-"; transcript_biotype "antisense"
1	exon	154453566	154454222	+	nearest_ref "ENSOART00020001663"; exon_number "2"; gene_id "ENSOARG00020001119"; transcript_name "TCONS_00004753"; gene_biotype "protein_coding"; class_code "x"; transcript_id "TCONS_00004753"; gene_name "-"; transcript_biotype "antisense"
1	exon	154840849	154840893	+	nearest_ref "ENSOART00020002226"; exon_number "1"; gene_id "ENSOARG00020001346"; transcript_name "TCONS_00004758"; gene_biotype "protein_coding"; class_code "i"; transcript_id "TCONS_00004758"; gene_name "ROBO2"; transcript_biotype "sense_intronic"
1	exon	154840975	154841407	+	nearest_ref "ENSOART00020002226"; exon_number "2"; gene_id "ENSOARG00020001346"; transcript_name "TCONS_00004758"; gene_biotype "protein_coding"; class_code "i"; transcript_id "TCONS_00004758"; gene_name "ROBO2"; transcript_biotype "sense_intronic"
1	exon	159487315	159487334	+	exon_number "1"; gene_id "XLOC_004342"; transcript_name "TCONS_00004793"; gene_biotype "novel"; class_code "u"; transcript_id "TCONS_00004793"; gene_name "XLOC_004342"; transcript_biotype "lincRNA"
1	exon	159487356	159488600	+	exon_number "2"; gene_id "XLOC_004342"; transcript_name "TCONS_00004793"; gene_biotype "novel"; class_code "u"; transcript_id "TCONS_00004793"; gene_name "XLOC_004342"; transcript_biotype "lincRNA"
1	exon	167766174	167766677	+	exon_number "1"; gene_id "XLOC_004413"; transcript_name "TCONS_00004865"; gene_biotype "novel"; class_code "u"; transcript_id "TCONS_00004865"; gene_name "XLOC_004413"; transcript_biotype "lincRNA"
1	exon	167811068	167811574	+	exon_number "2"; gene_id "XLOC_004413"; transcript_name "TCONS_00004865"; gene_biotype "novel"; class_code "u"; transcript_id "TCONS_00004865"; gene_name "XLOC_004413"; transcript_biotype "lincRNA"
1	exon	167766174	167766715	+	exon_number "1"; gene_id "XLOC_004413"; transcript_name "TCONS_00004864"; gene_biotype "novel"; class_code "u"; transcript_id "TCONS_00004864"; gene_name "XLOC_004413"; transcript_biotype "lincRNA"
1	exon	167811106	167811574	+	exon_number "2"; gene_id "XLOC_004413"; transcript_name "TCONS_00004864"; gene_biotype "novel"; class_code "u"; transcript_id "TCONS_00004864"; gene_name "XLOC_004413"; transcript_biotype "lincRNA"
1	exon	167766267	167766641	+	exon_number "1"; gene_id "XLOC_004413"; transcript_name "TCONS_00004866"; gene_biotype "novel"; class_code "u"; transcript_id "TCONS_00004866"; gene_name "XLOC_004413"; transcript_biotype "lincRNA"
1	exon	167811032	167811185	+	exon_number "2"; gene_id "XLOC_004413"; transcript_name "TCONS_00004866"; gene_biotype "novel"; class_code "u"; transcript_id "TCONS_00004866"; gene_name "XLOC_004413"; transcript_biotype "lincRNA"
1	exon	168812554	168812730	+	exon_number "1"; gene_id "XLOC_004422"; transcript_name "TCONS_00004875"; gene_biotype "novel"; class_code "u"; transcript_id "TCONS_00004875"; gene_name "XLOC_004422"; transcript_biotype "lincRNA"
1	exon	168819609	168820120	+	exon_number "2"; gene_id "XLOC_004422"; transcript_name "TCONS_00004875"; gene_biotype "novel"; class_code "u"; transcript_id "TCONS_00004875"; gene_name "XLOC_004422"; transcript_biotype "lincRNA"
1	exon	168812587	168812754	+	exon_number "1"; gene_id "XLOC_004422"; transcript_name "TCONS_00004876"; gene_biotype "novel"; class_code "u"; transcript_id "TCONS_00004876"; gene_name "XLOC_004422"; transcript_biotype "lincRNA"
1	exon	168819609	168820120	+	exon_number "2"; gene_id "XLOC_004422"; transcript_name "TCONS_00004876"; gene_biotype "novel"; class_code "u"; transcript_id "TCONS_00004876"; gene_name "XLOC_004422"; transcript_biotype "lincRNA"
1	exon	168885512	168886406	+	nearest_ref "ENSOART00020003713"; exon_number "1"; gene_id "ENSOARG00020002422"; transcript_name "TCONS_00004877"; gene_biotype "protein_coding"; class_code "o"; transcript_id "TCONS_00004877"; gene_name "CHMP2B"; transcript_biotype "sense_overlapping"
1	exon	168944593	168945040	+	nearest_ref "ENSOART00020003713"; exon_number "2"; gene_id "ENSOARG00020002422"; transcript_name "TCONS_00004877"; gene_biotype "protein_coding"; class_code "o"; transcript_id "TCONS_00004877"; gene_name "CHMP2B"; transcript_biotype "sense_overlapping"
1	exon	171812584	171813143	+	exon_number "1"; gene_id "XLOC_004452"; transcript_name "TCONS_00004908"; gene_biotype "novel"; class_code "u"; transcript_id "TCONS_00004908"; gene_name "XLOC_004452"; transcript_biotype "lincRNA"
1	exon	171817289	171817469	+	exon_number "2"; gene_id "XLOC_004452"; transcript_name "TCONS_00004908"; gene_biotype "novel"; class_code "u"; transcript_id "TCONS_00004908"; gene_name "XLOC_004452"; transcript_biotype "lincRNA"
1	exon	174675158	174675448	+	exon_number "1"; gene_id "XLOC_004472"; transcript_name "TCONS_00004928"; gene_biotype "novel"; class_code "u"; transcript_id "TCONS_00004928"; gene_name "XLOC_004472"; transcript_biotype "lincRNA"
1	exon	174675489	174675872	+	exon_number "2"; gene_id "XLOC_004472"; transcript_name "TCONS_00004928"; gene_biotype "novel"; class_code "u"; transcript_id "TCONS_00004928"; gene_name "XLOC_004472"; transcript_biotype "lincRNA"
1	exon	175914570	175915150	+	exon_number "1"; gene_id "XLOC_004509"; transcript_name "TCONS_00005001"; gene_biotype "novel"; class_code "u"; transcript_id "TCONS_00005001"; gene_name "XLOC_004509"; transcript_biotype "lincRNA"
1	exon	175915191	175915455	+	exon_number "2"; gene_id "XLOC_004509"; transcript_name "TCONS_00005001"; gene_biotype "novel"; class_code "u"; transcript_id "TCONS_00005001"; gene_name "XLOC_004509"; transcript_biotype "lincRNA"
1	exon	178081753	178081911	+	nearest_ref "ENSOART00020007018"; exon_number "1"; gene_id "ENSOARG00020004577"; transcript_name "TCONS_00005012"; gene_biotype "protein_coding"; class_code "x"; transcript_id "TCONS_00005012"; gene_name "RIOX2"; transcript_biotype "antisense"
1	exon	178083759	178084510	+	nearest_ref "ENSOART00020007018"; exon_number "2"; gene_id "ENSOARG00020004577"; transcript_name "TCONS_00005012"; gene_biotype "protein_coding"; class_code "x"; transcript_id "TCONS_00005012"; gene_name "RIOX2"; transcript_biotype "antisense"
1	exon	185386378	185387240	+	exon_number "1"; gene_id "XLOC_004601"; transcript_name "TCONS_00005096"; gene_biotype "novel"; class_code "u"; transcript_id "TCONS_00005096"; gene_name "XLOC_004601"; transcript_biotype "lincRNA"
1	exon	185616476	185617255	+	exon_number "2"; gene_id "XLOC_004601"; transcript_name "TCONS_00005096"; gene_biotype "novel"; class_code "u"; transcript_id "TCONS_00005096"; gene_name "XLOC_004601"; transcript_biotype "lincRNA"
1	exon	185386378	185387000	+	exon_number "1"; gene_id "XLOC_004601"; transcript_name "TCONS_00005095"; gene_biotype "novel"; class_code "u"; transcript_id "TCONS_00005095"; gene_name "XLOC_004601"; transcript_biotype "lincRNA"
1	exon	185616236	185617255	+	exon_number "2"; gene_id "XLOC_004601"; transcript_name "TCONS_00005095"; gene_biotype "novel"; class_code "u"; transcript_id "TCONS_00005095"; gene_name "XLOC_004601"; transcript_biotype "lincRNA"
1	exon	185386479	185387075	+	exon_number "1"; gene_id "XLOC_004601"; transcript_name "TCONS_00005098"; gene_biotype "novel"; class_code "u"; transcript_id "TCONS_00005098"; gene_name "XLOC_004601"; transcript_biotype "lincRNA"
1	exon	185616311	185617255	+	exon_number "2"; gene_id "XLOC_004601"; transcript_name "TCONS_00005098"; gene_biotype "novel"; class_code "u"; transcript_id "TCONS_00005098"; gene_name "XLOC_004601"; transcript_biotype "lincRNA"
1	exon	185386479	185387357	+	exon_number "1"; gene_id "XLOC_004601"; transcript_name "TCONS_00005097"; gene_biotype "novel"; class_code "u"; transcript_id "TCONS_00005097"; gene_name "XLOC_004601"; transcript_biotype "lincRNA"
1	exon	185616593	185617255	+	exon_number "2"; gene_id "XLOC_004601"; transcript_name "TCONS_00005097"; gene_biotype "novel"; class_code "u"; transcript_id "TCONS_00005097"; gene_name "XLOC_004601"; transcript_biotype "lincRNA"
1	exon	187765349	187765550	+	exon_number "1"; gene_id "XLOC_004618"; transcript_name "TCONS_00005115"; gene_biotype "novel"; class_code "u"; transcript_id "TCONS_00005115"; gene_name "XLOC_004618"; transcript_biotype "lincRNA"
1	exon	187765587	187765850	+	exon_number "2"; gene_id "XLOC_004618"; transcript_name "TCONS_00005115"; gene_biotype "novel"; class_code "u"; transcript_id "TCONS_00005115"; gene_name "XLOC_004618"; transcript_biotype "lincRNA"
1	exon	193241016	193241526	+	exon_number "1"; gene_id "XLOC_004672"; transcript_name "TCONS_00005170"; gene_biotype "novel"; class_code "u"; transcript_id "TCONS_00005170"; gene_name "XLOC_004672"; transcript_biotype "lincRNA"
1	exon	193281662	193282102	+	exon_number "2"; gene_id "XLOC_004672"; transcript_name "TCONS_00005170"; gene_biotype "novel"; class_code "u"; transcript_id "TCONS_00005170"; gene_name "XLOC_004672"; transcript_biotype "lincRNA"
1	exon	193241016	193241548	+	exon_number "1"; gene_id "XLOC_004672"; transcript_name "TCONS_00005171"; gene_biotype "novel"; class_code "u"; transcript_id "TCONS_00005171"; gene_name "XLOC_004672"; transcript_biotype "lincRNA"
1	exon	193314389	193314709	+	exon_number "2"; gene_id "XLOC_004672"; transcript_name "TCONS_00005171"; gene_biotype "novel"; class_code "u"; transcript_id "TCONS_00005171"; gene_name "XLOC_004672"; transcript_biotype "lincRNA"
1	exon	196557050	196557735	+	exon_number "1"; gene_id "XLOC_004731"; transcript_name "TCONS_00005240"; gene_biotype "novel"; class_code "u"; transcript_id "TCONS_00005240"; gene_name "XLOC_004731"; transcript_biotype "lincRNA"
1	exon	196564604	196564780	+	exon_number "2"; gene_id "XLOC_004731"; transcript_name "TCONS_00005240"; gene_biotype "novel"; class_code "u"; transcript_id "TCONS_00005240"; gene_name "XLOC_004731"; transcript_biotype "lincRNA"
1	exon	196557116	196557474	+	exon_number "1"; gene_id "XLOC_004731"; transcript_name "TCONS_00005241"; gene_biotype "novel"; class_code "u"; transcript_id "TCONS_00005241"; gene_name "XLOC_004731"; transcript_biotype "lincRNA"
1	exon	196564343	196564780	+	exon_number "2"; gene_id "XLOC_004731"; transcript_name "TCONS_00005241"; gene_biotype "novel"; class_code "u"; transcript_id "TCONS_00005241"; gene_name "XLOC_004731"; transcript_biotype "lincRNA"
1	exon	202080998	202081636	+	nearest_ref "ENSOART00020002696"; exon_number "1"; gene_id "ENSOARG00020001783"; transcript_name "TCONS_00005300"; gene_biotype "protein_coding"; class_code "x"; transcript_id "TCONS_00005300"; gene_name "B4GALT4"; transcript_biotype "antisense"
1	exon	202081660	202082381	+	nearest_ref "ENSOART00020002696"; exon_number "2"; gene_id "ENSOARG00020001783"; transcript_name "TCONS_00005300"; gene_biotype "protein_coding"; class_code "x"; transcript_id "TCONS_00005300"; gene_name "B4GALT4"; transcript_biotype "antisense"
1	exon	209542024	209542491	+	nearest_ref "ENSOART00020003693"; exon_number "1"; gene_id "ENSOARG00020002414"; transcript_name "TCONS_00005559"; gene_biotype "protein_coding"; class_code "x"; transcript_id "TCONS_00005559"; gene_name "MELTF"; transcript_biotype "antisense"
1	exon	209543692	209545449	+	nearest_ref "ENSOART00020003693"; exon_number "2"; gene_id "ENSOARG00020002414"; transcript_name "TCONS_00005559"; gene_biotype "protein_coding"; class_code "x"; transcript_id "TCONS_00005559"; gene_name "MELTF"; transcript_biotype "antisense"
1	exon	220674071	220674451	+	nearest_ref "ENSOART00020002797"; exon_number "1"; gene_id "ENSOARG00020001695"; transcript_name "TCONS_00005814"; gene_biotype "protein_coding"; class_code "i"; transcript_id "TCONS_00005814"; gene_name "VPS8"; transcript_biotype "sense_intronic"
1	exon	220674569	220675073	+	nearest_ref "ENSOART00020002797"; exon_number "2"; gene_id "ENSOARG00020001695"; transcript_name "TCONS_00005814"; gene_biotype "protein_coding"; class_code "i"; transcript_id "TCONS_00005814"; gene_name "VPS8"; transcript_biotype "sense_intronic"
1	exon	221929706	221929953	+	exon_number "1"; gene_id "XLOC_005346"; transcript_name "TCONS_00005898"; gene_biotype "novel"; class_code "u"; transcript_id "TCONS_00005898"; gene_name "XLOC_005346"; transcript_biotype "lincRNA"
1	exon	221936833	221937249	+	exon_number "2"; gene_id "XLOC_005346"; transcript_name "TCONS_00005898"; gene_biotype "novel"; class_code "u"; transcript_id "TCONS_00005898"; gene_name "XLOC_005346"; transcript_biotype "lincRNA"
1	exon	226837294	226837782	+	exon_number "1"; gene_id "XLOC_005429"; transcript_name "TCONS_00005983"; gene_biotype "novel"; class_code "u"; transcript_id "TCONS_00005983"; gene_name "XLOC_005429"; transcript_biotype "lincRNA"
1	exon	226837808	226838001	+	exon_number "2"; gene_id "XLOC_005429"; transcript_name "TCONS_00005983"; gene_biotype "novel"; class_code "u"; transcript_id "TCONS_00005983"; gene_name "XLOC_005429"; transcript_biotype "lincRNA"
1	exon	227493568	227494505	+	exon_number "1"; gene_id "XLOC_005435"; transcript_name "TCONS_00005989"; gene_biotype "novel"; class_code "u"; transcript_id "TCONS_00005989"; gene_name "XLOC_005435"; transcript_biotype "lincRNA"
1	exon	227547560	227548065	+	exon_number "2"; gene_id "XLOC_005435"; transcript_name "TCONS_00005989"; gene_biotype "novel"; class_code "u"; transcript_id "TCONS_00005989"; gene_name "XLOC_005435"; transcript_biotype "lincRNA"
1	exon	228395655	228396972	+	nearest_ref "ENSOART00020000231"; exon_number "1"; gene_id "ENSOARG00020000203"; transcript_name "TCONS_00006001"; gene_biotype "protein_coding"; class_code "j"; transcript_id "TCONS_00006001"; gene_name "TBL1XR1"; transcript_biotype "others"
1	exon	228487041	228487115	+	nearest_ref "ENSOART00020000231"; exon_number "2"; gene_id "ENSOARG00020000203"; transcript_name "TCONS_00006001"; gene_biotype "protein_coding"; class_code "j"; transcript_id "TCONS_00006001"; gene_name "TBL1XR1"; transcript_biotype "others"
1	exon	228534081	228534148	+	nearest_ref "ENSOART00020000231"; exon_number "3"; gene_id "ENSOARG00020000203"; transcript_name "TCONS_00006001"; gene_biotype "protein_coding"; class_code "j"; transcript_id "TCONS_00006001"; gene_name "TBL1XR1"; transcript_biotype "others"
1	exon	229126193	229126341	+	exon_number "1"; gene_id "XLOC_005456"; transcript_name "TCONS_00006010"; gene_biotype "novel"; class_code "u"; transcript_id "TCONS_00006010"; gene_name "XLOC_005456"; transcript_biotype "lincRNA"
1	exon	229414453	229415009	+	exon_number "2"; gene_id "XLOC_005456"; transcript_name "TCONS_00006010"; gene_biotype "novel"; class_code "u"; transcript_id "TCONS_00006010"; gene_name "XLOC_005456"; transcript_biotype "lincRNA"
1	exon	230748008	230748167	+	nearest_ref "ENSOART00020000481"; exon_number "1"; gene_id "ENSOARG00020000356"; transcript_name "TCONS_00006018"; gene_biotype "protein_coding"; class_code "i"; transcript_id "TCONS_00006018"; gene_name "NAALADL2"; transcript_biotype "sense_intronic"
1	exon	230773579	230774333	+	nearest_ref "ENSOART00020000481"; exon_number "2"; gene_id "ENSOARG00020000356"; transcript_name "TCONS_00006018"; gene_biotype "protein_coding"; class_code "i"; transcript_id "TCONS_00006018"; gene_name "NAALADL2"; transcript_biotype "sense_intronic"
1	exon	238033868	238033943	+	exon_number "1"; gene_id "XLOC_005554"; transcript_name "TCONS_00006115"; gene_biotype "novel"; class_code "u"; transcript_id "TCONS_00006115"; gene_name "XLOC_005554"; transcript_biotype "lincRNA"
1	exon	238105232	238105894	+	exon_number "2"; gene_id "XLOC_005554"; transcript_name "TCONS_00006115"; gene_biotype "novel"; class_code "u"; transcript_id "TCONS_00006115"; gene_name "XLOC_005554"; transcript_biotype "lincRNA"
1	exon	243218101	243218614	+	exon_number "1"; gene_id "XLOC_005607"; transcript_name "TCONS_00006170"; gene_biotype "novel"; class_code "u"; transcript_id "TCONS_00006170"; gene_name "XLOC_005607"; transcript_biotype "lincRNA"
1	exon	243236103	243236159	+	exon_number "2"; gene_id "XLOC_005607"; transcript_name "TCONS_00006170"; gene_biotype "novel"; class_code "u"; transcript_id "TCONS_00006170"; gene_name "XLOC_005607"; transcript_biotype "lincRNA"
1	exon	243218195	243218374	+	exon_number "1"; gene_id "XLOC_005607"; transcript_name "TCONS_00006171"; gene_biotype "novel"; class_code "u"; transcript_id "TCONS_00006171"; gene_name "XLOC_005607"; transcript_biotype "lincRNA"
1	exon	243235863	243236159	+	exon_number "2"; gene_id "XLOC_005607"; transcript_name "TCONS_00006171"; gene_biotype "novel"; class_code "u"; transcript_id "TCONS_00006171"; gene_name "XLOC_005607"; transcript_biotype "lincRNA"
1	exon	245142502	245143164	+	exon_number "1"; gene_id "XLOC_005624"; transcript_name "TCONS_00006188"; gene_biotype "novel"; class_code "u"; transcript_id "TCONS_00006188"; gene_name "XLOC_005624"; transcript_biotype "lincRNA"
1	exon	245371912	245372105	+	exon_number "2"; gene_id "XLOC_005624"; transcript_name "TCONS_00006188"; gene_biotype "novel"; class_code "u"; transcript_id "TCONS_00006188"; gene_name "XLOC_005624"; transcript_biotype "lincRNA"
1	exon	252621653	252622032	+	nearest_ref "ENSOART00020002851"; exon_number "1"; gene_id "ENSOARG00020001873"; transcript_name "TCONS_00006331"; gene_biotype "protein_coding"; class_code "x"; transcript_id "TCONS_00006331"; gene_name "GMPS"; transcript_biotype "antisense"
1	exon	252622056	252623914	+	nearest_ref "ENSOART00020002851"; exon_number "2"; gene_id "ENSOARG00020001873"; transcript_name "TCONS_00006331"; gene_biotype "protein_coding"; class_code "x"; transcript_id "TCONS_00006331"; gene_name "GMPS"; transcript_biotype "antisense"
1	exon	253185850	253186159	+	exon_number "1"; gene_id "XLOC_005770"; transcript_name "TCONS_00006339"; gene_biotype "novel"; class_code "u"; transcript_id "TCONS_00006339"; gene_name "XLOC_005770"; transcript_biotype "lincRNA"
1	exon	253186200	253186519	+	exon_number "2"; gene_id "XLOC_005770"; transcript_name "TCONS_00006339"; gene_biotype "novel"; class_code "u"; transcript_id "TCONS_00006339"; gene_name "XLOC_005770"; transcript_biotype "lincRNA"
1	exon	254783473	254783515	+	exon_number "1"; gene_id "XLOC_005781"; transcript_name "TCONS_00006350"; gene_biotype "novel"; class_code "u"; transcript_id "TCONS_00006350"; gene_name "XLOC_005781"; transcript_biotype "lincRNA"
1	exon	254806987	254807600	+	exon_number "2"; gene_id "XLOC_005781"; transcript_name "TCONS_00006350"; gene_biotype "novel"; class_code "u"; transcript_id "TCONS_00006350"; gene_name "XLOC_005781"; transcript_biotype "lincRNA"
1	exon	261918393	261918578	+	exon_number "1"; gene_id "XLOC_005889"; transcript_name "TCONS_00006458"; gene_biotype "novel"; class_code "u"; transcript_id "TCONS_00006458"; gene_name "XLOC_005889"; transcript_biotype "lincRNA"
1	exon	261939791	261940421	+	exon_number "2"; gene_id "XLOC_005889"; transcript_name "TCONS_00006458"; gene_biotype "novel"; class_code "u"; transcript_id "TCONS_00006458"; gene_name "XLOC_005889"; transcript_biotype "lincRNA"
1	exon	263013883	263014496	+	nearest_ref "ENSOART00020009280"; exon_number "1"; gene_id "ENSOARG00020006020"; transcript_name "TCONS_00006481"; gene_biotype "snRNA"; class_code "x"; transcript_id "TCONS_00006481"; gene_name "U6"; transcript_biotype "antisense"
1	exon	263120818	263121432	+	nearest_ref "ENSOART00020009280"; exon_number "2"; gene_id "ENSOARG00020006020"; transcript_name "TCONS_00006481"; gene_biotype "snRNA"; class_code "x"; transcript_id "TCONS_00006481"; gene_name "U6"; transcript_biotype "antisense"
1	exon	263038960	263039905	+	nearest_ref "ENSOART00020009280"; exon_number "1"; gene_id "ENSOARG00020006020"; transcript_name "TCONS_00006482"; gene_biotype "snRNA"; class_code "x"; transcript_id "TCONS_00006482"; gene_name "U6"; transcript_biotype "antisense"
1	exon	263121344	263121439	+	nearest_ref "ENSOART00020009280"; exon_number "2"; gene_id "ENSOARG00020006020"; transcript_name "TCONS_00006482"; gene_biotype "snRNA"; class_code "x"; transcript_id "TCONS_00006482"; gene_name "U6"; transcript_biotype "antisense"
1	exon	263699431	263700041	+	exon_number "1"; gene_id "XLOC_005915"; transcript_name "TCONS_00006487"; gene_biotype "novel"; class_code "u"; transcript_id "TCONS_00006487"; gene_name "XLOC_005915"; transcript_biotype "lincRNA"
1	exon	263727368	263728022	+	exon_number "2"; gene_id "XLOC_005915"; transcript_name "TCONS_00006487"; gene_biotype "novel"; class_code "u"; transcript_id "TCONS_00006487"; gene_name "XLOC_005915"; transcript_biotype "lincRNA"
1	exon	264513792	264514841	+	exon_number "1"; gene_id "XLOC_005923"; transcript_name "TCONS_00006495"; gene_biotype "novel"; class_code "u"; transcript_id "TCONS_00006495"; gene_name "XLOC_005923"; transcript_biotype "lincRNA"
1	exon	264516788	264516915	+	exon_number "2"; gene_id "XLOC_005923"; transcript_name "TCONS_00006495"; gene_biotype "novel"; class_code "u"; transcript_id "TCONS_00006495"; gene_name "XLOC_005923"; transcript_biotype "lincRNA"
1	exon	267553317	267554335	+	nearest_ref "ENSOART00020008690"; exon_number "1"; gene_id "ENSOARG00020005642"; transcript_name "TCONS_00006524"; gene_biotype "protein_coding"; class_code "i"; transcript_id "TCONS_00006524"; gene_name "DIPK2A"; transcript_biotype "sense_intronic"
1	exon	267560563	267560608	+	nearest_ref "ENSOART00020008690"; exon_number "2"; gene_id "ENSOARG00020005642"; transcript_name "TCONS_00006524"; gene_biotype "protein_coding"; class_code "i"; transcript_id "TCONS_00006524"; gene_name "DIPK2A"; transcript_biotype "sense_intronic"
1	exon	273409537	273410544	+	nearest_ref "ENSOART00020018626"; exon_number "1"; gene_id "ENSOARG00020012177"; transcript_name "TCONS_00006676"; gene_biotype "protein_coding"; class_code "i"; transcript_id "TCONS_00006676"; gene_name "MRAS"; transcript_biotype "sense_intronic"
1	exon	273410628	273410679	+	nearest_ref "ENSOART00020018626"; exon_number "2"; gene_id "ENSOARG00020012177"; transcript_name "TCONS_00006676"; gene_biotype "protein_coding"; class_code "i"; transcript_id "TCONS_00006676"; gene_name "MRAS"; transcript_biotype "sense_intronic"
1	exon	274303950	274304264	+	exon_number "1"; gene_id "XLOC_006135"; transcript_name "TCONS_00006714"; gene_biotype "novel"; class_code "u"; transcript_id "TCONS_00006714"; gene_name "XLOC_006135"; transcript_biotype "lincRNA"
1	exon	274362721	274363627	+	exon_number "2"; gene_id "XLOC_006135"; transcript_name "TCONS_00006714"; gene_biotype "novel"; class_code "u"; transcript_id "TCONS_00006714"; gene_name "XLOC_006135"; transcript_biotype "lincRNA"
1	exon	275813444	275813478	+	nearest_ref "ENSOART00020026072"; exon_number "1"; gene_id "ENSOARG00020016807"; transcript_name "TCONS_00006742"; gene_biotype "protein_coding"; class_code "i"; transcript_id "TCONS_00006742"; gene_name "PPP2R3A"; transcript_biotype "sense_intronic"
1	exon	275829989	275830492	+	nearest_ref "ENSOART00020026072"; exon_number "2"; gene_id "ENSOARG00020016807"; transcript_name "TCONS_00006742"; gene_biotype "protein_coding"; class_code "i"; transcript_id "TCONS_00006742"; gene_name "PPP2R3A"; transcript_biotype "sense_intronic"
1	exon	284073146	284074906	+	nearest_ref "ENSOART00020003844"; exon_number "1"; gene_id "ENSOARG00020002425"; transcript_name "TCONS_00006970"; gene_biotype "protein_coding"; class_code "i"; transcript_id "TCONS_00006970"; gene_name "DSCAM"; transcript_biotype "sense_intronic"
1	exon	284074928	284075254	+	nearest_ref "ENSOART00020003844"; exon_number "2"; gene_id "ENSOARG00020002425"; transcript_name "TCONS_00006970"; gene_biotype "protein_coding"; class_code "i"; transcript_id "TCONS_00006970"; gene_name "DSCAM"; transcript_biotype "sense_intronic"
1	exon	284078480	284079552	+	nearest_ref "ENSOART00020003844"; exon_number "1"; gene_id "ENSOARG00020002425"; transcript_name "TCONS_00006972"; gene_biotype "protein_coding"; class_code "x"; transcript_id "TCONS_00006972"; gene_name "DSCAM"; transcript_biotype "antisense"
1	exon	284118655	284120210	+	nearest_ref "ENSOART00020003844"; exon_number "2"; gene_id "ENSOARG00020002425"; transcript_name "TCONS_00006972"; gene_biotype "protein_coding"; class_code "x"; transcript_id "TCONS_00006972"; gene_name "DSCAM"; transcript_biotype "antisense"
1	exon	284078574	284079618	+	nearest_ref "ENSOART00020003844"; exon_number "1"; gene_id "ENSOARG00020002425"; transcript_name "TCONS_00006973"; gene_biotype "protein_coding"; class_code "x"; transcript_id "TCONS_00006973"; gene_name "DSCAM"; transcript_biotype "antisense"
1	exon	284118717	284120210	+	nearest_ref "ENSOART00020003844"; exon_number "2"; gene_id "ENSOARG00020002425"; transcript_name "TCONS_00006973"; gene_biotype "protein_coding"; class_code "x"; transcript_id "TCONS_00006973"; gene_name "DSCAM"; transcript_biotype "antisense"
1	exon	284689679	284689781	+	exon_number "1"; gene_id "XLOC_006395"; transcript_name "TCONS_00006988"; gene_biotype "novel"; class_code "u"; transcript_id "TCONS_00006988"; gene_name "XLOC_006395"; transcript_biotype "lincRNA"
1	exon	284689835	284691569	+	exon_number "2"; gene_id "XLOC_006395"; transcript_name "TCONS_00006988"; gene_biotype "novel"; class_code "u"; transcript_id "TCONS_00006988"; gene_name "XLOC_006395"; transcript_biotype "lincRNA"
1	exon	284966057	284966846	+	nearest_ref "ENSOART00020004193"; exon_number "1"; gene_id "ENSOARG00020002743"; transcript_name "TCONS_00007007"; gene_biotype "protein_coding"; class_code "x"; transcript_id "TCONS_00007007"; gene_name "TMPRSS2"; transcript_biotype "antisense"
1	exon	284966883	284969453	+	nearest_ref "ENSOART00020004193"; exon_number "2"; gene_id "ENSOARG00020002743"; transcript_name "TCONS_00007007"; gene_biotype "protein_coding"; class_code "x"; transcript_id "TCONS_00007007"; gene_name "TMPRSS2"; transcript_biotype "antisense"
1	exon	285287229	285287601	+	nearest_ref "ENSOART00020004285"; exon_number "1"; gene_id "ENSOARG00020002794"; transcript_name "TCONS_00007039"; gene_biotype "protein_coding"; class_code "x"; transcript_id "TCONS_00007039"; gene_name "-"; transcript_biotype "antisense"
1	exon	285387685	285387738	+	nearest_ref "ENSOART00020004285"; exon_number "2"; gene_id "ENSOARG00020002794"; transcript_name "TCONS_00007039"; gene_biotype "protein_coding"; class_code "x"; transcript_id "TCONS_00007039"; gene_name "-"; transcript_biotype "antisense"
1	exon	285288969	285289748	+	nearest_ref "ENSOART00020004285"; exon_number "1"; gene_id "ENSOARG00020002794"; transcript_name "TCONS_00007040"; gene_biotype "protein_coding"; class_code "x"; transcript_id "TCONS_00007040"; gene_name "-"; transcript_biotype "antisense"
1	exon	285359946	285360383	+	nearest_ref "ENSOART00020004285"; exon_number "2"; gene_id "ENSOARG00020002794"; transcript_name "TCONS_00007040"; gene_biotype "protein_coding"; class_code "x"; transcript_id "TCONS_00007040"; gene_name "-"; transcript_biotype "antisense"
1	exon	285290441	285290855	+	nearest_ref "ENSOART00020004317"; exon_number "1"; gene_id "ENSOARG00020002815"; transcript_name "TCONS_00007041"; gene_biotype "protein_coding"; class_code "x"; transcript_id "TCONS_00007041"; gene_name "-"; transcript_biotype "antisense"
1	exon	285361051	285361691	+	nearest_ref "ENSOART00020004317"; exon_number "2"; gene_id "ENSOARG00020002815"; transcript_name "TCONS_00007041"; gene_biotype "protein_coding"; class_code "x"; transcript_id "TCONS_00007041"; gene_name "-"; transcript_biotype "antisense"
1	exon	285297124	285298592	+	nearest_ref "ENSOART00020004285"; exon_number "1"; gene_id "ENSOARG00020002794"; transcript_name "TCONS_00007043"; gene_biotype "protein_coding"; class_code "x"; transcript_id "TCONS_00007043"; gene_name "-"; transcript_biotype "antisense"
1	exon	285398702	285400659	+	nearest_ref "ENSOART00020004285"; exon_number "2"; gene_id "ENSOARG00020002794"; transcript_name "TCONS_00007043"; gene_biotype "protein_coding"; class_code "x"; transcript_id "TCONS_00007043"; gene_name "-"; transcript_biotype "antisense"
1	exon	286760386	286761812	+	exon_number "1"; gene_id "XLOC_006566"; transcript_name "TCONS_00007182"; gene_biotype "novel"; class_code "u"; transcript_id "TCONS_00007182"; gene_name "XLOC_006566"; transcript_biotype "lincRNA"
1	exon	286761841	286762152	+	exon_number "2"; gene_id "XLOC_006566"; transcript_name "TCONS_00007182"; gene_biotype "novel"; class_code "u"; transcript_id "TCONS_00007182"; gene_name "XLOC_006566"; transcript_biotype "lincRNA"
1	exon	286760387	286761812	+	exon_number "1"; gene_id "XLOC_006566"; transcript_name "TCONS_00007183"; gene_biotype "novel"; class_code "u"; transcript_id "TCONS_00007183"; gene_name "XLOC_006566"; transcript_biotype "lincRNA"
1	exon	286761869	286762040	+	exon_number "2"; gene_id "XLOC_006566"; transcript_name "TCONS_00007183"; gene_biotype "novel"; class_code "u"; transcript_id "TCONS_00007183"; gene_name "XLOC_006566"; transcript_biotype "lincRNA"
1	exon	287156952	287158281	+	nearest_ref "ENSOART00020009164"; exon_number "1"; gene_id "ENSOARG00020005932"; transcript_name "TCONS_00007237"; gene_biotype "protein_coding"; class_code "x"; transcript_id "TCONS_00007237"; gene_name "CSTB"; transcript_biotype "antisense"
1	exon	287158306	287159391	+	nearest_ref "ENSOART00020009164"; exon_number "2"; gene_id "ENSOARG00020005932"; transcript_name "TCONS_00007237"; gene_biotype "protein_coding"; class_code "x"; transcript_id "TCONS_00007237"; gene_name "CSTB"; transcript_biotype "antisense"
1	exon	287204078	287204136	+	exon_number "1"; gene_id "XLOC_006616"; transcript_name "TCONS_00007245"; gene_biotype "novel"; class_code "u"; transcript_id "TCONS_00007245"; gene_name "XLOC_006616"; transcript_biotype "lincRNA"
1	exon	287204322	287206392	+	exon_number "2"; gene_id "XLOC_006616"; transcript_name "TCONS_00007245"; gene_biotype "novel"; class_code "u"; transcript_id "TCONS_00007245"; gene_name "XLOC_006616"; transcript_biotype "lincRNA"
1	exon	287247046	287247526	+	exon_number "1"; gene_id "XLOC_006620"; transcript_name "TCONS_00007249"; gene_biotype "novel"; class_code "u"; transcript_id "TCONS_00007249"; gene_name "XLOC_006620"; transcript_biotype "lincRNA"
1	exon	287247573	287248429	+	exon_number "2"; gene_id "XLOC_006620"; transcript_name "TCONS_00007249"; gene_biotype "novel"; class_code "u"; transcript_id "TCONS_00007249"; gene_name "XLOC_006620"; transcript_biotype "lincRNA"
1	exon	287498349	287500555	+	exon_number "1"; gene_id "XLOC_006651"; transcript_name "TCONS_00007292"; gene_biotype "novel"; class_code "u"; transcript_id "TCONS_00007292"; gene_name "XLOC_006651"; transcript_biotype "lincRNA"
1	exon	287500584	287500845	+	exon_number "2"; gene_id "XLOC_006651"; transcript_name "TCONS_00007292"; gene_biotype "novel"; class_code "u"; transcript_id "TCONS_00007292"; gene_name "XLOC_006651"; transcript_biotype "lincRNA"
1	exon	288063365	288064797	+	nearest_ref "ENSOART00020010723"; exon_number "1"; gene_id "ENSOARG00020006978"; transcript_name "TCONS_00007386"; gene_biotype "protein_coding"; class_code "x"; transcript_id "TCONS_00007386"; gene_name "PTTG1IP"; transcript_biotype "antisense"
1	exon	288064824	288064998	+	nearest_ref "ENSOART00020010723"; exon_number "2"; gene_id "ENSOARG00020006978"; transcript_name "TCONS_00007386"; gene_biotype "protein_coding"; class_code "x"; transcript_id "TCONS_00007386"; gene_name "PTTG1IP"; transcript_biotype "antisense"
1	exon	288186329	288189160	+	exon_number "1"; gene_id "XLOC_006743"; transcript_name "TCONS_00007402"; gene_biotype "novel"; class_code "u"; transcript_id "TCONS_00007402"; gene_name "XLOC_006743"; transcript_biotype "lincRNA"
1	exon	288189212	288189493	+	exon_number "2"; gene_id "XLOC_006743"; transcript_name "TCONS_00007402"; gene_biotype "novel"; class_code "u"; transcript_id "TCONS_00007402"; gene_name "XLOC_006743"; transcript_biotype "lincRNA"
1	exon	288306142	288306717	+	nearest_ref "ENSOART00020011184"; exon_number "1"; gene_id "ENSOARG00020007293"; transcript_name "TCONS_00007420"; gene_biotype "protein_coding"; class_code "o"; transcript_id "TCONS_00007420"; gene_name "COL18A1"; transcript_biotype "sense_overlapping"
1	exon	288716516	288716648	+	nearest_ref "ENSOART00020011184"; exon_number "2"; gene_id "ENSOARG00020007293"; transcript_name "TCONS_00007420"; gene_biotype "protein_coding"; class_code "o"; transcript_id "TCONS_00007420"; gene_name "COL18A1"; transcript_biotype "sense_overlapping"
1	exon	288581921	288583051	+	nearest_ref "ENSOART00020011184"; exon_number "1"; gene_id "ENSOARG00020007293"; transcript_name "TCONS_00007431"; gene_biotype "protein_coding"; class_code "i"; transcript_id "TCONS_00007431"; gene_name "COL18A1"; transcript_biotype "sense_intronic"
1	exon	288583077	288585025	+	nearest_ref "ENSOART00020011184"; exon_number "2"; gene_id "ENSOARG00020007293"; transcript_name "TCONS_00007431"; gene_biotype "protein_coding"; class_code "i"; transcript_id "TCONS_00007431"; gene_name "COL18A1"; transcript_biotype "sense_intronic"
1	exon	288935800	288936721	+	nearest_ref "ENSOART00020012773"; exon_number "1"; gene_id "ENSOARG00020007496"; transcript_name "TCONS_00007464"; gene_biotype "protein_coding"; class_code "i"; transcript_id "TCONS_00007464"; gene_name "PCBP3"; transcript_biotype "sense_intronic"
1	exon	288937584	288942497	+	nearest_ref "ENSOART00020012773"; exon_number "2"; gene_id "ENSOARG00020007496"; transcript_name "TCONS_00007464"; gene_biotype "protein_coding"; class_code "i"; transcript_id "TCONS_00007464"; gene_name "PCBP3"; transcript_biotype "sense_intronic"
1	exon	289031914	289032478	+	exon_number "1"; gene_id "XLOC_006811"; transcript_name "TCONS_00007480"; gene_biotype "novel"; class_code "u"; transcript_id "TCONS_00007480"; gene_name "XLOC_006811"; transcript_biotype "lincRNA"
1	exon	289032580	289035177	+	exon_number "2"; gene_id "XLOC_006811"; transcript_name "TCONS_00007480"; gene_biotype "novel"; class_code "u"; transcript_id "TCONS_00007480"; gene_name "XLOC_006811"; transcript_biotype "lincRNA"
1	exon	289115699	289117347	+	exon_number "1"; gene_id "XLOC_006816"; transcript_name "TCONS_00007487"; gene_biotype "novel"; class_code "u"; transcript_id "TCONS_00007487"; gene_name "XLOC_006816"; transcript_biotype "lincRNA"
1	exon	289117381	289117962	+	exon_number "2"; gene_id "XLOC_006816"; transcript_name "TCONS_00007487"; gene_biotype "novel"; class_code "u"; transcript_id "TCONS_00007487"; gene_name "XLOC_006816"; transcript_biotype "lincRNA"
1	exon	289115850	289117348	+	exon_number "1"; gene_id "XLOC_006816"; transcript_name "TCONS_00007488"; gene_biotype "novel"; class_code "u"; transcript_id "TCONS_00007488"; gene_name "XLOC_006816"; transcript_biotype "lincRNA"
1	exon	289117381	289118070	+	exon_number "2"; gene_id "XLOC_006816"; transcript_name "TCONS_00007488"; gene_biotype "novel"; class_code "u"; transcript_id "TCONS_00007488"; gene_name "XLOC_006816"; transcript_biotype "lincRNA"
1	exon	289611586	289612202	+	nearest_ref "ENSOART00020020577"; exon_number "1"; gene_id "ENSOARG00020013448"; transcript_name "TCONS_00007561"; gene_biotype "protein_coding"; class_code "o"; transcript_id "TCONS_00007561"; gene_name "PRMT2"; transcript_biotype "sense_overlapping"
1	exon	289715177	289716749	+	nearest_ref "ENSOART00020020577"; exon_number "2"; gene_id "ENSOARG00020013448"; transcript_name "TCONS_00007561"; gene_biotype "protein_coding"; class_code "o"; transcript_id "TCONS_00007561"; gene_name "PRMT2"; transcript_biotype "sense_overlapping"
1	exon	289611586	289612202	+	nearest_ref "ENSOART00020020967"; exon_number "1"; gene_id "ENSOARG00020013642"; transcript_name "TCONS_00007563"; gene_biotype "protein_coding"; class_code "o"; transcript_id "TCONS_00007563"; gene_name "FBXO25"; transcript_biotype "sense_overlapping"
1	exon	289979457	289981037	+	nearest_ref "ENSOART00020020967"; exon_number "2"; gene_id "ENSOARG00020013642"; transcript_name "TCONS_00007563"; gene_biotype "protein_coding"; class_code "o"; transcript_id "TCONS_00007563"; gene_name "FBXO25"; transcript_biotype "sense_overlapping"
1	exon	289611586	289612781	+	nearest_ref "ENSOART00020020967"; exon_number "1"; gene_id "ENSOARG00020013642"; transcript_name "TCONS_00007562"; gene_biotype "protein_coding"; class_code "o"; transcript_id "TCONS_00007562"; gene_name "FBXO25"; transcript_biotype "sense_overlapping"
1	exon	289979990	289981037	+	nearest_ref "ENSOART00020020967"; exon_number "2"; gene_id "ENSOARG00020013642"; transcript_name "TCONS_00007562"; gene_biotype "protein_coding"; class_code "o"; transcript_id "TCONS_00007562"; gene_name "FBXO25"; transcript_biotype "sense_overlapping"
1	exon	289611727	289613318	+	nearest_ref "ENSOART00020020577"; exon_number "1"; gene_id "ENSOARG00020013448"; transcript_name "TCONS_00007564"; gene_biotype "protein_coding"; class_code "o"; transcript_id "TCONS_00007564"; gene_name "PRMT2"; transcript_biotype "sense_overlapping"
1	exon	289716305	289716749	+	nearest_ref "ENSOART00020020577"; exon_number "2"; gene_id "ENSOARG00020013448"; transcript_name "TCONS_00007564"; gene_biotype "protein_coding"; class_code "o"; transcript_id "TCONS_00007564"; gene_name "PRMT2"; transcript_biotype "sense_overlapping"
1	exon	289658805	289658850	+	nearest_ref "ENSOART00020020577"; exon_number "1"; gene_id "ENSOARG00020013448"; transcript_name "TCONS_00007566"; gene_biotype "protein_coding"; class_code "o"; transcript_id "TCONS_00007566"; gene_name "PRMT2"; transcript_biotype "sense_overlapping"
1	exon	289676960	289678494	+	nearest_ref "ENSOART00020020577"; exon_number "2"; gene_id "ENSOARG00020013448"; transcript_name "TCONS_00007566"; gene_biotype "protein_coding"; class_code "o"; transcript_id "TCONS_00007566"; gene_name "PRMT2"; transcript_biotype "sense_overlapping"
1	exon	289902136	289902521	+	exon_number "1"; gene_id "XLOC_006859"; transcript_name "TCONS_00007576"; gene_biotype "novel"; class_code "u"; transcript_id "TCONS_00007576"; gene_name "XLOC_006859"; transcript_biotype "lincRNA"
1	exon	289902545	289903164	+	exon_number "2"; gene_id "XLOC_006859"; transcript_name "TCONS_00007576"; gene_biotype "novel"; class_code "u"; transcript_id "TCONS_00007576"; gene_name "XLOC_006859"; transcript_biotype "lincRNA"
1	exon	289903955	289904767	+	exon_number "1"; gene_id "XLOC_006860"; transcript_name "TCONS_00007577"; gene_biotype "novel"; class_code "u"; transcript_id "TCONS_00007577"; gene_name "XLOC_006860"; transcript_biotype "lincRNA"
1	exon	289904854	289905430	+	exon_number "2"; gene_id "XLOC_006860"; transcript_name "TCONS_00007577"; gene_biotype "novel"; class_code "u"; transcript_id "TCONS_00007577"; gene_name "XLOC_006860"; transcript_biotype "lincRNA"
1	exon	291586256	291586735	+	nearest_ref "ENSOART00020022083"; exon_number "1"; gene_id "ENSOARG00020014436"; transcript_name "TCONS_00007617"; gene_biotype "protein_coding"; class_code "x"; transcript_id "TCONS_00007617"; gene_name "SETD4"; transcript_biotype "antisense"
1	exon	291588669	291590040	+	nearest_ref "ENSOART00020022083"; exon_number "2"; gene_id "ENSOARG00020014436"; transcript_name "TCONS_00007617"; gene_biotype "protein_coding"; class_code "x"; transcript_id "TCONS_00007617"; gene_name "SETD4"; transcript_biotype "antisense"
1	exon	292258959	292261512	+	nearest_ref "ENSOART00020023718"; exon_number "1"; gene_id "ENSOARG00020015398"; transcript_name "TCONS_00007674"; gene_biotype "protein_coding"; class_code "i"; transcript_id "TCONS_00007674"; gene_name "SIM2"; transcript_biotype "sense_intronic"
1	exon	292261604	292261987	+	nearest_ref "ENSOART00020023718"; exon_number "2"; gene_id "ENSOARG00020015398"; transcript_name "TCONS_00007674"; gene_biotype "protein_coding"; class_code "i"; transcript_id "TCONS_00007674"; gene_name "SIM2"; transcript_biotype "sense_intronic"
1	exon	292502217	292504779	+	exon_number "1"; gene_id "XLOC_006962"; transcript_name "TCONS_00007691"; gene_biotype "novel"; class_code "u"; transcript_id "TCONS_00007691"; gene_name "XLOC_006962"; transcript_biotype "lincRNA"
1	exon	292504800	292505049	+	exon_number "2"; gene_id "XLOC_006962"; transcript_name "TCONS_00007691"; gene_biotype "novel"; class_code "u"; transcript_id "TCONS_00007691"; gene_name "XLOC_006962"; transcript_biotype "lincRNA"
1	exon	292559788	292560245	+	nearest_ref "ENSOART00020024284"; exon_number "1"; gene_id "ENSOARG00020015865"; transcript_name "TCONS_00007698"; gene_biotype "protein_coding"; class_code "o"; transcript_id "TCONS_00007698"; gene_name "TTC3"; transcript_biotype "sense_overlapping"
1	exon	292560266	292562168	+	nearest_ref "ENSOART00020024284"; exon_number "2"; gene_id "ENSOARG00020015865"; transcript_name "TCONS_00007698"; gene_biotype "protein_coding"; class_code "o"; transcript_id "TCONS_00007698"; gene_name "TTC3"; transcript_biotype "sense_overlapping"
1	exon	292682909	292683278	+	nearest_ref "ENSOART00020024284"; exon_number "1"; gene_id "ENSOARG00020015865"; transcript_name "TCONS_00007705"; gene_biotype "protein_coding"; class_code "i"; transcript_id "TCONS_00007705"; gene_name "TTC3"; transcript_biotype "sense_intronic"
1	exon	292683333	292683868	+	nearest_ref "ENSOART00020024284"; exon_number "2"; gene_id "ENSOARG00020015865"; transcript_name "TCONS_00007705"; gene_biotype "protein_coding"; class_code "i"; transcript_id "TCONS_00007705"; gene_name "TTC3"; transcript_biotype "sense_intronic"
1	exon	292726901	292727585	+	nearest_ref "ENSOART00020026423"; exon_number "1"; gene_id "ENSOARG00020016913"; transcript_name "TCONS_00007711"; gene_biotype "protein_coding"; class_code "x"; transcript_id "TCONS_00007711"; gene_name "VPS26C"; transcript_biotype "antisense"
1	exon	292762364	292762688	+	nearest_ref "ENSOART00020026423"; exon_number "2"; gene_id "ENSOARG00020016913"; transcript_name "TCONS_00007711"; gene_biotype "protein_coding"; class_code "x"; transcript_id "TCONS_00007711"; gene_name "VPS26C"; transcript_biotype "antisense"
1	exon	292811683	292811836	+	exon_number "1"; gene_id "XLOC_006981"; transcript_name "TCONS_00007714"; gene_biotype "novel"; class_code "u"; transcript_id "TCONS_00007714"; gene_name "XLOC_006981"; transcript_biotype "lincRNA"
1	exon	292811931	292812295	+	exon_number "2"; gene_id "XLOC_006981"; transcript_name "TCONS_00007714"; gene_biotype "novel"; class_code "u"; transcript_id "TCONS_00007714"; gene_name "XLOC_006981"; transcript_biotype "lincRNA"
1	exon	292902598	292902615	+	nearest_ref "ENSOART00020027265"; exon_number "1"; gene_id "ENSOARG00020017328"; transcript_name "TCONS_00007721"; gene_biotype "protein_coding"; class_code "o"; transcript_id "TCONS_00007721"; gene_name "DYRK1A"; transcript_biotype "sense_overlapping"
1	exon	292967571	292968275	+	nearest_ref "ENSOART00020027265"; exon_number "2"; gene_id "ENSOARG00020017328"; transcript_name "TCONS_00007721"; gene_biotype "protein_coding"; class_code "o"; transcript_id "TCONS_00007721"; gene_name "DYRK1A"; transcript_biotype "sense_overlapping"
1	exon	293157465	293159086	+	exon_number "1"; gene_id "XLOC_006997"; transcript_name "TCONS_00007731"; gene_biotype "novel"; class_code "u"; transcript_id "TCONS_00007731"; gene_name "XLOC_006997"; transcript_biotype "lincRNA"
1	exon	293183242	293183401	+	exon_number "2"; gene_id "XLOC_006997"; transcript_name "TCONS_00007731"; gene_biotype "novel"; class_code "u"; transcript_id "TCONS_00007731"; gene_name "XLOC_006997"; transcript_biotype "lincRNA"
1	exon	293163320	293164356	+	exon_number "1"; gene_id "XLOC_006998"; transcript_name "TCONS_00007732"; gene_biotype "novel"; class_code "u"; transcript_id "TCONS_00007732"; gene_name "XLOC_006998"; transcript_biotype "lincRNA"
1	exon	293188395	293189035	+	exon_number "2"; gene_id "XLOC_006998"; transcript_name "TCONS_00007732"; gene_biotype "novel"; class_code "u"; transcript_id "TCONS_00007732"; gene_name "XLOC_006998"; transcript_biotype "lincRNA"
1	exon	293163611	293164591	+	exon_number "1"; gene_id "XLOC_006998"; transcript_name "TCONS_00007734"; gene_biotype "novel"; class_code "u"; transcript_id "TCONS_00007734"; gene_name "XLOC_006998"; transcript_biotype "lincRNA"
1	exon	293188629	293188933	+	exon_number "2"; gene_id "XLOC_006998"; transcript_name "TCONS_00007734"; gene_biotype "novel"; class_code "u"; transcript_id "TCONS_00007734"; gene_name "XLOC_006998"; transcript_biotype "lincRNA"
1	exon	293163611	293164236	+	exon_number "1"; gene_id "XLOC_006998"; transcript_name "TCONS_00007733"; gene_biotype "novel"; class_code "u"; transcript_id "TCONS_00007733"; gene_name "XLOC_006998"; transcript_biotype "lincRNA"
1	exon	293188275	293188933	+	exon_number "2"; gene_id "XLOC_006998"; transcript_name "TCONS_00007733"; gene_biotype "novel"; class_code "u"; transcript_id "TCONS_00007733"; gene_name "XLOC_006998"; transcript_biotype "lincRNA"
1	exon	293229688	293230315	+	exon_number "1"; gene_id "XLOC_006999"; transcript_name "TCONS_00007735"; gene_biotype "novel"; class_code "u"; transcript_id "TCONS_00007735"; gene_name "XLOC_006999"; transcript_biotype "lincRNA"
1	exon	293230381	293230738	+	exon_number "2"; gene_id "XLOC_006999"; transcript_name "TCONS_00007735"; gene_biotype "novel"; class_code "u"; transcript_id "TCONS_00007735"; gene_name "XLOC_006999"; transcript_biotype "lincRNA"
1	exon	293230762	293231496	+	exon_number "3"; gene_id "XLOC_006999"; transcript_name "TCONS_00007735"; gene_biotype "novel"; class_code "u"; transcript_id "TCONS_00007735"; gene_name "XLOC_006999"; transcript_biotype "lincRNA"
1	exon	294442387	294443289	+	exon_number "1"; gene_id "XLOC_007064"; transcript_name "TCONS_00007800"; gene_biotype "novel"; class_code "u"; transcript_id "TCONS_00007800"; gene_name "XLOC_007064"; transcript_biotype "lincRNA"
1	exon	294443338	294443424	+	exon_number "2"; gene_id "XLOC_007064"; transcript_name "TCONS_00007800"; gene_biotype "novel"; class_code "u"; transcript_id "TCONS_00007800"; gene_name "XLOC_007064"; transcript_biotype "lincRNA"
1	exon	294959712	294961509	+	nearest_ref "ENSOART00020028333"; exon_number "1"; gene_id "ENSOARG00020018400"; transcript_name "TCONS_00007825"; gene_biotype "protein_coding"; class_code "o"; transcript_id "TCONS_00007825"; gene_name "PIK3R4"; transcript_biotype "sense_overlapping"
1	exon	295081857	295082223	+	nearest_ref "ENSOART00020028333"; exon_number "2"; gene_id "ENSOARG00020018400"; transcript_name "TCONS_00007825"; gene_biotype "protein_coding"; class_code "o"; transcript_id "TCONS_00007825"; gene_name "PIK3R4"; transcript_biotype "sense_overlapping"
1	exon	294966233	294966555	+	nearest_ref "ENSOART00020028333"; exon_number "1"; gene_id "ENSOARG00020018400"; transcript_name "TCONS_00007826"; gene_biotype "protein_coding"; class_code "o"; transcript_id "TCONS_00007826"; gene_name "PIK3R4"; transcript_biotype "sense_overlapping"
1	exon	295086892	295087957	+	nearest_ref "ENSOART00020028333"; exon_number "2"; gene_id "ENSOARG00020018400"; transcript_name "TCONS_00007826"; gene_biotype "protein_coding"; class_code "o"; transcript_id "TCONS_00007826"; gene_name "PIK3R4"; transcript_biotype "sense_overlapping"
1	exon	294966337	294967053	+	nearest_ref "ENSOART00020028333"; exon_number "1"; gene_id "ENSOARG00020018400"; transcript_name "TCONS_00007827"; gene_biotype "protein_coding"; class_code "o"; transcript_id "TCONS_00007827"; gene_name "PIK3R4"; transcript_biotype "sense_overlapping"
1	exon	295087390	295087945	+	nearest_ref "ENSOART00020028333"; exon_number "2"; gene_id "ENSOARG00020018400"; transcript_name "TCONS_00007827"; gene_biotype "protein_coding"; class_code "o"; transcript_id "TCONS_00007827"; gene_name "PIK3R4"; transcript_biotype "sense_overlapping"
1	exon	294979113	294979338	+	exon_number "1"; gene_id "XLOC_007089"; transcript_name "TCONS_00007828"; gene_biotype "novel"; class_code "u"; transcript_id "TCONS_00007828"; gene_name "XLOC_007089"; transcript_biotype "lincRNA"
1	exon	294979572	294979946	+	exon_number "2"; gene_id "XLOC_007089"; transcript_name "TCONS_00007828"; gene_biotype "novel"; class_code "u"; transcript_id "TCONS_00007828"; gene_name "XLOC_007089"; transcript_biotype "lincRNA"
1	exon	295001437	295001660	+	exon_number "1"; gene_id "XLOC_007090"; transcript_name "TCONS_00007829"; gene_biotype "novel"; class_code "u"; transcript_id "TCONS_00007829"; gene_name "XLOC_007090"; transcript_biotype "lincRNA"
1	exon	295030371	295030523	+	exon_number "2"; gene_id "XLOC_007090"; transcript_name "TCONS_00007829"; gene_biotype "novel"; class_code "u"; transcript_id "TCONS_00007829"; gene_name "XLOC_007090"; transcript_biotype "lincRNA"
1	exon	295030549	295030890	+	exon_number "3"; gene_id "XLOC_007090"; transcript_name "TCONS_00007829"; gene_biotype "novel"; class_code "u"; transcript_id "TCONS_00007829"; gene_name "XLOC_007090"; transcript_biotype "lincRNA"
1	exon	295001529	295001660	+	exon_number "1"; gene_id "XLOC_007090"; transcript_name "TCONS_00007830"; gene_biotype "novel"; class_code "u"; transcript_id "TCONS_00007830"; gene_name "XLOC_007090"; transcript_biotype "lincRNA"
1	exon	295030371	295030523	+	exon_number "2"; gene_id "XLOC_007090"; transcript_name "TCONS_00007830"; gene_biotype "novel"; class_code "u"; transcript_id "TCONS_00007830"; gene_name "XLOC_007090"; transcript_biotype "lincRNA"
1	exon	295030548	295030818	+	exon_number "3"; gene_id "XLOC_007090"; transcript_name "TCONS_00007830"; gene_biotype "novel"; class_code "u"; transcript_id "TCONS_00007830"; gene_name "XLOC_007090"; transcript_biotype "lincRNA"
1	exon	295895306	295897373	+	nearest_ref "ENSOART00020029806"; exon_number "1"; gene_id "ENSOARG00020019355"; transcript_name "TCONS_00007858"; gene_biotype "protein_coding"; class_code "x"; transcript_id "TCONS_00007858"; gene_name "SH3BP5"; transcript_biotype "antisense"
1	exon	295897395	295897439	+	nearest_ref "ENSOART00020029806"; exon_number "2"; gene_id "ENSOARG00020019355"; transcript_name "TCONS_00007858"; gene_biotype "protein_coding"; class_code "x"; transcript_id "TCONS_00007858"; gene_name "SH3BP5"; transcript_biotype "antisense"
1	exon	295897475	295897939	+	nearest_ref "ENSOART00020029806"; exon_number "3"; gene_id "ENSOARG00020019355"; transcript_name "TCONS_00007858"; gene_biotype "protein_coding"; class_code "x"; transcript_id "TCONS_00007858"; gene_name "SH3BP5"; transcript_biotype "antisense"
1	exon	295895306	295897373	+	nearest_ref "ENSOART00020029806"; exon_number "1"; gene_id "ENSOARG00020019355"; transcript_name "TCONS_00007859"; gene_biotype "protein_coding"; class_code "x"; transcript_id "TCONS_00007859"; gene_name "SH3BP5"; transcript_biotype "antisense"
1	exon	295897395	295898104	+	nearest_ref "ENSOART00020029806"; exon_number "2"; gene_id "ENSOARG00020019355"; transcript_name "TCONS_00007859"; gene_biotype "protein_coding"; class_code "x"; transcript_id "TCONS_00007859"; gene_name "SH3BP5"; transcript_biotype "antisense"
1	exon	295900842	295901995	+	nearest_ref "ENSOART00020029806"; exon_number "1"; gene_id "ENSOARG00020019355"; transcript_name "TCONS_00007860"; gene_biotype "protein_coding"; class_code "i"; transcript_id "TCONS_00007860"; gene_name "SH3BP5"; transcript_biotype "sense_intronic"
1	exon	295902038	295904128	+	nearest_ref "ENSOART00020029806"; exon_number "2"; gene_id "ENSOARG00020019355"; transcript_name "TCONS_00007860"; gene_biotype "protein_coding"; class_code "i"; transcript_id "TCONS_00007860"; gene_name "SH3BP5"; transcript_biotype "sense_intronic"
1	exon	295932739	295933737	+	exon_number "1"; gene_id "XLOC_007123"; transcript_name "TCONS_00007868"; gene_biotype "novel"; class_code "u"; transcript_id "TCONS_00007868"; gene_name "XLOC_007123"; transcript_biotype "lincRNA"
1	exon	295933765	295934058	+	exon_number "2"; gene_id "XLOC_007123"; transcript_name "TCONS_00007868"; gene_biotype "novel"; class_code "u"; transcript_id "TCONS_00007868"; gene_name "XLOC_007123"; transcript_biotype "lincRNA"
1	exon	296269709	296270079	+	nearest_ref "ENSOART00020031911"; exon_number "1"; gene_id "ENSOARG00020020641"; transcript_name "TCONS_00007911"; gene_biotype "protein_coding"; class_code "i"; transcript_id "TCONS_00007911"; gene_name "BTD"; transcript_biotype "sense_intronic"
1	exon	296270103	296272091	+	nearest_ref "ENSOART00020031911"; exon_number "2"; gene_id "ENSOARG00020020641"; transcript_name "TCONS_00007911"; gene_biotype "protein_coding"; class_code "i"; transcript_id "TCONS_00007911"; gene_name "BTD"; transcript_biotype "sense_intronic"
1	exon	296291235	296292607	+	nearest_ref "ENSOART00020031911"; exon_number "1"; gene_id "ENSOARG00020020641"; transcript_name "TCONS_00007917"; gene_biotype "protein_coding"; class_code "i"; transcript_id "TCONS_00007917"; gene_name "BTD"; transcript_biotype "sense_intronic"
1	exon	296292656	296293109	+	nearest_ref "ENSOART00020031911"; exon_number "2"; gene_id "ENSOARG00020020641"; transcript_name "TCONS_00007917"; gene_biotype "protein_coding"; class_code "i"; transcript_id "TCONS_00007917"; gene_name "BTD"; transcript_biotype "sense_intronic"
1	exon	296939605	296941587	+	nearest_ref "ENSOART00020033285"; exon_number "1"; gene_id "ENSOARG00020021528"; transcript_name "TCONS_00007966"; gene_biotype "protein_coding"; class_code "x"; transcript_id "TCONS_00007966"; gene_name "RFTN1"; transcript_biotype "antisense"
1	exon	297195048	297195568	+	nearest_ref "ENSOART00020033285"; exon_number "2"; gene_id "ENSOARG00020021528"; transcript_name "TCONS_00007966"; gene_biotype "protein_coding"; class_code "x"; transcript_id "TCONS_00007966"; gene_name "RFTN1"; transcript_biotype "antisense"
1	exon	297161880	297162199	+	nearest_ref "ENSOART00020033285"; exon_number "1"; gene_id "ENSOARG00020021528"; transcript_name "TCONS_00007967"; gene_biotype "protein_coding"; class_code "i"; transcript_id "TCONS_00007967"; gene_name "RFTN1"; transcript_biotype "sense_intronic"
1	exon	297162220	297163388	+	nearest_ref "ENSOART00020033285"; exon_number "2"; gene_id "ENSOARG00020021528"; transcript_name "TCONS_00007967"; gene_biotype "protein_coding"; class_code "i"; transcript_id "TCONS_00007967"; gene_name "RFTN1"; transcript_biotype "sense_intronic"
1	exon	297330277	297331368	+	exon_number "1"; gene_id "XLOC_007223"; transcript_name "TCONS_00007980"; gene_biotype "novel"; class_code "u"; transcript_id "TCONS_00007980"; gene_name "XLOC_007223"; transcript_biotype "lincRNA"
1	exon	297332595	297334196	+	exon_number "2"; gene_id "XLOC_007223"; transcript_name "TCONS_00007980"; gene_biotype "novel"; class_code "u"; transcript_id "TCONS_00007980"; gene_name "XLOC_007223"; transcript_biotype "lincRNA"
1	exon	297518362	297518394	+	nearest_ref "ENSOART00020033556"; exon_number "1"; gene_id "ENSOARG00020021690"; transcript_name "TCONS_00008011"; gene_biotype "protein_coding"; class_code "i"; transcript_id "TCONS_00008011"; gene_name "PLCL2"; transcript_biotype "sense_intronic"
1	exon	297518415	297520086	+	nearest_ref "ENSOART00020033556"; exon_number "2"; gene_id "ENSOARG00020021690"; transcript_name "TCONS_00008011"; gene_biotype "protein_coding"; class_code "i"; transcript_id "TCONS_00008011"; gene_name "PLCL2"; transcript_biotype "sense_intronic"
1	exon	297715708	297716773	+	nearest_ref "ENSOART00020033743"; exon_number "1"; gene_id "ENSOARG00020021801"; transcript_name "TCONS_00008052"; gene_biotype "protein_coding"; class_code "i"; transcript_id "TCONS_00008052"; gene_name "TBC1D5"; transcript_biotype "sense_intronic"
1	exon	297716999	297718199	+	nearest_ref "ENSOART00020033743"; exon_number "2"; gene_id "ENSOARG00020021801"; transcript_name "TCONS_00008052"; gene_biotype "protein_coding"; class_code "i"; transcript_id "TCONS_00008052"; gene_name "TBC1D5"; transcript_biotype "sense_intronic"
1	exon	297764241	297766153	+	nearest_ref "ENSOART00020033743"; exon_number "1"; gene_id "ENSOARG00020021801"; transcript_name "TCONS_00008066"; gene_biotype "protein_coding"; class_code "i"; transcript_id "TCONS_00008066"; gene_name "TBC1D5"; transcript_biotype "sense_intronic"
1	exon	297766255	297767491	+	nearest_ref "ENSOART00020033743"; exon_number "2"; gene_id "ENSOARG00020021801"; transcript_name "TCONS_00008066"; gene_biotype "protein_coding"; class_code "i"; transcript_id "TCONS_00008066"; gene_name "TBC1D5"; transcript_biotype "sense_intronic"
1	exon	297767585	297767837	+	nearest_ref "ENSOART00020033743"; exon_number "3"; gene_id "ENSOARG00020021801"; transcript_name "TCONS_00008066"; gene_biotype "protein_coding"; class_code "i"; transcript_id "TCONS_00008066"; gene_name "TBC1D5"; transcript_biotype "sense_intronic"
1	exon	299695952	299696864	+	exon_number "1"; gene_id "XLOC_007459"; transcript_name "TCONS_00008220"; gene_biotype "novel"; class_code "u"; transcript_id "TCONS_00008220"; gene_name "XLOC_007459"; transcript_biotype "lincRNA"
1	exon	299697662	299698081	+	exon_number "2"; gene_id "XLOC_007459"; transcript_name "TCONS_00008220"; gene_biotype "novel"; class_code "u"; transcript_id "TCONS_00008220"; gene_name "XLOC_007459"; transcript_biotype "lincRNA"
1	exon	299877241	299877424	+	nearest_ref "ENSOART00020034529"; exon_number "1"; gene_id "ENSOARG00020022125"; transcript_name "TCONS_00008233"; gene_biotype "lncRNA"; class_code "o"; transcript_id "TCONS_00008233"; gene_name "-"; transcript_biotype "sense_overlapping"
1	exon	300198311	300198624	+	nearest_ref "ENSOART00020034529"; exon_number "2"; gene_id "ENSOARG00020022125"; transcript_name "TCONS_00008233"; gene_biotype "lncRNA"; class_code "o"; transcript_id "TCONS_00008233"; gene_name "-"; transcript_biotype "sense_overlapping"
1	exon	300089694	300089925	+	nearest_ref "ENSOART00020034529"; exon_number "1"; gene_id "ENSOARG00020022125"; transcript_name "TCONS_00008240"; gene_biotype "lncRNA"; class_code "i"; transcript_id "TCONS_00008240"; gene_name "-"; transcript_biotype "sense_intronic"
1	exon	300094436	300095111	+	nearest_ref "ENSOART00020034529"; exon_number "2"; gene_id "ENSOARG00020022125"; transcript_name "TCONS_00008240"; gene_biotype "lncRNA"; class_code "i"; transcript_id "TCONS_00008240"; gene_name "-"; transcript_biotype "sense_intronic"
1	exon	300156237	300156325	+	nearest_ref "ENSOART00020034529"; exon_number "1"; gene_id "ENSOARG00020022125"; transcript_name "TCONS_00008243"; gene_biotype "lncRNA"; class_code "i"; transcript_id "TCONS_00008243"; gene_name "-"; transcript_biotype "sense_intronic"
1	exon	300156456	300157338	+	nearest_ref "ENSOART00020034529"; exon_number "2"; gene_id "ENSOARG00020022125"; transcript_name "TCONS_00008243"; gene_biotype "lncRNA"; class_code "i"; transcript_id "TCONS_00008243"; gene_name "-"; transcript_biotype "sense_intronic"
1	exon	300289684	300290433	+	nearest_ref "ENSOART00020034529"; exon_number "1"; gene_id "ENSOARG00020022125"; transcript_name "TCONS_00008254"; gene_biotype "lncRNA"; class_code "i"; transcript_id "TCONS_00008254"; gene_name "-"; transcript_biotype "sense_intronic"
1	exon	300290657	300291124	+	nearest_ref "ENSOART00020034529"; exon_number "2"; gene_id "ENSOARG00020022125"; transcript_name "TCONS_00008254"; gene_biotype "lncRNA"; class_code "i"; transcript_id "TCONS_00008254"; gene_name "-"; transcript_biotype "sense_intronic"
1	exon	300860971	300861456	+	nearest_ref "ENSOART00020000143"; exon_number "1"; gene_id "ENSOARG00020000122"; transcript_name "TCONS_00008300"; gene_biotype "protein_coding"; class_code "i"; transcript_id "TCONS_00008300"; gene_name "EFHB"; transcript_biotype "sense_intronic"
1	exon	300861544	300861863	+	nearest_ref "ENSOART00020000143"; exon_number "2"; gene_id "ENSOARG00020000122"; transcript_name "TCONS_00008300"; gene_biotype "protein_coding"; class_code "i"; transcript_id "TCONS_00008300"; gene_name "EFHB"; transcript_biotype "sense_intronic"
1	exon	301008077	301008982	+	nearest_ref "ENSOART00020000282"; exon_number "1"; gene_id "ENSOARG00020000211"; transcript_name "TCONS_00008320"; gene_biotype "protein_coding"; class_code "i"; transcript_id "TCONS_00008320"; gene_name "KAT2B"; transcript_biotype "sense_intronic"
1	exon	301009005	301009110	+	nearest_ref "ENSOART00020000282"; exon_number "2"; gene_id "ENSOARG00020000211"; transcript_name "TCONS_00008320"; gene_biotype "protein_coding"; class_code "i"; transcript_id "TCONS_00008320"; gene_name "KAT2B"; transcript_biotype "sense_intronic"
1	exon	301009367	301009779	+	nearest_ref "ENSOART00020000282"; exon_number "3"; gene_id "ENSOARG00020000211"; transcript_name "TCONS_00008320"; gene_biotype "protein_coding"; class_code "i"; transcript_id "TCONS_00008320"; gene_name "KAT2B"; transcript_biotype "sense_intronic"
1	exon	301008156	301009110	+	nearest_ref "ENSOART00020000282"; exon_number "1"; gene_id "ENSOARG00020000211"; transcript_name "TCONS_00008321"; gene_biotype "protein_coding"; class_code "i"; transcript_id "TCONS_00008321"; gene_name "KAT2B"; transcript_biotype "sense_intronic"
1	exon	301009367	301009790	+	nearest_ref "ENSOART00020000282"; exon_number "2"; gene_id "ENSOARG00020000211"; transcript_name "TCONS_00008321"; gene_biotype "protein_coding"; class_code "i"; transcript_id "TCONS_00008321"; gene_name "KAT2B"; transcript_biotype "sense_intronic"
1	exon	301019984	301020546	+	nearest_ref "ENSOART00020000282"; exon_number "1"; gene_id "ENSOARG00020000211"; transcript_name "TCONS_00008325"; gene_biotype "protein_coding"; class_code "i"; transcript_id "TCONS_00008325"; gene_name "KAT2B"; transcript_biotype "sense_intronic"
1	exon	301020582	301021482	+	nearest_ref "ENSOART00020000282"; exon_number "2"; gene_id "ENSOARG00020000211"; transcript_name "TCONS_00008325"; gene_biotype "protein_coding"; class_code "i"; transcript_id "TCONS_00008325"; gene_name "KAT2B"; transcript_biotype "sense_intronic"
1	exon	425	1886	-	exon_number "1"; gene_id "XLOC_007571"; transcript_name "TCONS_00008342"; gene_biotype "novel"; class_code "u"; transcript_id "TCONS_00008342"; gene_name "XLOC_007571"; transcript_biotype "lincRNA"
1	exon	10858	11096	-	exon_number "2"; gene_id "XLOC_007571"; transcript_name "TCONS_00008342"; gene_biotype "novel"; class_code "u"; transcript_id "TCONS_00008342"; gene_name "XLOC_007571"; transcript_biotype "lincRNA"
1	exon	3522	3629	-	exon_number "1"; gene_id "XLOC_007572"; transcript_name "TCONS_00008345"; gene_biotype "novel"; class_code "u"; transcript_id "TCONS_00008345"; gene_name "XLOC_007572"; transcript_biotype "lincRNA"
1	exon	8118	8299	-	exon_number "2"; gene_id "XLOC_007572"; transcript_name "TCONS_00008345"; gene_biotype "novel"; class_code "u"; transcript_id "TCONS_00008345"; gene_name "XLOC_007572"; transcript_biotype "lincRNA"
1	exon	40775	41482	-	exon_number "1"; gene_id "XLOC_007577"; transcript_name "TCONS_00008350"; gene_biotype "novel"; class_code "u"; transcript_id "TCONS_00008350"; gene_name "XLOC_007577"; transcript_biotype "lincRNA"
1	exon	41507	41905	-	exon_number "2"; gene_id "XLOC_007577"; transcript_name "TCONS_00008350"; gene_biotype "novel"; class_code "u"; transcript_id "TCONS_00008350"; gene_name "XLOC_007577"; transcript_biotype "lincRNA"
1	exon	95888	98686	-	exon_number "1"; gene_id "XLOC_007592"; transcript_name "TCONS_00008365"; gene_biotype "novel"; class_code "u"; transcript_id "TCONS_00008365"; gene_name "XLOC_007592"; transcript_biotype "lincRNA"
1	exon	98711	100862	-	exon_number "2"; gene_id "XLOC_007592"; transcript_name "TCONS_00008365"; gene_biotype "novel"; class_code "u"; transcript_id "TCONS_00008365"; gene_name "XLOC_007592"; transcript_biotype "lincRNA"
1	exon	115170	119799	-	exon_number "1"; gene_id "XLOC_007595"; transcript_name "TCONS_00008368"; gene_biotype "novel"; class_code "u"; transcript_id "TCONS_00008368"; gene_name "XLOC_007595"; transcript_biotype "lincRNA"
1	exon	119822	120982	-	exon_number "2"; gene_id "XLOC_007595"; transcript_name "TCONS_00008368"; gene_biotype "novel"; class_code "u"; transcript_id "TCONS_00008368"; gene_name "XLOC_007595"; transcript_biotype "lincRNA"
1	exon	160929	161576	-	nearest_ref "ENSOART00020000062"; exon_number "1"; gene_id "ENSOARG00020000059"; transcript_name "TCONS_00008377"; gene_biotype "protein_coding"; class_code "o"; transcript_id "TCONS_00008377"; gene_name "GAL3ST2"; transcript_biotype "sense_overlapping"
1	exon	161632	163431	-	nearest_ref "ENSOART00020000062"; exon_number "2"; gene_id "ENSOARG00020000059"; transcript_name "TCONS_00008377"; gene_biotype "protein_coding"; class_code "o"; transcript_id "TCONS_00008377"; gene_name "GAL3ST2"; transcript_biotype "sense_overlapping"
1	exon	177051	177151	-	nearest_ref "ENSOART00020000067"; exon_number "1"; gene_id "ENSOARG00020000060"; transcript_name "TCONS_00008378"; gene_biotype "protein_coding"; class_code "i"; transcript_id "TCONS_00008378"; gene_name "D2HGDH"; transcript_biotype "sense_intronic"
1	exon	177202	178866	-	nearest_ref "ENSOART00020000067"; exon_number "2"; gene_id "ENSOARG00020000060"; transcript_name "TCONS_00008378"; gene_biotype "protein_coding"; class_code "i"; transcript_id "TCONS_00008378"; gene_name "D2HGDH"; transcript_biotype "sense_intronic"
1	exon	521005	530426	-	nearest_ref "ENSOART00020000133"; exon_number "1"; gene_id "ENSOARG00020000111"; transcript_name "TCONS_00008437"; gene_biotype "protein_coding"; class_code "x"; transcript_id "TCONS_00008437"; gene_name "HDLBP"; transcript_biotype "antisense"
1	exon	530512	534236	-	nearest_ref "ENSOART00020000133"; exon_number "2"; gene_id "ENSOARG00020000111"; transcript_name "TCONS_00008437"; gene_biotype "protein_coding"; class_code "x"; transcript_id "TCONS_00008437"; gene_name "HDLBP"; transcript_biotype "antisense"
1	exon	529633	530338	-	exon_number "1"; gene_id "XLOC_007650"; transcript_name "TCONS_00008438"; gene_biotype "novel"; class_code "u"; transcript_id "TCONS_00008438"; gene_name "XLOC_007650"; transcript_biotype "lincRNA"
1	exon	530574	534219	-	exon_number "2"; gene_id "XLOC_007650"; transcript_name "TCONS_00008438"; gene_biotype "novel"; class_code "u"; transcript_id "TCONS_00008438"; gene_name "XLOC_007650"; transcript_biotype "lincRNA"
1	exon	721141	726587	-	nearest_ref "ENSOART00020000995"; exon_number "1"; gene_id "ENSOARG00020000704"; transcript_name "TCONS_00008460"; gene_biotype "protein_coding"; class_code "o"; transcript_id "TCONS_00008460"; gene_name "CROCC2"; transcript_biotype "sense_overlapping"
1	exon	727224	729743	-	nearest_ref "ENSOART00020000995"; exon_number "2"; gene_id "ENSOARG00020000704"; transcript_name "TCONS_00008460"; gene_biotype "protein_coding"; class_code "o"; transcript_id "TCONS_00008460"; gene_name "CROCC2"; transcript_biotype "sense_overlapping"
1	exon	1228729	1235659	-	exon_number "1"; gene_id "XLOC_007731"; transcript_name "TCONS_00008533"; gene_biotype "novel"; class_code "u"; transcript_id "TCONS_00008533"; gene_name "XLOC_007731"; transcript_biotype "lincRNA"
1	exon	1267367	1267623	-	exon_number "2"; gene_id "XLOC_007731"; transcript_name "TCONS_00008533"; gene_biotype "novel"; class_code "u"; transcript_id "TCONS_00008533"; gene_name "XLOC_007731"; transcript_biotype "lincRNA"
1	exon	1581969	1582003	-	exon_number "1"; gene_id "XLOC_007760"; transcript_name "TCONS_00008562"; gene_biotype "novel"; class_code "u"; transcript_id "TCONS_00008562"; gene_name "XLOC_007760"; transcript_biotype "lincRNA"
1	exon	1582108	1582980	-	exon_number "2"; gene_id "XLOC_007760"; transcript_name "TCONS_00008562"; gene_biotype "novel"; class_code "u"; transcript_id "TCONS_00008562"; gene_name "XLOC_007760"; transcript_biotype "lincRNA"
1	exon	1636796	1638199	-	exon_number "1"; gene_id "XLOC_007765"; transcript_name "TCONS_00008567"; gene_biotype "novel"; class_code "u"; transcript_id "TCONS_00008567"; gene_name "XLOC_007765"; transcript_biotype "lincRNA"
1	exon	1638343	1644566	-	exon_number "2"; gene_id "XLOC_007765"; transcript_name "TCONS_00008567"; gene_biotype "novel"; class_code "u"; transcript_id "TCONS_00008567"; gene_name "XLOC_007765"; transcript_biotype "lincRNA"
1	exon	1701685	1701946	-	exon_number "1"; gene_id "XLOC_007774"; transcript_name "TCONS_00008576"; gene_biotype "novel"; class_code "u"; transcript_id "TCONS_00008576"; gene_name "XLOC_007774"; transcript_biotype "lincRNA"
1	exon	1702059	1703182	-	exon_number "2"; gene_id "XLOC_007774"; transcript_name "TCONS_00008576"; gene_biotype "novel"; class_code "u"; transcript_id "TCONS_00008576"; gene_name "XLOC_007774"; transcript_biotype "lincRNA"
1	exon	1724573	1725810	-	exon_number "1"; gene_id "XLOC_007779"; transcript_name "TCONS_00008581"; gene_biotype "novel"; class_code "u"; transcript_id "TCONS_00008581"; gene_name "XLOC_007779"; transcript_biotype "lincRNA"
1	exon	1770990	1771061	-	exon_number "2"; gene_id "XLOC_007779"; transcript_name "TCONS_00008581"; gene_biotype "novel"; class_code "u"; transcript_id "TCONS_00008581"; gene_name "XLOC_007779"; transcript_biotype "lincRNA"
1	exon	1728481	1729750	-	exon_number "1"; gene_id "XLOC_007780"; transcript_name "TCONS_00008582"; gene_biotype "novel"; class_code "u"; transcript_id "TCONS_00008582"; gene_name "XLOC_007780"; transcript_biotype "lincRNA"
1	exon	1774933	1775418	-	exon_number "2"; gene_id "XLOC_007780"; transcript_name "TCONS_00008582"; gene_biotype "novel"; class_code "u"; transcript_id "TCONS_00008582"; gene_name "XLOC_007780"; transcript_biotype "lincRNA"
1	exon	1977521	1977797	-	exon_number "1"; gene_id "XLOC_007812"; transcript_name "TCONS_00008614"; gene_biotype "novel"; class_code "u"; transcript_id "TCONS_00008614"; gene_name "XLOC_007812"; transcript_biotype "lincRNA"
1	exon	1977821	1979507	-	exon_number "2"; gene_id "XLOC_007812"; transcript_name "TCONS_00008614"; gene_biotype "novel"; class_code "u"; transcript_id "TCONS_00008614"; gene_name "XLOC_007812"; transcript_biotype "lincRNA"
1	exon	2154802	2154820	-	nearest_ref "ENSOART00020002149"; exon_number "1"; gene_id "ENSOARG00020001352"; transcript_name "TCONS_00008650"; gene_biotype "protein_coding"; class_code "x"; transcript_id "TCONS_00008650"; gene_name "HDAC4"; transcript_biotype "antisense"
1	exon	2156258	2161644	-	nearest_ref "ENSOART00020002149"; exon_number "2"; gene_id "ENSOARG00020001352"; transcript_name "TCONS_00008650"; gene_biotype "protein_coding"; class_code "x"; transcript_id "TCONS_00008650"; gene_name "HDAC4"; transcript_biotype "antisense"
1	exon	2521928	2521975	-	exon_number "1"; gene_id "XLOC_007914"; transcript_name "TCONS_00008716"; gene_biotype "novel"; class_code "u"; transcript_id "TCONS_00008716"; gene_name "XLOC_007914"; transcript_biotype "lincRNA"
1	exon	2522025	2523659	-	exon_number "2"; gene_id "XLOC_007914"; transcript_name "TCONS_00008716"; gene_biotype "novel"; class_code "u"; transcript_id "TCONS_00008716"; gene_name "XLOC_007914"; transcript_biotype "lincRNA"
1	exon	2604209	2607279	-	exon_number "1"; gene_id "XLOC_007928"; transcript_name "TCONS_00008730"; gene_biotype "novel"; class_code "u"; transcript_id "TCONS_00008730"; gene_name "XLOC_007928"; transcript_biotype "lincRNA"
1	exon	2607317	2608227	-	exon_number "2"; gene_id "XLOC_007928"; transcript_name "TCONS_00008730"; gene_biotype "novel"; class_code "u"; transcript_id "TCONS_00008730"; gene_name "XLOC_007928"; transcript_biotype "lincRNA"
1	exon	3016578	3017188	-	nearest_ref "ENSOART00020002683"; exon_number "1"; gene_id "ENSOARG00020001749"; transcript_name "TCONS_00008799"; gene_biotype "pseudogene"; class_code "i"; transcript_id "TCONS_00008799"; gene_name "-"; transcript_biotype "sense_intronic"
1	exon	3018006	3018154	-	nearest_ref "ENSOART00020002683"; exon_number "2"; gene_id "ENSOARG00020001749"; transcript_name "TCONS_00008799"; gene_biotype "pseudogene"; class_code "i"; transcript_id "TCONS_00008799"; gene_name "-"; transcript_biotype "sense_intronic"
1	exon	3018972	3019216	-	nearest_ref "ENSOART00020002683"; exon_number "3"; gene_id "ENSOARG00020001749"; transcript_name "TCONS_00008799"; gene_biotype "pseudogene"; class_code "i"; transcript_id "TCONS_00008799"; gene_name "-"; transcript_biotype "sense_intronic"
1	exon	3016578	3017212	-	nearest_ref "ENSOART00020002683"; exon_number "1"; gene_id "ENSOARG00020001749"; transcript_name "TCONS_00008798"; gene_biotype "pseudogene"; class_code "i"; transcript_id "TCONS_00008798"; gene_name "-"; transcript_biotype "sense_intronic"
1	exon	3018030	3018154	-	nearest_ref "ENSOART00020002683"; exon_number "2"; gene_id "ENSOARG00020001749"; transcript_name "TCONS_00008798"; gene_biotype "pseudogene"; class_code "i"; transcript_id "TCONS_00008798"; gene_name "-"; transcript_biotype "sense_intronic"
1	exon	3018972	3019216	-	nearest_ref "ENSOART00020002683"; exon_number "3"; gene_id "ENSOARG00020001749"; transcript_name "TCONS_00008798"; gene_biotype "pseudogene"; class_code "i"; transcript_id "TCONS_00008798"; gene_name "-"; transcript_biotype "sense_intronic"
1	exon	3016793	3017002	-	nearest_ref "ENSOART00020002683"; exon_number "1"; gene_id "ENSOARG00020001749"; transcript_name "TCONS_00008800"; gene_biotype "pseudogene"; class_code "i"; transcript_id "TCONS_00008800"; gene_name "-"; transcript_biotype "sense_intronic"
1	exon	3017029	3018154	-	nearest_ref "ENSOART00020002683"; exon_number "2"; gene_id "ENSOARG00020001749"; transcript_name "TCONS_00008800"; gene_biotype "pseudogene"; class_code "i"; transcript_id "TCONS_00008800"; gene_name "-"; transcript_biotype "sense_intronic"
1	exon	3018972	3019216	-	nearest_ref "ENSOART00020002683"; exon_number "3"; gene_id "ENSOARG00020001749"; transcript_name "TCONS_00008800"; gene_biotype "pseudogene"; class_code "i"; transcript_id "TCONS_00008800"; gene_name "-"; transcript_biotype "sense_intronic"
1	exon	3066095	3066687	-	nearest_ref "ENSOART00020002766"; exon_number "1"; gene_id "ENSOARG00020001794"; transcript_name "TCONS_00008803"; gene_biotype "protein_coding"; class_code "o"; transcript_id "TCONS_00008803"; gene_name "SCLY"; transcript_biotype "sense_overlapping"
1	exon	3103057	3106231	-	nearest_ref "ENSOART00020002766"; exon_number "2"; gene_id "ENSOARG00020001794"; transcript_name "TCONS_00008803"; gene_biotype "protein_coding"; class_code "o"; transcript_id "TCONS_00008803"; gene_name "SCLY"; transcript_biotype "sense_overlapping"
1	exon	3096904	3097773	-	nearest_ref "ENSOART00020002766"; exon_number "1"; gene_id "ENSOARG00020001794"; transcript_name "TCONS_00008804"; gene_biotype "protein_coding"; class_code "i"; transcript_id "TCONS_00008804"; gene_name "SCLY"; transcript_biotype "sense_intronic"
1	exon	3097837	3097887	-	nearest_ref "ENSOART00020002766"; exon_number "2"; gene_id "ENSOARG00020001794"; transcript_name "TCONS_00008804"; gene_biotype "protein_coding"; class_code "i"; transcript_id "TCONS_00008804"; gene_name "SCLY"; transcript_biotype "sense_intronic"
1	exon	3097004	3097768	-	nearest_ref "ENSOART00020002766"; exon_number "1"; gene_id "ENSOARG00020001794"; transcript_name "TCONS_00008805"; gene_biotype "protein_coding"; class_code "i"; transcript_id "TCONS_00008805"; gene_name "SCLY"; transcript_biotype "sense_intronic"
1	exon	3097860	3097893	-	nearest_ref "ENSOART00020002766"; exon_number "2"; gene_id "ENSOARG00020001794"; transcript_name "TCONS_00008805"; gene_biotype "protein_coding"; class_code "i"; transcript_id "TCONS_00008805"; gene_name "SCLY"; transcript_biotype "sense_intronic"
1	exon	3520926	3520941	-	nearest_ref "ENSOART00020003312"; exon_number "1"; gene_id "ENSOARG00020002174"; transcript_name "TCONS_00008860"; gene_biotype "protein_coding"; class_code "i"; transcript_id "TCONS_00008860"; gene_name "RAB17"; transcript_biotype "sense_intronic"
1	exon	3521415	3522361	-	nearest_ref "ENSOART00020003312"; exon_number "2"; gene_id "ENSOARG00020002174"; transcript_name "TCONS_00008860"; gene_biotype "protein_coding"; class_code "i"; transcript_id "TCONS_00008860"; gene_name "RAB17"; transcript_biotype "sense_intronic"
1	exon	3521195	3521210	-	nearest_ref "ENSOART00020003312"; exon_number "1"; gene_id "ENSOARG00020002174"; transcript_name "TCONS_00008861"; gene_biotype "protein_coding"; class_code "i"; transcript_id "TCONS_00008861"; gene_name "RAB17"; transcript_biotype "sense_intronic"
1	exon	3521415	3522458	-	nearest_ref "ENSOART00020003312"; exon_number "2"; gene_id "ENSOARG00020002174"; transcript_name "TCONS_00008861"; gene_biotype "protein_coding"; class_code "i"; transcript_id "TCONS_00008861"; gene_name "RAB17"; transcript_biotype "sense_intronic"
1	exon	3553114	3553173	-	nearest_ref "ENSOART00020003406"; exon_number "1"; gene_id "ENSOARG00020002225"; transcript_name "TCONS_00008868"; gene_biotype "protein_coding"; class_code "i"; transcript_id "TCONS_00008868"; gene_name "MLPH"; transcript_biotype "sense_intronic"
1	exon	3553308	3554184	-	nearest_ref "ENSOART00020003406"; exon_number "2"; gene_id "ENSOARG00020002225"; transcript_name "TCONS_00008868"; gene_biotype "protein_coding"; class_code "i"; transcript_id "TCONS_00008868"; gene_name "MLPH"; transcript_biotype "sense_intronic"
1	exon	4834932	4835871	-	exon_number "1"; gene_id "XLOC_008163"; transcript_name "TCONS_00008997"; gene_biotype "novel"; class_code "u"; transcript_id "TCONS_00008997"; gene_name "XLOC_008163"; transcript_biotype "lincRNA"
1	exon	4835906	4836189	-	exon_number "2"; gene_id "XLOC_008163"; transcript_name "TCONS_00008997"; gene_biotype "novel"; class_code "u"; transcript_id "TCONS_00008997"; gene_name "XLOC_008163"; transcript_biotype "lincRNA"
1	exon	5003261	5003330	-	exon_number "1"; gene_id "XLOC_008181"; transcript_name "TCONS_00009015"; gene_biotype "novel"; class_code "u"; transcript_id "TCONS_00009015"; gene_name "XLOC_008181"; transcript_biotype "lincRNA"
1	exon	5003390	5004100	-	exon_number "2"; gene_id "XLOC_008181"; transcript_name "TCONS_00009015"; gene_biotype "novel"; class_code "u"; transcript_id "TCONS_00009015"; gene_name "XLOC_008181"; transcript_biotype "lincRNA"
1	exon	5399661	5399898	-	nearest_ref "ENSOART00020006982"; exon_number "1"; gene_id "ENSOARG00020004474"; transcript_name "TCONS_00009083"; gene_biotype "protein_coding"; class_code "i"; transcript_id "TCONS_00009083"; gene_name "AGAP1"; transcript_biotype "sense_intronic"
1	exon	5399950	5401294	-	nearest_ref "ENSOART00020006982"; exon_number "2"; gene_id "ENSOARG00020004474"; transcript_name "TCONS_00009083"; gene_biotype "protein_coding"; class_code "i"; transcript_id "TCONS_00009083"; gene_name "AGAP1"; transcript_biotype "sense_intronic"
1	exon	5897853	5897904	-	exon_number "1"; gene_id "XLOC_008287"; transcript_name "TCONS_00009136"; gene_biotype "novel"; class_code "u"; transcript_id "TCONS_00009136"; gene_name "XLOC_008287"; transcript_biotype "lincRNA"
1	exon	5898092	5898698	-	exon_number "2"; gene_id "XLOC_008287"; transcript_name "TCONS_00009136"; gene_biotype "novel"; class_code "u"; transcript_id "TCONS_00009136"; gene_name "XLOC_008287"; transcript_biotype "lincRNA"
1	exon	5897908	5897930	-	exon_number "1"; gene_id "XLOC_008287"; transcript_name "TCONS_00009138"; gene_biotype "novel"; class_code "u"; transcript_id "TCONS_00009138"; gene_name "XLOC_008287"; transcript_biotype "lincRNA"
1	exon	5897980	5898020	-	exon_number "2"; gene_id "XLOC_008287"; transcript_name "TCONS_00009138"; gene_biotype "novel"; class_code "u"; transcript_id "TCONS_00009138"; gene_name "XLOC_008287"; transcript_biotype "lincRNA"
1	exon	5898092	5898783	-	exon_number "3"; gene_id "XLOC_008287"; transcript_name "TCONS_00009138"; gene_biotype "novel"; class_code "u"; transcript_id "TCONS_00009138"; gene_name "XLOC_008287"; transcript_biotype "lincRNA"
1	exon	5897908	5897930	-	exon_number "1"; gene_id "XLOC_008287"; transcript_name "TCONS_00009137"; gene_biotype "novel"; class_code "u"; transcript_id "TCONS_00009137"; gene_name "XLOC_008287"; transcript_biotype "lincRNA"
1	exon	5897980	5898047	-	exon_number "2"; gene_id "XLOC_008287"; transcript_name "TCONS_00009137"; gene_biotype "novel"; class_code "u"; transcript_id "TCONS_00009137"; gene_name "XLOC_008287"; transcript_biotype "lincRNA"
1	exon	5898092	5898783	-	exon_number "3"; gene_id "XLOC_008287"; transcript_name "TCONS_00009137"; gene_biotype "novel"; class_code "u"; transcript_id "TCONS_00009137"; gene_name "XLOC_008287"; transcript_biotype "lincRNA"
1	exon	5912356	5912498	-	exon_number "1"; gene_id "XLOC_008289"; transcript_name "TCONS_00009140"; gene_biotype "novel"; class_code "u"; transcript_id "TCONS_00009140"; gene_name "XLOC_008289"; transcript_biotype "lincRNA"
1	exon	5912519	5913169	-	exon_number "2"; gene_id "XLOC_008289"; transcript_name "TCONS_00009140"; gene_biotype "novel"; class_code "u"; transcript_id "TCONS_00009140"; gene_name "XLOC_008289"; transcript_biotype "lincRNA"
1	exon	8480966	8481178	-	exon_number "1"; gene_id "XLOC_008409"; transcript_name "TCONS_00009280"; gene_biotype "novel"; class_code "u"; transcript_id "TCONS_00009280"; gene_name "XLOC_008409"; transcript_biotype "lincRNA"
1	exon	8521855	8522134	-	exon_number "2"; gene_id "XLOC_008409"; transcript_name "TCONS_00009280"; gene_biotype "novel"; class_code "u"; transcript_id "TCONS_00009280"; gene_name "XLOC_008409"; transcript_biotype "lincRNA"
1	exon	8513394	8513466	-	nearest_ref "ENSOART00020013280"; exon_number "1"; gene_id "ENSOARG00020006862"; transcript_name "TCONS_00009283"; gene_biotype "protein_coding"; class_code "o"; transcript_id "TCONS_00009283"; gene_name "CSMD2"; transcript_biotype "sense_overlapping"
1	exon	8747491	8747672	-	nearest_ref "ENSOART00020013280"; exon_number "2"; gene_id "ENSOARG00020006862"; transcript_name "TCONS_00009283"; gene_biotype "protein_coding"; class_code "o"; transcript_id "TCONS_00009283"; gene_name "CSMD2"; transcript_biotype "sense_overlapping"
1	exon	8803382	8804046	-	nearest_ref "ENSOART00020013280"; exon_number "1"; gene_id "ENSOARG00020006862"; transcript_name "TCONS_00009294"; gene_biotype "protein_coding"; class_code "i"; transcript_id "TCONS_00009294"; gene_name "CSMD2"; transcript_biotype "sense_intronic"
1	exon	8804110	8804573	-	nearest_ref "ENSOART00020013280"; exon_number "2"; gene_id "ENSOARG00020006862"; transcript_name "TCONS_00009294"; gene_biotype "protein_coding"; class_code "i"; transcript_id "TCONS_00009294"; gene_name "CSMD2"; transcript_biotype "sense_intronic"
1	exon	13208208	13208905	-	nearest_ref "ENSOART00020026622"; exon_number "1"; gene_id "ENSOARG00020017300"; transcript_name "TCONS_00009575"; gene_biotype "protein_coding"; class_code "o"; transcript_id "TCONS_00009575"; gene_name "FHL3"; transcript_biotype "sense_overlapping"
1	exon	13208933	13210470	-	nearest_ref "ENSOART00020026622"; exon_number "2"; gene_id "ENSOARG00020017300"; transcript_name "TCONS_00009575"; gene_biotype "protein_coding"; class_code "o"; transcript_id "TCONS_00009575"; gene_name "FHL3"; transcript_biotype "sense_overlapping"
1	exon	13263028	13263968	-	nearest_ref "ENSOART00020026889"; exon_number "1"; gene_id "ENSOARG00020017421"; transcript_name "TCONS_00009577"; gene_biotype "protein_coding"; class_code "x"; transcript_id "TCONS_00009577"; gene_name "UTP11"; transcript_biotype "antisense"
1	exon	13324855	13325708	-	nearest_ref "ENSOART00020026889"; exon_number "2"; gene_id "ENSOARG00020017421"; transcript_name "TCONS_00009577"; gene_biotype "protein_coding"; class_code "x"; transcript_id "TCONS_00009577"; gene_name "UTP11"; transcript_biotype "antisense"
1	exon	17063366	17064325	-	exon_number "1"; gene_id "XLOC_008859"; transcript_name "TCONS_00009799"; gene_biotype "novel"; class_code "u"; transcript_id "TCONS_00009799"; gene_name "XLOC_008859"; transcript_biotype "lincRNA"
1	exon	17077355	17077454	-	exon_number "2"; gene_id "XLOC_008859"; transcript_name "TCONS_00009799"; gene_biotype "novel"; class_code "u"; transcript_id "TCONS_00009799"; gene_name "XLOC_008859"; transcript_biotype "lincRNA"
1	exon	18695001	18697802	-	nearest_ref "ENSOART00020002037"; exon_number "1"; gene_id "ENSOARG00020001019"; transcript_name "TCONS_00009874"; gene_biotype "protein_coding"; class_code "x"; transcript_id "TCONS_00009874"; gene_name "SZT2"; transcript_biotype "antisense"
1	exon	18697995	18698061	-	nearest_ref "ENSOART00020002037"; exon_number "2"; gene_id "ENSOARG00020001019"; transcript_name "TCONS_00009874"; gene_biotype "protein_coding"; class_code "x"; transcript_id "TCONS_00009874"; gene_name "SZT2"; transcript_biotype "antisense"
1	exon	19339405	19339674	-	exon_number "1"; gene_id "XLOC_008994"; transcript_name "TCONS_00009943"; gene_biotype "novel"; class_code "u"; transcript_id "TCONS_00009943"; gene_name "XLOC_008994"; transcript_biotype "lincRNA"
1	exon	19342344	19343684	-	exon_number "2"; gene_id "XLOC_008994"; transcript_name "TCONS_00009943"; gene_biotype "novel"; class_code "u"; transcript_id "TCONS_00009943"; gene_name "XLOC_008994"; transcript_biotype "lincRNA"
1	exon	20319253	20320381	-	nearest_ref "ENSOART00020005779"; exon_number "1"; gene_id "ENSOARG00020003787"; transcript_name "TCONS_00010011"; gene_biotype "protein_coding"; class_code "o"; transcript_id "TCONS_00010011"; gene_name "HECTD3"; transcript_biotype "sense_overlapping"
1	exon	20320411	20321008	-	nearest_ref "ENSOART00020005779"; exon_number "2"; gene_id "ENSOARG00020003787"; transcript_name "TCONS_00010011"; gene_biotype "protein_coding"; class_code "o"; transcript_id "TCONS_00010011"; gene_name "HECTD3"; transcript_biotype "sense_overlapping"
1	exon	22150644	22150838	-	nearest_ref "ENSOART00020002510"; exon_number "1"; gene_id "ENSOARG00020001546"; transcript_name "TCONS_00010091"; gene_biotype "protein_coding"; class_code "o"; transcript_id "TCONS_00010091"; gene_name "-"; transcript_biotype "sense_overlapping"
1	exon	22202876	22203875	-	nearest_ref "ENSOART00020002510"; exon_number "2"; gene_id "ENSOARG00020001546"; transcript_name "TCONS_00010091"; gene_biotype "protein_coding"; class_code "o"; transcript_id "TCONS_00010091"; gene_name "-"; transcript_biotype "sense_overlapping"
1	exon	22202647	22203377	-	exon_number "1"; gene_id "XLOC_009121"; transcript_name "TCONS_00010093"; gene_biotype "novel"; class_code "u"; transcript_id "TCONS_00010093"; gene_name "XLOC_009121"; transcript_biotype "lincRNA"
1	exon	22203415	22203875	-	exon_number "2"; gene_id "XLOC_009121"; transcript_name "TCONS_00010093"; gene_biotype "novel"; class_code "u"; transcript_id "TCONS_00010093"; gene_name "XLOC_009121"; transcript_biotype "lincRNA"
1	exon	22189688	22190388	-	nearest_ref "ENSOART00020002510"; exon_number "1"; gene_id "ENSOARG00020001546"; transcript_name "TCONS_00010092"; gene_biotype "protein_coding"; class_code "o"; transcript_id "TCONS_00010092"; gene_name "-"; transcript_biotype "sense_overlapping"
1	exon	22228567	22228963	-	nearest_ref "ENSOART00020002510"; exon_number "2"; gene_id "ENSOARG00020001546"; transcript_name "TCONS_00010092"; gene_biotype "protein_coding"; class_code "o"; transcript_id "TCONS_00010092"; gene_name "-"; transcript_biotype "sense_overlapping"
1	exon	22948491	22948892	-	nearest_ref "ENSOART00020003663"; exon_number "1"; gene_id "ENSOARG00020002393"; transcript_name "TCONS_00010145"; gene_biotype "protein_coding"; class_code "o"; transcript_id "TCONS_00010145"; gene_name "TRABD2B"; transcript_biotype "sense_overlapping"
1	exon	22949908	22951508	-	nearest_ref "ENSOART00020003663"; exon_number "2"; gene_id "ENSOARG00020002393"; transcript_name "TCONS_00010145"; gene_biotype "protein_coding"; class_code "o"; transcript_id "TCONS_00010145"; gene_name "TRABD2B"; transcript_biotype "sense_overlapping"
1	exon	25283831	25284224	-	nearest_ref "ENSOART00020004017"; exon_number "1"; gene_id "ENSOARG00020002618"; transcript_name "TCONS_00010230"; gene_biotype "snRNA"; class_code "x"; transcript_id "TCONS_00010230"; gene_name "U6"; transcript_biotype "antisense"
1	exon	25489584	25490208	-	nearest_ref "ENSOART00020004017"; exon_number "2"; gene_id "ENSOARG00020002618"; transcript_name "TCONS_00010230"; gene_biotype "snRNA"; class_code "x"; transcript_id "TCONS_00010230"; gene_name "U6"; transcript_biotype "antisense"
1	exon	28728324	28728916	-	nearest_ref "ENSOART00020012956"; exon_number "1"; gene_id "ENSOARG00020008476"; transcript_name "TCONS_00010306"; gene_biotype "protein_coding"; class_code "o"; transcript_id "TCONS_00010306"; gene_name "COA7"; transcript_biotype "sense_overlapping"
1	exon	28729073	28729846	-	nearest_ref "ENSOART00020012956"; exon_number "2"; gene_id "ENSOARG00020008476"; transcript_name "TCONS_00010306"; gene_biotype "protein_coding"; class_code "o"; transcript_id "TCONS_00010306"; gene_name "COA7"; transcript_biotype "sense_overlapping"
1	exon	28846187	28846242	-	nearest_ref "ENSOART00020013508"; exon_number "1"; gene_id "ENSOARG00020008657"; transcript_name "TCONS_00010311"; gene_biotype "pseudogene"; class_code "x"; transcript_id "TCONS_00010311"; gene_name "-"; transcript_biotype "antisense"
1	exon	28846312	28847724	-	nearest_ref "ENSOART00020013508"; exon_number "2"; gene_id "ENSOARG00020008657"; transcript_name "TCONS_00010311"; gene_biotype "pseudogene"; class_code "x"; transcript_id "TCONS_00010311"; gene_name "-"; transcript_biotype "antisense"
1	exon	28929119	28929532	-	nearest_ref "ENSOART00020007988"; exon_number "1"; gene_id "ENSOARG00020005192"; transcript_name "TCONS_00010317"; gene_biotype "protein_coding"; class_code "j"; transcript_id "TCONS_00010317"; gene_name "-"; transcript_biotype "others"
1	exon	29002068	29002645	-	nearest_ref "ENSOART00020007988"; exon_number "2"; gene_id "ENSOARG00020005192"; transcript_name "TCONS_00010317"; gene_biotype "protein_coding"; class_code "j"; transcript_id "TCONS_00010317"; gene_name "-"; transcript_biotype "others"
1	exon	28969054	28970502	-	nearest_ref "ENSOART00020007988"; exon_number "1"; gene_id "ENSOARG00020005192"; transcript_name "TCONS_00010319"; gene_biotype "protein_coding"; class_code "o"; transcript_id "TCONS_00010319"; gene_name "-"; transcript_biotype "sense_overlapping"
1	exon	29017467	29017833	-	nearest_ref "ENSOART00020007988"; exon_number "2"; gene_id "ENSOARG00020005192"; transcript_name "TCONS_00010319"; gene_biotype "protein_coding"; class_code "o"; transcript_id "TCONS_00010319"; gene_name "-"; transcript_biotype "sense_overlapping"
1	exon	28969383	28970227	-	nearest_ref "ENSOART00020007988"; exon_number "1"; gene_id "ENSOARG00020005192"; transcript_name "TCONS_00010320"; gene_biotype "protein_coding"; class_code "o"; transcript_id "TCONS_00010320"; gene_name "-"; transcript_biotype "sense_overlapping"
1	exon	28970336	28970528	-	nearest_ref "ENSOART00020007988"; exon_number "2"; gene_id "ENSOARG00020005192"; transcript_name "TCONS_00010320"; gene_biotype "protein_coding"; class_code "o"; transcript_id "TCONS_00010320"; gene_name "-"; transcript_biotype "sense_overlapping"
1	exon	29017493	29017952	-	nearest_ref "ENSOART00020007988"; exon_number "3"; gene_id "ENSOARG00020005192"; transcript_name "TCONS_00010320"; gene_biotype "protein_coding"; class_code "o"; transcript_id "TCONS_00010320"; gene_name "-"; transcript_biotype "sense_overlapping"
1	exon	36943948	36944623	-	exon_number "1"; gene_id "XLOC_009581"; transcript_name "TCONS_00010610"; gene_biotype "novel"; class_code "u"; transcript_id "TCONS_00010610"; gene_name "XLOC_009581"; transcript_biotype "lincRNA"
1	exon	36944652	36945435	-	exon_number "2"; gene_id "XLOC_009581"; transcript_name "TCONS_00010610"; gene_biotype "novel"; class_code "u"; transcript_id "TCONS_00010610"; gene_name "XLOC_009581"; transcript_biotype "lincRNA"
1	exon	41130365	41132070	-	nearest_ref "ENSOART00020040713"; exon_number "1"; gene_id "ENSOARG00020025892"; transcript_name "TCONS_00010701"; gene_biotype "protein_coding"; class_code "x"; transcript_id "TCONS_00010701"; gene_name "ROR1"; transcript_biotype "antisense"
1	exon	41132093	41132358	-	nearest_ref "ENSOART00020040713"; exon_number "2"; gene_id "ENSOARG00020025892"; transcript_name "TCONS_00010701"; gene_biotype "protein_coding"; class_code "x"; transcript_id "TCONS_00010701"; gene_name "ROR1"; transcript_biotype "antisense"
1	exon	41130365	41132070	-	nearest_ref "ENSOART00020040713"; exon_number "1"; gene_id "ENSOARG00020025892"; transcript_name "TCONS_00010703"; gene_biotype "protein_coding"; class_code "x"; transcript_id "TCONS_00010703"; gene_name "ROR1"; transcript_biotype "antisense"
1	exon	41132095	41132374	-	nearest_ref "ENSOART00020040713"; exon_number "2"; gene_id "ENSOARG00020025892"; transcript_name "TCONS_00010703"; gene_biotype "protein_coding"; class_code "x"; transcript_id "TCONS_00010703"; gene_name "ROR1"; transcript_biotype "antisense"
1	exon	41130516	41132070	-	nearest_ref "ENSOART00020040713"; exon_number "1"; gene_id "ENSOARG00020025892"; transcript_name "TCONS_00010704"; gene_biotype "protein_coding"; class_code "x"; transcript_id "TCONS_00010704"; gene_name "ROR1"; transcript_biotype "antisense"
1	exon	41132097	41132374	-	nearest_ref "ENSOART00020040713"; exon_number "2"; gene_id "ENSOARG00020025892"; transcript_name "TCONS_00010704"; gene_biotype "protein_coding"; class_code "x"; transcript_id "TCONS_00010704"; gene_name "ROR1"; transcript_biotype "antisense"
1	exon	42764179	42764788	-	nearest_ref "ENSOART00020040849"; exon_number "1"; gene_id "ENSOARG00020025972"; transcript_name "TCONS_00010735"; gene_biotype "protein_coding"; class_code "i"; transcript_id "TCONS_00010735"; gene_name "AK4"; transcript_biotype "sense_intronic"
1	exon	42764828	42765469	-	nearest_ref "ENSOART00020040849"; exon_number "2"; gene_id "ENSOARG00020025972"; transcript_name "TCONS_00010735"; gene_biotype "protein_coding"; class_code "i"; transcript_id "TCONS_00010735"; gene_name "AK4"; transcript_biotype "sense_intronic"
1	exon	51528402	51528990	-	nearest_ref "ENSOART00020021560"; exon_number "1"; gene_id "ENSOARG00020014123"; transcript_name "TCONS_00010839"; gene_biotype "lncRNA"; class_code "o"; transcript_id "TCONS_00010839"; gene_name "-"; transcript_biotype "sense_overlapping"
1	exon	51529028	51529342	-	nearest_ref "ENSOART00020021560"; exon_number "2"; gene_id "ENSOARG00020014123"; transcript_name "TCONS_00010839"; gene_biotype "lncRNA"; class_code "o"; transcript_id "TCONS_00010839"; gene_name "-"; transcript_biotype "sense_overlapping"
1	exon	51888894	51888993	-	nearest_ref "ENSOART00020021560"; exon_number "3"; gene_id "ENSOARG00020014123"; transcript_name "TCONS_00010839"; gene_biotype "lncRNA"; class_code "o"; transcript_id "TCONS_00010839"; gene_name "-"; transcript_biotype "sense_overlapping"
1	exon	51528402	51529342	-	nearest_ref "ENSOART00020021560"; exon_number "1"; gene_id "ENSOARG00020014123"; transcript_name "TCONS_00010840"; gene_biotype "lncRNA"; class_code "o"; transcript_id "TCONS_00010840"; gene_name "-"; transcript_biotype "sense_overlapping"
1	exon	51888894	51889061	-	nearest_ref "ENSOART00020021560"; exon_number "2"; gene_id "ENSOARG00020014123"; transcript_name "TCONS_00010840"; gene_biotype "lncRNA"; class_code "o"; transcript_id "TCONS_00010840"; gene_name "-"; transcript_biotype "sense_overlapping"
1	exon	53358900	53359136	-	nearest_ref "ENSOART00020021744"; exon_number "1"; gene_id "ENSOARG00020014243"; transcript_name "TCONS_00010852"; gene_biotype "lncRNA"; class_code "o"; transcript_id "TCONS_00010852"; gene_name "-"; transcript_biotype "sense_overlapping"
1	exon	53739929	53740540	-	nearest_ref "ENSOART00020021744"; exon_number "2"; gene_id "ENSOARG00020014243"; transcript_name "TCONS_00010852"; gene_biotype "lncRNA"; class_code "o"; transcript_id "TCONS_00010852"; gene_name "-"; transcript_biotype "sense_overlapping"
1	exon	53363486	53364192	-	nearest_ref "ENSOART00020021744"; exon_number "1"; gene_id "ENSOARG00020014243"; transcript_name "TCONS_00010853"; gene_biotype "lncRNA"; class_code "o"; transcript_id "TCONS_00010853"; gene_name "-"; transcript_biotype "sense_overlapping"
1	exon	53744494	53744553	-	nearest_ref "ENSOART00020021744"; exon_number "2"; gene_id "ENSOARG00020014243"; transcript_name "TCONS_00010853"; gene_biotype "lncRNA"; class_code "o"; transcript_id "TCONS_00010853"; gene_name "-"; transcript_biotype "sense_overlapping"
1	exon	55883809	55884813	-	exon_number "1"; gene_id "XLOC_009829"; transcript_name "TCONS_00010869"; gene_biotype "novel"; class_code "u"; transcript_id "TCONS_00010869"; gene_name "XLOC_009829"; transcript_biotype "lincRNA"
1	exon	55884864	55886400	-	exon_number "2"; gene_id "XLOC_009829"; transcript_name "TCONS_00010869"; gene_biotype "novel"; class_code "u"; transcript_id "TCONS_00010869"; gene_name "XLOC_009829"; transcript_biotype "lincRNA"
1	exon	56183751	56184215	-	exon_number "1"; gene_id "XLOC_009834"; transcript_name "TCONS_00010874"; gene_biotype "novel"; class_code "u"; transcript_id "TCONS_00010874"; gene_name "XLOC_009834"; transcript_biotype "lincRNA"
1	exon	56189573	56189760	-	exon_number "2"; gene_id "XLOC_009834"; transcript_name "TCONS_00010874"; gene_biotype "novel"; class_code "u"; transcript_id "TCONS_00010874"; gene_name "XLOC_009834"; transcript_biotype "lincRNA"
1	exon	56214389	56214816	-	exon_number "1"; gene_id "XLOC_009835"; transcript_name "TCONS_00010875"; gene_biotype "novel"; class_code "u"; transcript_id "TCONS_00010875"; gene_name "XLOC_009835"; transcript_biotype "lincRNA"
1	exon	56239735	56240833	-	exon_number "2"; gene_id "XLOC_009835"; transcript_name "TCONS_00010875"; gene_biotype "novel"; class_code "u"; transcript_id "TCONS_00010875"; gene_name "XLOC_009835"; transcript_biotype "lincRNA"
1	exon	56214556	56215571	-	exon_number "1"; gene_id "XLOC_009835"; transcript_name "TCONS_00010876"; gene_biotype "novel"; class_code "u"; transcript_id "TCONS_00010876"; gene_name "XLOC_009835"; transcript_biotype "lincRNA"
1	exon	56240490	56240586	-	exon_number "2"; gene_id "XLOC_009835"; transcript_name "TCONS_00010876"; gene_biotype "novel"; class_code "u"; transcript_id "TCONS_00010876"; gene_name "XLOC_009835"; transcript_biotype "lincRNA"
1	exon	62117226	62117512	-	exon_number "1"; gene_id "XLOC_009903"; transcript_name "TCONS_00010944"; gene_biotype "novel"; class_code "u"; transcript_id "TCONS_00010944"; gene_name "XLOC_009903"; transcript_biotype "lincRNA"
1	exon	62117625	62117851	-	exon_number "2"; gene_id "XLOC_009903"; transcript_name "TCONS_00010944"; gene_biotype "novel"; class_code "u"; transcript_id "TCONS_00010944"; gene_name "XLOC_009903"; transcript_biotype "lincRNA"
1	exon	62889177	62889631	-	exon_number "1"; gene_id "XLOC_009909"; transcript_name "TCONS_00010950"; gene_biotype "novel"; class_code "u"; transcript_id "TCONS_00010950"; gene_name "XLOC_009909"; transcript_biotype "lincRNA"
1	exon	62889672	62890120	-	exon_number "2"; gene_id "XLOC_009909"; transcript_name "TCONS_00010950"; gene_biotype "novel"; class_code "u"; transcript_id "TCONS_00010950"; gene_name "XLOC_009909"; transcript_biotype "lincRNA"
1	exon	69568331	69568618	-	nearest_ref "ENSOART00020009730"; exon_number "1"; gene_id "ENSOARG00020006149"; transcript_name "TCONS_00011056"; gene_biotype "protein_coding"; class_code "x"; transcript_id "TCONS_00011056"; gene_name "PKN2"; transcript_biotype "antisense"
1	exon	69593481	69594753	-	nearest_ref "ENSOART00020009730"; exon_number "2"; gene_id "ENSOARG00020006149"; transcript_name "TCONS_00011056"; gene_biotype "protein_coding"; class_code "x"; transcript_id "TCONS_00011056"; gene_name "PKN2"; transcript_biotype "antisense"
1	exon	72375006	72375121	-	exon_number "1"; gene_id "XLOC_010066"; transcript_name "TCONS_00011109"; gene_biotype "novel"; class_code "u"; transcript_id "TCONS_00011109"; gene_name "XLOC_010066"; transcript_biotype "lincRNA"
1	exon	72475692	72476654	-	exon_number "2"; gene_id "XLOC_010066"; transcript_name "TCONS_00011109"; gene_biotype "novel"; class_code "u"; transcript_id "TCONS_00011109"; gene_name "XLOC_010066"; transcript_biotype "lincRNA"
1	exon	73214970	73215257	-	exon_number "1"; gene_id "XLOC_010083"; transcript_name "TCONS_00011127"; gene_biotype "novel"; class_code "u"; transcript_id "TCONS_00011127"; gene_name "XLOC_010083"; transcript_biotype "lincRNA"
1	exon	73215298	73216441	-	exon_number "2"; gene_id "XLOC_010083"; transcript_name "TCONS_00011127"; gene_biotype "novel"; class_code "u"; transcript_id "TCONS_00011127"; gene_name "XLOC_010083"; transcript_biotype "lincRNA"
1	exon	74880798	74880973	-	nearest_ref "ENSOART00020018067"; exon_number "1"; gene_id "ENSOARG00020011724"; transcript_name "TCONS_00011161"; gene_biotype "protein_coding"; class_code "i"; transcript_id "TCONS_00011161"; gene_name "BCAR3"; transcript_biotype "sense_intronic"
1	exon	74880999	74881198	-	nearest_ref "ENSOART00020018067"; exon_number "2"; gene_id "ENSOARG00020011724"; transcript_name "TCONS_00011161"; gene_biotype "protein_coding"; class_code "i"; transcript_id "TCONS_00011161"; gene_name "BCAR3"; transcript_biotype "sense_intronic"
1	exon	76225657	76227719	-	nearest_ref "ENSOART00020001564"; exon_number "1"; gene_id "ENSOARG00020001067"; transcript_name "TCONS_00011199"; gene_biotype "protein_coding"; class_code "o"; transcript_id "TCONS_00011199"; gene_name "CNN3"; transcript_biotype "sense_overlapping"
1	exon	76227740	76227937	-	nearest_ref "ENSOART00020001564"; exon_number "2"; gene_id "ENSOARG00020001067"; transcript_name "TCONS_00011199"; gene_biotype "protein_coding"; class_code "o"; transcript_id "TCONS_00011199"; gene_name "CNN3"; transcript_biotype "sense_overlapping"
1	exon	76225852	76227719	-	nearest_ref "ENSOART00020001564"; exon_number "1"; gene_id "ENSOARG00020001067"; transcript_name "TCONS_00011200"; gene_biotype "protein_coding"; class_code "o"; transcript_id "TCONS_00011200"; gene_name "CNN3"; transcript_biotype "sense_overlapping"
1	exon	76227742	76227916	-	nearest_ref "ENSOART00020001564"; exon_number "2"; gene_id "ENSOARG00020001067"; transcript_name "TCONS_00011200"; gene_biotype "protein_coding"; class_code "o"; transcript_id "TCONS_00011200"; gene_name "CNN3"; transcript_biotype "sense_overlapping"
1	exon	79704203	79704328	-	exon_number "1"; gene_id "XLOC_010185"; transcript_name "TCONS_00011240"; gene_biotype "novel"; class_code "u"; transcript_id "TCONS_00011240"; gene_name "XLOC_010185"; transcript_biotype "lincRNA"
1	exon	79704375	79705787	-	exon_number "2"; gene_id "XLOC_010185"; transcript_name "TCONS_00011240"; gene_biotype "novel"; class_code "u"; transcript_id "TCONS_00011240"; gene_name "XLOC_010185"; transcript_biotype "lincRNA"
1	exon	79704203	79704328	-	exon_number "1"; gene_id "XLOC_010185"; transcript_name "TCONS_00011239"; gene_biotype "novel"; class_code "u"; transcript_id "TCONS_00011239"; gene_name "XLOC_010185"; transcript_biotype "lincRNA"
1	exon	79704377	79705787	-	exon_number "2"; gene_id "XLOC_010185"; transcript_name "TCONS_00011239"; gene_biotype "novel"; class_code "u"; transcript_id "TCONS_00011239"; gene_name "XLOC_010185"; transcript_biotype "lincRNA"
1	exon	90975721	90976432	-	nearest_ref "ENSOART00020008137"; exon_number "1"; gene_id "ENSOARG00020005314"; transcript_name "TCONS_00011375"; gene_biotype "scaRNA"; class_code "x"; transcript_id "TCONS_00011375"; gene_name "-"; transcript_biotype "antisense"
1	exon	90976454	90976899	-	nearest_ref "ENSOART00020008137"; exon_number "2"; gene_id "ENSOARG00020005314"; transcript_name "TCONS_00011375"; gene_biotype "scaRNA"; class_code "x"; transcript_id "TCONS_00011375"; gene_name "-"; transcript_biotype "antisense"
1	exon	91586930	91587265	-	nearest_ref "ENSOART00020011970"; exon_number "1"; gene_id "ENSOARG00020007664"; transcript_name "TCONS_00011406"; gene_biotype "protein_coding"; class_code "x"; transcript_id "TCONS_00011406"; gene_name "GSTM5"; transcript_biotype "antisense"
1	exon	91607026	91607224	-	nearest_ref "ENSOART00020011970"; exon_number "2"; gene_id "ENSOARG00020007664"; transcript_name "TCONS_00011406"; gene_biotype "protein_coding"; class_code "x"; transcript_id "TCONS_00011406"; gene_name "GSTM5"; transcript_biotype "antisense"
1	exon	94879658	94880564	-	exon_number "1"; gene_id "XLOC_010484"; transcript_name "TCONS_00011546"; gene_biotype "novel"; class_code "u"; transcript_id "TCONS_00011546"; gene_name "XLOC_010484"; transcript_biotype "lincRNA"
1	exon	94880705	94881214	-	exon_number "2"; gene_id "XLOC_010484"; transcript_name "TCONS_00011546"; gene_biotype "novel"; class_code "u"; transcript_id "TCONS_00011546"; gene_name "XLOC_010484"; transcript_biotype "lincRNA"
1	exon	95000113	95000845	-	nearest_ref "ENSOART00020022600"; exon_number "1"; gene_id "ENSOARG00020014766"; transcript_name "TCONS_00011552"; gene_biotype "protein_coding"; class_code "i"; transcript_id "TCONS_00011552"; gene_name "SLC16A1"; transcript_biotype "sense_intronic"
1	exon	95000908	95000976	-	nearest_ref "ENSOART00020022600"; exon_number "2"; gene_id "ENSOARG00020014766"; transcript_name "TCONS_00011552"; gene_biotype "protein_coding"; class_code "i"; transcript_id "TCONS_00011552"; gene_name "SLC16A1"; transcript_biotype "sense_intronic"
1	exon	96059786	96060694	-	exon_number "1"; gene_id "XLOC_010507"; transcript_name "TCONS_00011570"; gene_biotype "novel"; class_code "u"; transcript_id "TCONS_00011570"; gene_name "XLOC_010507"; transcript_biotype "lincRNA"
1	exon	96063605	96065632	-	exon_number "2"; gene_id "XLOC_010507"; transcript_name "TCONS_00011570"; gene_biotype "novel"; class_code "u"; transcript_id "TCONS_00011570"; gene_name "XLOC_010507"; transcript_biotype "lincRNA"
1	exon	96514740	96516009	-	exon_number "1"; gene_id "XLOC_010525"; transcript_name "TCONS_00011590"; gene_biotype "novel"; class_code "u"; transcript_id "TCONS_00011590"; gene_name "XLOC_010525"; transcript_biotype "lincRNA"
1	exon	96539657	96539799	-	exon_number "2"; gene_id "XLOC_010525"; transcript_name "TCONS_00011590"; gene_biotype "novel"; class_code "u"; transcript_id "TCONS_00011590"; gene_name "XLOC_010525"; transcript_biotype "lincRNA"
1	exon	97271223	97272011	-	nearest_ref "ENSOART00020035257"; exon_number "1"; gene_id "ENSOARG00020022702"; transcript_name "TCONS_00011605"; gene_biotype "protein_coding"; class_code "o"; transcript_id "TCONS_00011605"; gene_name "TSPAN2"; transcript_biotype "sense_overlapping"
1	exon	97272086	97272875	-	nearest_ref "ENSOART00020035257"; exon_number "2"; gene_id "ENSOARG00020022702"; transcript_name "TCONS_00011605"; gene_biotype "protein_coding"; class_code "o"; transcript_id "TCONS_00011605"; gene_name "TSPAN2"; transcript_biotype "sense_overlapping"
1	exon	98561222	98561787	-	nearest_ref "ENSOART00020000860"; exon_number "1"; gene_id "ENSOARG00020000332"; transcript_name "TCONS_00011654"; gene_biotype "protein_coding"; class_code "x"; transcript_id "TCONS_00011654"; gene_name "ATP1A1"; transcript_biotype "antisense"
1	exon	98561827	98563459	-	nearest_ref "ENSOART00020000860"; exon_number "2"; gene_id "ENSOARG00020000332"; transcript_name "TCONS_00011654"; gene_biotype "protein_coding"; class_code "x"; transcript_id "TCONS_00011654"; gene_name "ATP1A1"; transcript_biotype "antisense"
1	exon	102807625	102807657	-	nearest_ref "ENSOART00020003763"; exon_number "1"; gene_id "ENSOARG00020002454"; transcript_name "TCONS_00011777"; gene_biotype "protein_coding"; class_code "o"; transcript_id "TCONS_00011777"; gene_name "-"; transcript_biotype "sense_overlapping"
1	exon	103009602	103010542	-	nearest_ref "ENSOART00020003763"; exon_number "2"; gene_id "ENSOARG00020002454"; transcript_name "TCONS_00011777"; gene_biotype "protein_coding"; class_code "o"; transcript_id "TCONS_00011777"; gene_name "-"; transcript_biotype "sense_overlapping"
1	exon	102842480	102842736	-	nearest_ref "ENSOART00020003763"; exon_number "1"; gene_id "ENSOARG00020002454"; transcript_name "TCONS_00011780"; gene_biotype "protein_coding"; class_code "o"; transcript_id "TCONS_00011780"; gene_name "-"; transcript_biotype "sense_overlapping"
1	exon	103008684	103010294	-	nearest_ref "ENSOART00020003763"; exon_number "2"; gene_id "ENSOARG00020002454"; transcript_name "TCONS_00011780"; gene_biotype "protein_coding"; class_code "o"; transcript_id "TCONS_00011780"; gene_name "-"; transcript_biotype "sense_overlapping"
1	exon	102828595	102828689	-	nearest_ref "ENSOART00020003763"; exon_number "1"; gene_id "ENSOARG00020002454"; transcript_name "TCONS_00011779"; gene_biotype "protein_coding"; class_code "o"; transcript_id "TCONS_00011779"; gene_name "-"; transcript_biotype "sense_overlapping"
1	exon	102965733	102966467	-	nearest_ref "ENSOART00020003763"; exon_number "2"; gene_id "ENSOARG00020002454"; transcript_name "TCONS_00011779"; gene_biotype "protein_coding"; class_code "o"; transcript_id "TCONS_00011779"; gene_name "-"; transcript_biotype "sense_overlapping"
1	exon	103075243	103075639	-	nearest_ref "ENSOART00020003819"; exon_number "1"; gene_id "ENSOARG00020002495"; transcript_name "TCONS_00011786"; gene_biotype "protein_coding"; class_code "x"; transcript_id "TCONS_00011786"; gene_name "-"; transcript_biotype "antisense"
1	exon	103133009	103133367	-	nearest_ref "ENSOART00020003819"; exon_number "2"; gene_id "ENSOARG00020002495"; transcript_name "TCONS_00011786"; gene_biotype "protein_coding"; class_code "x"; transcript_id "TCONS_00011786"; gene_name "-"; transcript_biotype "antisense"
1	exon	103075243	103075639	-	nearest_ref "ENSOART00020003819"; exon_number "1"; gene_id "ENSOARG00020002495"; transcript_name "TCONS_00011787"; gene_biotype "protein_coding"; class_code "x"; transcript_id "TCONS_00011787"; gene_name "-"; transcript_biotype "antisense"
1	exon	103184844	103185152	-	nearest_ref "ENSOART00020003819"; exon_number "2"; gene_id "ENSOARG00020002495"; transcript_name "TCONS_00011787"; gene_biotype "protein_coding"; class_code "x"; transcript_id "TCONS_00011787"; gene_name "-"; transcript_biotype "antisense"
1	exon	103228195	103229252	-	nearest_ref "ENSOART00020003847"; exon_number "1"; gene_id "ENSOARG00020002511"; transcript_name "TCONS_00011788"; gene_biotype "snRNA"; class_code "o"; transcript_id "TCONS_00011788"; gene_name "U1"; transcript_biotype "sense_overlapping"
1	exon	103348393	103348965	-	nearest_ref "ENSOART00020003847"; exon_number "2"; gene_id "ENSOARG00020002511"; transcript_name "TCONS_00011788"; gene_biotype "snRNA"; class_code "o"; transcript_id "TCONS_00011788"; gene_name "U1"; transcript_biotype "sense_overlapping"
1	exon	103228195	103228909	-	nearest_ref "ENSOART00020003847"; exon_number "1"; gene_id "ENSOARG00020002511"; transcript_name "TCONS_00011789"; gene_biotype "snRNA"; class_code "o"; transcript_id "TCONS_00011789"; gene_name "U1"; transcript_biotype "sense_overlapping"
1	exon	103369815	103370601	-	nearest_ref "ENSOART00020003847"; exon_number "2"; gene_id "ENSOARG00020002511"; transcript_name "TCONS_00011789"; gene_biotype "snRNA"; class_code "o"; transcript_id "TCONS_00011789"; gene_name "U1"; transcript_biotype "sense_overlapping"
1	exon	103228195	103228372	-	nearest_ref "ENSOART00020003847"; exon_number "1"; gene_id "ENSOARG00020002511"; transcript_name "TCONS_00011792"; gene_biotype "snRNA"; class_code "o"; transcript_id "TCONS_00011792"; gene_name "U1"; transcript_biotype "sense_overlapping"
1	exon	103450340	103450877	-	nearest_ref "ENSOART00020003847"; exon_number "2"; gene_id "ENSOARG00020002511"; transcript_name "TCONS_00011792"; gene_biotype "snRNA"; class_code "o"; transcript_id "TCONS_00011792"; gene_name "U1"; transcript_biotype "sense_overlapping"
1	exon	103496833	103497369	-	nearest_ref "ENSOART00020003847"; exon_number "3"; gene_id "ENSOARG00020002511"; transcript_name "TCONS_00011792"; gene_biotype "snRNA"; class_code "o"; transcript_id "TCONS_00011792"; gene_name "U1"; transcript_biotype "sense_overlapping"
1	exon	103228195	103228764	-	nearest_ref "ENSOART00020003847"; exon_number "1"; gene_id "ENSOARG00020002511"; transcript_name "TCONS_00011791"; gene_biotype "snRNA"; class_code "o"; transcript_id "TCONS_00011791"; gene_name "U1"; transcript_biotype "sense_overlapping"
1	exon	103347908	103348304	-	nearest_ref "ENSOART00020003847"; exon_number "2"; gene_id "ENSOARG00020002511"; transcript_name "TCONS_00011791"; gene_biotype "snRNA"; class_code "o"; transcript_id "TCONS_00011791"; gene_name "U1"; transcript_biotype "sense_overlapping"
1	exon	103451133	103451357	-	nearest_ref "ENSOART00020003847"; exon_number "3"; gene_id "ENSOARG00020002511"; transcript_name "TCONS_00011791"; gene_biotype "snRNA"; class_code "o"; transcript_id "TCONS_00011791"; gene_name "U1"; transcript_biotype "sense_overlapping"
1	exon	103497311	103497369	-	nearest_ref "ENSOART00020003847"; exon_number "4"; gene_id "ENSOARG00020002511"; transcript_name "TCONS_00011791"; gene_biotype "snRNA"; class_code "o"; transcript_id "TCONS_00011791"; gene_name "U1"; transcript_biotype "sense_overlapping"
1	exon	103228195	103228764	-	nearest_ref "ENSOART00020003847"; exon_number "1"; gene_id "ENSOARG00020002511"; transcript_name "TCONS_00011790"; gene_biotype "snRNA"; class_code "o"; transcript_id "TCONS_00011790"; gene_name "U1"; transcript_biotype "sense_overlapping"
1	exon	103347908	103348392	-	nearest_ref "ENSOART00020003847"; exon_number "2"; gene_id "ENSOARG00020002511"; transcript_name "TCONS_00011790"; gene_biotype "snRNA"; class_code "o"; transcript_id "TCONS_00011790"; gene_name "U1"; transcript_biotype "sense_overlapping"
1	exon	103497174	103497369	-	nearest_ref "ENSOART00020003847"; exon_number "3"; gene_id "ENSOARG00020002511"; transcript_name "TCONS_00011790"; gene_biotype "snRNA"; class_code "o"; transcript_id "TCONS_00011790"; gene_name "U1"; transcript_biotype "sense_overlapping"
1	exon	103228195	103229389	-	nearest_ref "ENSOART00020003847"; exon_number "1"; gene_id "ENSOARG00020002511"; transcript_name "TCONS_00011793"; gene_biotype "snRNA"; class_code "o"; transcript_id "TCONS_00011793"; gene_name "U1"; transcript_biotype "sense_overlapping"
1	exon	103497311	103497692	-	nearest_ref "ENSOART00020003847"; exon_number "2"; gene_id "ENSOARG00020002511"; transcript_name "TCONS_00011793"; gene_biotype "snRNA"; class_code "o"; transcript_id "TCONS_00011793"; gene_name "U1"; transcript_biotype "sense_overlapping"
1	exon	103228195	103228691	-	nearest_ref "ENSOART00020003847"; exon_number "1"; gene_id "ENSOARG00020002511"; transcript_name "TCONS_00011794"; gene_biotype "snRNA"; class_code "o"; transcript_id "TCONS_00011794"; gene_name "U1"; transcript_biotype "sense_overlapping"
1	exon	103496617	103496738	-	nearest_ref "ENSOART00020003847"; exon_number "2"; gene_id "ENSOARG00020002511"; transcript_name "TCONS_00011794"; gene_biotype "snRNA"; class_code "o"; transcript_id "TCONS_00011794"; gene_name "U1"; transcript_biotype "sense_overlapping"
1	exon	103547455	103548166	-	nearest_ref "ENSOART00020003847"; exon_number "3"; gene_id "ENSOARG00020002511"; transcript_name "TCONS_00011794"; gene_biotype "snRNA"; class_code "o"; transcript_id "TCONS_00011794"; gene_name "U1"; transcript_biotype "sense_overlapping"
1	exon	103228195	103228670	-	nearest_ref "ENSOART00020003847"; exon_number "1"; gene_id "ENSOARG00020002511"; transcript_name "TCONS_00011798"; gene_biotype "snRNA"; class_code "o"; transcript_id "TCONS_00011798"; gene_name "U1"; transcript_biotype "sense_overlapping"
1	exon	103450640	103450733	-	nearest_ref "ENSOART00020003847"; exon_number "2"; gene_id "ENSOARG00020002511"; transcript_name "TCONS_00011798"; gene_biotype "snRNA"; class_code "o"; transcript_id "TCONS_00011798"; gene_name "U1"; transcript_biotype "sense_overlapping"
1	exon	103547406	103548168	-	nearest_ref "ENSOART00020003847"; exon_number "3"; gene_id "ENSOARG00020002511"; transcript_name "TCONS_00011798"; gene_biotype "snRNA"; class_code "o"; transcript_id "TCONS_00011798"; gene_name "U1"; transcript_biotype "sense_overlapping"
1	exon	103228195	103228764	-	nearest_ref "ENSOART00020003847"; exon_number "1"; gene_id "ENSOARG00020002511"; transcript_name "TCONS_00011797"; gene_biotype "snRNA"; class_code "o"; transcript_id "TCONS_00011797"; gene_name "U1"; transcript_biotype "sense_overlapping"
1	exon	103347908	103347973	-	nearest_ref "ENSOART00020003847"; exon_number "2"; gene_id "ENSOARG00020002511"; transcript_name "TCONS_00011797"; gene_biotype "snRNA"; class_code "o"; transcript_id "TCONS_00011797"; gene_name "U1"; transcript_biotype "sense_overlapping"
1	exon	103547472	103548168	-	nearest_ref "ENSOART00020003847"; exon_number "3"; gene_id "ENSOARG00020002511"; transcript_name "TCONS_00011797"; gene_biotype "snRNA"; class_code "o"; transcript_id "TCONS_00011797"; gene_name "U1"; transcript_biotype "sense_overlapping"
1	exon	103228195	103228691	-	nearest_ref "ENSOART00020003847"; exon_number "1"; gene_id "ENSOARG00020002511"; transcript_name "TCONS_00011796"; gene_biotype "snRNA"; class_code "o"; transcript_id "TCONS_00011796"; gene_name "U1"; transcript_biotype "sense_overlapping"
1	exon	103547333	103548168	-	nearest_ref "ENSOART00020003847"; exon_number "2"; gene_id "ENSOARG00020002511"; transcript_name "TCONS_00011796"; gene_biotype "snRNA"; class_code "o"; transcript_id "TCONS_00011796"; gene_name "U1"; transcript_biotype "sense_overlapping"
1	exon	103228195	103228764	-	nearest_ref "ENSOART00020003847"; exon_number "1"; gene_id "ENSOARG00020002511"; transcript_name "TCONS_00011795"; gene_biotype "snRNA"; class_code "o"; transcript_id "TCONS_00011795"; gene_name "U1"; transcript_biotype "sense_overlapping"
1	exon	103547406	103548168	-	nearest_ref "ENSOART00020003847"; exon_number "2"; gene_id "ENSOARG00020002511"; transcript_name "TCONS_00011795"; gene_biotype "snRNA"; class_code "o"; transcript_id "TCONS_00011795"; gene_name "U1"; transcript_biotype "sense_overlapping"
1	exon	103228217	103228372	-	nearest_ref "ENSOART00020003847"; exon_number "1"; gene_id "ENSOARG00020002511"; transcript_name "TCONS_00011799"; gene_biotype "snRNA"; class_code "o"; transcript_id "TCONS_00011799"; gene_name "U1"; transcript_biotype "sense_overlapping"
1	exon	103347518	103348392	-	nearest_ref "ENSOART00020003847"; exon_number "2"; gene_id "ENSOARG00020002511"; transcript_name "TCONS_00011799"; gene_biotype "snRNA"; class_code "o"; transcript_id "TCONS_00011799"; gene_name "U1"; transcript_biotype "sense_overlapping"
1	exon	103451221	103451341	-	nearest_ref "ENSOART00020003847"; exon_number "3"; gene_id "ENSOARG00020002511"; transcript_name "TCONS_00011799"; gene_biotype "snRNA"; class_code "o"; transcript_id "TCONS_00011799"; gene_name "U1"; transcript_biotype "sense_overlapping"
1	exon	103228217	103228513	-	nearest_ref "ENSOART00020003847"; exon_number "1"; gene_id "ENSOARG00020002511"; transcript_name "TCONS_00011801"; gene_biotype "snRNA"; class_code "o"; transcript_id "TCONS_00011801"; gene_name "U1"; transcript_biotype "sense_overlapping"
1	exon	103496439	103496738	-	nearest_ref "ENSOART00020003847"; exon_number "2"; gene_id "ENSOARG00020002511"; transcript_name "TCONS_00011801"; gene_biotype "snRNA"; class_code "o"; transcript_id "TCONS_00011801"; gene_name "U1"; transcript_biotype "sense_overlapping"
1	exon	103547455	103548168	-	nearest_ref "ENSOART00020003847"; exon_number "3"; gene_id "ENSOARG00020002511"; transcript_name "TCONS_00011801"; gene_biotype "snRNA"; class_code "o"; transcript_id "TCONS_00011801"; gene_name "U1"; transcript_biotype "sense_overlapping"
1	exon	103228217	103228764	-	nearest_ref "ENSOART00020003847"; exon_number "1"; gene_id "ENSOARG00020002511"; transcript_name "TCONS_00011800"; gene_biotype "snRNA"; class_code "o"; transcript_id "TCONS_00011800"; gene_name "U1"; transcript_biotype "sense_overlapping"
1	exon	103347908	103348304	-	nearest_ref "ENSOART00020003847"; exon_number "2"; gene_id "ENSOARG00020002511"; transcript_name "TCONS_00011800"; gene_biotype "snRNA"; class_code "o"; transcript_id "TCONS_00011800"; gene_name "U1"; transcript_biotype "sense_overlapping"
1	exon	103547804	103548168	-	nearest_ref "ENSOART00020003847"; exon_number "3"; gene_id "ENSOARG00020002511"; transcript_name "TCONS_00011800"; gene_biotype "snRNA"; class_code "o"; transcript_id "TCONS_00011800"; gene_name "U1"; transcript_biotype "sense_overlapping"
1	exon	103323501	103323558	-	nearest_ref "ENSOART00020003847"; exon_number "1"; gene_id "ENSOARG00020002511"; transcript_name "TCONS_00011802"; gene_biotype "snRNA"; class_code "o"; transcript_id "TCONS_00011802"; gene_name "U1"; transcript_biotype "sense_overlapping"
1	exon	103347462	103347794	-	nearest_ref "ENSOART00020003847"; exon_number "2"; gene_id "ENSOARG00020002511"; transcript_name "TCONS_00011802"; gene_biotype "snRNA"; class_code "o"; transcript_id "TCONS_00011802"; gene_name "U1"; transcript_biotype "sense_overlapping"
1	exon	103450621	103451357	-	nearest_ref "ENSOART00020003847"; exon_number "3"; gene_id "ENSOARG00020002511"; transcript_name "TCONS_00011802"; gene_biotype "snRNA"; class_code "o"; transcript_id "TCONS_00011802"; gene_name "U1"; transcript_biotype "sense_overlapping"
1	exon	103497311	103497369	-	nearest_ref "ENSOART00020003847"; exon_number "4"; gene_id "ENSOARG00020002511"; transcript_name "TCONS_00011802"; gene_biotype "snRNA"; class_code "o"; transcript_id "TCONS_00011802"; gene_name "U1"; transcript_biotype "sense_overlapping"
1	exon	103323871	103324151	-	nearest_ref "ENSOART00020003847"; exon_number "1"; gene_id "ENSOARG00020002511"; transcript_name "TCONS_00011803"; gene_biotype "snRNA"; class_code "o"; transcript_id "TCONS_00011803"; gene_name "U1"; transcript_biotype "sense_overlapping"
1	exon	103547550	103548168	-	nearest_ref "ENSOART00020003847"; exon_number "2"; gene_id "ENSOARG00020002511"; transcript_name "TCONS_00011803"; gene_biotype "snRNA"; class_code "o"; transcript_id "TCONS_00011803"; gene_name "U1"; transcript_biotype "sense_overlapping"
1	exon	103347346	103347794	-	nearest_ref "ENSOART00020003853"; exon_number "1"; gene_id "ENSOARG00020002516"; transcript_name "TCONS_00011804"; gene_biotype "snRNA"; class_code "o"; transcript_id "TCONS_00011804"; gene_name "U1"; transcript_biotype "sense_overlapping"
1	exon	103369558	103369576	-	nearest_ref "ENSOART00020003853"; exon_number "2"; gene_id "ENSOARG00020002516"; transcript_name "TCONS_00011804"; gene_biotype "snRNA"; class_code "o"; transcript_id "TCONS_00011804"; gene_name "U1"; transcript_biotype "sense_overlapping"
1	exon	103450640	103450877	-	nearest_ref "ENSOART00020003853"; exon_number "3"; gene_id "ENSOARG00020002516"; transcript_name "TCONS_00011804"; gene_biotype "snRNA"; class_code "o"; transcript_id "TCONS_00011804"; gene_name "U1"; transcript_biotype "sense_overlapping"
1	exon	103496833	103497692	-	nearest_ref "ENSOART00020003853"; exon_number "4"; gene_id "ENSOARG00020002516"; transcript_name "TCONS_00011804"; gene_biotype "snRNA"; class_code "o"; transcript_id "TCONS_00011804"; gene_name "U1"; transcript_biotype "sense_overlapping"
1	exon	103347431	103348304	-	nearest_ref "ENSOART00020003853"; exon_number "1"; gene_id "ENSOARG00020002516"; transcript_name "TCONS_00011805"; gene_biotype "snRNA"; class_code "o"; transcript_id "TCONS_00011805"; gene_name "U1"; transcript_biotype "sense_overlapping"
1	exon	103370068	103370601	-	nearest_ref "ENSOART00020003853"; exon_number "2"; gene_id "ENSOARG00020002516"; transcript_name "TCONS_00011805"; gene_biotype "snRNA"; class_code "o"; transcript_id "TCONS_00011805"; gene_name "U1"; transcript_biotype "sense_overlapping"
1	exon	103347431	103347794	-	nearest_ref "ENSOART00020003853"; exon_number "1"; gene_id "ENSOARG00020002516"; transcript_name "TCONS_00011807"; gene_biotype "snRNA"; class_code "o"; transcript_id "TCONS_00011807"; gene_name "U1"; transcript_biotype "sense_overlapping"
1	exon	103450621	103450877	-	nearest_ref "ENSOART00020003853"; exon_number "2"; gene_id "ENSOARG00020002516"; transcript_name "TCONS_00011807"; gene_biotype "snRNA"; class_code "o"; transcript_id "TCONS_00011807"; gene_name "U1"; transcript_biotype "sense_overlapping"
1	exon	103496833	103497369	-	nearest_ref "ENSOART00020003853"; exon_number "3"; gene_id "ENSOARG00020002516"; transcript_name "TCONS_00011807"; gene_biotype "snRNA"; class_code "o"; transcript_id "TCONS_00011807"; gene_name "U1"; transcript_biotype "sense_overlapping"
1	exon	103347431	103347973	-	nearest_ref "ENSOART00020003853"; exon_number "1"; gene_id "ENSOARG00020002516"; transcript_name "TCONS_00011806"; gene_biotype "snRNA"; class_code "o"; transcript_id "TCONS_00011806"; gene_name "U1"; transcript_biotype "sense_overlapping"
1	exon	103450800	103451357	-	nearest_ref "ENSOART00020003853"; exon_number "2"; gene_id "ENSOARG00020002516"; transcript_name "TCONS_00011806"; gene_biotype "snRNA"; class_code "o"; transcript_id "TCONS_00011806"; gene_name "U1"; transcript_biotype "sense_overlapping"
1	exon	103497311	103497369	-	nearest_ref "ENSOART00020003853"; exon_number "3"; gene_id "ENSOARG00020002516"; transcript_name "TCONS_00011806"; gene_biotype "snRNA"; class_code "o"; transcript_id "TCONS_00011806"; gene_name "U1"; transcript_biotype "sense_overlapping"
1	exon	103347431	103347656	-	nearest_ref "ENSOART00020003853"; exon_number "1"; gene_id "ENSOARG00020002516"; transcript_name "TCONS_00011810"; gene_biotype "snRNA"; class_code "o"; transcript_id "TCONS_00011810"; gene_name "U1"; transcript_biotype "sense_overlapping"
1	exon	103496439	103496576	-	nearest_ref "ENSOART00020003853"; exon_number "2"; gene_id "ENSOARG00020002516"; transcript_name "TCONS_00011810"; gene_biotype "snRNA"; class_code "o"; transcript_id "TCONS_00011810"; gene_name "U1"; transcript_biotype "sense_overlapping"
1	exon	103547293	103548166	-	nearest_ref "ENSOART00020003853"; exon_number "3"; gene_id "ENSOARG00020002516"; transcript_name "TCONS_00011810"; gene_biotype "snRNA"; class_code "o"; transcript_id "TCONS_00011810"; gene_name "U1"; transcript_biotype "sense_overlapping"
1	exon	103347431	103347794	-	nearest_ref "ENSOART00020003853"; exon_number "1"; gene_id "ENSOARG00020002516"; transcript_name "TCONS_00011809"; gene_biotype "snRNA"; class_code "o"; transcript_id "TCONS_00011809"; gene_name "U1"; transcript_biotype "sense_overlapping"
1	exon	103369558	103369576	-	nearest_ref "ENSOART00020003853"; exon_number "2"; gene_id "ENSOARG00020002516"; transcript_name "TCONS_00011809"; gene_biotype "snRNA"; class_code "o"; transcript_id "TCONS_00011809"; gene_name "U1"; transcript_biotype "sense_overlapping"
1	exon	103450640	103450733	-	nearest_ref "ENSOART00020003853"; exon_number "3"; gene_id "ENSOARG00020002516"; transcript_name "TCONS_00011809"; gene_biotype "snRNA"; class_code "o"; transcript_id "TCONS_00011809"; gene_name "U1"; transcript_biotype "sense_overlapping"
1	exon	103547406	103548166	-	nearest_ref "ENSOART00020003853"; exon_number "4"; gene_id "ENSOARG00020002516"; transcript_name "TCONS_00011809"; gene_biotype "snRNA"; class_code "o"; transcript_id "TCONS_00011809"; gene_name "U1"; transcript_biotype "sense_overlapping"
1	exon	103347431	103347794	-	nearest_ref "ENSOART00020003853"; exon_number "1"; gene_id "ENSOARG00020002516"; transcript_name "TCONS_00011808"; gene_biotype "snRNA"; class_code "o"; transcript_id "TCONS_00011808"; gene_name "U1"; transcript_biotype "sense_overlapping"
1	exon	103369558	103369814	-	nearest_ref "ENSOART00020003853"; exon_number "2"; gene_id "ENSOARG00020002516"; transcript_name "TCONS_00011808"; gene_biotype "snRNA"; class_code "o"; transcript_id "TCONS_00011808"; gene_name "U1"; transcript_biotype "sense_overlapping"
1	exon	103547550	103548166	-	nearest_ref "ENSOART00020003853"; exon_number "3"; gene_id "ENSOARG00020002516"; transcript_name "TCONS_00011808"; gene_biotype "snRNA"; class_code "o"; transcript_id "TCONS_00011808"; gene_name "U1"; transcript_biotype "sense_overlapping"
1	exon	103474194	103474221	-	nearest_ref "ENSOART00020003906"; exon_number "1"; gene_id "ENSOARG00020002546"; transcript_name "TCONS_00011811"; gene_biotype "snRNA"; class_code "o"; transcript_id "TCONS_00011811"; gene_name "U1"; transcript_biotype "sense_overlapping"
1	exon	103547320	103548168	-	nearest_ref "ENSOART00020003906"; exon_number "2"; gene_id "ENSOARG00020002546"; transcript_name "TCONS_00011811"; gene_biotype "snRNA"; class_code "o"; transcript_id "TCONS_00011811"; gene_name "U1"; transcript_biotype "sense_overlapping"
1	exon	103496052	103496832	-	nearest_ref "ENSOART00020003906"; exon_number "1"; gene_id "ENSOARG00020002546"; transcript_name "TCONS_00011812"; gene_biotype "snRNA"; class_code "o"; transcript_id "TCONS_00011812"; gene_name "U1"; transcript_biotype "sense_overlapping"
1	exon	103547550	103548168	-	nearest_ref "ENSOART00020003906"; exon_number "2"; gene_id "ENSOARG00020002546"; transcript_name "TCONS_00011812"; gene_biotype "snRNA"; class_code "o"; transcript_id "TCONS_00011812"; gene_name "U1"; transcript_biotype "sense_overlapping"
1	exon	104376086	104377152	-	nearest_ref "ENSOART00020004546"; exon_number "1"; gene_id "ENSOARG00020002952"; transcript_name "TCONS_00011827"; gene_biotype "protein_coding"; class_code "x"; transcript_id "TCONS_00011827"; gene_name "BCL9"; transcript_biotype "antisense"
1	exon	104380930	104380968	-	nearest_ref "ENSOART00020004546"; exon_number "2"; gene_id "ENSOARG00020002952"; transcript_name "TCONS_00011827"; gene_biotype "protein_coding"; class_code "x"; transcript_id "TCONS_00011827"; gene_name "BCL9"; transcript_biotype "antisense"
1	exon	105107379	105107419	-	nearest_ref "ENSOART00020006237"; exon_number "1"; gene_id "ENSOARG00020004098"; transcript_name "TCONS_00011857"; gene_biotype "snRNA"; class_code "o"; transcript_id "TCONS_00011857"; gene_name "U1"; transcript_biotype "sense_overlapping"
1	exon	105136032	105137982	-	nearest_ref "ENSOART00020006237"; exon_number "2"; gene_id "ENSOARG00020004098"; transcript_name "TCONS_00011857"; gene_biotype "snRNA"; class_code "o"; transcript_id "TCONS_00011857"; gene_name "U1"; transcript_biotype "sense_overlapping"
1	exon	105108179	105108581	-	nearest_ref "ENSOART00020006237"; exon_number "1"; gene_id "ENSOARG00020004098"; transcript_name "TCONS_00011858"; gene_biotype "snRNA"; class_code "o"; transcript_id "TCONS_00011858"; gene_name "U1"; transcript_biotype "sense_overlapping"
1	exon	105137208	105137982	-	nearest_ref "ENSOART00020006237"; exon_number "2"; gene_id "ENSOARG00020004098"; transcript_name "TCONS_00011858"; gene_biotype "snRNA"; class_code "o"; transcript_id "TCONS_00011858"; gene_name "U1"; transcript_biotype "sense_overlapping"
1	exon	105108308	105108403	-	nearest_ref "ENSOART00020006237"; exon_number "1"; gene_id "ENSOARG00020004098"; transcript_name "TCONS_00011859"; gene_biotype "snRNA"; class_code "o"; transcript_id "TCONS_00011859"; gene_name "U1"; transcript_biotype "sense_overlapping"
1	exon	105165345	105165844	-	nearest_ref "ENSOART00020006237"; exon_number "2"; gene_id "ENSOARG00020004098"; transcript_name "TCONS_00011859"; gene_biotype "snRNA"; class_code "o"; transcript_id "TCONS_00011859"; gene_name "U1"; transcript_biotype "sense_overlapping"
1	exon	105148032	105148218	-	nearest_ref "ENSOART00020006287"; exon_number "1"; gene_id "ENSOARG00020004120"; transcript_name "TCONS_00011860"; gene_biotype "snRNA"; class_code "x"; transcript_id "TCONS_00011860"; gene_name "U1"; transcript_biotype "antisense"
1	exon	105176501	105176967	-	nearest_ref "ENSOART00020006287"; exon_number "2"; gene_id "ENSOARG00020004120"; transcript_name "TCONS_00011860"; gene_biotype "snRNA"; class_code "x"; transcript_id "TCONS_00011860"; gene_name "U1"; transcript_biotype "antisense"
1	exon	105181589	105181744	-	nearest_ref "ENSOART00020006287"; exon_number "3"; gene_id "ENSOARG00020004120"; transcript_name "TCONS_00011860"; gene_biotype "snRNA"; class_code "x"; transcript_id "TCONS_00011860"; gene_name "U1"; transcript_biotype "antisense"
1	exon	105148032	105148218	-	nearest_ref "ENSOART00020006327"; exon_number "1"; gene_id "ENSOARG00020004141"; transcript_name "TCONS_00011861"; gene_biotype "lncRNA"; class_code "o"; transcript_id "TCONS_00011861"; gene_name "-"; transcript_biotype "sense_overlapping"
1	exon	105176501	105176793	-	nearest_ref "ENSOART00020006327"; exon_number "2"; gene_id "ENSOARG00020004141"; transcript_name "TCONS_00011861"; gene_biotype "lncRNA"; class_code "o"; transcript_id "TCONS_00011861"; gene_name "-"; transcript_biotype "sense_overlapping"
1	exon	105367432	105367834	-	nearest_ref "ENSOART00020006327"; exon_number "3"; gene_id "ENSOARG00020004141"; transcript_name "TCONS_00011861"; gene_biotype "lncRNA"; class_code "o"; transcript_id "TCONS_00011861"; gene_name "-"; transcript_biotype "sense_overlapping"
1	exon	105376571	105377338	-	exon_number "1"; gene_id "XLOC_010763"; transcript_name "TCONS_00011878"; gene_biotype "novel"; class_code "u"; transcript_id "TCONS_00011878"; gene_name "XLOC_010763"; transcript_biotype "lincRNA"
1	exon	105430749	105431414	-	exon_number "2"; gene_id "XLOC_010763"; transcript_name "TCONS_00011878"; gene_biotype "novel"; class_code "u"; transcript_id "TCONS_00011878"; gene_name "XLOC_010763"; transcript_biotype "lincRNA"
1	exon	105382704	105383145	-	exon_number "1"; gene_id "XLOC_010764"; transcript_name "TCONS_00011879"; gene_biotype "novel"; class_code "u"; transcript_id "TCONS_00011879"; gene_name "XLOC_010764"; transcript_biotype "lincRNA"
1	exon	105404418	105404777	-	exon_number "2"; gene_id "XLOC_010764"; transcript_name "TCONS_00011879"; gene_biotype "novel"; class_code "u"; transcript_id "TCONS_00011879"; gene_name "XLOC_010764"; transcript_biotype "lincRNA"
1	exon	105382704	105382942	-	exon_number "1"; gene_id "XLOC_010764"; transcript_name "TCONS_00011880"; gene_biotype "novel"; class_code "u"; transcript_id "TCONS_00011880"; gene_name "XLOC_010764"; transcript_biotype "lincRNA"
1	exon	105383196	105383434	-	exon_number "2"; gene_id "XLOC_010764"; transcript_name "TCONS_00011880"; gene_biotype "novel"; class_code "u"; transcript_id "TCONS_00011880"; gene_name "XLOC_010764"; transcript_biotype "lincRNA"
1	exon	105390843	105391586	-	exon_number "3"; gene_id "XLOC_010764"; transcript_name "TCONS_00011880"; gene_biotype "novel"; class_code "u"; transcript_id "TCONS_00011880"; gene_name "XLOC_010764"; transcript_biotype "lincRNA"
1	exon	105437583	105437748	-	exon_number "4"; gene_id "XLOC_010764"; transcript_name "TCONS_00011880"; gene_biotype "novel"; class_code "u"; transcript_id "TCONS_00011880"; gene_name "XLOC_010764"; transcript_biotype "lincRNA"
1	exon	105382704	105383434	-	nearest_ref "ENSOART00020009938"; exon_number "1"; gene_id "ENSOARG00020006437"; transcript_name "TCONS_00011882"; gene_biotype "snRNA"; class_code "o"; transcript_id "TCONS_00011882"; gene_name "U1"; transcript_biotype "sense_overlapping"
1	exon	105390843	105391343	-	nearest_ref "ENSOART00020009938"; exon_number "2"; gene_id "ENSOARG00020006437"; transcript_name "TCONS_00011882"; gene_biotype "snRNA"; class_code "o"; transcript_id "TCONS_00011882"; gene_name "U1"; transcript_biotype "sense_overlapping"
1	exon	105477648	105478090	-	nearest_ref "ENSOART00020009938"; exon_number "3"; gene_id "ENSOARG00020006437"; transcript_name "TCONS_00011882"; gene_biotype "snRNA"; class_code "o"; transcript_id "TCONS_00011882"; gene_name "U1"; transcript_biotype "sense_overlapping"
1	exon	105382704	105383573	-	nearest_ref "ENSOART00020009938"; exon_number "1"; gene_id "ENSOARG00020006437"; transcript_name "TCONS_00011881"; gene_biotype "snRNA"; class_code "o"; transcript_id "TCONS_00011881"; gene_name "U1"; transcript_biotype "sense_overlapping"
1	exon	105390982	105391343	-	nearest_ref "ENSOART00020009938"; exon_number "2"; gene_id "ENSOARG00020006437"; transcript_name "TCONS_00011881"; gene_biotype "snRNA"; class_code "o"; transcript_id "TCONS_00011881"; gene_name "U1"; transcript_biotype "sense_overlapping"
1	exon	105477648	105478090	-	nearest_ref "ENSOART00020009938"; exon_number "3"; gene_id "ENSOARG00020006437"; transcript_name "TCONS_00011881"; gene_biotype "snRNA"; class_code "o"; transcript_id "TCONS_00011881"; gene_name "U1"; transcript_biotype "sense_overlapping"
1	exon	105382874	105382942	-	nearest_ref "ENSOART00020009938"; exon_number "1"; gene_id "ENSOARG00020006437"; transcript_name "TCONS_00011883"; gene_biotype "snRNA"; class_code "o"; transcript_id "TCONS_00011883"; gene_name "U1"; transcript_biotype "sense_overlapping"
1	exon	105383196	105383573	-	nearest_ref "ENSOART00020009938"; exon_number "2"; gene_id "ENSOARG00020006437"; transcript_name "TCONS_00011883"; gene_biotype "snRNA"; class_code "o"; transcript_id "TCONS_00011883"; gene_name "U1"; transcript_biotype "sense_overlapping"
1	exon	105390982	105391084	-	nearest_ref "ENSOART00020009938"; exon_number "3"; gene_id "ENSOARG00020006437"; transcript_name "TCONS_00011883"; gene_biotype "snRNA"; class_code "o"; transcript_id "TCONS_00011883"; gene_name "U1"; transcript_biotype "sense_overlapping"
1	exon	105477389	105478563	-	nearest_ref "ENSOART00020009938"; exon_number "4"; gene_id "ENSOARG00020006437"; transcript_name "TCONS_00011883"; gene_biotype "snRNA"; class_code "o"; transcript_id "TCONS_00011883"; gene_name "U1"; transcript_biotype "sense_overlapping"
1	exon	105383029	105383272	-	exon_number "1"; gene_id "XLOC_010764"; transcript_name "TCONS_00011884"; gene_biotype "novel"; class_code "u"; transcript_id "TCONS_00011884"; gene_name "XLOC_010764"; transcript_biotype "lincRNA"
1	exon	105404552	105404777	-	exon_number "2"; gene_id "XLOC_010764"; transcript_name "TCONS_00011884"; gene_biotype "novel"; class_code "u"; transcript_id "TCONS_00011884"; gene_name "XLOC_010764"; transcript_biotype "lincRNA"
1	exon	105404177	105404215	-	exon_number "1"; gene_id "XLOC_010764"; transcript_name "TCONS_00011890"; gene_biotype "novel"; class_code "u"; transcript_id "TCONS_00011890"; gene_name "XLOC_010764"; transcript_biotype "lincRNA"
1	exon	105404476	105404777	-	exon_number "2"; gene_id "XLOC_010764"; transcript_name "TCONS_00011890"; gene_biotype "novel"; class_code "u"; transcript_id "TCONS_00011890"; gene_name "XLOC_010764"; transcript_biotype "lincRNA"
1	exon	105436613	105437132	-	nearest_ref "ENSOART00020009938"; exon_number "1"; gene_id "ENSOARG00020006437"; transcript_name "TCONS_00011892"; gene_biotype "snRNA"; class_code "o"; transcript_id "TCONS_00011892"; gene_name "U1"; transcript_biotype "sense_overlapping"
1	exon	105477439	105478563	-	nearest_ref "ENSOART00020009938"; exon_number "2"; gene_id "ENSOARG00020006437"; transcript_name "TCONS_00011892"; gene_biotype "snRNA"; class_code "o"; transcript_id "TCONS_00011892"; gene_name "U1"; transcript_biotype "sense_overlapping"
1	exon	105436613	105437082	-	nearest_ref "ENSOART00020009938"; exon_number "1"; gene_id "ENSOARG00020006437"; transcript_name "TCONS_00011891"; gene_biotype "snRNA"; class_code "o"; transcript_id "TCONS_00011891"; gene_name "U1"; transcript_biotype "sense_overlapping"
1	exon	105477389	105478563	-	nearest_ref "ENSOART00020009938"; exon_number "2"; gene_id "ENSOARG00020006437"; transcript_name "TCONS_00011891"; gene_biotype "snRNA"; class_code "o"; transcript_id "TCONS_00011891"; gene_name "U1"; transcript_biotype "sense_overlapping"
1	exon	105384591	105385531	-	exon_number "1"; gene_id "XLOC_010765"; transcript_name "TCONS_00011885"; gene_biotype "novel"; class_code "u"; transcript_id "TCONS_00011885"; gene_name "XLOC_010765"; transcript_biotype "lincRNA"
1	exon	105399354	105399438	-	exon_number "2"; gene_id "XLOC_010765"; transcript_name "TCONS_00011885"; gene_biotype "novel"; class_code "u"; transcript_id "TCONS_00011885"; gene_name "XLOC_010765"; transcript_biotype "lincRNA"
1	exon	105421472	105421889	-	exon_number "3"; gene_id "XLOC_010765"; transcript_name "TCONS_00011885"; gene_biotype "novel"; class_code "u"; transcript_id "TCONS_00011885"; gene_name "XLOC_010765"; transcript_biotype "lincRNA"
1	exon	105384805	105386550	-	exon_number "1"; gene_id "XLOC_010765"; transcript_name "TCONS_00011886"; gene_biotype "novel"; class_code "u"; transcript_id "TCONS_00011886"; gene_name "XLOC_010765"; transcript_biotype "lincRNA"
1	exon	105400363	105400660	-	exon_number "2"; gene_id "XLOC_010765"; transcript_name "TCONS_00011886"; gene_biotype "novel"; class_code "u"; transcript_id "TCONS_00011886"; gene_name "XLOC_010765"; transcript_biotype "lincRNA"
1	exon	105384805	105385064	-	exon_number "1"; gene_id "XLOC_010765"; transcript_name "TCONS_00011887"; gene_biotype "novel"; class_code "u"; transcript_id "TCONS_00011887"; gene_name "XLOC_010765"; transcript_biotype "lincRNA"
1	exon	105398890	105399752	-	exon_number "2"; gene_id "XLOC_010765"; transcript_name "TCONS_00011887"; gene_biotype "novel"; class_code "u"; transcript_id "TCONS_00011887"; gene_name "XLOC_010765"; transcript_biotype "lincRNA"
1	exon	105421815	105421889	-	exon_number "3"; gene_id "XLOC_010765"; transcript_name "TCONS_00011887"; gene_biotype "novel"; class_code "u"; transcript_id "TCONS_00011887"; gene_name "XLOC_010765"; transcript_biotype "lincRNA"
1	exon	105392331	105392705	-	exon_number "1"; gene_id "XLOC_010766"; transcript_name "TCONS_00011888"; gene_biotype "novel"; class_code "u"; transcript_id "TCONS_00011888"; gene_name "XLOC_010766"; transcript_biotype "lincRNA"
1	exon	105406614	105407078	-	exon_number "2"; gene_id "XLOC_010766"; transcript_name "TCONS_00011888"; gene_biotype "novel"; class_code "u"; transcript_id "TCONS_00011888"; gene_name "XLOC_010766"; transcript_biotype "lincRNA"
1	exon	105392331	105392705	-	nearest_ref "ENSOART00020009938"; exon_number "1"; gene_id "ENSOARG00020006437"; transcript_name "TCONS_00011889"; gene_biotype "snRNA"; class_code "o"; transcript_id "TCONS_00011889"; gene_name "U1"; transcript_biotype "sense_overlapping"
1	exon	105479010	105479465	-	nearest_ref "ENSOART00020009938"; exon_number "2"; gene_id "ENSOARG00020006437"; transcript_name "TCONS_00011889"; gene_biotype "snRNA"; class_code "o"; transcript_id "TCONS_00011889"; gene_name "U1"; transcript_biotype "sense_overlapping"
1	exon	105492688	105492817	-	exon_number "1"; gene_id "XLOC_010769"; transcript_name "TCONS_00011895"; gene_biotype "novel"; class_code "u"; transcript_id "TCONS_00011895"; gene_name "XLOC_010769"; transcript_biotype "lincRNA"
1	exon	105497570	105499388	-	exon_number "2"; gene_id "XLOC_010769"; transcript_name "TCONS_00011895"; gene_biotype "novel"; class_code "u"; transcript_id "TCONS_00011895"; gene_name "XLOC_010769"; transcript_biotype "lincRNA"
1	exon	106675450	106677139	-	nearest_ref "ENSOART00020017365"; exon_number "1"; gene_id "ENSOARG00020011401"; transcript_name "TCONS_00011950"; gene_biotype "protein_coding"; class_code "o"; transcript_id "TCONS_00011950"; gene_name "CERS2"; transcript_biotype "sense_overlapping"
1	exon	106677169	106677935	-	nearest_ref "ENSOART00020017365"; exon_number "2"; gene_id "ENSOARG00020011401"; transcript_name "TCONS_00011950"; gene_biotype "protein_coding"; class_code "o"; transcript_id "TCONS_00011950"; gene_name "CERS2"; transcript_biotype "sense_overlapping"
1	exon	106700595	106700666	-	nearest_ref "ENSOART00020018087"; exon_number "1"; gene_id "ENSOARG00020011679"; transcript_name "TCONS_00011955"; gene_biotype "protein_coding"; class_code "x"; transcript_id "TCONS_00011955"; gene_name "PRUNE1"; transcript_biotype "antisense"
1	exon	106702596	106702675	-	nearest_ref "ENSOART00020018087"; exon_number "2"; gene_id "ENSOARG00020011679"; transcript_name "TCONS_00011955"; gene_biotype "protein_coding"; class_code "x"; transcript_id "TCONS_00011955"; gene_name "PRUNE1"; transcript_biotype "antisense"
1	exon	106704350	106705267	-	nearest_ref "ENSOART00020018087"; exon_number "3"; gene_id "ENSOARG00020011679"; transcript_name "TCONS_00011955"; gene_biotype "protein_coding"; class_code "x"; transcript_id "TCONS_00011955"; gene_name "PRUNE1"; transcript_biotype "antisense"
1	exon	108698630	108699043	-	nearest_ref "ENSOART00020000289"; exon_number "1"; gene_id "ENSOARG00020000245"; transcript_name "TCONS_00012024"; gene_biotype "pseudogene"; class_code "x"; transcript_id "TCONS_00012024"; gene_name "-"; transcript_biotype "antisense"
1	exon	108812164	108812694	-	nearest_ref "ENSOART00020000289"; exon_number "2"; gene_id "ENSOARG00020000245"; transcript_name "TCONS_00012024"; gene_biotype "pseudogene"; class_code "x"; transcript_id "TCONS_00012024"; gene_name "-"; transcript_biotype "antisense"
1	exon	108706707	108707319	-	nearest_ref "ENSOART00020000269"; exon_number "1"; gene_id "ENSOARG00020000228"; transcript_name "TCONS_00012025"; gene_biotype "protein_coding"; class_code "x"; transcript_id "TCONS_00012025"; gene_name "-"; transcript_biotype "antisense"
1	exon	108707368	108707872	-	nearest_ref "ENSOART00020000269"; exon_number "2"; gene_id "ENSOARG00020000228"; transcript_name "TCONS_00012025"; gene_biotype "protein_coding"; class_code "x"; transcript_id "TCONS_00012025"; gene_name "-"; transcript_biotype "antisense"
1	exon	108755044	108755341	-	nearest_ref "ENSOART00020000289"; exon_number "1"; gene_id "ENSOARG00020000245"; transcript_name "TCONS_00012026"; gene_biotype "pseudogene"; class_code "x"; transcript_id "TCONS_00012026"; gene_name "-"; transcript_biotype "antisense"
1	exon	108755383	108755885	-	nearest_ref "ENSOART00020000289"; exon_number "2"; gene_id "ENSOARG00020000245"; transcript_name "TCONS_00012026"; gene_biotype "pseudogene"; class_code "x"; transcript_id "TCONS_00012026"; gene_name "-"; transcript_biotype "antisense"
1	exon	109824876	109825121	-	nearest_ref "ENSOART00020001032"; exon_number "1"; gene_id "ENSOARG00020000744"; transcript_name "TCONS_00012039"; gene_biotype "protein_coding"; class_code "x"; transcript_id "TCONS_00012039"; gene_name "-"; transcript_biotype "antisense"
1	exon	109828639	109829997	-	nearest_ref "ENSOART00020001032"; exon_number "2"; gene_id "ENSOARG00020000744"; transcript_name "TCONS_00012039"; gene_biotype "protein_coding"; class_code "x"; transcript_id "TCONS_00012039"; gene_name "-"; transcript_biotype "antisense"
1	exon	111002965	111003330	-	nearest_ref "ENSOART00020003279"; exon_number "1"; gene_id "ENSOARG00020002136"; transcript_name "TCONS_00012113"; gene_biotype "protein_coding"; class_code "o"; transcript_id "TCONS_00012113"; gene_name "ADAR"; transcript_biotype "sense_overlapping"
1	exon	111003357	111003931	-	nearest_ref "ENSOART00020003279"; exon_number "2"; gene_id "ENSOARG00020002136"; transcript_name "TCONS_00012113"; gene_biotype "protein_coding"; class_code "o"; transcript_id "TCONS_00012113"; gene_name "ADAR"; transcript_biotype "sense_overlapping"
1	exon	112007240	112008496	-	nearest_ref "ENSOART00020020935"; exon_number "1"; gene_id "ENSOARG00020013192"; transcript_name "TCONS_00012196"; gene_biotype "protein_coding"; class_code "o"; transcript_id "TCONS_00012196"; gene_name "-"; transcript_biotype "sense_overlapping"
1	exon	112061152	112062101	-	nearest_ref "ENSOART00020020935"; exon_number "2"; gene_id "ENSOARG00020013192"; transcript_name "TCONS_00012196"; gene_biotype "protein_coding"; class_code "o"; transcript_id "TCONS_00012196"; gene_name "-"; transcript_biotype "sense_overlapping"
1	exon	113181770	113182303	-	exon_number "1"; gene_id "XLOC_011137"; transcript_name "TCONS_00012330"; gene_biotype "novel"; class_code "u"; transcript_id "TCONS_00012330"; gene_name "XLOC_011137"; transcript_biotype "lincRNA"
1	exon	113182641	113185530	-	exon_number "2"; gene_id "XLOC_011137"; transcript_name "TCONS_00012330"; gene_biotype "novel"; class_code "u"; transcript_id "TCONS_00012330"; gene_name "XLOC_011137"; transcript_biotype "lincRNA"
1	exon	113181917	113182304	-	exon_number "1"; gene_id "XLOC_011137"; transcript_name "TCONS_00012331"; gene_biotype "novel"; class_code "u"; transcript_id "TCONS_00012331"; gene_name "XLOC_011137"; transcript_biotype "lincRNA"
1	exon	113182452	113185400	-	exon_number "2"; gene_id "XLOC_011137"; transcript_name "TCONS_00012331"; gene_biotype "novel"; class_code "u"; transcript_id "TCONS_00012331"; gene_name "XLOC_011137"; transcript_biotype "lincRNA"
1	exon	116778554	116778576	-	nearest_ref "ENSOART00020014236"; exon_number "1"; gene_id "ENSOARG00020009216"; transcript_name "TCONS_00012395"; gene_biotype "protein_coding"; class_code "x"; transcript_id "TCONS_00012395"; gene_name "CADM3"; transcript_biotype "antisense"
1	exon	116788337	116790002	-	nearest_ref "ENSOART00020014236"; exon_number "2"; gene_id "ENSOARG00020009216"; transcript_name "TCONS_00012395"; gene_biotype "protein_coding"; class_code "x"; transcript_id "TCONS_00012395"; gene_name "CADM3"; transcript_biotype "antisense"
1	exon	117169745	117170401	-	nearest_ref "ENSOART00020014884"; exon_number "1"; gene_id "ENSOARG00020009707"; transcript_name "TCONS_00012402"; gene_biotype "protein_coding"; class_code "x"; transcript_id "TCONS_00012402"; gene_name "-"; transcript_biotype "antisense"
1	exon	117266093	117266384	-	nearest_ref "ENSOART00020014884"; exon_number "2"; gene_id "ENSOARG00020009707"; transcript_name "TCONS_00012402"; gene_biotype "protein_coding"; class_code "x"; transcript_id "TCONS_00012402"; gene_name "-"; transcript_biotype "antisense"
1	exon	117169745	117170451	-	nearest_ref "ENSOART00020014884"; exon_number "1"; gene_id "ENSOARG00020009707"; transcript_name "TCONS_00012401"; gene_biotype "protein_coding"; class_code "x"; transcript_id "TCONS_00012401"; gene_name "-"; transcript_biotype "antisense"
1	exon	117266143	117266384	-	nearest_ref "ENSOART00020014884"; exon_number "2"; gene_id "ENSOARG00020009707"; transcript_name "TCONS_00012401"; gene_biotype "protein_coding"; class_code "x"; transcript_id "TCONS_00012401"; gene_name "-"; transcript_biotype "antisense"
1	exon	117784172	117789800	-	nearest_ref "ENSOART00020017941"; exon_number "1"; gene_id "ENSOARG00020011725"; transcript_name "TCONS_00012421"; gene_biotype "protein_coding"; class_code "o"; transcript_id "TCONS_00012421"; gene_name "IGSF9"; transcript_biotype "sense_overlapping"
1	exon	117789835	117790542	-	nearest_ref "ENSOART00020017941"; exon_number "2"; gene_id "ENSOARG00020011725"; transcript_name "TCONS_00012421"; gene_biotype "protein_coding"; class_code "o"; transcript_id "TCONS_00012421"; gene_name "IGSF9"; transcript_biotype "sense_overlapping"
1	exon	118797032	118797125	-	nearest_ref "ENSOART00020026567"; exon_number "1"; gene_id "ENSOARG00020017225"; transcript_name "TCONS_00012478"; gene_biotype "protein_coding"; class_code "o"; transcript_id "TCONS_00012478"; gene_name "-"; transcript_biotype "sense_overlapping"
1	exon	118977322	118977649	-	nearest_ref "ENSOART00020026567"; exon_number "2"; gene_id "ENSOARG00020017225"; transcript_name "TCONS_00012478"; gene_biotype "protein_coding"; class_code "o"; transcript_id "TCONS_00012478"; gene_name "-"; transcript_biotype "sense_overlapping"
1	exon	119089407	119090038	-	exon_number "1"; gene_id "XLOC_011277"; transcript_name "TCONS_00012483"; gene_biotype "novel"; class_code "u"; transcript_id "TCONS_00012483"; gene_name "XLOC_011277"; transcript_biotype "lincRNA"
1	exon	119102579	119103427	-	exon_number "2"; gene_id "XLOC_011277"; transcript_name "TCONS_00012483"; gene_biotype "novel"; class_code "u"; transcript_id "TCONS_00012483"; gene_name "XLOC_011277"; transcript_biotype "lincRNA"
1	exon	119096497	119096564	-	exon_number "1"; gene_id "XLOC_011278"; transcript_name "TCONS_00012484"; gene_biotype "novel"; class_code "u"; transcript_id "TCONS_00012484"; gene_name "XLOC_011278"; transcript_biotype "lincRNA"
1	exon	119109113	119109647	-	exon_number "2"; gene_id "XLOC_011278"; transcript_name "TCONS_00012484"; gene_biotype "novel"; class_code "u"; transcript_id "TCONS_00012484"; gene_name "XLOC_011278"; transcript_biotype "lincRNA"
1	exon	119270835	119271084	-	exon_number "1"; gene_id "XLOC_011282"; transcript_name "TCONS_00012488"; gene_biotype "novel"; class_code "u"; transcript_id "TCONS_00012488"; gene_name "XLOC_011282"; transcript_biotype "lincRNA"
1	exon	119493103	119494072	-	exon_number "2"; gene_id "XLOC_011282"; transcript_name "TCONS_00012488"; gene_biotype "novel"; class_code "u"; transcript_id "TCONS_00012488"; gene_name "XLOC_011282"; transcript_biotype "lincRNA"
1	exon	119347078	119347196	-	exon_number "1"; gene_id "XLOC_011282"; transcript_name "TCONS_00012490"; gene_biotype "novel"; class_code "u"; transcript_id "TCONS_00012490"; gene_name "XLOC_011282"; transcript_biotype "lincRNA"
1	exon	119493240	119494046	-	exon_number "2"; gene_id "XLOC_011282"; transcript_name "TCONS_00012490"; gene_biotype "novel"; class_code "u"; transcript_id "TCONS_00012490"; gene_name "XLOC_011282"; transcript_biotype "lincRNA"
1	exon	119347078	119347137	-	exon_number "1"; gene_id "XLOC_011282"; transcript_name "TCONS_00012489"; gene_biotype "novel"; class_code "u"; transcript_id "TCONS_00012489"; gene_name "XLOC_011282"; transcript_biotype "lincRNA"
1	exon	119493181	119494046	-	exon_number "2"; gene_id "XLOC_011282"; transcript_name "TCONS_00012489"; gene_biotype "novel"; class_code "u"; transcript_id "TCONS_00012489"; gene_name "XLOC_011282"; transcript_biotype "lincRNA"
1	exon	119910349	119914923	-	exon_number "1"; gene_id "XLOC_011304"; transcript_name "TCONS_00012519"; gene_biotype "novel"; class_code "u"; transcript_id "TCONS_00012519"; gene_name "XLOC_011304"; transcript_biotype "lincRNA"
1	exon	119923474	119923654	-	exon_number "2"; gene_id "XLOC_011304"; transcript_name "TCONS_00012519"; gene_biotype "novel"; class_code "u"; transcript_id "TCONS_00012519"; gene_name "XLOC_011304"; transcript_biotype "lincRNA"
1	exon	119915896	119916258	-	exon_number "1"; gene_id "XLOC_011305"; transcript_name "TCONS_00012520"; gene_biotype "novel"; class_code "u"; transcript_id "TCONS_00012520"; gene_name "XLOC_011305"; transcript_biotype "lincRNA"
1	exon	119924775	119925752	-	exon_number "2"; gene_id "XLOC_011305"; transcript_name "TCONS_00012520"; gene_biotype "novel"; class_code "u"; transcript_id "TCONS_00012520"; gene_name "XLOC_011305"; transcript_biotype "lincRNA"
1	exon	119929376	119929458	-	exon_number "3"; gene_id "XLOC_011305"; transcript_name "TCONS_00012520"; gene_biotype "novel"; class_code "u"; transcript_id "TCONS_00012520"; gene_name "XLOC_011305"; transcript_biotype "lincRNA"
1	exon	119924371	119925965	-	exon_number "1"; gene_id "XLOC_011305"; transcript_name "TCONS_00012521"; gene_biotype "novel"; class_code "u"; transcript_id "TCONS_00012521"; gene_name "XLOC_011305"; transcript_biotype "lincRNA"
1	exon	119929589	119929624	-	exon_number "2"; gene_id "XLOC_011305"; transcript_name "TCONS_00012521"; gene_biotype "novel"; class_code "u"; transcript_id "TCONS_00012521"; gene_name "XLOC_011305"; transcript_biotype "lincRNA"
1	exon	119927954	119928161	-	exon_number "1"; gene_id "XLOC_011306"; transcript_name "TCONS_00012522"; gene_biotype "novel"; class_code "u"; transcript_id "TCONS_00012522"; gene_name "XLOC_011306"; transcript_biotype "lincRNA"
1	exon	119931802	119932196	-	exon_number "2"; gene_id "XLOC_011306"; transcript_name "TCONS_00012522"; gene_biotype "novel"; class_code "u"; transcript_id "TCONS_00012522"; gene_name "XLOC_011306"; transcript_biotype "lincRNA"
1	exon	119928690	119928909	-	exon_number "1"; gene_id "XLOC_011307"; transcript_name "TCONS_00012523"; gene_biotype "novel"; class_code "u"; transcript_id "TCONS_00012523"; gene_name "XLOC_011307"; transcript_biotype "lincRNA"
1	exon	119932551	119933770	-	exon_number "2"; gene_id "XLOC_011307"; transcript_name "TCONS_00012523"; gene_biotype "novel"; class_code "u"; transcript_id "TCONS_00012523"; gene_name "XLOC_011307"; transcript_biotype "lincRNA"
1	exon	119967283	119967362	-	exon_number "3"; gene_id "XLOC_011307"; transcript_name "TCONS_00012523"; gene_biotype "novel"; class_code "u"; transcript_id "TCONS_00012523"; gene_name "XLOC_011307"; transcript_biotype "lincRNA"
1	exon	119976003	119976106	-	exon_number "4"; gene_id "XLOC_011307"; transcript_name "TCONS_00012523"; gene_biotype "novel"; class_code "u"; transcript_id "TCONS_00012523"; gene_name "XLOC_011307"; transcript_biotype "lincRNA"
1	exon	119940838	119941746	-	exon_number "1"; gene_id "XLOC_011307"; transcript_name "TCONS_00012528"; gene_biotype "novel"; class_code "u"; transcript_id "TCONS_00012528"; gene_name "XLOC_011307"; transcript_biotype "lincRNA"
1	exon	119950280	119950586	-	exon_number "2"; gene_id "XLOC_011307"; transcript_name "TCONS_00012528"; gene_biotype "novel"; class_code "u"; transcript_id "TCONS_00012528"; gene_name "XLOC_011307"; transcript_biotype "lincRNA"
1	exon	119958516	119958837	-	exon_number "3"; gene_id "XLOC_011307"; transcript_name "TCONS_00012528"; gene_biotype "novel"; class_code "u"; transcript_id "TCONS_00012528"; gene_name "XLOC_011307"; transcript_biotype "lincRNA"
1	exon	119976003	119976106	-	exon_number "4"; gene_id "XLOC_011307"; transcript_name "TCONS_00012528"; gene_biotype "novel"; class_code "u"; transcript_id "TCONS_00012528"; gene_name "XLOC_011307"; transcript_biotype "lincRNA"
1	exon	119940849	119941746	-	exon_number "1"; gene_id "XLOC_011307"; transcript_name "TCONS_00012529"; gene_biotype "novel"; class_code "u"; transcript_id "TCONS_00012529"; gene_name "XLOC_011307"; transcript_biotype "lincRNA"
1	exon	119950280	119951066	-	exon_number "2"; gene_id "XLOC_011307"; transcript_name "TCONS_00012529"; gene_biotype "novel"; class_code "u"; transcript_id "TCONS_00012529"; gene_name "XLOC_011307"; transcript_biotype "lincRNA"
1	exon	119959019	119960851	-	exon_number "3"; gene_id "XLOC_011307"; transcript_name "TCONS_00012529"; gene_biotype "novel"; class_code "u"; transcript_id "TCONS_00012529"; gene_name "XLOC_011307"; transcript_biotype "lincRNA"
1	exon	119966721	119968159	-	exon_number "1"; gene_id "XLOC_011307"; transcript_name "TCONS_00012533"; gene_biotype "novel"; class_code "u"; transcript_id "TCONS_00012533"; gene_name "XLOC_011307"; transcript_biotype "lincRNA"
1	exon	119976785	119976803	-	exon_number "2"; gene_id "XLOC_011307"; transcript_name "TCONS_00012533"; gene_biotype "novel"; class_code "u"; transcript_id "TCONS_00012533"; gene_name "XLOC_011307"; transcript_biotype "lincRNA"
1	exon	119935543	119935798	-	exon_number "1"; gene_id "XLOC_011308"; transcript_name "TCONS_00012524"; gene_biotype "novel"; class_code "u"; transcript_id "TCONS_00012524"; gene_name "XLOC_011308"; transcript_biotype "lincRNA"
1	exon	119952831	119952893	-	exon_number "2"; gene_id "XLOC_011308"; transcript_name "TCONS_00012524"; gene_biotype "novel"; class_code "u"; transcript_id "TCONS_00012524"; gene_name "XLOC_011308"; transcript_biotype "lincRNA"
1	exon	119936573	119937064	-	exon_number "1"; gene_id "XLOC_011309"; transcript_name "TCONS_00012525"; gene_biotype "novel"; class_code "u"; transcript_id "TCONS_00012525"; gene_name "XLOC_011309"; transcript_biotype "lincRNA"
1	exon	119945607	119946118	-	exon_number "2"; gene_id "XLOC_011309"; transcript_name "TCONS_00012525"; gene_biotype "novel"; class_code "u"; transcript_id "TCONS_00012525"; gene_name "XLOC_011309"; transcript_biotype "lincRNA"
1	exon	119937643	119938182	-	exon_number "1"; gene_id "XLOC_011310"; transcript_name "TCONS_00012526"; gene_biotype "novel"; class_code "u"; transcript_id "TCONS_00012526"; gene_name "XLOC_011310"; transcript_biotype "lincRNA"
1	exon	119955228	119955388	-	exon_number "2"; gene_id "XLOC_011310"; transcript_name "TCONS_00012526"; gene_biotype "novel"; class_code "u"; transcript_id "TCONS_00012526"; gene_name "XLOC_011310"; transcript_biotype "lincRNA"
1	exon	119937889	119940414	-	exon_number "1"; gene_id "XLOC_011310"; transcript_name "TCONS_00012527"; gene_biotype "novel"; class_code "u"; transcript_id "TCONS_00012527"; gene_name "XLOC_011310"; transcript_biotype "lincRNA"
1	exon	119965394	119966026	-	exon_number "2"; gene_id "XLOC_011310"; transcript_name "TCONS_00012527"; gene_biotype "novel"; class_code "u"; transcript_id "TCONS_00012527"; gene_name "XLOC_011310"; transcript_biotype "lincRNA"
1	exon	120038077	120040178	-	exon_number "3"; gene_id "XLOC_011310"; transcript_name "TCONS_00012527"; gene_biotype "novel"; class_code "u"; transcript_id "TCONS_00012527"; gene_name "XLOC_011310"; transcript_biotype "lincRNA"
1	exon	119964836	119965509	-	exon_number "1"; gene_id "XLOC_011310"; transcript_name "TCONS_00012531"; gene_biotype "novel"; class_code "u"; transcript_id "TCONS_00012531"; gene_name "XLOC_011310"; transcript_biotype "lincRNA"
1	exon	119974044	119974129	-	exon_number "2"; gene_id "XLOC_011310"; transcript_name "TCONS_00012531"; gene_biotype "novel"; class_code "u"; transcript_id "TCONS_00012531"; gene_name "XLOC_011310"; transcript_biotype "lincRNA"
1	exon	119964842	119965509	-	exon_number "1"; gene_id "XLOC_011310"; transcript_name "TCONS_00012532"; gene_biotype "novel"; class_code "u"; transcript_id "TCONS_00012532"; gene_name "XLOC_011310"; transcript_biotype "lincRNA"
1	exon	120037559	120040178	-	exon_number "2"; gene_id "XLOC_011310"; transcript_name "TCONS_00012532"; gene_biotype "novel"; class_code "u"; transcript_id "TCONS_00012532"; gene_name "XLOC_011310"; transcript_biotype "lincRNA"
1	exon	119953877	119954109	-	exon_number "1"; gene_id "XLOC_011311"; transcript_name "TCONS_00012530"; gene_biotype "novel"; class_code "u"; transcript_id "TCONS_00012530"; gene_name "XLOC_011311"; transcript_biotype "lincRNA"
1	exon	119962059	119962573	-	exon_number "2"; gene_id "XLOC_011311"; transcript_name "TCONS_00012530"; gene_biotype "novel"; class_code "u"; transcript_id "TCONS_00012530"; gene_name "XLOC_011311"; transcript_biotype "lincRNA"
1	exon	121226691	121227168	-	nearest_ref "ENSOART00020002013"; exon_number "1"; gene_id "ENSOARG00020001261"; transcript_name "TCONS_00012590"; gene_biotype "protein_coding"; class_code "x"; transcript_id "TCONS_00012590"; gene_name "UAP1"; transcript_biotype "antisense"
1	exon	121251264	121251579	-	nearest_ref "ENSOART00020002013"; exon_number "2"; gene_id "ENSOARG00020001261"; transcript_name "TCONS_00012590"; gene_biotype "protein_coding"; class_code "x"; transcript_id "TCONS_00012590"; gene_name "UAP1"; transcript_biotype "antisense"
1	exon	121226691	121227761	-	nearest_ref "ENSOART00020002013"; exon_number "1"; gene_id "ENSOARG00020001261"; transcript_name "TCONS_00012591"; gene_biotype "protein_coding"; class_code "x"; transcript_id "TCONS_00012591"; gene_name "UAP1"; transcript_biotype "antisense"
1	exon	121251850	121252257	-	nearest_ref "ENSOART00020002013"; exon_number "2"; gene_id "ENSOARG00020001261"; transcript_name "TCONS_00012591"; gene_biotype "protein_coding"; class_code "x"; transcript_id "TCONS_00012591"; gene_name "UAP1"; transcript_biotype "antisense"
1	exon	121226968	121228341	-	nearest_ref "ENSOART00020001896"; exon_number "1"; gene_id "ENSOARG00020001261"; transcript_name "TCONS_00012593"; gene_biotype "protein_coding"; class_code "x"; transcript_id "TCONS_00012593"; gene_name "UAP1"; transcript_biotype "antisense"
1	exon	121252425	121252535	-	nearest_ref "ENSOART00020001896"; exon_number "2"; gene_id "ENSOARG00020001261"; transcript_name "TCONS_00012593"; gene_biotype "protein_coding"; class_code "x"; transcript_id "TCONS_00012593"; gene_name "UAP1"; transcript_biotype "antisense"
1	exon	128083455	128084626	-	nearest_ref "ENSOART00020008040"; exon_number "1"; gene_id "ENSOARG00020005125"; transcript_name "TCONS_00012737"; gene_biotype "protein_coding"; class_code "o"; transcript_id "TCONS_00012737"; gene_name "GPR161"; transcript_biotype "sense_overlapping"
1	exon	128550692	128551529	-	nearest_ref "ENSOART00020008040"; exon_number "2"; gene_id "ENSOARG00020005125"; transcript_name "TCONS_00012737"; gene_biotype "protein_coding"; class_code "o"; transcript_id "TCONS_00012737"; gene_name "GPR161"; transcript_biotype "sense_overlapping"
1	exon	128616571	128616586	-	exon_number "1"; gene_id "XLOC_011504"; transcript_name "TCONS_00012741"; gene_biotype "novel"; class_code "u"; transcript_id "TCONS_00012741"; gene_name "XLOC_011504"; transcript_biotype "lincRNA"
1	exon	128632923	128633283	-	exon_number "2"; gene_id "XLOC_011504"; transcript_name "TCONS_00012741"; gene_biotype "novel"; class_code "u"; transcript_id "TCONS_00012741"; gene_name "XLOC_011504"; transcript_biotype "lincRNA"
1	exon	128661888	128662154	-	nearest_ref "ENSOART00020008290"; exon_number "1"; gene_id "ENSOARG00020005405"; transcript_name "TCONS_00012743"; gene_biotype "rRNA"; class_code "o"; transcript_id "TCONS_00012743"; gene_name "5S_rRNA"; transcript_biotype "sense_overlapping"
1	exon	128662176	128663158	-	nearest_ref "ENSOART00020008290"; exon_number "2"; gene_id "ENSOARG00020005405"; transcript_name "TCONS_00012743"; gene_biotype "rRNA"; class_code "o"; transcript_id "TCONS_00012743"; gene_name "5S_rRNA"; transcript_biotype "sense_overlapping"
1	exon	129527222	129528735	-	nearest_ref "ENSOART00020008572"; exon_number "1"; gene_id "ENSOARG00020005580"; transcript_name "TCONS_00012777"; gene_biotype "protein_coding"; class_code "o"; transcript_id "TCONS_00012777"; gene_name "MRPS6"; transcript_biotype "sense_overlapping"
1	exon	129528762	129529788	-	nearest_ref "ENSOART00020008572"; exon_number "2"; gene_id "ENSOARG00020005580"; transcript_name "TCONS_00012777"; gene_biotype "protein_coding"; class_code "o"; transcript_id "TCONS_00012777"; gene_name "MRPS6"; transcript_biotype "sense_overlapping"
1	exon	129658902	129658947	-	exon_number "1"; gene_id "XLOC_011540"; transcript_name "TCONS_00012781"; gene_biotype "novel"; class_code "u"; transcript_id "TCONS_00012781"; gene_name "XLOC_011540"; transcript_biotype "lincRNA"
1	exon	129659512	129660757	-	exon_number "2"; gene_id "XLOC_011540"; transcript_name "TCONS_00012781"; gene_biotype "novel"; class_code "u"; transcript_id "TCONS_00012781"; gene_name "XLOC_011540"; transcript_biotype "lincRNA"
1	exon	130409322	130409685	-	nearest_ref "ENSOART00020011193"; exon_number "1"; gene_id "ENSOARG00020007337"; transcript_name "TCONS_00012817"; gene_biotype "protein_coding"; class_code "o"; transcript_id "TCONS_00012817"; gene_name "-"; transcript_biotype "sense_overlapping"
1	exon	130409968	130411420	-	nearest_ref "ENSOART00020011193"; exon_number "2"; gene_id "ENSOARG00020007337"; transcript_name "TCONS_00012817"; gene_biotype "protein_coding"; class_code "o"; transcript_id "TCONS_00012817"; gene_name "-"; transcript_biotype "sense_overlapping"
1	exon	130409322	130409685	-	nearest_ref "ENSOART00020011193"; exon_number "1"; gene_id "ENSOARG00020007337"; transcript_name "TCONS_00012816"; gene_biotype "protein_coding"; class_code "o"; transcript_id "TCONS_00012816"; gene_name "-"; transcript_biotype "sense_overlapping"
1	exon	130409970	130411420	-	nearest_ref "ENSOART00020011193"; exon_number "2"; gene_id "ENSOARG00020007337"; transcript_name "TCONS_00012816"; gene_biotype "protein_coding"; class_code "o"; transcript_id "TCONS_00012816"; gene_name "-"; transcript_biotype "sense_overlapping"
1	exon	131366318	131366802	-	exon_number "1"; gene_id "XLOC_011632"; transcript_name "TCONS_00012880"; gene_biotype "novel"; class_code "u"; transcript_id "TCONS_00012880"; gene_name "XLOC_011632"; transcript_biotype "lincRNA"
1	exon	131367053	131367739	-	exon_number "2"; gene_id "XLOC_011632"; transcript_name "TCONS_00012880"; gene_biotype "novel"; class_code "u"; transcript_id "TCONS_00012880"; gene_name "XLOC_011632"; transcript_biotype "lincRNA"
1	exon	131366472	131366802	-	exon_number "1"; gene_id "XLOC_011632"; transcript_name "TCONS_00012881"; gene_biotype "novel"; class_code "u"; transcript_id "TCONS_00012881"; gene_name "XLOC_011632"; transcript_biotype "lincRNA"
1	exon	131367232	131367788	-	exon_number "2"; gene_id "XLOC_011632"; transcript_name "TCONS_00012881"; gene_biotype "novel"; class_code "u"; transcript_id "TCONS_00012881"; gene_name "XLOC_011632"; transcript_biotype "lincRNA"
1	exon	131883658	131883760	-	exon_number "1"; gene_id "XLOC_011656"; transcript_name "TCONS_00012908"; gene_biotype "novel"; class_code "u"; transcript_id "TCONS_00012908"; gene_name "XLOC_011656"; transcript_biotype "lincRNA"
1	exon	131903236	131903536	-	exon_number "2"; gene_id "XLOC_011656"; transcript_name "TCONS_00012908"; gene_biotype "novel"; class_code "u"; transcript_id "TCONS_00012908"; gene_name "XLOC_011656"; transcript_biotype "lincRNA"
1	exon	131903761	131903910	-	exon_number "3"; gene_id "XLOC_011656"; transcript_name "TCONS_00012908"; gene_biotype "novel"; class_code "u"; transcript_id "TCONS_00012908"; gene_name "XLOC_011656"; transcript_biotype "lincRNA"
1	exon	131904974	131905067	-	exon_number "4"; gene_id "XLOC_011656"; transcript_name "TCONS_00012908"; gene_biotype "novel"; class_code "u"; transcript_id "TCONS_00012908"; gene_name "XLOC_011656"; transcript_biotype "lincRNA"
1	exon	131980734	131981244	-	nearest_ref "ENSOART00020001973"; exon_number "1"; gene_id "ENSOARG00020001317"; transcript_name "TCONS_00012910"; gene_biotype "protein_coding"; class_code "x"; transcript_id "TCONS_00012910"; gene_name "SCAF4"; transcript_biotype "antisense"
1	exon	131981271	131982931	-	nearest_ref "ENSOART00020001973"; exon_number "2"; gene_id "ENSOARG00020001317"; transcript_name "TCONS_00012910"; gene_biotype "protein_coding"; class_code "x"; transcript_id "TCONS_00012910"; gene_name "SCAF4"; transcript_biotype "antisense"
1	exon	136689213	136689462	-	exon_number "1"; gene_id "XLOC_011729"; transcript_name "TCONS_00012984"; gene_biotype "novel"; class_code "u"; transcript_id "TCONS_00012984"; gene_name "XLOC_011729"; transcript_biotype "lincRNA"
1	exon	136693452	136693860	-	exon_number "2"; gene_id "XLOC_011729"; transcript_name "TCONS_00012984"; gene_biotype "novel"; class_code "u"; transcript_id "TCONS_00012984"; gene_name "XLOC_011729"; transcript_biotype "lincRNA"
1	exon	140437935	140438629	-	nearest_ref "ENSOART00020007962"; exon_number "1"; gene_id "ENSOARG00020005202"; transcript_name "TCONS_00013027"; gene_biotype "protein_coding"; class_code "x"; transcript_id "TCONS_00013027"; gene_name "-"; transcript_biotype "antisense"
1	exon	140495161	140495217	-	nearest_ref "ENSOART00020007962"; exon_number "2"; gene_id "ENSOARG00020005202"; transcript_name "TCONS_00013027"; gene_biotype "protein_coding"; class_code "x"; transcript_id "TCONS_00013027"; gene_name "-"; transcript_biotype "antisense"
1	exon	141666660	141668042	-	exon_number "1"; gene_id "XLOC_011783"; transcript_name "TCONS_00013038"; gene_biotype "novel"; class_code "u"; transcript_id "TCONS_00013038"; gene_name "XLOC_011783"; transcript_biotype "lincRNA"
1	exon	141695095	141695168	-	exon_number "2"; gene_id "XLOC_011783"; transcript_name "TCONS_00013038"; gene_biotype "novel"; class_code "u"; transcript_id "TCONS_00013038"; gene_name "XLOC_011783"; transcript_biotype "lincRNA"
1	exon	141666839	141667581	-	exon_number "1"; gene_id "XLOC_011783"; transcript_name "TCONS_00013040"; gene_biotype "novel"; class_code "u"; transcript_id "TCONS_00013040"; gene_name "XLOC_011783"; transcript_biotype "lincRNA"
1	exon	141694636	141694725	-	exon_number "2"; gene_id "XLOC_011783"; transcript_name "TCONS_00013040"; gene_biotype "novel"; class_code "u"; transcript_id "TCONS_00013040"; gene_name "XLOC_011783"; transcript_biotype "lincRNA"
1	exon	141666839	141667476	-	exon_number "1"; gene_id "XLOC_011783"; transcript_name "TCONS_00013039"; gene_biotype "novel"; class_code "u"; transcript_id "TCONS_00013039"; gene_name "XLOC_011783"; transcript_biotype "lincRNA"
1	exon	141694532	141694725	-	exon_number "2"; gene_id "XLOC_011783"; transcript_name "TCONS_00013039"; gene_biotype "novel"; class_code "u"; transcript_id "TCONS_00013039"; gene_name "XLOC_011783"; transcript_biotype "lincRNA"
1	exon	144222837	144223000	-	exon_number "1"; gene_id "XLOC_011809"; transcript_name "TCONS_00013066"; gene_biotype "novel"; class_code "u"; transcript_id "TCONS_00013066"; gene_name "XLOC_011809"; transcript_biotype "lincRNA"
1	exon	144223430	144224149	-	exon_number "2"; gene_id "XLOC_011809"; transcript_name "TCONS_00013066"; gene_biotype "novel"; class_code "u"; transcript_id "TCONS_00013066"; gene_name "XLOC_011809"; transcript_biotype "lincRNA"
1	exon	145771510	145771795	-	nearest_ref "ENSOART00020008458"; exon_number "1"; gene_id "ENSOARG00020005404"; transcript_name "TCONS_00013080"; gene_biotype "protein_coding"; class_code "i"; transcript_id "TCONS_00013080"; gene_name "NCAM2"; transcript_biotype "sense_intronic"
1	exon	145771909	145772269	-	nearest_ref "ENSOART00020008458"; exon_number "2"; gene_id "ENSOARG00020005404"; transcript_name "TCONS_00013080"; gene_biotype "protein_coding"; class_code "i"; transcript_id "TCONS_00013080"; gene_name "NCAM2"; transcript_biotype "sense_intronic"
1	exon	145772310	145772769	-	nearest_ref "ENSOART00020008458"; exon_number "3"; gene_id "ENSOARG00020005404"; transcript_name "TCONS_00013080"; gene_biotype "protein_coding"; class_code "i"; transcript_id "TCONS_00013080"; gene_name "NCAM2"; transcript_biotype "sense_intronic"
1	exon	145771510	145771772	-	nearest_ref "ENSOART00020008458"; exon_number "1"; gene_id "ENSOARG00020005404"; transcript_name "TCONS_00013079"; gene_biotype "protein_coding"; class_code "i"; transcript_id "TCONS_00013079"; gene_name "NCAM2"; transcript_biotype "sense_intronic"
1	exon	145771967	145772769	-	nearest_ref "ENSOART00020008458"; exon_number "2"; gene_id "ENSOARG00020005404"; transcript_name "TCONS_00013079"; gene_biotype "protein_coding"; class_code "i"; transcript_id "TCONS_00013079"; gene_name "NCAM2"; transcript_biotype "sense_intronic"
1	exon	145771520	145771772	-	nearest_ref "ENSOART00020008458"; exon_number "1"; gene_id "ENSOARG00020005404"; transcript_name "TCONS_00013082"; gene_biotype "protein_coding"; class_code "i"; transcript_id "TCONS_00013082"; gene_name "NCAM2"; transcript_biotype "sense_intronic"
1	exon	145771967	145772269	-	nearest_ref "ENSOART00020008458"; exon_number "2"; gene_id "ENSOARG00020005404"; transcript_name "TCONS_00013082"; gene_biotype "protein_coding"; class_code "i"; transcript_id "TCONS_00013082"; gene_name "NCAM2"; transcript_biotype "sense_intronic"
1	exon	145772310	145772850	-	nearest_ref "ENSOART00020008458"; exon_number "3"; gene_id "ENSOARG00020005404"; transcript_name "TCONS_00013082"; gene_biotype "protein_coding"; class_code "i"; transcript_id "TCONS_00013082"; gene_name "NCAM2"; transcript_biotype "sense_intronic"
1	exon	145771520	145771772	-	nearest_ref "ENSOART00020008458"; exon_number "1"; gene_id "ENSOARG00020005404"; transcript_name "TCONS_00013081"; gene_biotype "protein_coding"; class_code "i"; transcript_id "TCONS_00013081"; gene_name "NCAM2"; transcript_biotype "sense_intronic"
1	exon	145771938	145772269	-	nearest_ref "ENSOART00020008458"; exon_number "2"; gene_id "ENSOARG00020005404"; transcript_name "TCONS_00013081"; gene_biotype "protein_coding"; class_code "i"; transcript_id "TCONS_00013081"; gene_name "NCAM2"; transcript_biotype "sense_intronic"
1	exon	145772310	145772850	-	nearest_ref "ENSOART00020008458"; exon_number "3"; gene_id "ENSOARG00020005404"; transcript_name "TCONS_00013081"; gene_biotype "protein_coding"; class_code "i"; transcript_id "TCONS_00013081"; gene_name "NCAM2"; transcript_biotype "sense_intronic"
1	exon	154452720	154453383	-	nearest_ref "ENSOART00020001663"; exon_number "1"; gene_id "ENSOARG00020001119"; transcript_name "TCONS_00013147"; gene_biotype "protein_coding"; class_code "o"; transcript_id "TCONS_00013147"; gene_name "-"; transcript_biotype "sense_overlapping"
1	exon	154453514	154454195	-	nearest_ref "ENSOART00020001663"; exon_number "2"; gene_id "ENSOARG00020001119"; transcript_name "TCONS_00013147"; gene_biotype "protein_coding"; class_code "o"; transcript_id "TCONS_00013147"; gene_name "-"; transcript_biotype "sense_overlapping"
1	exon	154452841	154453383	-	nearest_ref "ENSOART00020001663"; exon_number "1"; gene_id "ENSOARG00020001119"; transcript_name "TCONS_00013148"; gene_biotype "protein_coding"; class_code "o"; transcript_id "TCONS_00013148"; gene_name "-"; transcript_biotype "sense_overlapping"
1	exon	154453524	154454229	-	nearest_ref "ENSOART00020001663"; exon_number "2"; gene_id "ENSOARG00020001119"; transcript_name "TCONS_00013148"; gene_biotype "protein_coding"; class_code "o"; transcript_id "TCONS_00013148"; gene_name "-"; transcript_biotype "sense_overlapping"
1	exon	154299192	154299207	-	nearest_ref "ENSOART00020001891"; exon_number "1"; gene_id "ENSOARG00020001270"; transcript_name "TCONS_00013145"; gene_biotype "protein_coding"; class_code "x"; transcript_id "TCONS_00013145"; gene_name "HSPA13"; transcript_biotype "antisense"
1	exon	154333567	154334339	-	nearest_ref "ENSOART00020001891"; exon_number "2"; gene_id "ENSOARG00020001270"; transcript_name "TCONS_00013145"; gene_biotype "protein_coding"; class_code "x"; transcript_id "TCONS_00013145"; gene_name "HSPA13"; transcript_biotype "antisense"
1	exon	154749645	154750301	-	nearest_ref "ENSOART00020002226"; exon_number "1"; gene_id "ENSOARG00020001346"; transcript_name "TCONS_00013153"; gene_biotype "protein_coding"; class_code "i"; transcript_id "TCONS_00013153"; gene_name "ROBO2"; transcript_biotype "sense_intronic"
1	exon	154766644	154766723	-	nearest_ref "ENSOART00020002226"; exon_number "2"; gene_id "ENSOARG00020001346"; transcript_name "TCONS_00013153"; gene_biotype "protein_coding"; class_code "i"; transcript_id "TCONS_00013153"; gene_name "ROBO2"; transcript_biotype "sense_intronic"
1	exon	154840749	154840893	-	nearest_ref "ENSOART00020002226"; exon_number "1"; gene_id "ENSOARG00020001346"; transcript_name "TCONS_00013156"; gene_biotype "protein_coding"; class_code "i"; transcript_id "TCONS_00013156"; gene_name "ROBO2"; transcript_biotype "sense_intronic"
1	exon	154840975	154841407	-	nearest_ref "ENSOART00020002226"; exon_number "2"; gene_id "ENSOARG00020001346"; transcript_name "TCONS_00013156"; gene_biotype "protein_coding"; class_code "i"; transcript_id "TCONS_00013156"; gene_name "ROBO2"; transcript_biotype "sense_intronic"
1	exon	159185521	159185940	-	exon_number "1"; gene_id "XLOC_011933"; transcript_name "TCONS_00013196"; gene_biotype "novel"; class_code "u"; transcript_id "TCONS_00013196"; gene_name "XLOC_011933"; transcript_biotype "lincRNA"
1	exon	159359730	159359862	-	exon_number "2"; gene_id "XLOC_011933"; transcript_name "TCONS_00013196"; gene_biotype "novel"; class_code "u"; transcript_id "TCONS_00013196"; gene_name "XLOC_011933"; transcript_biotype "lincRNA"
1	exon	160752137	160752307	-	exon_number "1"; gene_id "XLOC_011944"; transcript_name "TCONS_00013207"; gene_biotype "novel"; class_code "u"; transcript_id "TCONS_00013207"; gene_name "XLOC_011944"; transcript_biotype "lincRNA"
1	exon	160808212	160808643	-	exon_number "2"; gene_id "XLOC_011944"; transcript_name "TCONS_00013207"; gene_biotype "novel"; class_code "u"; transcript_id "TCONS_00013207"; gene_name "XLOC_011944"; transcript_biotype "lincRNA"
1	exon	167766101	167766677	-	exon_number "1"; gene_id "XLOC_012002"; transcript_name "TCONS_00013265"; gene_biotype "novel"; class_code "u"; transcript_id "TCONS_00013265"; gene_name "XLOC_012002"; transcript_biotype "lincRNA"
1	exon	167811068	167811570	-	exon_number "2"; gene_id "XLOC_012002"; transcript_name "TCONS_00013265"; gene_biotype "novel"; class_code "u"; transcript_id "TCONS_00013265"; gene_name "XLOC_012002"; transcript_biotype "lincRNA"
1	exon	167766302	167766715	-	exon_number "1"; gene_id "XLOC_012002"; transcript_name "TCONS_00013266"; gene_biotype "novel"; class_code "u"; transcript_id "TCONS_00013266"; gene_name "XLOC_012002"; transcript_biotype "lincRNA"
1	exon	167811106	167811570	-	exon_number "2"; gene_id "XLOC_012002"; transcript_name "TCONS_00013266"; gene_biotype "novel"; class_code "u"; transcript_id "TCONS_00013266"; gene_name "XLOC_012002"; transcript_biotype "lincRNA"
1	exon	168812373	168812730	-	exon_number "1"; gene_id "XLOC_012011"; transcript_name "TCONS_00013276"; gene_biotype "novel"; class_code "u"; transcript_id "TCONS_00013276"; gene_name "XLOC_012011"; transcript_biotype "lincRNA"
1	exon	168819609	168819951	-	exon_number "2"; gene_id "XLOC_012011"; transcript_name "TCONS_00013276"; gene_biotype "novel"; class_code "u"; transcript_id "TCONS_00013276"; gene_name "XLOC_012011"; transcript_biotype "lincRNA"
1	exon	168812587	168812754	-	exon_number "1"; gene_id "XLOC_012011"; transcript_name "TCONS_00013277"; gene_biotype "novel"; class_code "u"; transcript_id "TCONS_00013277"; gene_name "XLOC_012011"; transcript_biotype "lincRNA"
1	exon	168819609	168819951	-	exon_number "2"; gene_id "XLOC_012011"; transcript_name "TCONS_00013277"; gene_biotype "novel"; class_code "u"; transcript_id "TCONS_00013277"; gene_name "XLOC_012011"; transcript_biotype "lincRNA"
1	exon	168885331	168886406	-	nearest_ref "ENSOART00020003713"; exon_number "1"; gene_id "ENSOARG00020002422"; transcript_name "TCONS_00013278"; gene_biotype "protein_coding"; class_code "x"; transcript_id "TCONS_00013278"; gene_name "CHMP2B"; transcript_biotype "antisense"
1	exon	168944593	168944904	-	nearest_ref "ENSOART00020003713"; exon_number "2"; gene_id "ENSOARG00020002422"; transcript_name "TCONS_00013278"; gene_biotype "protein_coding"; class_code "x"; transcript_id "TCONS_00013278"; gene_name "CHMP2B"; transcript_biotype "antisense"
1	exon	168973812	168973842	-	nearest_ref "ENSOART00020003713"; exon_number "3"; gene_id "ENSOARG00020002422"; transcript_name "TCONS_00013278"; gene_biotype "protein_coding"; class_code "x"; transcript_id "TCONS_00013278"; gene_name "CHMP2B"; transcript_biotype "antisense"
1	exon	168885473	168886083	-	nearest_ref "ENSOART00020003713"; exon_number "1"; gene_id "ENSOARG00020002422"; transcript_name "TCONS_00013279"; gene_biotype "protein_coding"; class_code "x"; transcript_id "TCONS_00013279"; gene_name "CHMP2B"; transcript_biotype "antisense"
1	exon	168944270	168945065	-	nearest_ref "ENSOART00020003713"; exon_number "2"; gene_id "ENSOARG00020002422"; transcript_name "TCONS_00013279"; gene_biotype "protein_coding"; class_code "x"; transcript_id "TCONS_00013279"; gene_name "CHMP2B"; transcript_biotype "antisense"
1	exon	175914601	175915150	-	exon_number "1"; gene_id "XLOC_012129"; transcript_name "TCONS_00013402"; gene_biotype "novel"; class_code "u"; transcript_id "TCONS_00013402"; gene_name "XLOC_012129"; transcript_biotype "lincRNA"
1	exon	175915191	175915455	-	exon_number "2"; gene_id "XLOC_012129"; transcript_name "TCONS_00013402"; gene_biotype "novel"; class_code "u"; transcript_id "TCONS_00013402"; gene_name "XLOC_012129"; transcript_biotype "lincRNA"
1	exon	178081753	178081911	-	nearest_ref "ENSOART00020007018"; exon_number "1"; gene_id "ENSOARG00020004577"; transcript_name "TCONS_00013416"; gene_biotype "protein_coding"; class_code "o"; transcript_id "TCONS_00013416"; gene_name "RIOX2"; transcript_biotype "sense_overlapping"
1	exon	178083759	178084495	-	nearest_ref "ENSOART00020007018"; exon_number "2"; gene_id "ENSOARG00020004577"; transcript_name "TCONS_00013416"; gene_biotype "protein_coding"; class_code "o"; transcript_id "TCONS_00013416"; gene_name "RIOX2"; transcript_biotype "sense_overlapping"
1	exon	180098930	180099257	-	nearest_ref "ENSOART00020001222"; exon_number "1"; gene_id "ENSOARG00020000866"; transcript_name "TCONS_00013447"; gene_biotype "protein_coding"; class_code "x"; transcript_id "TCONS_00013447"; gene_name "CMSS1"; transcript_biotype "antisense"
1	exon	180104505	180105293	-	nearest_ref "ENSOART00020001222"; exon_number "2"; gene_id "ENSOARG00020000866"; transcript_name "TCONS_00013447"; gene_biotype "protein_coding"; class_code "x"; transcript_id "TCONS_00013447"; gene_name "CMSS1"; transcript_biotype "antisense"
1	exon	185984063	185984629	-	exon_number "1"; gene_id "XLOC_012222"; transcript_name "TCONS_00013502"; gene_biotype "novel"; class_code "u"; transcript_id "TCONS_00013502"; gene_name "XLOC_012222"; transcript_biotype "lincRNA"
1	exon	185989833	185990026	-	exon_number "2"; gene_id "XLOC_012222"; transcript_name "TCONS_00013502"; gene_biotype "novel"; class_code "u"; transcript_id "TCONS_00013502"; gene_name "XLOC_012222"; transcript_biotype "lincRNA"
1	exon	186802438	186802528	-	nearest_ref "ENSOART00020003578"; exon_number "1"; gene_id "ENSOARG00020002348"; transcript_name "TCONS_00013506"; gene_biotype "protein_coding"; class_code "x"; transcript_id "TCONS_00013506"; gene_name "ALCAM"; transcript_biotype "antisense"
1	exon	187204088	187204423	-	nearest_ref "ENSOART00020003578"; exon_number "2"; gene_id "ENSOARG00020002348"; transcript_name "TCONS_00013506"; gene_biotype "protein_coding"; class_code "x"; transcript_id "TCONS_00013506"; gene_name "ALCAM"; transcript_biotype "antisense"
1	exon	187568523	187568842	-	nearest_ref "ENSOART00020004051"; exon_number "1"; gene_id "ENSOARG00020002438"; transcript_name "TCONS_00013509"; gene_biotype "protein_coding"; class_code "o"; transcript_id "TCONS_00013509"; gene_name "CBLB"; transcript_biotype "sense_overlapping"
1	exon	187597307	187598595	-	nearest_ref "ENSOART00020004051"; exon_number "2"; gene_id "ENSOARG00020002438"; transcript_name "TCONS_00013509"; gene_biotype "protein_coding"; class_code "o"; transcript_id "TCONS_00013509"; gene_name "CBLB"; transcript_biotype "sense_overlapping"
1	exon	193241064	193241526	-	exon_number "1"; gene_id "XLOC_012292"; transcript_name "TCONS_00013573"; gene_biotype "novel"; class_code "u"; transcript_id "TCONS_00013573"; gene_name "XLOC_012292"; transcript_biotype "lincRNA"
1	exon	193281662	193282001	-	exon_number "2"; gene_id "XLOC_012292"; transcript_name "TCONS_00013573"; gene_biotype "novel"; class_code "u"; transcript_id "TCONS_00013573"; gene_name "XLOC_012292"; transcript_biotype "lincRNA"
1	exon	193241064	193241548	-	exon_number "1"; gene_id "XLOC_012292"; transcript_name "TCONS_00013574"; gene_biotype "novel"; class_code "u"; transcript_id "TCONS_00013574"; gene_name "XLOC_012292"; transcript_biotype "lincRNA"
1	exon	193314389	193314705	-	exon_number "2"; gene_id "XLOC_012292"; transcript_name "TCONS_00013574"; gene_biotype "novel"; class_code "u"; transcript_id "TCONS_00013574"; gene_name "XLOC_012292"; transcript_biotype "lincRNA"
1	exon	193497115	193497349	-	exon_number "1"; gene_id "XLOC_012298"; transcript_name "TCONS_00013580"; gene_biotype "novel"; class_code "u"; transcript_id "TCONS_00013580"; gene_name "XLOC_012298"; transcript_biotype "lincRNA"
1	exon	193559354	193559817	-	exon_number "2"; gene_id "XLOC_012298"; transcript_name "TCONS_00013580"; gene_biotype "novel"; class_code "u"; transcript_id "TCONS_00013580"; gene_name "XLOC_012298"; transcript_biotype "lincRNA"
1	exon	196011792	196011853	-	nearest_ref "ENSOART00020001740"; exon_number "1"; gene_id "ENSOARG00020001164"; transcript_name "TCONS_00013628"; gene_biotype "protein_coding"; class_code "o"; transcript_id "TCONS_00013628"; gene_name "USF3"; transcript_biotype "sense_overlapping"
1	exon	196039397	196040174	-	nearest_ref "ENSOART00020001740"; exon_number "2"; gene_id "ENSOARG00020001164"; transcript_name "TCONS_00013628"; gene_biotype "protein_coding"; class_code "o"; transcript_id "TCONS_00013628"; gene_name "USF3"; transcript_biotype "sense_overlapping"
1	exon	196556917	196557735	-	exon_number "1"; gene_id "XLOC_012361"; transcript_name "TCONS_00013643"; gene_biotype "novel"; class_code "u"; transcript_id "TCONS_00013643"; gene_name "XLOC_012361"; transcript_biotype "lincRNA"
1	exon	196564604	196564780	-	exon_number "2"; gene_id "XLOC_012361"; transcript_name "TCONS_00013643"; gene_biotype "novel"; class_code "u"; transcript_id "TCONS_00013643"; gene_name "XLOC_012361"; transcript_biotype "lincRNA"
1	exon	202081044	202081636	-	nearest_ref "ENSOART00020002696"; exon_number "1"; gene_id "ENSOARG00020001783"; transcript_name "TCONS_00013702"; gene_biotype "protein_coding"; class_code "o"; transcript_id "TCONS_00013702"; gene_name "B4GALT4"; transcript_biotype "sense_overlapping"
1	exon	202081660	202082216	-	nearest_ref "ENSOART00020002696"; exon_number "2"; gene_id "ENSOARG00020001783"; transcript_name "TCONS_00013702"; gene_biotype "protein_coding"; class_code "o"; transcript_id "TCONS_00013702"; gene_name "B4GALT4"; transcript_biotype "sense_overlapping"
1	exon	209521461	209522139	-	nearest_ref "ENSOART00020003693"; exon_number "1"; gene_id "ENSOARG00020002414"; transcript_name "TCONS_00013952"; gene_biotype "protein_coding"; class_code "o"; transcript_id "TCONS_00013952"; gene_name "MELTF"; transcript_biotype "sense_overlapping"
1	exon	209522304	209523927	-	nearest_ref "ENSOART00020003693"; exon_number "2"; gene_id "ENSOARG00020002414"; transcript_name "TCONS_00013952"; gene_biotype "protein_coding"; class_code "o"; transcript_id "TCONS_00013952"; gene_name "MELTF"; transcript_biotype "sense_overlapping"
1	exon	210096590	210096883	-	exon_number "1"; gene_id "XLOC_012632"; transcript_name "TCONS_00013971"; gene_biotype "novel"; class_code "u"; transcript_id "TCONS_00013971"; gene_name "XLOC_012632"; transcript_biotype "lincRNA"
1	exon	210096922	210097232	-	exon_number "2"; gene_id "XLOC_012632"; transcript_name "TCONS_00013971"; gene_biotype "novel"; class_code "u"; transcript_id "TCONS_00013971"; gene_name "XLOC_012632"; transcript_biotype "lincRNA"
1	exon	210386932	210387015	-	nearest_ref "ENSOART00020014252"; exon_number "1"; gene_id "ENSOARG00020009298"; transcript_name "TCONS_00013978"; gene_biotype "protein_coding"; class_code "i"; transcript_id "TCONS_00013978"; gene_name "XXYLT1"; transcript_biotype "sense_intronic"
1	exon	210387572	210388652	-	nearest_ref "ENSOART00020014252"; exon_number "2"; gene_id "ENSOARG00020009298"; transcript_name "TCONS_00013978"; gene_biotype "protein_coding"; class_code "i"; transcript_id "TCONS_00013978"; gene_name "XXYLT1"; transcript_biotype "sense_intronic"
1	exon	221929822	221929953	-	exon_number "1"; gene_id "XLOC_012922"; transcript_name "TCONS_00014287"; gene_biotype "novel"; class_code "u"; transcript_id "TCONS_00014287"; gene_name "XLOC_012922"; transcript_biotype "lincRNA"
1	exon	221936833	221937249	-	exon_number "2"; gene_id "XLOC_012922"; transcript_name "TCONS_00014287"; gene_biotype "novel"; class_code "u"; transcript_id "TCONS_00014287"; gene_name "XLOC_012922"; transcript_biotype "lincRNA"
1	exon	224910884	224910973	-	nearest_ref "ENSOART00020011258"; exon_number "1"; gene_id "ENSOARG00020006964"; transcript_name "TCONS_00014333"; gene_biotype "protein_coding"; class_code "x"; transcript_id "TCONS_00014333"; gene_name "CCDC39"; transcript_biotype "antisense"
1	exon	224921264	224921670	-	nearest_ref "ENSOART00020011258"; exon_number "2"; gene_id "ENSOARG00020006964"; transcript_name "TCONS_00014333"; gene_biotype "protein_coding"; class_code "x"; transcript_id "TCONS_00014333"; gene_name "CCDC39"; transcript_biotype "antisense"
1	exon	226837294	226837782	-	exon_number "1"; gene_id "XLOC_012995"; transcript_name "TCONS_00014361"; gene_biotype "novel"; class_code "u"; transcript_id "TCONS_00014361"; gene_name "XLOC_012995"; transcript_biotype "lincRNA"
1	exon	226837808	226838102	-	exon_number "2"; gene_id "XLOC_012995"; transcript_name "TCONS_00014361"; gene_biotype "novel"; class_code "u"; transcript_id "TCONS_00014361"; gene_name "XLOC_012995"; transcript_biotype "lincRNA"
1	exon	227508332	227508811	-	exon_number "1"; gene_id "XLOC_013002"; transcript_name "TCONS_00014368"; gene_biotype "novel"; class_code "u"; transcript_id "TCONS_00014368"; gene_name "XLOC_013002"; transcript_biotype "lincRNA"
1	exon	227523033	227523198	-	exon_number "2"; gene_id "XLOC_013002"; transcript_name "TCONS_00014368"; gene_biotype "novel"; class_code "u"; transcript_id "TCONS_00014368"; gene_name "XLOC_013002"; transcript_biotype "lincRNA"
1	exon	229126193	229126341	-	exon_number "1"; gene_id "XLOC_013032"; transcript_name "TCONS_00014398"; gene_biotype "novel"; class_code "u"; transcript_id "TCONS_00014398"; gene_name "XLOC_013032"; transcript_biotype "lincRNA"
1	exon	229414453	229415009	-	exon_number "2"; gene_id "XLOC_013032"; transcript_name "TCONS_00014398"; gene_biotype "novel"; class_code "u"; transcript_id "TCONS_00014398"; gene_name "XLOC_013032"; transcript_biotype "lincRNA"
1	exon	230748007	230748167	-	nearest_ref "ENSOART00020000481"; exon_number "1"; gene_id "ENSOARG00020000356"; transcript_name "TCONS_00014412"; gene_biotype "protein_coding"; class_code "i"; transcript_id "TCONS_00014412"; gene_name "NAALADL2"; transcript_biotype "sense_intronic"
1	exon	230773579	230775206	-	nearest_ref "ENSOART00020000481"; exon_number "2"; gene_id "ENSOARG00020000356"; transcript_name "TCONS_00014412"; gene_biotype "protein_coding"; class_code "i"; transcript_id "TCONS_00014412"; gene_name "NAALADL2"; transcript_biotype "sense_intronic"
1	exon	230748007	230748513	-	nearest_ref "ENSOART00020000481"; exon_number "1"; gene_id "ENSOARG00020000356"; transcript_name "TCONS_00014411"; gene_biotype "protein_coding"; class_code "i"; transcript_id "TCONS_00014411"; gene_name "NAALADL2"; transcript_biotype "sense_intronic"
1	exon	230773925	230775206	-	nearest_ref "ENSOART00020000481"; exon_number "2"; gene_id "ENSOARG00020000356"; transcript_name "TCONS_00014411"; gene_biotype "protein_coding"; class_code "i"; transcript_id "TCONS_00014411"; gene_name "NAALADL2"; transcript_biotype "sense_intronic"
1	exon	233235244	233236911	-	exon_number "1"; gene_id "XLOC_013056"; transcript_name "TCONS_00014424"; gene_biotype "novel"; class_code "u"; transcript_id "TCONS_00014424"; gene_name "XLOC_013056"; transcript_biotype "lincRNA"
1	exon	233237869	233238847	-	exon_number "2"; gene_id "XLOC_013056"; transcript_name "TCONS_00014424"; gene_biotype "novel"; class_code "u"; transcript_id "TCONS_00014424"; gene_name "XLOC_013056"; transcript_biotype "lincRNA"
1	exon	235652892	235653183	-	nearest_ref "ENSOART00020002385"; exon_number "1"; gene_id "ENSOARG00020001566"; transcript_name "TCONS_00014467"; gene_biotype "protein_coding"; class_code "x"; transcript_id "TCONS_00014467"; gene_name "EIF5A2"; transcript_biotype "antisense"
1	exon	235681369	235682509	-	nearest_ref "ENSOART00020002385"; exon_number "2"; gene_id "ENSOARG00020001566"; transcript_name "TCONS_00014467"; gene_biotype "protein_coding"; class_code "x"; transcript_id "TCONS_00014467"; gene_name "EIF5A2"; transcript_biotype "antisense"
1	exon	235665827	235666193	-	nearest_ref "ENSOART00020002385"; exon_number "1"; gene_id "ENSOARG00020001566"; transcript_name "TCONS_00014468"; gene_biotype "protein_coding"; class_code "x"; transcript_id "TCONS_00014468"; gene_name "EIF5A2"; transcript_biotype "antisense"
1	exon	235681369	235682509	-	nearest_ref "ENSOART00020002385"; exon_number "2"; gene_id "ENSOARG00020001566"; transcript_name "TCONS_00014468"; gene_biotype "protein_coding"; class_code "x"; transcript_id "TCONS_00014468"; gene_name "EIF5A2"; transcript_biotype "antisense"
1	exon	235698567	235699336	-	nearest_ref "ENSOART00020002385"; exon_number "1"; gene_id "ENSOARG00020001566"; transcript_name "TCONS_00014469"; gene_biotype "protein_coding"; class_code "x"; transcript_id "TCONS_00014469"; gene_name "EIF5A2"; transcript_biotype "antisense"
1	exon	235704788	235704847	-	nearest_ref "ENSOART00020002385"; exon_number "2"; gene_id "ENSOARG00020001566"; transcript_name "TCONS_00014469"; gene_biotype "protein_coding"; class_code "x"; transcript_id "TCONS_00014469"; gene_name "EIF5A2"; transcript_biotype "antisense"
1	exon	235705398	235705535	-	nearest_ref "ENSOART00020002385"; exon_number "3"; gene_id "ENSOARG00020001566"; transcript_name "TCONS_00014469"; gene_biotype "protein_coding"; class_code "x"; transcript_id "TCONS_00014469"; gene_name "EIF5A2"; transcript_biotype "antisense"
1	exon	235709068	235709170	-	nearest_ref "ENSOART00020002385"; exon_number "4"; gene_id "ENSOARG00020001566"; transcript_name "TCONS_00014469"; gene_biotype "protein_coding"; class_code "x"; transcript_id "TCONS_00014469"; gene_name "EIF5A2"; transcript_biotype "antisense"
1	exon	240058472	240059026	-	exon_number "1"; gene_id "XLOC_013172"; transcript_name "TCONS_00014543"; gene_biotype "novel"; class_code "u"; transcript_id "TCONS_00014543"; gene_name "XLOC_013172"; transcript_biotype "lincRNA"
1	exon	240059069	240059322	-	exon_number "2"; gene_id "XLOC_013172"; transcript_name "TCONS_00014543"; gene_biotype "novel"; class_code "u"; transcript_id "TCONS_00014543"; gene_name "XLOC_013172"; transcript_biotype "lincRNA"
1	exon	243217994	243218374	-	exon_number "1"; gene_id "XLOC_013204"; transcript_name "TCONS_00014575"; gene_biotype "novel"; class_code "u"; transcript_id "TCONS_00014575"; gene_name "XLOC_013204"; transcript_biotype "lincRNA"
1	exon	243235863	243236159	-	exon_number "2"; gene_id "XLOC_013204"; transcript_name "TCONS_00014575"; gene_biotype "novel"; class_code "u"; transcript_id "TCONS_00014575"; gene_name "XLOC_013204"; transcript_biotype "lincRNA"
1	exon	245142408	245143164	-	exon_number "1"; gene_id "XLOC_013217"; transcript_name "TCONS_00014588"; gene_biotype "novel"; class_code "u"; transcript_id "TCONS_00014588"; gene_name "XLOC_013217"; transcript_biotype "lincRNA"
1	exon	245371912	245372095	-	exon_number "2"; gene_id "XLOC_013217"; transcript_name "TCONS_00014588"; gene_biotype "novel"; class_code "u"; transcript_id "TCONS_00014588"; gene_name "XLOC_013217"; transcript_biotype "lincRNA"
1	exon	252621612	252622032	-	nearest_ref "ENSOART00020002874"; exon_number "1"; gene_id "ENSOARG00020001873"; transcript_name "TCONS_00014727"; gene_biotype "protein_coding"; class_code "o"; transcript_id "TCONS_00014727"; gene_name "GMPS"; transcript_biotype "sense_overlapping"
1	exon	252622056	252623879	-	nearest_ref "ENSOART00020002874"; exon_number "2"; gene_id "ENSOARG00020001873"; transcript_name "TCONS_00014727"; gene_biotype "protein_coding"; class_code "o"; transcript_id "TCONS_00014727"; gene_name "GMPS"; transcript_biotype "sense_overlapping"
1	exon	253185850	253186159	-	exon_number "1"; gene_id "XLOC_013364"; transcript_name "TCONS_00014737"; gene_biotype "novel"; class_code "u"; transcript_id "TCONS_00014737"; gene_name "XLOC_013364"; transcript_biotype "lincRNA"
1	exon	253186200	253186517	-	exon_number "2"; gene_id "XLOC_013364"; transcript_name "TCONS_00014737"; gene_biotype "novel"; class_code "u"; transcript_id "TCONS_00014737"; gene_name "XLOC_013364"; transcript_biotype "lincRNA"
1	exon	253538783	253538902	-	exon_number "1"; gene_id "XLOC_013368"; transcript_name "TCONS_00014742"; gene_biotype "novel"; class_code "u"; transcript_id "TCONS_00014742"; gene_name "XLOC_013368"; transcript_biotype "lincRNA"
1	exon	253584140	253584277	-	exon_number "2"; gene_id "XLOC_013368"; transcript_name "TCONS_00014742"; gene_biotype "novel"; class_code "u"; transcript_id "TCONS_00014742"; gene_name "XLOC_013368"; transcript_biotype "lincRNA"
1	exon	253593158	253593643	-	exon_number "3"; gene_id "XLOC_013368"; transcript_name "TCONS_00014742"; gene_biotype "novel"; class_code "u"; transcript_id "TCONS_00014742"; gene_name "XLOC_013368"; transcript_biotype "lincRNA"
1	exon	253557030	253557934	-	exon_number "1"; gene_id "XLOC_013368"; transcript_name "TCONS_00014743"; gene_biotype "novel"; class_code "u"; transcript_id "TCONS_00014743"; gene_name "XLOC_013368"; transcript_biotype "lincRNA"
1	exon	253593158	253593643	-	exon_number "2"; gene_id "XLOC_013368"; transcript_name "TCONS_00014743"; gene_biotype "novel"; class_code "u"; transcript_id "TCONS_00014743"; gene_name "XLOC_013368"; transcript_biotype "lincRNA"
1	exon	261918444	261918578	-	exon_number "1"; gene_id "XLOC_013462"; transcript_name "TCONS_00014841"; gene_biotype "novel"; class_code "u"; transcript_id "TCONS_00014841"; gene_name "XLOC_013462"; transcript_biotype "lincRNA"
1	exon	261939791	261940421	-	exon_number "2"; gene_id "XLOC_013462"; transcript_name "TCONS_00014841"; gene_biotype "novel"; class_code "u"; transcript_id "TCONS_00014841"; gene_name "XLOC_013462"; transcript_biotype "lincRNA"
1	exon	263038791	263039905	-	nearest_ref "ENSOART00020009280"; exon_number "1"; gene_id "ENSOARG00020006020"; transcript_name "TCONS_00014866"; gene_biotype "snRNA"; class_code "o"; transcript_id "TCONS_00014866"; gene_name "U6"; transcript_biotype "sense_overlapping"
1	exon	263121344	263121730	-	nearest_ref "ENSOART00020009280"; exon_number "2"; gene_id "ENSOARG00020006020"; transcript_name "TCONS_00014866"; gene_biotype "snRNA"; class_code "o"; transcript_id "TCONS_00014866"; gene_name "U6"; transcript_biotype "sense_overlapping"
1	exon	263319120	263319139	-	exon_number "1"; gene_id "XLOC_013487"; transcript_name "TCONS_00014868"; gene_biotype "novel"; class_code "u"; transcript_id "TCONS_00014868"; gene_name "XLOC_013487"; transcript_biotype "lincRNA"
1	exon	263319295	263320393	-	exon_number "2"; gene_id "XLOC_013487"; transcript_name "TCONS_00014868"; gene_biotype "novel"; class_code "u"; transcript_id "TCONS_00014868"; gene_name "XLOC_013487"; transcript_biotype "lincRNA"
1	exon	263699463	263700041	-	exon_number "1"; gene_id "XLOC_013492"; transcript_name "TCONS_00014873"; gene_biotype "novel"; class_code "u"; transcript_id "TCONS_00014873"; gene_name "XLOC_013492"; transcript_biotype "lincRNA"
1	exon	263727368	263728078	-	exon_number "2"; gene_id "XLOC_013492"; transcript_name "TCONS_00014873"; gene_biotype "novel"; class_code "u"; transcript_id "TCONS_00014873"; gene_name "XLOC_013492"; transcript_biotype "lincRNA"
1	exon	264513942	264514841	-	exon_number "1"; gene_id "XLOC_013501"; transcript_name "TCONS_00014882"; gene_biotype "novel"; class_code "u"; transcript_id "TCONS_00014882"; gene_name "XLOC_013501"; transcript_biotype "lincRNA"
1	exon	264516788	264516974	-	exon_number "2"; gene_id "XLOC_013501"; transcript_name "TCONS_00014882"; gene_biotype "novel"; class_code "u"; transcript_id "TCONS_00014882"; gene_name "XLOC_013501"; transcript_biotype "lincRNA"
1	exon	266208108	266208609	-	exon_number "1"; gene_id "XLOC_013516"; transcript_name "TCONS_00014897"; gene_biotype "novel"; class_code "u"; transcript_id "TCONS_00014897"; gene_name "XLOC_013516"; transcript_biotype "lincRNA"
1	exon	266263090	266263170	-	exon_number "2"; gene_id "XLOC_013516"; transcript_name "TCONS_00014897"; gene_biotype "novel"; class_code "u"; transcript_id "TCONS_00014897"; gene_name "XLOC_013516"; transcript_biotype "lincRNA"
1	exon	269475906	269476185	-	exon_number "1"; gene_id "XLOC_013559"; transcript_name "TCONS_00014940"; gene_biotype "novel"; class_code "u"; transcript_id "TCONS_00014940"; gene_name "XLOC_013559"; transcript_biotype "lincRNA"
1	exon	269476226	269477071	-	exon_number "2"; gene_id "XLOC_013559"; transcript_name "TCONS_00014940"; gene_biotype "novel"; class_code "u"; transcript_id "TCONS_00014940"; gene_name "XLOC_013559"; transcript_biotype "lincRNA"
1	exon	275030017	275032128	-	exon_number "1"; gene_id "XLOC_013708"; transcript_name "TCONS_00015100"; gene_biotype "novel"; class_code "u"; transcript_id "TCONS_00015100"; gene_name "XLOC_013708"; transcript_biotype "lincRNA"
1	exon	275045927	275046263	-	exon_number "2"; gene_id "XLOC_013708"; transcript_name "TCONS_00015100"; gene_biotype "novel"; class_code "u"; transcript_id "TCONS_00015100"; gene_name "XLOC_013708"; transcript_biotype "lincRNA"
1	exon	275030017	275032128	-	exon_number "1"; gene_id "XLOC_013708"; transcript_name "TCONS_00015101"; gene_biotype "novel"; class_code "u"; transcript_id "TCONS_00015101"; gene_name "XLOC_013708"; transcript_biotype "lincRNA"
1	exon	275052978	275053275	-	exon_number "2"; gene_id "XLOC_013708"; transcript_name "TCONS_00015101"; gene_biotype "novel"; class_code "u"; transcript_id "TCONS_00015101"; gene_name "XLOC_013708"; transcript_biotype "lincRNA"
1	exon	275740436	275740520	-	nearest_ref "ENSOART00020025720"; exon_number "1"; gene_id "ENSOARG00020016771"; transcript_name "TCONS_00015113"; gene_biotype "protein_coding"; class_code "x"; transcript_id "TCONS_00015113"; gene_name "MSL2"; transcript_biotype "antisense"
1	exon	275740543	275742807	-	nearest_ref "ENSOART00020025720"; exon_number "2"; gene_id "ENSOARG00020016771"; transcript_name "TCONS_00015113"; gene_biotype "protein_coding"; class_code "x"; transcript_id "TCONS_00015113"; gene_name "MSL2"; transcript_biotype "antisense"
1	exon	277097722	277099753	-	nearest_ref "ENSOART00020026843"; exon_number "1"; gene_id "ENSOARG00020017281"; transcript_name "TCONS_00015153"; gene_biotype "protein_coding"; class_code "o"; transcript_id "TCONS_00015153"; gene_name "EPHB1"; transcript_biotype "sense_overlapping"
1	exon	277099831	277099938	-	nearest_ref "ENSOART00020026843"; exon_number "2"; gene_id "ENSOARG00020017281"; transcript_name "TCONS_00015153"; gene_biotype "protein_coding"; class_code "o"; transcript_id "TCONS_00015153"; gene_name "EPHB1"; transcript_biotype "sense_overlapping"
1	exon	277277334	277278482	-	exon_number "1"; gene_id "XLOC_013766"; transcript_name "TCONS_00015166"; gene_biotype "novel"; class_code "u"; transcript_id "TCONS_00015166"; gene_name "XLOC_013766"; transcript_biotype "lincRNA"
1	exon	277279455	277281124	-	exon_number "2"; gene_id "XLOC_013766"; transcript_name "TCONS_00015166"; gene_biotype "novel"; class_code "u"; transcript_id "TCONS_00015166"; gene_name "XLOC_013766"; transcript_biotype "lincRNA"
1	exon	277412110	277413254	-	nearest_ref "ENSOART00020027784"; exon_number "1"; gene_id "ENSOARG00020017598"; transcript_name "TCONS_00015179"; gene_biotype "protein_coding"; class_code "x"; transcript_id "TCONS_00015179"; gene_name "KY"; transcript_biotype "antisense"
1	exon	277414261	277414487	-	nearest_ref "ENSOART00020027784"; exon_number "2"; gene_id "ENSOARG00020017598"; transcript_name "TCONS_00015179"; gene_biotype "protein_coding"; class_code "x"; transcript_id "TCONS_00015179"; gene_name "KY"; transcript_biotype "antisense"
1	exon	282519117	282519839	-	nearest_ref "ENSOART00020003529"; exon_number "1"; gene_id "ENSOARG00020002318"; transcript_name "TCONS_00015310"; gene_biotype "protein_coding"; class_code "o"; transcript_id "TCONS_00015310"; gene_name "-"; transcript_biotype "sense_overlapping"
1	exon	282541994	282542365	-	nearest_ref "ENSOART00020003529"; exon_number "2"; gene_id "ENSOARG00020002318"; transcript_name "TCONS_00015310"; gene_biotype "protein_coding"; class_code "o"; transcript_id "TCONS_00015310"; gene_name "-"; transcript_biotype "sense_overlapping"
1	exon	282542410	282542958	-	nearest_ref "ENSOART00020003529"; exon_number "3"; gene_id "ENSOARG00020002318"; transcript_name "TCONS_00015310"; gene_biotype "protein_coding"; class_code "o"; transcript_id "TCONS_00015310"; gene_name "-"; transcript_biotype "sense_overlapping"
1	exon	282519117	282519839	-	nearest_ref "ENSOART00020003529"; exon_number "1"; gene_id "ENSOARG00020002318"; transcript_name "TCONS_00015311"; gene_biotype "protein_coding"; class_code "o"; transcript_id "TCONS_00015311"; gene_name "-"; transcript_biotype "sense_overlapping"
1	exon	282541994	282543540	-	nearest_ref "ENSOART00020003529"; exon_number "2"; gene_id "ENSOARG00020002318"; transcript_name "TCONS_00015311"; gene_biotype "protein_coding"; class_code "o"; transcript_id "TCONS_00015311"; gene_name "-"; transcript_biotype "sense_overlapping"
1	exon	284078718	284079618	-	nearest_ref "ENSOART00020003844"; exon_number "1"; gene_id "ENSOARG00020002425"; transcript_name "TCONS_00015347"; gene_biotype "protein_coding"; class_code "o"; transcript_id "TCONS_00015347"; gene_name "DSCAM"; transcript_biotype "sense_overlapping"
1	exon	284118717	284118965	-	nearest_ref "ENSOART00020003844"; exon_number "2"; gene_id "ENSOARG00020002425"; transcript_name "TCONS_00015347"; gene_biotype "protein_coding"; class_code "o"; transcript_id "TCONS_00015347"; gene_name "DSCAM"; transcript_biotype "sense_overlapping"
1	exon	284078718	284079552	-	nearest_ref "ENSOART00020003844"; exon_number "1"; gene_id "ENSOARG00020002425"; transcript_name "TCONS_00015346"; gene_biotype "protein_coding"; class_code "o"; transcript_id "TCONS_00015346"; gene_name "DSCAM"; transcript_biotype "sense_overlapping"
1	exon	284118655	284118965	-	nearest_ref "ENSOART00020003844"; exon_number "2"; gene_id "ENSOARG00020002425"; transcript_name "TCONS_00015346"; gene_biotype "protein_coding"; class_code "o"; transcript_id "TCONS_00015346"; gene_name "DSCAM"; transcript_biotype "sense_overlapping"
1	exon	284620421	284621875	-	nearest_ref "ENSOART00020003996"; exon_number "1"; gene_id "ENSOARG00020002588"; transcript_name "TCONS_00015355"; gene_biotype "protein_coding"; class_code "i"; transcript_id "TCONS_00015355"; gene_name "BACE2"; transcript_biotype "sense_intronic"
1	exon	284621902	284622133	-	nearest_ref "ENSOART00020003996"; exon_number "2"; gene_id "ENSOARG00020002588"; transcript_name "TCONS_00015355"; gene_biotype "protein_coding"; class_code "i"; transcript_id "TCONS_00015355"; gene_name "BACE2"; transcript_biotype "sense_intronic"
1	exon	284966001	284966846	-	nearest_ref "ENSOART00020004193"; exon_number "1"; gene_id "ENSOARG00020002743"; transcript_name "TCONS_00015380"; gene_biotype "protein_coding"; class_code "o"; transcript_id "TCONS_00015380"; gene_name "TMPRSS2"; transcript_biotype "sense_overlapping"
1	exon	284966883	284969492	-	nearest_ref "ENSOART00020004193"; exon_number "2"; gene_id "ENSOARG00020002743"; transcript_name "TCONS_00015380"; gene_biotype "protein_coding"; class_code "o"; transcript_id "TCONS_00015380"; gene_name "TMPRSS2"; transcript_biotype "sense_overlapping"
1	exon	285287236	285287601	-	nearest_ref "ENSOART00020004285"; exon_number "1"; gene_id "ENSOARG00020002794"; transcript_name "TCONS_00015413"; gene_biotype "protein_coding"; class_code "o"; transcript_id "TCONS_00015413"; gene_name "-"; transcript_biotype "sense_overlapping"
1	exon	285387685	285387709	-	nearest_ref "ENSOART00020004285"; exon_number "2"; gene_id "ENSOARG00020002794"; transcript_name "TCONS_00015413"; gene_biotype "protein_coding"; class_code "o"; transcript_id "TCONS_00015413"; gene_name "-"; transcript_biotype "sense_overlapping"
1	exon	285289191	285289748	-	nearest_ref "ENSOART00020004285"; exon_number "1"; gene_id "ENSOARG00020002794"; transcript_name "TCONS_00015414"; gene_biotype "protein_coding"; class_code "o"; transcript_id "TCONS_00015414"; gene_name "-"; transcript_biotype "sense_overlapping"
1	exon	285359946	285360448	-	nearest_ref "ENSOART00020004285"; exon_number "2"; gene_id "ENSOARG00020002794"; transcript_name "TCONS_00015414"; gene_biotype "protein_coding"; class_code "o"; transcript_id "TCONS_00015414"; gene_name "-"; transcript_biotype "sense_overlapping"
1	exon	285480652	285480909	-	nearest_ref "ENSOART00020004357"; exon_number "1"; gene_id "ENSOARG00020002824"; transcript_name "TCONS_00015424"; gene_biotype "protein_coding"; class_code "j"; transcript_id "TCONS_00015424"; gene_name "C2CD2"; transcript_biotype "others"
1	exon	285481247	285482598	-	nearest_ref "ENSOART00020004357"; exon_number "2"; gene_id "ENSOARG00020002824"; transcript_name "TCONS_00015424"; gene_biotype "protein_coding"; class_code "j"; transcript_id "TCONS_00015424"; gene_name "C2CD2"; transcript_biotype "others"
1	exon	286046193	286046779	-	nearest_ref "ENSOART00020005395"; exon_number "1"; gene_id "ENSOARG00020003453"; transcript_name "TCONS_00015475"; gene_biotype "protein_coding"; class_code "i"; transcript_id "TCONS_00015475"; gene_name "UBASH3A"; transcript_biotype "sense_intronic"
1	exon	286048482	286049619	-	nearest_ref "ENSOART00020005395"; exon_number "2"; gene_id "ENSOARG00020003453"; transcript_name "TCONS_00015475"; gene_biotype "protein_coding"; class_code "i"; transcript_id "TCONS_00015475"; gene_name "UBASH3A"; transcript_biotype "sense_intronic"
1	exon	286346079	286347442	-	nearest_ref "ENSOART00020007677"; exon_number "1"; gene_id "ENSOARG00020003783"; transcript_name "TCONS_00015509"; gene_biotype "protein_coding"; class_code "x"; transcript_id "TCONS_00015509"; gene_name "PDE9A"; transcript_biotype "antisense"
1	exon	286347470	286349283	-	nearest_ref "ENSOART00020007677"; exon_number "2"; gene_id "ENSOARG00020003783"; transcript_name "TCONS_00015509"; gene_biotype "protein_coding"; class_code "x"; transcript_id "TCONS_00015509"; gene_name "PDE9A"; transcript_biotype "antisense"
1	exon	286492746	286494669	-	nearest_ref "ENSOART00020008156"; exon_number "1"; gene_id "ENSOARG00020005292"; transcript_name "TCONS_00015521"; gene_biotype "protein_coding"; class_code "x"; transcript_id "TCONS_00015521"; gene_name "PKNOX1"; transcript_biotype "antisense"
1	exon	286494713	286495188	-	nearest_ref "ENSOART00020008156"; exon_number "2"; gene_id "ENSOARG00020005292"; transcript_name "TCONS_00015521"; gene_biotype "protein_coding"; class_code "x"; transcript_id "TCONS_00015521"; gene_name "PKNOX1"; transcript_biotype "antisense"
1	exon	286677833	286678530	-	exon_number "1"; gene_id "XLOC_014103"; transcript_name "TCONS_00015550"; gene_biotype "novel"; class_code "u"; transcript_id "TCONS_00015550"; gene_name "XLOC_014103"; transcript_biotype "lincRNA"
1	exon	286679627	286679773	-	exon_number "2"; gene_id "XLOC_014103"; transcript_name "TCONS_00015550"; gene_biotype "novel"; class_code "u"; transcript_id "TCONS_00015550"; gene_name "XLOC_014103"; transcript_biotype "lincRNA"
1	exon	286760394	286761812	-	exon_number "1"; gene_id "XLOC_014118"; transcript_name "TCONS_00015565"; gene_biotype "novel"; class_code "u"; transcript_id "TCONS_00015565"; gene_name "XLOC_014118"; transcript_biotype "lincRNA"
1	exon	286761869	286762152	-	exon_number "2"; gene_id "XLOC_014118"; transcript_name "TCONS_00015565"; gene_biotype "novel"; class_code "u"; transcript_id "TCONS_00015565"; gene_name "XLOC_014118"; transcript_biotype "lincRNA"
1	exon	287157385	287158281	-	nearest_ref "ENSOART00020009164"; exon_number "1"; gene_id "ENSOARG00020005932"; transcript_name "TCONS_00015619"; gene_biotype "protein_coding"; class_code "o"; transcript_id "TCONS_00015619"; gene_name "CSTB"; transcript_biotype "sense_overlapping"
1	exon	287158306	287159391	-	nearest_ref "ENSOART00020009164"; exon_number "2"; gene_id "ENSOARG00020005932"; transcript_name "TCONS_00015619"; gene_biotype "protein_coding"; class_code "o"; transcript_id "TCONS_00015619"; gene_name "CSTB"; transcript_biotype "sense_overlapping"
1	exon	287203054	287203848	-	exon_number "1"; gene_id "XLOC_014178"; transcript_name "TCONS_00015628"; gene_biotype "novel"; class_code "u"; transcript_id "TCONS_00015628"; gene_name "XLOC_014178"; transcript_biotype "lincRNA"
1	exon	287204010	287204057	-	exon_number "2"; gene_id "XLOC_014178"; transcript_name "TCONS_00015628"; gene_biotype "novel"; class_code "u"; transcript_id "TCONS_00015628"; gene_name "XLOC_014178"; transcript_biotype "lincRNA"
1	exon	287247046	287247526	-	exon_number "1"; gene_id "XLOC_014185"; transcript_name "TCONS_00015635"; gene_biotype "novel"; class_code "u"; transcript_id "TCONS_00015635"; gene_name "XLOC_014185"; transcript_biotype "lincRNA"
1	exon	287247573	287248429	-	exon_number "2"; gene_id "XLOC_014185"; transcript_name "TCONS_00015635"; gene_biotype "novel"; class_code "u"; transcript_id "TCONS_00015635"; gene_name "XLOC_014185"; transcript_biotype "lincRNA"
1	exon	287498349	287500555	-	exon_number "1"; gene_id "XLOC_014224"; transcript_name "TCONS_00015674"; gene_biotype "novel"; class_code "u"; transcript_id "TCONS_00015674"; gene_name "XLOC_014224"; transcript_biotype "lincRNA"
1	exon	287500584	287500881	-	exon_number "2"; gene_id "XLOC_014224"; transcript_name "TCONS_00015674"; gene_biotype "novel"; class_code "u"; transcript_id "TCONS_00015674"; gene_name "XLOC_014224"; transcript_biotype "lincRNA"
1	exon	288134011	288134031	-	nearest_ref "ENSOART00020010883"; exon_number "1"; gene_id "ENSOARG00020007059"; transcript_name "TCONS_00015771"; gene_biotype "protein_coding"; class_code "o"; transcript_id "TCONS_00015771"; gene_name "ITGB2"; transcript_biotype "sense_overlapping"
1	exon	288134100	288134145	-	nearest_ref "ENSOART00020010883"; exon_number "2"; gene_id "ENSOARG00020007059"; transcript_name "TCONS_00015771"; gene_biotype "protein_coding"; class_code "o"; transcript_id "TCONS_00015771"; gene_name "ITGB2"; transcript_biotype "sense_overlapping"
1	exon	288134222	288135817	-	nearest_ref "ENSOART00020010883"; exon_number "3"; gene_id "ENSOARG00020007059"; transcript_name "TCONS_00015771"; gene_biotype "protein_coding"; class_code "o"; transcript_id "TCONS_00015771"; gene_name "ITGB2"; transcript_biotype "sense_overlapping"
1	exon	288186329	288188853	-	exon_number "1"; gene_id "XLOC_014305"; transcript_name "TCONS_00015778"; gene_biotype "novel"; class_code "u"; transcript_id "TCONS_00015778"; gene_name "XLOC_014305"; transcript_biotype "lincRNA"
1	exon	288189281	288189414	-	exon_number "2"; gene_id "XLOC_014305"; transcript_name "TCONS_00015778"; gene_biotype "novel"; class_code "u"; transcript_id "TCONS_00015778"; gene_name "XLOC_014305"; transcript_biotype "lincRNA"
1	exon	288306260	288306717	-	nearest_ref "ENSOART00020011065"; exon_number "1"; gene_id "ENSOARG00020007231"; transcript_name "TCONS_00015797"; gene_biotype "protein_coding"; class_code "o"; transcript_id "TCONS_00015797"; gene_name "POFUT2"; transcript_biotype "sense_overlapping"
1	exon	288716516	288716648	-	nearest_ref "ENSOART00020011065"; exon_number "2"; gene_id "ENSOARG00020007231"; transcript_name "TCONS_00015797"; gene_biotype "protein_coding"; class_code "o"; transcript_id "TCONS_00015797"; gene_name "POFUT2"; transcript_biotype "sense_overlapping"
1	exon	288721284	288721997	-	exon_number "1"; gene_id "XLOC_014338"; transcript_name "TCONS_00015813"; gene_biotype "novel"; class_code "u"; transcript_id "TCONS_00015813"; gene_name "XLOC_014338"; transcript_biotype "lincRNA"
1	exon	288722090	288723073	-	exon_number "2"; gene_id "XLOC_014338"; transcript_name "TCONS_00015813"; gene_biotype "novel"; class_code "u"; transcript_id "TCONS_00015813"; gene_name "XLOC_014338"; transcript_biotype "lincRNA"
1	exon	288937203	288937410	-	nearest_ref "ENSOART00020012773"; exon_number "1"; gene_id "ENSOARG00020007496"; transcript_name "TCONS_00015838"; gene_biotype "protein_coding"; class_code "i"; transcript_id "TCONS_00015838"; gene_name "PCBP3"; transcript_biotype "sense_intronic"
1	exon	288937795	288943673	-	nearest_ref "ENSOART00020012773"; exon_number "2"; gene_id "ENSOARG00020007496"; transcript_name "TCONS_00015838"; gene_biotype "protein_coding"; class_code "i"; transcript_id "TCONS_00015838"; gene_name "PCBP3"; transcript_biotype "sense_intronic"
1	exon	289050299	289052334	-	nearest_ref "ENSOART00020013096"; exon_number "1"; gene_id "ENSOARG00020008540"; transcript_name "TCONS_00015855"; gene_biotype "protein_coding"; class_code "x"; transcript_id "TCONS_00015855"; gene_name "-"; transcript_biotype "antisense"
1	exon	289052419	289053032	-	nearest_ref "ENSOART00020013096"; exon_number "2"; gene_id "ENSOARG00020008540"; transcript_name "TCONS_00015855"; gene_biotype "protein_coding"; class_code "x"; transcript_id "TCONS_00015855"; gene_name "-"; transcript_biotype "antisense"
1	exon	289115767	289117348	-	exon_number "1"; gene_id "XLOC_014381"; transcript_name "TCONS_00015858"; gene_biotype "novel"; class_code "u"; transcript_id "TCONS_00015858"; gene_name "XLOC_014381"; transcript_biotype "lincRNA"
1	exon	289117381	289118065	-	exon_number "2"; gene_id "XLOC_014381"; transcript_name "TCONS_00015858"; gene_biotype "novel"; class_code "u"; transcript_id "TCONS_00015858"; gene_name "XLOC_014381"; transcript_biotype "lincRNA"
1	exon	289379604	289380363	-	nearest_ref "ENSOART00020014924"; exon_number "1"; gene_id "ENSOARG00020009684"; transcript_name "TCONS_00015892"; gene_biotype "lncRNA"; class_code "x"; transcript_id "TCONS_00015892"; gene_name "-"; transcript_biotype "antisense"
1	exon	289380779	289380795	-	nearest_ref "ENSOART00020014924"; exon_number "2"; gene_id "ENSOARG00020009684"; transcript_name "TCONS_00015892"; gene_biotype "lncRNA"; class_code "x"; transcript_id "TCONS_00015892"; gene_name "-"; transcript_biotype "antisense"
1	exon	289611455	289612202	-	nearest_ref "ENSOART00020021213"; exon_number "1"; gene_id "ENSOARG00020013896"; transcript_name "TCONS_00015928"; gene_biotype "protein_coding"; class_code "o"; transcript_id "TCONS_00015928"; gene_name "-"; transcript_biotype "sense_overlapping"
1	exon	289979457	289980873	-	nearest_ref "ENSOART00020021213"; exon_number "2"; gene_id "ENSOARG00020013896"; transcript_name "TCONS_00015928"; gene_biotype "protein_coding"; class_code "o"; transcript_id "TCONS_00015928"; gene_name "-"; transcript_biotype "sense_overlapping"
1	exon	289611649	289613215	-	nearest_ref "ENSOART00020020454"; exon_number "1"; gene_id "ENSOARG00020013409"; transcript_name "TCONS_00015930"; gene_biotype "protein_coding"; class_code "o"; transcript_id "TCONS_00015930"; gene_name "S100B"; transcript_biotype "sense_overlapping"
1	exon	289716202	289716614	-	nearest_ref "ENSOART00020020454"; exon_number "2"; gene_id "ENSOARG00020013409"; transcript_name "TCONS_00015930"; gene_biotype "protein_coding"; class_code "o"; transcript_id "TCONS_00015930"; gene_name "S100B"; transcript_biotype "sense_overlapping"
1	exon	289611649	289612202	-	nearest_ref "ENSOART00020020454"; exon_number "1"; gene_id "ENSOARG00020013409"; transcript_name "TCONS_00015929"; gene_biotype "protein_coding"; class_code "o"; transcript_id "TCONS_00015929"; gene_name "S100B"; transcript_biotype "sense_overlapping"
1	exon	289715177	289716614	-	nearest_ref "ENSOART00020020454"; exon_number "2"; gene_id "ENSOARG00020013409"; transcript_name "TCONS_00015929"; gene_biotype "protein_coding"; class_code "o"; transcript_id "TCONS_00015929"; gene_name "S100B"; transcript_biotype "sense_overlapping"
1	exon	289611649	289612781	-	nearest_ref "ENSOART00020021213"; exon_number "1"; gene_id "ENSOARG00020013896"; transcript_name "TCONS_00015931"; gene_biotype "protein_coding"; class_code "o"; transcript_id "TCONS_00015931"; gene_name "-"; transcript_biotype "sense_overlapping"
1	exon	289979990	289980873	-	nearest_ref "ENSOART00020021213"; exon_number "2"; gene_id "ENSOARG00020013896"; transcript_name "TCONS_00015931"; gene_biotype "protein_coding"; class_code "o"; transcript_id "TCONS_00015931"; gene_name "-"; transcript_biotype "sense_overlapping"
1	exon	289902063	289902521	-	exon_number "1"; gene_id "XLOC_014441"; transcript_name "TCONS_00015935"; gene_biotype "novel"; class_code "u"; transcript_id "TCONS_00015935"; gene_name "XLOC_014441"; transcript_biotype "lincRNA"
1	exon	289902545	289903173	-	exon_number "2"; gene_id "XLOC_014441"; transcript_name "TCONS_00015935"; gene_biotype "novel"; class_code "u"; transcript_id "TCONS_00015935"; gene_name "XLOC_014441"; transcript_biotype "lincRNA"
1	exon	289904070	289904767	-	exon_number "1"; gene_id "XLOC_014442"; transcript_name "TCONS_00015937"; gene_biotype "novel"; class_code "u"; transcript_id "TCONS_00015937"; gene_name "XLOC_014442"; transcript_biotype "lincRNA"
1	exon	289904854	289905386	-	exon_number "2"; gene_id "XLOC_014442"; transcript_name "TCONS_00015937"; gene_biotype "novel"; class_code "u"; transcript_id "TCONS_00015937"; gene_name "XLOC_014442"; transcript_biotype "lincRNA"
1	exon	292259736	292261512	-	nearest_ref "ENSOART00020023718"; exon_number "1"; gene_id "ENSOARG00020015398"; transcript_name "TCONS_00016036"; gene_biotype "protein_coding"; class_code "i"; transcript_id "TCONS_00016036"; gene_name "SIM2"; transcript_biotype "sense_intronic"
1	exon	292261604	292262011	-	nearest_ref "ENSOART00020023718"; exon_number "2"; gene_id "ENSOARG00020015398"; transcript_name "TCONS_00016036"; gene_biotype "protein_coding"; class_code "i"; transcript_id "TCONS_00016036"; gene_name "SIM2"; transcript_biotype "sense_intronic"
1	exon	292433262	292433487	-	nearest_ref "ENSOART00020023854"; exon_number "1"; gene_id "ENSOARG00020015556"; transcript_name "TCONS_00016047"; gene_biotype "lncRNA"; class_code "o"; transcript_id "TCONS_00016047"; gene_name "-"; transcript_biotype "sense_overlapping"
1	exon	292490578	292490719	-	nearest_ref "ENSOART00020023854"; exon_number "2"; gene_id "ENSOARG00020015556"; transcript_name "TCONS_00016047"; gene_biotype "lncRNA"; class_code "o"; transcript_id "TCONS_00016047"; gene_name "-"; transcript_biotype "sense_overlapping"
1	exon	292559726	292560245	-	nearest_ref "ENSOART00020024162"; exon_number "1"; gene_id "ENSOARG00020015790"; transcript_name "TCONS_00016057"; gene_biotype "protein_coding"; class_code "o"; transcript_id "TCONS_00016057"; gene_name "PIGP"; transcript_biotype "sense_overlapping"
1	exon	292560266	292562165	-	nearest_ref "ENSOART00020024162"; exon_number "2"; gene_id "ENSOARG00020015790"; transcript_name "TCONS_00016057"; gene_biotype "protein_coding"; class_code "o"; transcript_id "TCONS_00016057"; gene_name "PIGP"; transcript_biotype "sense_overlapping"
1	exon	292967427	292967470	-	exon_number "1"; gene_id "XLOC_014575"; transcript_name "TCONS_00016083"; gene_biotype "novel"; class_code "u"; transcript_id "TCONS_00016083"; gene_name "XLOC_014575"; transcript_biotype "lincRNA"
1	exon	292967707	292968565	-	exon_number "2"; gene_id "XLOC_014575"; transcript_name "TCONS_00016083"; gene_biotype "novel"; class_code "u"; transcript_id "TCONS_00016083"; gene_name "XLOC_014575"; transcript_biotype "lincRNA"
1	exon	292984930	292986095	-	exon_number "1"; gene_id "XLOC_014579"; transcript_name "TCONS_00016087"; gene_biotype "novel"; class_code "u"; transcript_id "TCONS_00016087"; gene_name "XLOC_014579"; transcript_biotype "lincRNA"
1	exon	292986202	292986613	-	exon_number "2"; gene_id "XLOC_014579"; transcript_name "TCONS_00016087"; gene_biotype "novel"; class_code "u"; transcript_id "TCONS_00016087"; gene_name "XLOC_014579"; transcript_biotype "lincRNA"
1	exon	293027330	293027803	-	exon_number "1"; gene_id "XLOC_014581"; transcript_name "TCONS_00016090"; gene_biotype "novel"; class_code "u"; transcript_id "TCONS_00016090"; gene_name "XLOC_014581"; transcript_biotype "lincRNA"
1	exon	293055852	293056210	-	exon_number "2"; gene_id "XLOC_014581"; transcript_name "TCONS_00016090"; gene_biotype "novel"; class_code "u"; transcript_id "TCONS_00016090"; gene_name "XLOC_014581"; transcript_biotype "lincRNA"
1	exon	293027439	293028083	-	exon_number "1"; gene_id "XLOC_014581"; transcript_name "TCONS_00016091"; gene_biotype "novel"; class_code "u"; transcript_id "TCONS_00016091"; gene_name "XLOC_014581"; transcript_biotype "lincRNA"
1	exon	293056129	293056193	-	exon_number "2"; gene_id "XLOC_014581"; transcript_name "TCONS_00016091"; gene_biotype "novel"; class_code "u"; transcript_id "TCONS_00016091"; gene_name "XLOC_014581"; transcript_biotype "lincRNA"
1	exon	293158341	293159086	-	exon_number "1"; gene_id "XLOC_014582"; transcript_name "TCONS_00016092"; gene_biotype "novel"; class_code "u"; transcript_id "TCONS_00016092"; gene_name "XLOC_014582"; transcript_biotype "lincRNA"
1	exon	293183242	293183307	-	exon_number "2"; gene_id "XLOC_014582"; transcript_name "TCONS_00016092"; gene_biotype "novel"; class_code "u"; transcript_id "TCONS_00016092"; gene_name "XLOC_014582"; transcript_biotype "lincRNA"
1	exon	293164045	293164591	-	exon_number "1"; gene_id "XLOC_014583"; transcript_name "TCONS_00016094"; gene_biotype "novel"; class_code "u"; transcript_id "TCONS_00016094"; gene_name "XLOC_014583"; transcript_biotype "lincRNA"
1	exon	293188629	293188839	-	exon_number "2"; gene_id "XLOC_014583"; transcript_name "TCONS_00016094"; gene_biotype "novel"; class_code "u"; transcript_id "TCONS_00016094"; gene_name "XLOC_014583"; transcript_biotype "lincRNA"
1	exon	293164045	293164236	-	exon_number "1"; gene_id "XLOC_014583"; transcript_name "TCONS_00016093"; gene_biotype "novel"; class_code "u"; transcript_id "TCONS_00016093"; gene_name "XLOC_014583"; transcript_biotype "lincRNA"
1	exon	293188275	293188839	-	exon_number "2"; gene_id "XLOC_014583"; transcript_name "TCONS_00016093"; gene_biotype "novel"; class_code "u"; transcript_id "TCONS_00016093"; gene_name "XLOC_014583"; transcript_biotype "lincRNA"
1	exon	293164045	293164356	-	exon_number "1"; gene_id "XLOC_014583"; transcript_name "TCONS_00016095"; gene_biotype "novel"; class_code "u"; transcript_id "TCONS_00016095"; gene_name "XLOC_014583"; transcript_biotype "lincRNA"
1	exon	293188395	293189268	-	exon_number "2"; gene_id "XLOC_014583"; transcript_name "TCONS_00016095"; gene_biotype "novel"; class_code "u"; transcript_id "TCONS_00016095"; gene_name "XLOC_014583"; transcript_biotype "lincRNA"
1	exon	293230078	293230738	-	exon_number "1"; gene_id "XLOC_014584"; transcript_name "TCONS_00016096"; gene_biotype "novel"; class_code "u"; transcript_id "TCONS_00016096"; gene_name "XLOC_014584"; transcript_biotype "lincRNA"
1	exon	293230762	293231385	-	exon_number "2"; gene_id "XLOC_014584"; transcript_name "TCONS_00016096"; gene_biotype "novel"; class_code "u"; transcript_id "TCONS_00016096"; gene_name "XLOC_014584"; transcript_biotype "lincRNA"
1	exon	293606165	293608554	-	exon_number "1"; gene_id "XLOC_014609"; transcript_name "TCONS_00016121"; gene_biotype "novel"; class_code "u"; transcript_id "TCONS_00016121"; gene_name "XLOC_014609"; transcript_biotype "lincRNA"
1	exon	293608900	293608963	-	exon_number "2"; gene_id "XLOC_014609"; transcript_name "TCONS_00016121"; gene_biotype "novel"; class_code "u"; transcript_id "TCONS_00016121"; gene_name "XLOC_014609"; transcript_biotype "lincRNA"
1	exon	294442313	294443289	-	exon_number "1"; gene_id "XLOC_014645"; transcript_name "TCONS_00016159"; gene_biotype "novel"; class_code "u"; transcript_id "TCONS_00016159"; gene_name "XLOC_014645"; transcript_biotype "lincRNA"
1	exon	294443338	294443433	-	exon_number "2"; gene_id "XLOC_014645"; transcript_name "TCONS_00016159"; gene_biotype "novel"; class_code "u"; transcript_id "TCONS_00016159"; gene_name "XLOC_014645"; transcript_biotype "lincRNA"
1	exon	294966245	294966555	-	nearest_ref "ENSOART00020028513"; exon_number "1"; gene_id "ENSOARG00020018400"; transcript_name "TCONS_00016182"; gene_biotype "protein_coding"; class_code "x"; transcript_id "TCONS_00016182"; gene_name "PIK3R4"; transcript_biotype "antisense"
1	exon	295086892	295087543	-	nearest_ref "ENSOART00020028513"; exon_number "2"; gene_id "ENSOARG00020018400"; transcript_name "TCONS_00016182"; gene_biotype "protein_coding"; class_code "x"; transcript_id "TCONS_00016182"; gene_name "PIK3R4"; transcript_biotype "antisense"
1	exon	295840187	295841080	-	nearest_ref "ENSOART00020029551"; exon_number "1"; gene_id "ENSOARG00020019235"; transcript_name "TCONS_00016208"; gene_biotype "protein_coding"; class_code "x"; transcript_id "TCONS_00016208"; gene_name "CAPN7"; transcript_biotype "antisense"
1	exon	295841136	295841471	-	nearest_ref "ENSOART00020029551"; exon_number "2"; gene_id "ENSOARG00020019235"; transcript_name "TCONS_00016208"; gene_biotype "protein_coding"; class_code "x"; transcript_id "TCONS_00016208"; gene_name "CAPN7"; transcript_biotype "antisense"
1	exon	295900741	295901995	-	nearest_ref "ENSOART00020029806"; exon_number "1"; gene_id "ENSOARG00020019355"; transcript_name "TCONS_00016214"; gene_biotype "protein_coding"; class_code "i"; transcript_id "TCONS_00016214"; gene_name "SH3BP5"; transcript_biotype "sense_intronic"
1	exon	295902038	295904128	-	nearest_ref "ENSOART00020029806"; exon_number "2"; gene_id "ENSOARG00020019355"; transcript_name "TCONS_00016214"; gene_biotype "protein_coding"; class_code "i"; transcript_id "TCONS_00016214"; gene_name "SH3BP5"; transcript_biotype "sense_intronic"
1	exon	295932550	295933737	-	exon_number "1"; gene_id "XLOC_014697"; transcript_name "TCONS_00016221"; gene_biotype "novel"; class_code "u"; transcript_id "TCONS_00016221"; gene_name "XLOC_014697"; transcript_biotype "lincRNA"
1	exon	295933765	295933938	-	exon_number "2"; gene_id "XLOC_014697"; transcript_name "TCONS_00016221"; gene_biotype "novel"; class_code "u"; transcript_id "TCONS_00016221"; gene_name "XLOC_014697"; transcript_biotype "lincRNA"
1	exon	296269641	296270079	-	nearest_ref "ENSOART00020031911"; exon_number "1"; gene_id "ENSOARG00020020641"; transcript_name "TCONS_00016265"; gene_biotype "protein_coding"; class_code "i"; transcript_id "TCONS_00016265"; gene_name "BTD"; transcript_biotype "sense_intronic"
1	exon	296270103	296272913	-	nearest_ref "ENSOART00020031911"; exon_number "2"; gene_id "ENSOARG00020020641"; transcript_name "TCONS_00016265"; gene_biotype "protein_coding"; class_code "i"; transcript_id "TCONS_00016265"; gene_name "BTD"; transcript_biotype "sense_intronic"
1	exon	296291381	296292607	-	nearest_ref "ENSOART00020031911"; exon_number "1"; gene_id "ENSOARG00020020641"; transcript_name "TCONS_00016269"; gene_biotype "protein_coding"; class_code "i"; transcript_id "TCONS_00016269"; gene_name "BTD"; transcript_biotype "sense_intronic"
1	exon	296292656	296293103	-	nearest_ref "ENSOART00020031911"; exon_number "2"; gene_id "ENSOARG00020020641"; transcript_name "TCONS_00016269"; gene_biotype "protein_coding"; class_code "i"; transcript_id "TCONS_00016269"; gene_name "BTD"; transcript_biotype "sense_intronic"
1	exon	296904031	296905359	-	nearest_ref "ENSOART00020033218"; exon_number "1"; gene_id "ENSOARG00020021467"; transcript_name "TCONS_00016315"; gene_biotype "protein_coding"; class_code "i"; transcript_id "TCONS_00016315"; gene_name "OXNAD1"; transcript_biotype "sense_intronic"
1	exon	296905436	296907182	-	nearest_ref "ENSOART00020033218"; exon_number "2"; gene_id "ENSOARG00020021467"; transcript_name "TCONS_00016315"; gene_biotype "protein_coding"; class_code "i"; transcript_id "TCONS_00016315"; gene_name "OXNAD1"; transcript_biotype "sense_intronic"
1	exon	296939355	296941587	-	nearest_ref "ENSOART00020033285"; exon_number "1"; gene_id "ENSOARG00020021528"; transcript_name "TCONS_00016320"; gene_biotype "protein_coding"; class_code "o"; transcript_id "TCONS_00016320"; gene_name "RFTN1"; transcript_biotype "sense_overlapping"
1	exon	297195048	297195188	-	nearest_ref "ENSOART00020033285"; exon_number "2"; gene_id "ENSOARG00020021528"; transcript_name "TCONS_00016320"; gene_biotype "protein_coding"; class_code "o"; transcript_id "TCONS_00016320"; gene_name "RFTN1"; transcript_biotype "sense_overlapping"
1	exon	297161974	297162199	-	nearest_ref "ENSOART00020033285"; exon_number "1"; gene_id "ENSOARG00020021528"; transcript_name "TCONS_00016321"; gene_biotype "protein_coding"; class_code "i"; transcript_id "TCONS_00016321"; gene_name "RFTN1"; transcript_biotype "sense_intronic"
1	exon	297162220	297163525	-	nearest_ref "ENSOART00020033285"; exon_number "2"; gene_id "ENSOARG00020021528"; transcript_name "TCONS_00016321"; gene_biotype "protein_coding"; class_code "i"; transcript_id "TCONS_00016321"; gene_name "RFTN1"; transcript_biotype "sense_intronic"
1	exon	297518362	297518394	-	nearest_ref "ENSOART00020033556"; exon_number "1"; gene_id "ENSOARG00020021690"; transcript_name "TCONS_00016370"; gene_biotype "protein_coding"; class_code "i"; transcript_id "TCONS_00016370"; gene_name "PLCL2"; transcript_biotype "sense_intronic"
1	exon	297518415	297520503	-	nearest_ref "ENSOART00020033556"; exon_number "2"; gene_id "ENSOARG00020021690"; transcript_name "TCONS_00016370"; gene_biotype "protein_coding"; class_code "i"; transcript_id "TCONS_00016370"; gene_name "PLCL2"; transcript_biotype "sense_intronic"
1	exon	297715710	297716682	-	nearest_ref "ENSOART00020033743"; exon_number "1"; gene_id "ENSOARG00020021801"; transcript_name "TCONS_00016419"; gene_biotype "protein_coding"; class_code "i"; transcript_id "TCONS_00016419"; gene_name "TBC1D5"; transcript_biotype "sense_intronic"
1	exon	297716709	297716815	-	nearest_ref "ENSOART00020033743"; exon_number "2"; gene_id "ENSOARG00020021801"; transcript_name "TCONS_00016419"; gene_biotype "protein_coding"; class_code "i"; transcript_id "TCONS_00016419"; gene_name "TBC1D5"; transcript_biotype "sense_intronic"
1	exon	297716999	297718263	-	nearest_ref "ENSOART00020033743"; exon_number "3"; gene_id "ENSOARG00020021801"; transcript_name "TCONS_00016419"; gene_biotype "protein_coding"; class_code "i"; transcript_id "TCONS_00016419"; gene_name "TBC1D5"; transcript_biotype "sense_intronic"
1	exon	297715710	297716773	-	nearest_ref "ENSOART00020033743"; exon_number "1"; gene_id "ENSOARG00020021801"; transcript_name "TCONS_00016418"; gene_biotype "protein_coding"; class_code "i"; transcript_id "TCONS_00016418"; gene_name "TBC1D5"; transcript_biotype "sense_intronic"
1	exon	297716999	297718263	-	nearest_ref "ENSOART00020033743"; exon_number "2"; gene_id "ENSOARG00020021801"; transcript_name "TCONS_00016418"; gene_biotype "protein_coding"; class_code "i"; transcript_id "TCONS_00016418"; gene_name "TBC1D5"; transcript_biotype "sense_intronic"
1	exon	297764317	297766207	-	nearest_ref "ENSOART00020033743"; exon_number "1"; gene_id "ENSOARG00020021801"; transcript_name "TCONS_00016435"; gene_biotype "protein_coding"; class_code "i"; transcript_id "TCONS_00016435"; gene_name "TBC1D5"; transcript_biotype "sense_intronic"
1	exon	297766309	297767856	-	nearest_ref "ENSOART00020033743"; exon_number "2"; gene_id "ENSOARG00020021801"; transcript_name "TCONS_00016435"; gene_biotype "protein_coding"; class_code "i"; transcript_id "TCONS_00016435"; gene_name "TBC1D5"; transcript_biotype "sense_intronic"
1	exon	299695822	299696802	-	exon_number "1"; gene_id "XLOC_015010"; transcript_name "TCONS_00016553"; gene_biotype "novel"; class_code "u"; transcript_id "TCONS_00016553"; gene_name "XLOC_015010"; transcript_biotype "lincRNA"
1	exon	299696823	299696864	-	exon_number "2"; gene_id "XLOC_015010"; transcript_name "TCONS_00016553"; gene_biotype "novel"; class_code "u"; transcript_id "TCONS_00016553"; gene_name "XLOC_015010"; transcript_biotype "lincRNA"
1	exon	299697662	299698211	-	exon_number "3"; gene_id "XLOC_015010"; transcript_name "TCONS_00016553"; gene_biotype "novel"; class_code "u"; transcript_id "TCONS_00016553"; gene_name "XLOC_015010"; transcript_biotype "lincRNA"
1	exon	299877192	299877424	-	nearest_ref "ENSOART00020034529"; exon_number "1"; gene_id "ENSOARG00020022125"; transcript_name "TCONS_00016565"; gene_biotype "lncRNA"; class_code "x"; transcript_id "TCONS_00016565"; gene_name "-"; transcript_biotype "antisense"
1	exon	300198311	300198853	-	nearest_ref "ENSOART00020034529"; exon_number "2"; gene_id "ENSOARG00020022125"; transcript_name "TCONS_00016565"; gene_biotype "lncRNA"; class_code "x"; transcript_id "TCONS_00016565"; gene_name "-"; transcript_biotype "antisense"
1	exon	300089502	300089925	-	nearest_ref "ENSOART00020034529"; exon_number "1"; gene_id "ENSOARG00020022125"; transcript_name "TCONS_00016575"; gene_biotype "lncRNA"; class_code "i"; transcript_id "TCONS_00016575"; gene_name "-"; transcript_biotype "sense_intronic"
1	exon	300094436	300095111	-	nearest_ref "ENSOART00020034529"; exon_number "2"; gene_id "ENSOARG00020022125"; transcript_name "TCONS_00016575"; gene_biotype "lncRNA"; class_code "i"; transcript_id "TCONS_00016575"; gene_name "-"; transcript_biotype "sense_intronic"
1	exon	300290006	300290433	-	nearest_ref "ENSOART00020034529"; exon_number "1"; gene_id "ENSOARG00020022125"; transcript_name "TCONS_00016592"; gene_biotype "lncRNA"; class_code "i"; transcript_id "TCONS_00016592"; gene_name "-"; transcript_biotype "sense_intronic"
1	exon	300290657	300291124	-	nearest_ref "ENSOART00020034529"; exon_number "2"; gene_id "ENSOARG00020022125"; transcript_name "TCONS_00016592"; gene_biotype "lncRNA"; class_code "i"; transcript_id "TCONS_00016592"; gene_name "-"; transcript_biotype "sense_intronic"
1	exon	300703519	300704027	-	exon_number "1"; gene_id "XLOC_015075"; transcript_name "TCONS_00016619"; gene_biotype "novel"; class_code "u"; transcript_id "TCONS_00016619"; gene_name "XLOC_015075"; transcript_biotype "lincRNA"
1	exon	300704085	300704655	-	exon_number "2"; gene_id "XLOC_015075"; transcript_name "TCONS_00016619"; gene_biotype "novel"; class_code "u"; transcript_id "TCONS_00016619"; gene_name "XLOC_015075"; transcript_biotype "lincRNA"
1	exon	301008158	301009110	-	nearest_ref "ENSOART00020000405"; exon_number "1"; gene_id "ENSOARG00020000211"; transcript_name "TCONS_00016656"; gene_biotype "protein_coding"; class_code "i"; transcript_id "TCONS_00016656"; gene_name "KAT2B"; transcript_biotype "sense_intronic"
1	exon	301009367	301009790	-	nearest_ref "ENSOART00020000405"; exon_number "2"; gene_id "ENSOARG00020000211"; transcript_name "TCONS_00016656"; gene_biotype "protein_coding"; class_code "i"; transcript_id "TCONS_00016656"; gene_name "KAT2B"; transcript_biotype "sense_intronic"
1	exon	301019939	301020581	-	nearest_ref "ENSOART00020000405"; exon_number "1"; gene_id "ENSOARG00020000211"; transcript_name "TCONS_00016660"; gene_biotype "protein_coding"; class_code "i"; transcript_id "TCONS_00016660"; gene_name "KAT2B"; transcript_biotype "sense_intronic"
1	exon	301020835	301021482	-	nearest_ref "ENSOART00020000405"; exon_number "2"; gene_id "ENSOARG00020000211"; transcript_name "TCONS_00016660"; gene_biotype "protein_coding"; class_code "i"; transcript_id "TCONS_00016660"; gene_name "KAT2B"; transcript_biotype "sense_intronic"
10	exon	1163	1391	+	exon_number "1"; gene_id "XLOC_015134"; transcript_name "TCONS_00016679"; gene_biotype "novel"; class_code "u"; transcript_id "TCONS_00016679"; gene_name "XLOC_015134"; transcript_biotype "lincRNA"
10	exon	3000	3552	+	exon_number "2"; gene_id "XLOC_015134"; transcript_name "TCONS_00016679"; gene_biotype "novel"; class_code "u"; transcript_id "TCONS_00016679"; gene_name "XLOC_015134"; transcript_biotype "lincRNA"
10	exon	15001	15675	+	exon_number "3"; gene_id "XLOC_015134"; transcript_name "TCONS_00016679"; gene_biotype "novel"; class_code "u"; transcript_id "TCONS_00016679"; gene_name "XLOC_015134"; transcript_biotype "lincRNA"
10	exon	15824	16230	+	exon_number "4"; gene_id "XLOC_015134"; transcript_name "TCONS_00016679"; gene_biotype "novel"; class_code "u"; transcript_id "TCONS_00016679"; gene_name "XLOC_015134"; transcript_biotype "lincRNA"
10	exon	15510	15673	+	exon_number "1"; gene_id "XLOC_015134"; transcript_name "TCONS_00016680"; gene_biotype "novel"; class_code "u"; transcript_id "TCONS_00016680"; gene_name "XLOC_015134"; transcript_biotype "lincRNA"
10	exon	16016	16057	+	exon_number "2"; gene_id "XLOC_015134"; transcript_name "TCONS_00016680"; gene_biotype "novel"; class_code "u"; transcript_id "TCONS_00016680"; gene_name "XLOC_015134"; transcript_biotype "lincRNA"
10	exon	2325667	2325927	+	exon_number "1"; gene_id "XLOC_015170"; transcript_name "TCONS_00016716"; gene_biotype "novel"; class_code "u"; transcript_id "TCONS_00016716"; gene_name "XLOC_015170"; transcript_biotype "lincRNA"
10	exon	2366506	2367559	+	exon_number "2"; gene_id "XLOC_015170"; transcript_name "TCONS_00016716"; gene_biotype "novel"; class_code "u"; transcript_id "TCONS_00016716"; gene_name "XLOC_015170"; transcript_biotype "lincRNA"
10	exon	2922725	2923054	+	nearest_ref "ENSOART00020005674"; exon_number "1"; gene_id "ENSOARG00020003718"; transcript_name "TCONS_00016723"; gene_biotype "snRNA"; class_code "x"; transcript_id "TCONS_00016723"; gene_name "U6"; transcript_biotype "antisense"
10	exon	2967472	2968342	+	nearest_ref "ENSOART00020005674"; exon_number "2"; gene_id "ENSOARG00020003718"; transcript_name "TCONS_00016723"; gene_biotype "snRNA"; class_code "x"; transcript_id "TCONS_00016723"; gene_name "U6"; transcript_biotype "antisense"
10	exon	3789685	3790052	+	exon_number "1"; gene_id "XLOC_015214"; transcript_name "TCONS_00016761"; gene_biotype "novel"; class_code "u"; transcript_id "TCONS_00016761"; gene_name "XLOC_015214"; transcript_biotype "lincRNA"
10	exon	3790073	3790579	+	exon_number "2"; gene_id "XLOC_015214"; transcript_name "TCONS_00016761"; gene_biotype "novel"; class_code "u"; transcript_id "TCONS_00016761"; gene_name "XLOC_015214"; transcript_biotype "lincRNA"
10	exon	7069677	7069825	+	exon_number "1"; gene_id "XLOC_015253"; transcript_name "TCONS_00016800"; gene_biotype "novel"; class_code "u"; transcript_id "TCONS_00016800"; gene_name "XLOC_015253"; transcript_biotype "lincRNA"
10	exon	7090858	7091323	+	exon_number "2"; gene_id "XLOC_015253"; transcript_name "TCONS_00016800"; gene_biotype "novel"; class_code "u"; transcript_id "TCONS_00016800"; gene_name "XLOC_015253"; transcript_biotype "lincRNA"
10	exon	7985658	7986269	+	exon_number "1"; gene_id "XLOC_015267"; transcript_name "TCONS_00016814"; gene_biotype "novel"; class_code "u"; transcript_id "TCONS_00016814"; gene_name "XLOC_015267"; transcript_biotype "lincRNA"
10	exon	8036471	8036918	+	exon_number "2"; gene_id "XLOC_015267"; transcript_name "TCONS_00016814"; gene_biotype "novel"; class_code "u"; transcript_id "TCONS_00016814"; gene_name "XLOC_015267"; transcript_biotype "lincRNA"
10	exon	9035973	9036020	+	exon_number "1"; gene_id "XLOC_015277"; transcript_name "TCONS_00016824"; gene_biotype "novel"; class_code "u"; transcript_id "TCONS_00016824"; gene_name "XLOC_015277"; transcript_biotype "lincRNA"
10	exon	9059815	9060846	+	exon_number "2"; gene_id "XLOC_015277"; transcript_name "TCONS_00016824"; gene_biotype "novel"; class_code "u"; transcript_id "TCONS_00016824"; gene_name "XLOC_015277"; transcript_biotype "lincRNA"
10	exon	9220846	9221137	+	exon_number "1"; gene_id "XLOC_015281"; transcript_name "TCONS_00016828"; gene_biotype "novel"; class_code "u"; transcript_id "TCONS_00016828"; gene_name "XLOC_015281"; transcript_biotype "lincRNA"
10	exon	9282802	9283004	+	exon_number "2"; gene_id "XLOC_015281"; transcript_name "TCONS_00016828"; gene_biotype "novel"; class_code "u"; transcript_id "TCONS_00016828"; gene_name "XLOC_015281"; transcript_biotype "lincRNA"
10	exon	9300774	9300919	+	exon_number "3"; gene_id "XLOC_015281"; transcript_name "TCONS_00016828"; gene_biotype "novel"; class_code "u"; transcript_id "TCONS_00016828"; gene_name "XLOC_015281"; transcript_biotype "lincRNA"
10	exon	9282413	9282826	+	exon_number "1"; gene_id "XLOC_015281"; transcript_name "TCONS_00016830"; gene_biotype "novel"; class_code "u"; transcript_id "TCONS_00016830"; gene_name "XLOC_015281"; transcript_biotype "lincRNA"
10	exon	9300597	9300919	+	exon_number "2"; gene_id "XLOC_015281"; transcript_name "TCONS_00016830"; gene_biotype "novel"; class_code "u"; transcript_id "TCONS_00016830"; gene_name "XLOC_015281"; transcript_biotype "lincRNA"
10	exon	9282413	9282725	+	exon_number "1"; gene_id "XLOC_015281"; transcript_name "TCONS_00016831"; gene_biotype "novel"; class_code "u"; transcript_id "TCONS_00016831"; gene_name "XLOC_015281"; transcript_biotype "lincRNA"
10	exon	9300497	9300572	+	exon_number "2"; gene_id "XLOC_015281"; transcript_name "TCONS_00016831"; gene_biotype "novel"; class_code "u"; transcript_id "TCONS_00016831"; gene_name "XLOC_015281"; transcript_biotype "lincRNA"
10	exon	9314394	9314976	+	exon_number "3"; gene_id "XLOC_015281"; transcript_name "TCONS_00016831"; gene_biotype "novel"; class_code "u"; transcript_id "TCONS_00016831"; gene_name "XLOC_015281"; transcript_biotype "lincRNA"
10	exon	14340423	14342014	+	nearest_ref "ENSOART00020008941"; exon_number "1"; gene_id "ENSOARG00020005790"; transcript_name "TCONS_00016953"; gene_biotype "protein_coding"; class_code "o"; transcript_id "TCONS_00016953"; gene_name "DGKH"; transcript_biotype "sense_overlapping"
10	exon	14342289	14342596	+	nearest_ref "ENSOART00020008941"; exon_number "2"; gene_id "ENSOARG00020005790"; transcript_name "TCONS_00016953"; gene_biotype "protein_coding"; class_code "o"; transcript_id "TCONS_00016953"; gene_name "DGKH"; transcript_biotype "sense_overlapping"
10	exon	14340423	14342014	+	nearest_ref "ENSOART00020008941"; exon_number "1"; gene_id "ENSOARG00020005790"; transcript_name "TCONS_00016955"; gene_biotype "protein_coding"; class_code "o"; transcript_id "TCONS_00016955"; gene_name "DGKH"; transcript_biotype "sense_overlapping"
10	exon	14342136	14342689	+	nearest_ref "ENSOART00020008941"; exon_number "2"; gene_id "ENSOARG00020005790"; transcript_name "TCONS_00016955"; gene_biotype "protein_coding"; class_code "o"; transcript_id "TCONS_00016955"; gene_name "DGKH"; transcript_biotype "sense_overlapping"
10	exon	18065116	18065696	+	exon_number "1"; gene_id "XLOC_015497"; transcript_name "TCONS_00017056"; gene_biotype "novel"; class_code "u"; transcript_id "TCONS_00017056"; gene_name "XLOC_015497"; transcript_biotype "lincRNA"
10	exon	18090004	18090362	+	exon_number "2"; gene_id "XLOC_015497"; transcript_name "TCONS_00017056"; gene_biotype "novel"; class_code "u"; transcript_id "TCONS_00017056"; gene_name "XLOC_015497"; transcript_biotype "lincRNA"
10	exon	18076873	18077280	+	exon_number "1"; gene_id "XLOC_015498"; transcript_name "TCONS_00017057"; gene_biotype "novel"; class_code "u"; transcript_id "TCONS_00017057"; gene_name "XLOC_015498"; transcript_biotype "lincRNA"
10	exon	18103182	18103693	+	exon_number "2"; gene_id "XLOC_015498"; transcript_name "TCONS_00017057"; gene_biotype "novel"; class_code "u"; transcript_id "TCONS_00017057"; gene_name "XLOC_015498"; transcript_biotype "lincRNA"
10	exon	21740037	21740874	+	exon_number "1"; gene_id "XLOC_015602"; transcript_name "TCONS_00017163"; gene_biotype "novel"; class_code "u"; transcript_id "TCONS_00017163"; gene_name "XLOC_015602"; transcript_biotype "lincRNA"
10	exon	21740925	21741286	+	exon_number "2"; gene_id "XLOC_015602"; transcript_name "TCONS_00017163"; gene_biotype "novel"; class_code "u"; transcript_id "TCONS_00017163"; gene_name "XLOC_015602"; transcript_biotype "lincRNA"
10	exon	23911133	23911530	+	nearest_ref "ENSOART00020005750"; exon_number "1"; gene_id "ENSOARG00020003773"; transcript_name "TCONS_00017246"; gene_biotype "protein_coding"; class_code "x"; transcript_id "TCONS_00017246"; gene_name "CKAP2"; transcript_biotype "antisense"
10	exon	23911561	23912574	+	nearest_ref "ENSOART00020005750"; exon_number "2"; gene_id "ENSOARG00020003773"; transcript_name "TCONS_00017246"; gene_biotype "protein_coding"; class_code "x"; transcript_id "TCONS_00017246"; gene_name "CKAP2"; transcript_biotype "antisense"
10	exon	23911133	23911535	+	nearest_ref "ENSOART00020005750"; exon_number "1"; gene_id "ENSOARG00020003773"; transcript_name "TCONS_00017245"; gene_biotype "protein_coding"; class_code "x"; transcript_id "TCONS_00017245"; gene_name "CKAP2"; transcript_biotype "antisense"
10	exon	23911561	23912574	+	nearest_ref "ENSOART00020005750"; exon_number "2"; gene_id "ENSOARG00020003773"; transcript_name "TCONS_00017245"; gene_biotype "protein_coding"; class_code "x"; transcript_id "TCONS_00017245"; gene_name "CKAP2"; transcript_biotype "antisense"
10	exon	23931489	23931700	+	nearest_ref "ENSOART00020005794"; exon_number "1"; gene_id "ENSOARG00020003792"; transcript_name "TCONS_00017249"; gene_biotype "protein_coding"; class_code "o"; transcript_id "TCONS_00017249"; gene_name "VPS36"; transcript_biotype "sense_overlapping"
10	exon	23931810	23932083	+	nearest_ref "ENSOART00020005794"; exon_number "2"; gene_id "ENSOARG00020003792"; transcript_name "TCONS_00017249"; gene_biotype "protein_coding"; class_code "o"; transcript_id "TCONS_00017249"; gene_name "VPS36"; transcript_biotype "sense_overlapping"
10	exon	26358981	26359012	+	exon_number "1"; gene_id "XLOC_015757"; transcript_name "TCONS_00017331"; gene_biotype "novel"; class_code "u"; transcript_id "TCONS_00017331"; gene_name "XLOC_015757"; transcript_biotype "lincRNA"
10	exon	26359275	26361295	+	exon_number "2"; gene_id "XLOC_015757"; transcript_name "TCONS_00017331"; gene_biotype "novel"; class_code "u"; transcript_id "TCONS_00017331"; gene_name "XLOC_015757"; transcript_biotype "lincRNA"
10	exon	27097265	27097462	+	nearest_ref "ENSOART00020008433"; exon_number "1"; gene_id "ENSOARG00020005453"; transcript_name "TCONS_00017339"; gene_biotype "lncRNA"; class_code "o"; transcript_id "TCONS_00017339"; gene_name "-"; transcript_biotype "sense_overlapping"
10	exon	27125591	27126304	+	nearest_ref "ENSOART00020008433"; exon_number "2"; gene_id "ENSOARG00020005453"; transcript_name "TCONS_00017339"; gene_biotype "lncRNA"; class_code "o"; transcript_id "TCONS_00017339"; gene_name "-"; transcript_biotype "sense_overlapping"
10	exon	27097265	27097414	+	nearest_ref "ENSOART00020008433"; exon_number "1"; gene_id "ENSOARG00020005453"; transcript_name "TCONS_00017340"; gene_biotype "lncRNA"; class_code "o"; transcript_id "TCONS_00017340"; gene_name "-"; transcript_biotype "sense_overlapping"
10	exon	27125543	27126336	+	nearest_ref "ENSOART00020008433"; exon_number "2"; gene_id "ENSOARG00020005453"; transcript_name "TCONS_00017340"; gene_biotype "lncRNA"; class_code "o"; transcript_id "TCONS_00017340"; gene_name "-"; transcript_biotype "sense_overlapping"
10	exon	27692716	27693379	+	exon_number "1"; gene_id "XLOC_015781"; transcript_name "TCONS_00017358"; gene_biotype "novel"; class_code "u"; transcript_id "TCONS_00017358"; gene_name "XLOC_015781"; transcript_biotype "lincRNA"
10	exon	27716217	27716329	+	exon_number "2"; gene_id "XLOC_015781"; transcript_name "TCONS_00017358"; gene_biotype "novel"; class_code "u"; transcript_id "TCONS_00017358"; gene_name "XLOC_015781"; transcript_biotype "lincRNA"
10	exon	27717154	27717853	+	exon_number "3"; gene_id "XLOC_015781"; transcript_name "TCONS_00017358"; gene_biotype "novel"; class_code "u"; transcript_id "TCONS_00017358"; gene_name "XLOC_015781"; transcript_biotype "lincRNA"
10	exon	30187972	30188668	+	exon_number "1"; gene_id "XLOC_015827"; transcript_name "TCONS_00017407"; gene_biotype "novel"; class_code "u"; transcript_id "TCONS_00017407"; gene_name "XLOC_015827"; transcript_biotype "lincRNA"
10	exon	30208283	30208339	+	exon_number "2"; gene_id "XLOC_015827"; transcript_name "TCONS_00017407"; gene_biotype "novel"; class_code "u"; transcript_id "TCONS_00017407"; gene_name "XLOC_015827"; transcript_biotype "lincRNA"
10	exon	31209160	31209759	+	exon_number "1"; gene_id "XLOC_015844"; transcript_name "TCONS_00017424"; gene_biotype "novel"; class_code "u"; transcript_id "TCONS_00017424"; gene_name "XLOC_015844"; transcript_biotype "lincRNA"
10	exon	31286034	31286047	+	exon_number "2"; gene_id "XLOC_015844"; transcript_name "TCONS_00017424"; gene_biotype "novel"; class_code "u"; transcript_id "TCONS_00017424"; gene_name "XLOC_015844"; transcript_biotype "lincRNA"
10	exon	31283953	31284445	+	nearest_ref "ENSOART00020012815"; exon_number "1"; gene_id "ENSOARG00020008264"; transcript_name "TCONS_00017425"; gene_biotype "protein_coding"; class_code "x"; transcript_id "TCONS_00017425"; gene_name "B3GLCT"; transcript_biotype "antisense"
10	exon	31556688	31557206	+	nearest_ref "ENSOART00020012815"; exon_number "2"; gene_id "ENSOARG00020008264"; transcript_name "TCONS_00017425"; gene_biotype "protein_coding"; class_code "x"; transcript_id "TCONS_00017425"; gene_name "B3GLCT"; transcript_biotype "antisense"
10	exon	32040561	32041679	+	exon_number "1"; gene_id "XLOC_015869"; transcript_name "TCONS_00017449"; gene_biotype "novel"; class_code "u"; transcript_id "TCONS_00017449"; gene_name "XLOC_015869"; transcript_biotype "lincRNA"
10	exon	32098265	32099084	+	exon_number "2"; gene_id "XLOC_015869"; transcript_name "TCONS_00017449"; gene_biotype "novel"; class_code "u"; transcript_id "TCONS_00017449"; gene_name "XLOC_015869"; transcript_biotype "lincRNA"
10	exon	32040561	32041679	+	exon_number "1"; gene_id "XLOC_015869"; transcript_name "TCONS_00017450"; gene_biotype "novel"; class_code "u"; transcript_id "TCONS_00017450"; gene_name "XLOC_015869"; transcript_biotype "lincRNA"
10	exon	32052230	32052299	+	exon_number "2"; gene_id "XLOC_015869"; transcript_name "TCONS_00017450"; gene_biotype "novel"; class_code "u"; transcript_id "TCONS_00017450"; gene_name "XLOC_015869"; transcript_biotype "lincRNA"
10	exon	32131629	32131778	+	exon_number "3"; gene_id "XLOC_015869"; transcript_name "TCONS_00017450"; gene_biotype "novel"; class_code "u"; transcript_id "TCONS_00017450"; gene_name "XLOC_015869"; transcript_biotype "lincRNA"
10	exon	32085904	32085951	+	exon_number "1"; gene_id "XLOC_015870"; transcript_name "TCONS_00017451"; gene_biotype "novel"; class_code "u"; transcript_id "TCONS_00017451"; gene_name "XLOC_015870"; transcript_biotype "lincRNA"
10	exon	32101319	32102135	+	exon_number "2"; gene_id "XLOC_015870"; transcript_name "TCONS_00017451"; gene_biotype "novel"; class_code "u"; transcript_id "TCONS_00017451"; gene_name "XLOC_015870"; transcript_biotype "lincRNA"
10	exon	32449088	32449660	+	exon_number "1"; gene_id "XLOC_015895"; transcript_name "TCONS_00017476"; gene_biotype "novel"; class_code "u"; transcript_id "TCONS_00017476"; gene_name "XLOC_015895"; transcript_biotype "lincRNA"
10	exon	32449684	32450552	+	exon_number "2"; gene_id "XLOC_015895"; transcript_name "TCONS_00017476"; gene_biotype "novel"; class_code "u"; transcript_id "TCONS_00017476"; gene_name "XLOC_015895"; transcript_biotype "lincRNA"
10	exon	32499151	32500331	+	exon_number "1"; gene_id "XLOC_015901"; transcript_name "TCONS_00017482"; gene_biotype "novel"; class_code "u"; transcript_id "TCONS_00017482"; gene_name "XLOC_015901"; transcript_biotype "lincRNA"
10	exon	32500515	32501073	+	exon_number "2"; gene_id "XLOC_015901"; transcript_name "TCONS_00017482"; gene_biotype "novel"; class_code "u"; transcript_id "TCONS_00017482"; gene_name "XLOC_015901"; transcript_biotype "lincRNA"
10	exon	32715522	32716999	+	exon_number "1"; gene_id "XLOC_015915"; transcript_name "TCONS_00017496"; gene_biotype "novel"; class_code "u"; transcript_id "TCONS_00017496"; gene_name "XLOC_015915"; transcript_biotype "lincRNA"
10	exon	32717029	32718151	+	exon_number "2"; gene_id "XLOC_015915"; transcript_name "TCONS_00017496"; gene_biotype "novel"; class_code "u"; transcript_id "TCONS_00017496"; gene_name "XLOC_015915"; transcript_biotype "lincRNA"
10	exon	32766194	32768178	+	nearest_ref "ENSOART00020014908"; exon_number "1"; gene_id "ENSOARG00020009646"; transcript_name "TCONS_00017499"; gene_biotype "protein_coding"; class_code "o"; transcript_id "TCONS_00017499"; gene_name "SLC7A1"; transcript_biotype "sense_overlapping"
10	exon	32797039	32797941	+	nearest_ref "ENSOART00020014908"; exon_number "2"; gene_id "ENSOARG00020009646"; transcript_name "TCONS_00017499"; gene_biotype "protein_coding"; class_code "o"; transcript_id "TCONS_00017499"; gene_name "SLC7A1"; transcript_biotype "sense_overlapping"
10	exon	33931606	33932512	+	exon_number "1"; gene_id "XLOC_015967"; transcript_name "TCONS_00017557"; gene_biotype "novel"; class_code "u"; transcript_id "TCONS_00017557"; gene_name "XLOC_015967"; transcript_biotype "lincRNA"
10	exon	33932579	33934980	+	exon_number "2"; gene_id "XLOC_015967"; transcript_name "TCONS_00017557"; gene_biotype "novel"; class_code "u"; transcript_id "TCONS_00017557"; gene_name "XLOC_015967"; transcript_biotype "lincRNA"
10	exon	34082513	34082885	+	exon_number "1"; gene_id "XLOC_015984"; transcript_name "TCONS_00017574"; gene_biotype "novel"; class_code "u"; transcript_id "TCONS_00017574"; gene_name "XLOC_015984"; transcript_biotype "lincRNA"
10	exon	34082914	34083480	+	exon_number "2"; gene_id "XLOC_015984"; transcript_name "TCONS_00017574"; gene_biotype "novel"; class_code "u"; transcript_id "TCONS_00017574"; gene_name "XLOC_015984"; transcript_biotype "lincRNA"
10	exon	34556686	34556724	+	nearest_ref "ENSOART00020019049"; exon_number "1"; gene_id "ENSOARG00020012488"; transcript_name "TCONS_00017606"; gene_biotype "protein_coding"; class_code "i"; transcript_id "TCONS_00017606"; gene_name "USP12"; transcript_biotype "sense_intronic"
10	exon	34556924	34557337	+	nearest_ref "ENSOART00020019049"; exon_number "2"; gene_id "ENSOARG00020012488"; transcript_name "TCONS_00017606"; gene_biotype "protein_coding"; class_code "i"; transcript_id "TCONS_00017606"; gene_name "USP12"; transcript_biotype "sense_intronic"
10	exon	34703751	34703778	+	exon_number "1"; gene_id "XLOC_016031"; transcript_name "TCONS_00017624"; gene_biotype "novel"; class_code "u"; transcript_id "TCONS_00017624"; gene_name "XLOC_016031"; transcript_biotype "lincRNA"
10	exon	34703962	34704289	+	exon_number "2"; gene_id "XLOC_016031"; transcript_name "TCONS_00017624"; gene_biotype "novel"; class_code "u"; transcript_id "TCONS_00017624"; gene_name "XLOC_016031"; transcript_biotype "lincRNA"
10	exon	43164007	43164053	+	exon_number "1"; gene_id "XLOC_016361"; transcript_name "TCONS_00017979"; gene_biotype "novel"; class_code "u"; transcript_id "TCONS_00017979"; gene_name "XLOC_016361"; transcript_biotype "lincRNA"
10	exon	43166472	43167019	+	exon_number "2"; gene_id "XLOC_016361"; transcript_name "TCONS_00017979"; gene_biotype "novel"; class_code "u"; transcript_id "TCONS_00017979"; gene_name "XLOC_016361"; transcript_biotype "lincRNA"
10	exon	51730201	51730933	+	exon_number "1"; gene_id "XLOC_016426"; transcript_name "TCONS_00018045"; gene_biotype "novel"; class_code "u"; transcript_id "TCONS_00018045"; gene_name "XLOC_016426"; transcript_biotype "lincRNA"
10	exon	51731888	51732428	+	exon_number "2"; gene_id "XLOC_016426"; transcript_name "TCONS_00018045"; gene_biotype "novel"; class_code "u"; transcript_id "TCONS_00018045"; gene_name "XLOC_016426"; transcript_biotype "lincRNA"
10	exon	57841960	57841999	+	exon_number "1"; gene_id "XLOC_016488"; transcript_name "TCONS_00018107"; gene_biotype "novel"; class_code "u"; transcript_id "TCONS_00018107"; gene_name "XLOC_016488"; transcript_biotype "lincRNA"
10	exon	57862656	57863086	+	exon_number "2"; gene_id "XLOC_016488"; transcript_name "TCONS_00018107"; gene_biotype "novel"; class_code "u"; transcript_id "TCONS_00018107"; gene_name "XLOC_016488"; transcript_biotype "lincRNA"
10	exon	61347865	61348228	+	exon_number "1"; gene_id "XLOC_016520"; transcript_name "TCONS_00018139"; gene_biotype "novel"; class_code "u"; transcript_id "TCONS_00018139"; gene_name "XLOC_016520"; transcript_biotype "lincRNA"
10	exon	61377314	61377635	+	exon_number "2"; gene_id "XLOC_016520"; transcript_name "TCONS_00018139"; gene_biotype "novel"; class_code "u"; transcript_id "TCONS_00018139"; gene_name "XLOC_016520"; transcript_biotype "lincRNA"
10	exon	71398345	71398886	+	exon_number "1"; gene_id "XLOC_016584"; transcript_name "TCONS_00018203"; gene_biotype "novel"; class_code "u"; transcript_id "TCONS_00018203"; gene_name "XLOC_016584"; transcript_biotype "lincRNA"
10	exon	71402415	71402595	+	exon_number "2"; gene_id "XLOC_016584"; transcript_name "TCONS_00018203"; gene_biotype "novel"; class_code "u"; transcript_id "TCONS_00018203"; gene_name "XLOC_016584"; transcript_biotype "lincRNA"
10	exon	71480508	71480873	+	exon_number "1"; gene_id "XLOC_016587"; transcript_name "TCONS_00018206"; gene_biotype "novel"; class_code "u"; transcript_id "TCONS_00018206"; gene_name "XLOC_016587"; transcript_biotype "lincRNA"
10	exon	71518634	71519573	+	exon_number "2"; gene_id "XLOC_016587"; transcript_name "TCONS_00018206"; gene_biotype "novel"; class_code "u"; transcript_id "TCONS_00018206"; gene_name "XLOC_016587"; transcript_biotype "lincRNA"
10	exon	72435046	72435804	+	nearest_ref "ENSOART00020005432"; exon_number "1"; gene_id "ENSOARG00020003564"; transcript_name "TCONS_00018215"; gene_biotype "protein_coding"; class_code "x"; transcript_id "TCONS_00018215"; gene_name "-"; transcript_biotype "antisense"
10	exon	72698840	72699243	+	nearest_ref "ENSOART00020005432"; exon_number "2"; gene_id "ENSOARG00020003564"; transcript_name "TCONS_00018215"; gene_biotype "protein_coding"; class_code "x"; transcript_id "TCONS_00018215"; gene_name "-"; transcript_biotype "antisense"
10	exon	78420057	78420445	+	nearest_ref "ENSOART00020012227"; exon_number "1"; gene_id "ENSOARG00020006241"; transcript_name "TCONS_00018286"; gene_biotype "protein_coding"; class_code "o"; transcript_id "TCONS_00018286"; gene_name "-"; transcript_biotype "sense_overlapping"
10	exon	78475529	78476377	+	nearest_ref "ENSOART00020012227"; exon_number "2"; gene_id "ENSOARG00020006241"; transcript_name "TCONS_00018286"; gene_biotype "protein_coding"; class_code "o"; transcript_id "TCONS_00018286"; gene_name "-"; transcript_biotype "sense_overlapping"
10	exon	79245159	79246135	+	nearest_ref "ENSOART00020014203"; exon_number "1"; gene_id "ENSOARG00020009261"; transcript_name "TCONS_00018296"; gene_biotype "protein_coding"; class_code "x"; transcript_id "TCONS_00018296"; gene_name "-"; transcript_biotype "antisense"
10	exon	79298329	79298598	+	nearest_ref "ENSOART00020014203"; exon_number "2"; gene_id "ENSOARG00020009261"; transcript_name "TCONS_00018296"; gene_biotype "protein_coding"; class_code "x"; transcript_id "TCONS_00018296"; gene_name "-"; transcript_biotype "antisense"
10	exon	79245159	79246336	+	nearest_ref "ENSOART00020014203"; exon_number "1"; gene_id "ENSOARG00020009261"; transcript_name "TCONS_00018295"; gene_biotype "protein_coding"; class_code "x"; transcript_id "TCONS_00018295"; gene_name "-"; transcript_biotype "antisense"
10	exon	79298530	79298598	+	nearest_ref "ENSOART00020014203"; exon_number "2"; gene_id "ENSOARG00020009261"; transcript_name "TCONS_00018295"; gene_biotype "protein_coding"; class_code "x"; transcript_id "TCONS_00018295"; gene_name "-"; transcript_biotype "antisense"
10	exon	79245342	79245905	+	nearest_ref "ENSOART00020014203"; exon_number "1"; gene_id "ENSOARG00020009261"; transcript_name "TCONS_00018297"; gene_biotype "protein_coding"; class_code "x"; transcript_id "TCONS_00018297"; gene_name "-"; transcript_biotype "antisense"
10	exon	79298099	79298571	+	nearest_ref "ENSOART00020014203"; exon_number "2"; gene_id "ENSOARG00020009261"; transcript_name "TCONS_00018297"; gene_biotype "protein_coding"; class_code "x"; transcript_id "TCONS_00018297"; gene_name "-"; transcript_biotype "antisense"
10	exon	79860965	79861466	+	nearest_ref "ENSOART00020016175"; exon_number "1"; gene_id "ENSOARG00020010528"; transcript_name "TCONS_00018303"; gene_biotype "lncRNA"; class_code "o"; transcript_id "TCONS_00018303"; gene_name "-"; transcript_biotype "sense_overlapping"
10	exon	80105421	80105484	+	nearest_ref "ENSOART00020016175"; exon_number "2"; gene_id "ENSOARG00020010528"; transcript_name "TCONS_00018303"; gene_biotype "lncRNA"; class_code "o"; transcript_id "TCONS_00018303"; gene_name "-"; transcript_biotype "sense_overlapping"
10	exon	79999138	79999525	+	nearest_ref "ENSOART00020016505"; exon_number "1"; gene_id "ENSOARG00020010662"; transcript_name "TCONS_00018305"; gene_biotype "lncRNA"; class_code "o"; transcript_id "TCONS_00018305"; gene_name "-"; transcript_biotype "sense_overlapping"
10	exon	80229614	80229878	+	nearest_ref "ENSOART00020016505"; exon_number "2"; gene_id "ENSOARG00020010662"; transcript_name "TCONS_00018305"; gene_biotype "lncRNA"; class_code "o"; transcript_id "TCONS_00018305"; gene_name "-"; transcript_biotype "sense_overlapping"
10	exon	81018795	81018855	+	exon_number "1"; gene_id "XLOC_016697"; transcript_name "TCONS_00018319"; gene_biotype "novel"; class_code "u"; transcript_id "TCONS_00018319"; gene_name "XLOC_016697"; transcript_biotype "lincRNA"
10	exon	81020087	81020567	+	exon_number "2"; gene_id "XLOC_016697"; transcript_name "TCONS_00018319"; gene_biotype "novel"; class_code "u"; transcript_id "TCONS_00018319"; gene_name "XLOC_016697"; transcript_biotype "lincRNA"
10	exon	81018795	81018855	+	nearest_ref "ENSOART00020019527"; exon_number "1"; gene_id "ENSOARG00020011134"; transcript_name "TCONS_00018320"; gene_biotype "protein_coding"; class_code "o"; transcript_id "TCONS_00018320"; gene_name "-"; transcript_biotype "sense_overlapping"
10	exon	81187942	81188616	+	nearest_ref "ENSOART00020019527"; exon_number "2"; gene_id "ENSOARG00020011134"; transcript_name "TCONS_00018320"; gene_biotype "protein_coding"; class_code "o"; transcript_id "TCONS_00018320"; gene_name "-"; transcript_biotype "sense_overlapping"
10	exon	81027605	81028031	+	nearest_ref "ENSOART00020019527"; exon_number "1"; gene_id "ENSOARG00020011134"; transcript_name "TCONS_00018321"; gene_biotype "protein_coding"; class_code "o"; transcript_id "TCONS_00018321"; gene_name "-"; transcript_biotype "sense_overlapping"
10	exon	81196216	81196912	+	nearest_ref "ENSOART00020019527"; exon_number "2"; gene_id "ENSOARG00020011134"; transcript_name "TCONS_00018321"; gene_biotype "protein_coding"; class_code "o"; transcript_id "TCONS_00018321"; gene_name "-"; transcript_biotype "sense_overlapping"
10	exon	81027621	81027884	+	nearest_ref "ENSOART00020019527"; exon_number "1"; gene_id "ENSOARG00020011134"; transcript_name "TCONS_00018322"; gene_biotype "protein_coding"; class_code "o"; transcript_id "TCONS_00018322"; gene_name "-"; transcript_biotype "sense_overlapping"
10	exon	81196070	81196929	+	nearest_ref "ENSOART00020019527"; exon_number "2"; gene_id "ENSOARG00020011134"; transcript_name "TCONS_00018322"; gene_biotype "protein_coding"; class_code "o"; transcript_id "TCONS_00018322"; gene_name "-"; transcript_biotype "sense_overlapping"
10	exon	81407037	81407439	+	nearest_ref "ENSOART00020024512"; exon_number "1"; gene_id "ENSOARG00020013181"; transcript_name "TCONS_00018328"; gene_biotype "protein_coding"; class_code "o"; transcript_id "TCONS_00018328"; gene_name "-"; transcript_biotype "sense_overlapping"
10	exon	81548622	81548697	+	nearest_ref "ENSOART00020024512"; exon_number "2"; gene_id "ENSOARG00020013181"; transcript_name "TCONS_00018328"; gene_biotype "protein_coding"; class_code "o"; transcript_id "TCONS_00018328"; gene_name "-"; transcript_biotype "sense_overlapping"
10	exon	84181960	84183524	+	exon_number "1"; gene_id "XLOC_016747"; transcript_name "TCONS_00018374"; gene_biotype "novel"; class_code "u"; transcript_id "TCONS_00018374"; gene_name "XLOC_016747"; transcript_biotype "lincRNA"
10	exon	84183572	84184244	+	exon_number "2"; gene_id "XLOC_016747"; transcript_name "TCONS_00018374"; gene_biotype "novel"; class_code "u"; transcript_id "TCONS_00018374"; gene_name "XLOC_016747"; transcript_biotype "lincRNA"
10	exon	85626412	85627284	+	nearest_ref "ENSOART00020034603"; exon_number "1"; gene_id "ENSOARG00020022256"; transcript_name "TCONS_00018467"; gene_biotype "protein_coding"; class_code "i"; transcript_id "TCONS_00018467"; gene_name "CLYBL"; transcript_biotype "sense_intronic"
10	exon	85708057	85708354	+	nearest_ref "ENSOART00020034603"; exon_number "2"; gene_id "ENSOARG00020022256"; transcript_name "TCONS_00018467"; gene_biotype "protein_coding"; class_code "i"; transcript_id "TCONS_00018467"; gene_name "CLYBL"; transcript_biotype "sense_intronic"
10	exon	88893728	88894081	+	exon_number "1"; gene_id "XLOC_016929"; transcript_name "TCONS_00018567"; gene_biotype "novel"; class_code "u"; transcript_id "TCONS_00018567"; gene_name "XLOC_016929"; transcript_biotype "lincRNA"
10	exon	88894154	88894488	+	exon_number "2"; gene_id "XLOC_016929"; transcript_name "TCONS_00018567"; gene_biotype "novel"; class_code "u"; transcript_id "TCONS_00018567"; gene_name "XLOC_016929"; transcript_biotype "lincRNA"
10	exon	89264013	89264381	+	exon_number "1"; gene_id "XLOC_016941"; transcript_name "TCONS_00018581"; gene_biotype "novel"; class_code "u"; transcript_id "TCONS_00018581"; gene_name "XLOC_016941"; transcript_biotype "lincRNA"
10	exon	89264459	89264948	+	exon_number "2"; gene_id "XLOC_016941"; transcript_name "TCONS_00018581"; gene_biotype "novel"; class_code "u"; transcript_id "TCONS_00018581"; gene_name "XLOC_016941"; transcript_biotype "lincRNA"
10	exon	89635381	89636003	+	nearest_ref "ENSOART00020004925"; exon_number "1"; gene_id "ENSOARG00020003234"; transcript_name "TCONS_00018588"; gene_biotype "lncRNA"; class_code "o"; transcript_id "TCONS_00018588"; gene_name "-"; transcript_biotype "sense_overlapping"
10	exon	89984441	89984773	+	nearest_ref "ENSOART00020004925"; exon_number "2"; gene_id "ENSOARG00020003234"; transcript_name "TCONS_00018588"; gene_biotype "lncRNA"; class_code "o"; transcript_id "TCONS_00018588"; gene_name "-"; transcript_biotype "sense_overlapping"
10	exon	89635381	89635809	+	nearest_ref "ENSOART00020004925"; exon_number "1"; gene_id "ENSOARG00020003234"; transcript_name "TCONS_00018587"; gene_biotype "lncRNA"; class_code "o"; transcript_id "TCONS_00018587"; gene_name "-"; transcript_biotype "sense_overlapping"
10	exon	89984247	89984773	+	nearest_ref "ENSOART00020004925"; exon_number "2"; gene_id "ENSOARG00020003234"; transcript_name "TCONS_00018587"; gene_biotype "lncRNA"; class_code "o"; transcript_id "TCONS_00018587"; gene_name "-"; transcript_biotype "sense_overlapping"
10	exon	91303274	91303803	+	nearest_ref "ENSOART00020004936"; exon_number "1"; gene_id "ENSOARG00020003244"; transcript_name "TCONS_00018598"; gene_biotype "lncRNA"; class_code "x"; transcript_id "TCONS_00018598"; gene_name "-"; transcript_biotype "antisense"
10	exon	91303841	91304405	+	nearest_ref "ENSOART00020004936"; exon_number "2"; gene_id "ENSOARG00020003244"; transcript_name "TCONS_00018598"; gene_biotype "lncRNA"; class_code "x"; transcript_id "TCONS_00018598"; gene_name "-"; transcript_biotype "antisense"
10	exon	92035650	92035672	+	exon_number "1"; gene_id "XLOC_016967"; transcript_name "TCONS_00018609"; gene_biotype "novel"; class_code "u"; transcript_id "TCONS_00018609"; gene_name "XLOC_016967"; transcript_biotype "lincRNA"
10	exon	92035743	92036452	+	exon_number "2"; gene_id "XLOC_016967"; transcript_name "TCONS_00018609"; gene_biotype "novel"; class_code "u"; transcript_id "TCONS_00018609"; gene_name "XLOC_016967"; transcript_biotype "lincRNA"
10	exon	94299524	94300145	+	exon_number "1"; gene_id "XLOC_017082"; transcript_name "TCONS_00018725"; gene_biotype "novel"; class_code "u"; transcript_id "TCONS_00018725"; gene_name "XLOC_017082"; transcript_biotype "lincRNA"
10	exon	94300171	94301008	+	exon_number "2"; gene_id "XLOC_017082"; transcript_name "TCONS_00018725"; gene_biotype "novel"; class_code "u"; transcript_id "TCONS_00018725"; gene_name "XLOC_017082"; transcript_biotype "lincRNA"
10	exon	94299629	94300171	+	exon_number "1"; gene_id "XLOC_017082"; transcript_name "TCONS_00018726"; gene_biotype "novel"; class_code "u"; transcript_id "TCONS_00018726"; gene_name "XLOC_017082"; transcript_biotype "lincRNA"
10	exon	94300268	94300950	+	exon_number "2"; gene_id "XLOC_017082"; transcript_name "TCONS_00018726"; gene_biotype "novel"; class_code "u"; transcript_id "TCONS_00018726"; gene_name "XLOC_017082"; transcript_biotype "lincRNA"
10	exon	94483664	94484368	+	exon_number "1"; gene_id "XLOC_017102"; transcript_name "TCONS_00018746"; gene_biotype "novel"; class_code "u"; transcript_id "TCONS_00018746"; gene_name "XLOC_017102"; transcript_biotype "lincRNA"
10	exon	94484435	94484559	+	exon_number "2"; gene_id "XLOC_017102"; transcript_name "TCONS_00018746"; gene_biotype "novel"; class_code "u"; transcript_id "TCONS_00018746"; gene_name "XLOC_017102"; transcript_biotype "lincRNA"
10	exon	94484604	94486397	+	exon_number "3"; gene_id "XLOC_017102"; transcript_name "TCONS_00018746"; gene_biotype "novel"; class_code "u"; transcript_id "TCONS_00018746"; gene_name "XLOC_017102"; transcript_biotype "lincRNA"
10	exon	94494059	94494523	+	exon_number "1"; gene_id "XLOC_017105"; transcript_name "TCONS_00018749"; gene_biotype "novel"; class_code "u"; transcript_id "TCONS_00018749"; gene_name "XLOC_017105"; transcript_biotype "lincRNA"
10	exon	94494550	94494811	+	exon_number "2"; gene_id "XLOC_017105"; transcript_name "TCONS_00018749"; gene_biotype "novel"; class_code "u"; transcript_id "TCONS_00018749"; gene_name "XLOC_017105"; transcript_biotype "lincRNA"
10	exon	94595576	94596385	+	exon_number "1"; gene_id "XLOC_017116"; transcript_name "TCONS_00018761"; gene_biotype "novel"; class_code "u"; transcript_id "TCONS_00018761"; gene_name "XLOC_017116"; transcript_biotype "lincRNA"
10	exon	94596473	94596950	+	exon_number "2"; gene_id "XLOC_017116"; transcript_name "TCONS_00018761"; gene_biotype "novel"; class_code "u"; transcript_id "TCONS_00018761"; gene_name "XLOC_017116"; transcript_biotype "lincRNA"
10	exon	94670029	94670078	+	exon_number "1"; gene_id "XLOC_017125"; transcript_name "TCONS_00018770"; gene_biotype "novel"; class_code "u"; transcript_id "TCONS_00018770"; gene_name "XLOC_017125"; transcript_biotype "lincRNA"
10	exon	94671214	94673424	+	exon_number "2"; gene_id "XLOC_017125"; transcript_name "TCONS_00018770"; gene_biotype "novel"; class_code "u"; transcript_id "TCONS_00018770"; gene_name "XLOC_017125"; transcript_biotype "lincRNA"
10	exon	94814756	94815130	+	exon_number "1"; gene_id "XLOC_017146"; transcript_name "TCONS_00018791"; gene_biotype "novel"; class_code "u"; transcript_id "TCONS_00018791"; gene_name "XLOC_017146"; transcript_biotype "lincRNA"
10	exon	94815179	94815565	+	exon_number "2"; gene_id "XLOC_017146"; transcript_name "TCONS_00018791"; gene_biotype "novel"; class_code "u"; transcript_id "TCONS_00018791"; gene_name "XLOC_017146"; transcript_biotype "lincRNA"
10	exon	94845858	94847199	+	exon_number "1"; gene_id "XLOC_017150"; transcript_name "TCONS_00018795"; gene_biotype "novel"; class_code "u"; transcript_id "TCONS_00018795"; gene_name "XLOC_017150"; transcript_biotype "lincRNA"
10	exon	94847265	94847598	+	exon_number "2"; gene_id "XLOC_017150"; transcript_name "TCONS_00018795"; gene_biotype "novel"; class_code "u"; transcript_id "TCONS_00018795"; gene_name "XLOC_017150"; transcript_biotype "lincRNA"
10	exon	94909648	94910755	+	exon_number "1"; gene_id "XLOC_017162"; transcript_name "TCONS_00018808"; gene_biotype "novel"; class_code "u"; transcript_id "TCONS_00018808"; gene_name "XLOC_017162"; transcript_biotype "lincRNA"
10	exon	94910800	94911255	+	exon_number "2"; gene_id "XLOC_017162"; transcript_name "TCONS_00018808"; gene_biotype "novel"; class_code "u"; transcript_id "TCONS_00018808"; gene_name "XLOC_017162"; transcript_biotype "lincRNA"
10	exon	94909648	94910815	+	exon_number "1"; gene_id "XLOC_017162"; transcript_name "TCONS_00018809"; gene_biotype "novel"; class_code "u"; transcript_id "TCONS_00018809"; gene_name "XLOC_017162"; transcript_biotype "lincRNA"
10	exon	94911549	94913047	+	exon_number "2"; gene_id "XLOC_017162"; transcript_name "TCONS_00018809"; gene_biotype "novel"; class_code "u"; transcript_id "TCONS_00018809"; gene_name "XLOC_017162"; transcript_biotype "lincRNA"
10	exon	94909717	94910755	+	exon_number "1"; gene_id "XLOC_017162"; transcript_name "TCONS_00018810"; gene_biotype "novel"; class_code "u"; transcript_id "TCONS_00018810"; gene_name "XLOC_017162"; transcript_biotype "lincRNA"
10	exon	94910844	94911170	+	exon_number "2"; gene_id "XLOC_017162"; transcript_name "TCONS_00018810"; gene_biotype "novel"; class_code "u"; transcript_id "TCONS_00018810"; gene_name "XLOC_017162"; transcript_biotype "lincRNA"
10	exon	95083092	95084285	+	nearest_ref "ENSOART00020005985"; exon_number "1"; gene_id "ENSOARG00020003888"; transcript_name "TCONS_00018843"; gene_biotype "protein_coding"; class_code "i"; transcript_id "TCONS_00018843"; gene_name "COL4A2"; transcript_biotype "sense_intronic"
10	exon	95085700	95085990	+	nearest_ref "ENSOART00020005985"; exon_number "2"; gene_id "ENSOARG00020003888"; transcript_name "TCONS_00018843"; gene_biotype "protein_coding"; class_code "i"; transcript_id "TCONS_00018843"; gene_name "COL4A2"; transcript_biotype "sense_intronic"
10	exon	95259430	95260230	+	nearest_ref "ENSOART00020006818"; exon_number "1"; gene_id "ENSOARG00020004452"; transcript_name "TCONS_00018877"; gene_biotype "protein_coding"; class_code "i"; transcript_id "TCONS_00018877"; gene_name "RAB20"; transcript_biotype "sense_intronic"
10	exon	95260357	95261232	+	nearest_ref "ENSOART00020006818"; exon_number "2"; gene_id "ENSOARG00020004452"; transcript_name "TCONS_00018877"; gene_biotype "protein_coding"; class_code "i"; transcript_id "TCONS_00018877"; gene_name "RAB20"; transcript_biotype "sense_intronic"
10	exon	95453441	95456682	+	exon_number "1"; gene_id "XLOC_017249"; transcript_name "TCONS_00018910"; gene_biotype "novel"; class_code "u"; transcript_id "TCONS_00018910"; gene_name "XLOC_017249"; transcript_biotype "lincRNA"
10	exon	95456713	95459180	+	exon_number "2"; gene_id "XLOC_017249"; transcript_name "TCONS_00018910"; gene_biotype "novel"; class_code "u"; transcript_id "TCONS_00018910"; gene_name "XLOC_017249"; transcript_biotype "lincRNA"
10	exon	95473271	95475975	+	exon_number "1"; gene_id "XLOC_017252"; transcript_name "TCONS_00018914"; gene_biotype "novel"; class_code "u"; transcript_id "TCONS_00018914"; gene_name "XLOC_017252"; transcript_biotype "lincRNA"
10	exon	95477256	95478062	+	exon_number "2"; gene_id "XLOC_017252"; transcript_name "TCONS_00018914"; gene_biotype "novel"; class_code "u"; transcript_id "TCONS_00018914"; gene_name "XLOC_017252"; transcript_biotype "lincRNA"
10	exon	95474229	95474364	+	exon_number "1"; gene_id "XLOC_017252"; transcript_name "TCONS_00018915"; gene_biotype "novel"; class_code "u"; transcript_id "TCONS_00018915"; gene_name "XLOC_017252"; transcript_biotype "lincRNA"
10	exon	95479324	95479511	+	exon_number "2"; gene_id "XLOC_017252"; transcript_name "TCONS_00018915"; gene_biotype "novel"; class_code "u"; transcript_id "TCONS_00018915"; gene_name "XLOC_017252"; transcript_biotype "lincRNA"
10	exon	95851085	95851122	+	exon_number "1"; gene_id "XLOC_017319"; transcript_name "TCONS_00018982"; gene_biotype "novel"; class_code "u"; transcript_id "TCONS_00018982"; gene_name "XLOC_017319"; transcript_biotype "lincRNA"
10	exon	95851188	95851221	+	exon_number "2"; gene_id "XLOC_017319"; transcript_name "TCONS_00018982"; gene_biotype "novel"; class_code "u"; transcript_id "TCONS_00018982"; gene_name "XLOC_017319"; transcript_biotype "lincRNA"
10	exon	95851356	95852317	+	exon_number "3"; gene_id "XLOC_017319"; transcript_name "TCONS_00018982"; gene_biotype "novel"; class_code "u"; transcript_id "TCONS_00018982"; gene_name "XLOC_017319"; transcript_biotype "lincRNA"
10	exon	95857859	95857891	+	exon_number "1"; gene_id "XLOC_017322"; transcript_name "TCONS_00018985"; gene_biotype "novel"; class_code "u"; transcript_id "TCONS_00018985"; gene_name "XLOC_017322"; transcript_biotype "lincRNA"
10	exon	95858140	95859056	+	exon_number "2"; gene_id "XLOC_017322"; transcript_name "TCONS_00018985"; gene_biotype "novel"; class_code "u"; transcript_id "TCONS_00018985"; gene_name "XLOC_017322"; transcript_biotype "lincRNA"
10	exon	95966553	95968279	+	exon_number "1"; gene_id "XLOC_017349"; transcript_name "TCONS_00019013"; gene_biotype "novel"; class_code "u"; transcript_id "TCONS_00019013"; gene_name "XLOC_017349"; transcript_biotype "lincRNA"
10	exon	95968400	95968687	+	exon_number "2"; gene_id "XLOC_017349"; transcript_name "TCONS_00019013"; gene_biotype "novel"; class_code "u"; transcript_id "TCONS_00019013"; gene_name "XLOC_017349"; transcript_biotype "lincRNA"
10	exon	95984026	95984810	+	exon_number "1"; gene_id "XLOC_017352"; transcript_name "TCONS_00019016"; gene_biotype "novel"; class_code "u"; transcript_id "TCONS_00019016"; gene_name "XLOC_017352"; transcript_biotype "lincRNA"
10	exon	95984834	95985357	+	exon_number "2"; gene_id "XLOC_017352"; transcript_name "TCONS_00019016"; gene_biotype "novel"; class_code "u"; transcript_id "TCONS_00019016"; gene_name "XLOC_017352"; transcript_biotype "lincRNA"
10	exon	95985393	95986620	+	exon_number "3"; gene_id "XLOC_017352"; transcript_name "TCONS_00019016"; gene_biotype "novel"; class_code "u"; transcript_id "TCONS_00019016"; gene_name "XLOC_017352"; transcript_biotype "lincRNA"
10	exon	95984079	95984810	+	exon_number "1"; gene_id "XLOC_017352"; transcript_name "TCONS_00019017"; gene_biotype "novel"; class_code "u"; transcript_id "TCONS_00019017"; gene_name "XLOC_017352"; transcript_biotype "lincRNA"
10	exon	95984834	95985381	+	exon_number "2"; gene_id "XLOC_017352"; transcript_name "TCONS_00019017"; gene_biotype "novel"; class_code "u"; transcript_id "TCONS_00019017"; gene_name "XLOC_017352"; transcript_biotype "lincRNA"
10	exon	95985417	95986620	+	exon_number "3"; gene_id "XLOC_017352"; transcript_name "TCONS_00019017"; gene_biotype "novel"; class_code "u"; transcript_id "TCONS_00019017"; gene_name "XLOC_017352"; transcript_biotype "lincRNA"
10	exon	96056076	96057390	+	exon_number "1"; gene_id "XLOC_017370"; transcript_name "TCONS_00019036"; gene_biotype "novel"; class_code "u"; transcript_id "TCONS_00019036"; gene_name "XLOC_017370"; transcript_biotype "lincRNA"
10	exon	96057562	96057659	+	exon_number "2"; gene_id "XLOC_017370"; transcript_name "TCONS_00019036"; gene_biotype "novel"; class_code "u"; transcript_id "TCONS_00019036"; gene_name "XLOC_017370"; transcript_biotype "lincRNA"
10	exon	96172333	96173854	+	exon_number "1"; gene_id "XLOC_017401"; transcript_name "TCONS_00019067"; gene_biotype "novel"; class_code "u"; transcript_id "TCONS_00019067"; gene_name "XLOC_017401"; transcript_biotype "lincRNA"
10	exon	96174000	96177019	+	exon_number "2"; gene_id "XLOC_017401"; transcript_name "TCONS_00019067"; gene_biotype "novel"; class_code "u"; transcript_id "TCONS_00019067"; gene_name "XLOC_017401"; transcript_biotype "lincRNA"
10	exon	96219884	96220931	+	exon_number "1"; gene_id "XLOC_017415"; transcript_name "TCONS_00019081"; gene_biotype "novel"; class_code "u"; transcript_id "TCONS_00019081"; gene_name "XLOC_017415"; transcript_biotype "lincRNA"
10	exon	96220990	96221029	+	exon_number "2"; gene_id "XLOC_017415"; transcript_name "TCONS_00019081"; gene_biotype "novel"; class_code "u"; transcript_id "TCONS_00019081"; gene_name "XLOC_017415"; transcript_biotype "lincRNA"
10	exon	96221050	96221288	+	exon_number "3"; gene_id "XLOC_017415"; transcript_name "TCONS_00019081"; gene_biotype "novel"; class_code "u"; transcript_id "TCONS_00019081"; gene_name "XLOC_017415"; transcript_biotype "lincRNA"
10	exon	96236971	96237552	+	exon_number "1"; gene_id "XLOC_017421"; transcript_name "TCONS_00019087"; gene_biotype "novel"; class_code "u"; transcript_id "TCONS_00019087"; gene_name "XLOC_017421"; transcript_biotype "lincRNA"
10	exon	96237645	96237897	+	exon_number "2"; gene_id "XLOC_017421"; transcript_name "TCONS_00019087"; gene_biotype "novel"; class_code "u"; transcript_id "TCONS_00019087"; gene_name "XLOC_017421"; transcript_biotype "lincRNA"
10	exon	96250197	96251044	+	exon_number "1"; gene_id "XLOC_017425"; transcript_name "TCONS_00019091"; gene_biotype "novel"; class_code "u"; transcript_id "TCONS_00019091"; gene_name "XLOC_017425"; transcript_biotype "lincRNA"
10	exon	96251092	96251121	+	exon_number "2"; gene_id "XLOC_017425"; transcript_name "TCONS_00019091"; gene_biotype "novel"; class_code "u"; transcript_id "TCONS_00019091"; gene_name "XLOC_017425"; transcript_biotype "lincRNA"
10	exon	96251411	96253028	+	exon_number "3"; gene_id "XLOC_017425"; transcript_name "TCONS_00019091"; gene_biotype "novel"; class_code "u"; transcript_id "TCONS_00019091"; gene_name "XLOC_017425"; transcript_biotype "lincRNA"
10	exon	96256064	96257761	+	exon_number "1"; gene_id "XLOC_017426"; transcript_name "TCONS_00019092"; gene_biotype "novel"; class_code "u"; transcript_id "TCONS_00019092"; gene_name "XLOC_017426"; transcript_biotype "lincRNA"
10	exon	96257786	96258164	+	exon_number "2"; gene_id "XLOC_017426"; transcript_name "TCONS_00019092"; gene_biotype "novel"; class_code "u"; transcript_id "TCONS_00019092"; gene_name "XLOC_017426"; transcript_biotype "lincRNA"
10	exon	96482546	96484809	+	nearest_ref "ENSOART00020008617"; exon_number "1"; gene_id "ENSOARG00020005296"; transcript_name "TCONS_00019143"; gene_biotype "protein_coding"; class_code "o"; transcript_id "TCONS_00019143"; gene_name "ATP11A"; transcript_biotype "sense_overlapping"
10	exon	96484932	96488878	+	nearest_ref "ENSOART00020008617"; exon_number "2"; gene_id "ENSOARG00020005296"; transcript_name "TCONS_00019143"; gene_biotype "protein_coding"; class_code "o"; transcript_id "TCONS_00019143"; gene_name "ATP11A"; transcript_biotype "sense_overlapping"
10	exon	96488908	96489006	+	nearest_ref "ENSOART00020008617"; exon_number "3"; gene_id "ENSOARG00020005296"; transcript_name "TCONS_00019143"; gene_biotype "protein_coding"; class_code "o"; transcript_id "TCONS_00019143"; gene_name "ATP11A"; transcript_biotype "sense_overlapping"
10	exon	96512993	96513854	+	nearest_ref "ENSOART00020008889"; exon_number "1"; gene_id "ENSOARG00020005760"; transcript_name "TCONS_00019149"; gene_biotype "protein_coding"; class_code "i"; transcript_id "TCONS_00019149"; gene_name "MCF2L"; transcript_biotype "sense_intronic"
10	exon	96513877	96514417	+	nearest_ref "ENSOART00020008889"; exon_number "2"; gene_id "ENSOARG00020005760"; transcript_name "TCONS_00019149"; gene_biotype "protein_coding"; class_code "i"; transcript_id "TCONS_00019149"; gene_name "MCF2L"; transcript_biotype "sense_intronic"
10	exon	96593765	96597832	+	nearest_ref "ENSOART00020009329"; exon_number "1"; gene_id "ENSOARG00020005760"; transcript_name "TCONS_00019158"; gene_biotype "protein_coding"; class_code "o"; transcript_id "TCONS_00019158"; gene_name "MCF2L"; transcript_biotype "sense_overlapping"
10	exon	96597866	96598582	+	nearest_ref "ENSOART00020009329"; exon_number "2"; gene_id "ENSOARG00020005760"; transcript_name "TCONS_00019158"; gene_biotype "protein_coding"; class_code "o"; transcript_id "TCONS_00019158"; gene_name "MCF2L"; transcript_biotype "sense_overlapping"
10	exon	96522306	96522337	+	nearest_ref "ENSOART00020008889"; exon_number "1"; gene_id "ENSOARG00020005760"; transcript_name "TCONS_00019150"; gene_biotype "protein_coding"; class_code "i"; transcript_id "TCONS_00019150"; gene_name "MCF2L"; transcript_biotype "sense_intronic"
10	exon	96522534	96527101	+	nearest_ref "ENSOART00020008889"; exon_number "2"; gene_id "ENSOARG00020005760"; transcript_name "TCONS_00019150"; gene_biotype "protein_coding"; class_code "i"; transcript_id "TCONS_00019150"; gene_name "MCF2L"; transcript_biotype "sense_intronic"
10	exon	96765352	96765880	+	nearest_ref "ENSOART00020010984"; exon_number "1"; gene_id "ENSOARG00020007174"; transcript_name "TCONS_00019180"; gene_biotype "protein_coding"; class_code "i"; transcript_id "TCONS_00019180"; gene_name "-"; transcript_biotype "sense_intronic"
10	exon	96765909	96765978	+	nearest_ref "ENSOART00020010984"; exon_number "2"; gene_id "ENSOARG00020007174"; transcript_name "TCONS_00019180"; gene_biotype "protein_coding"; class_code "i"; transcript_id "TCONS_00019180"; gene_name "-"; transcript_biotype "sense_intronic"
10	exon	96766491	96766545	+	nearest_ref "ENSOART00020010984"; exon_number "1"; gene_id "ENSOARG00020007174"; transcript_name "TCONS_00019181"; gene_biotype "protein_coding"; class_code "x"; transcript_id "TCONS_00019181"; gene_name "-"; transcript_biotype "antisense"
10	exon	96766599	96767123	+	nearest_ref "ENSOART00020010984"; exon_number "2"; gene_id "ENSOARG00020007174"; transcript_name "TCONS_00019181"; gene_biotype "protein_coding"; class_code "x"; transcript_id "TCONS_00019181"; gene_name "-"; transcript_biotype "antisense"
10	exon	13522	13917	-	exon_number "1"; gene_id "XLOC_017520"; transcript_name "TCONS_00019217"; gene_biotype "novel"; class_code "u"; transcript_id "TCONS_00019217"; gene_name "XLOC_017520"; transcript_biotype "lincRNA"
10	exon	14721	14899	-	exon_number "2"; gene_id "XLOC_017520"; transcript_name "TCONS_00019217"; gene_biotype "novel"; class_code "u"; transcript_id "TCONS_00019217"; gene_name "XLOC_017520"; transcript_biotype "lincRNA"
10	exon	15510	15673	-	exon_number "1"; gene_id "XLOC_017521"; transcript_name "TCONS_00019219"; gene_biotype "novel"; class_code "u"; transcript_id "TCONS_00019219"; gene_name "XLOC_017521"; transcript_biotype "lincRNA"
10	exon	16016	16079	-	exon_number "2"; gene_id "XLOC_017521"; transcript_name "TCONS_00019219"; gene_biotype "novel"; class_code "u"; transcript_id "TCONS_00019219"; gene_name "XLOC_017521"; transcript_biotype "lincRNA"
10	exon	205785	208513	-	exon_number "1"; gene_id "XLOC_017527"; transcript_name "TCONS_00019226"; gene_biotype "novel"; class_code "u"; transcript_id "TCONS_00019226"; gene_name "XLOC_017527"; transcript_biotype "lincRNA"
10	exon	208574	209003	-	exon_number "2"; gene_id "XLOC_017527"; transcript_name "TCONS_00019226"; gene_biotype "novel"; class_code "u"; transcript_id "TCONS_00019226"; gene_name "XLOC_017527"; transcript_biotype "lincRNA"
10	exon	2325704	2325863	-	exon_number "1"; gene_id "XLOC_017554"; transcript_name "TCONS_00019253"; gene_biotype "novel"; class_code "u"; transcript_id "TCONS_00019253"; gene_name "XLOC_017554"; transcript_biotype "lincRNA"
10	exon	2387803	2388440	-	exon_number "2"; gene_id "XLOC_017554"; transcript_name "TCONS_00019253"; gene_biotype "novel"; class_code "u"; transcript_id "TCONS_00019253"; gene_name "XLOC_017554"; transcript_biotype "lincRNA"
10	exon	2922686	2923054	-	nearest_ref "ENSOART00020005674"; exon_number "1"; gene_id "ENSOARG00020003718"; transcript_name "TCONS_00019262"; gene_biotype "snRNA"; class_code "o"; transcript_id "TCONS_00019262"; gene_name "U6"; transcript_biotype "sense_overlapping"
10	exon	2967472	2968340	-	nearest_ref "ENSOART00020005674"; exon_number "2"; gene_id "ENSOARG00020003718"; transcript_name "TCONS_00019262"; gene_biotype "snRNA"; class_code "o"; transcript_id "TCONS_00019262"; gene_name "U6"; transcript_biotype "sense_overlapping"
10	exon	2952270	2952541	-	nearest_ref "ENSOART00020005674"; exon_number "1"; gene_id "ENSOARG00020003718"; transcript_name "TCONS_00019263"; gene_biotype "snRNA"; class_code "o"; transcript_id "TCONS_00019263"; gene_name "U6"; transcript_biotype "sense_overlapping"
10	exon	2967472	2968247	-	nearest_ref "ENSOART00020005674"; exon_number "2"; gene_id "ENSOARG00020003718"; transcript_name "TCONS_00019263"; gene_biotype "snRNA"; class_code "o"; transcript_id "TCONS_00019263"; gene_name "U6"; transcript_biotype "sense_overlapping"
[truncated: 24,931 more rows]
