# Supplementary material for: Sperm long non-coding RNAs as markers for ram fertility
Source: Front Vet Sci. 2024 May 10;11:1337939. doi: 10.3389/fvets.2024.1337939 (PMC11117017; doi:10.3389/fvets.2024.1337939)
Supplement: Supplementary file 5 [file Data_Sheet_2.CSV]

source	term_name	term_id	adjusted_p_value	negative_log10_of_adjusted_p_value	term_size	query_size	intersection_size	effective_domain_size	intersections
GO:MF	protein binding	GO:0005515	0.047304667	1.325096013	6826	201	76	26478	SHOC2,MIER1,SF3B1,HACE1,S1PR1,DZANK1,LAMP1,MAP3K13,PPP1R42,PFDN1,TK1,PDLIM5,FXR1,GPX1,XRCC4,SYT9,BLZF1,BOLL,DNAJA2,LRRD1,ERCC3,ABCA1,NAPA,POMGNT2,YWHAE,S100A14,BTBD9,SUPT6H,ZBTB7C,CSTA,KIF26B,RGS7,VAC14,FOXJ2,VPS36,ANKRD13C,DLG2,TIAM1,ATG3,RCOR1,POLB,BCL2L12,STBD1,NCOA2,HSPCA,LARP1,AP2S1,HECW2,LRP10,JAK1,PTPRN,RFLNA,NCAM2,PHB,SPEN,FGF17,RANBP3,NUP35,TTC12,TMOD1,RAI14,EEF1AKMT3,LPAR1,TBCEL,MAGI1,E…
GO:MF	translation activator activity	GO:0008494	0.241387765	0.617284747	5	201	2	26478	BOLL,LARP1
GO:MF	binding	GO:0005488	0.616411395	0.210129342	11531	201	109	26478	SHOC2,CABS1,PHLDA3,BPIFA3,CDK10,MIER1,SF3B1,HACE1,ANGEL2,S1PR1,DZANK1,LAMP1,MAP3K13,CALML5,PPP1R42,PFDN1,SLU7,TK1,PDLIM5,FXR1,GPX1,XRCC4,LGALSL,SYT9,CSNK1G1,BLZF1,SRP54,BOLL,DNAJA2,LRRD1,U6,G2E3,ERCC3,ABCA1,SEPTIN2,NAPA,HTR1B,CENPH,POMGNT2,YWHAE,S100A14,URGCP,CLK4,BTBD9,NARS2,SLIRP,SUPT6H,ZBTB7C,CSTA,KIF26B,RGS7,VAC14,FOXJ2,TCN1,VPS36,ANKRD13C,DLG2,PIK3C2A,POLDIP2,TIAM1,ATG3,RCOR1,POLB,BCL2L12,ST…
GO:MF	protein C-terminus binding	GO:0008022	0.658457716	0.181472109	110	201	5	26478	XRCC4,ERCC3,VPS36,PHB,PEX12
GO:MF	unfolded protein binding	GO:0051082	0.854126184	0.068477964	70	201	4	26478	PFDN1,DNAJA2,HSPCA,PFDN5
GO:MF	enzyme binding	GO:0019899	0.966576993	0.014763546	1397	201	21	26478	SHOC2,MIER1,HACE1,LAMP1,MAP3K13,BLZF1,ABCA1,YWHAE,CSTA,DLG2,TIAM1,ATG3,RCOR1,POLB,STBD1,JAK1,PTPRN,PHB,EPHA4,UBQLN1,RNF180
GO:MF	tRNA binding	GO:0000049	1	0	43	201	1	26478	TRMT10A
GO:MF	growth factor receptor binding	GO:0070851	1	0	108	201	1	26478	FGF17
GO:MF	lysophosphatidic acid receptor activity	GO:0070915	1	0	4	201	1	26478	LPAR1
GO:MF	FHA domain binding	GO:0070975	1	0	1	201	1	26478	XRCC4
GO:MF	14-3-3 protein binding	GO:0071889	1	0	19	201	1	26478	RIPOR1
GO:MF	FAD binding	GO:0071949	1	0	34	201	1	26478	TEX47
GO:MF	modified amino acid binding	GO:0072341	1	0	49	201	1	26478	SYT9
GO:MF	phosphatidylinositol-3,5-bisphosphate binding	GO:0080025	1	0	18	201	1	26478	PHLDA3
GO:MF	translation regulator activity, nucleic acid binding	GO:0090079	1	0	89	201	2	26478	BOLL,LARP1
GO:MF	phosphatidylcholine floppase activity	GO:0090554	1	0	2	201	1	26478	ABCA1
GO:MF	phosphatidylserine floppase activity	GO:0090556	1	0	1	201	1	26478	ABCA1
GO:MF	organic cyclic compound binding	GO:0097159	1	0	5230	201	42	26478	CDK10,SF3B1,ANGEL2,MAP3K13,SLU7,TK1,FXR1,XRCC4,CSNK1G1,SRP54,BOLL,DNAJA2,U6,ERCC3,ABCA1,SEPTIN2,HTR1B,URGCP,CLK4,NARS2,SLIRP,SUPT6H,KIF26B,FOXJ2,TCN1,POLDIP2,POLB,NCOA2,HSPCA,TEX47,LARP1,JAK1,SPEN,NUP35,TUT7,EPHA4,AK1,RBM47,TRMT10A,MOCOS,SNRK,PIKFYVE
GO:MF	DH domain binding	GO:0097161	1	0	1	201	1	26478	EPHA4
GO:MF	protein O-GlcNAc transferase activity	GO:0097363	1	0	2	201	1	26478	POMGNT2
GO:MF	carbohydrate derivative binding	GO:0097367	1	0	1722	201	20	26478	CDK10,MAP3K13,TK1,CSNK1G1,SRP54,DNAJA2,ERCC3,ABCA1,SEPTIN2,URGCP,CLK4,NARS2,KIF26B,HSPCA,JAK1,LPAR1,EPHA4,AK1,SNRK,PIKFYVE
GO:MF	cyclin-dependent protein kinase activity	GO:0097472	1	0	10	201	1	26478	CDK10
GO:MF	molecular function regulator activity	GO:0098772	1	0	1277	201	10	26478	MAP3K13,CTSC,DNAJA2,PKIB,CSTA,RGS7,RALGPS2,TIAM1,FGF17,APOC3
GO:MF	postsynaptic neurotransmitter receptor activity	GO:0098960	1	0	45	201	1	26478	DRD3
GO:MF	ligand-gated cation channel activity	GO:0099094	1	0	86	201	1	26478	KCNJ9
GO:MF	serotonin receptor activity	GO:0099589	1	0	12	201	1	26478	HTR1B
GO:MF	deubiquitinase activity	GO:0101005	1	0	102	201	1	26478	OTUD3
GO:MF	phosphatidylinositol-3,4-bisphosphate phosphatase activity	GO:0106017	1	0	3	201	1	26478	INPP4A
GO:MF	dynein complex binding	GO:0070840	1	0	15	201	1	26478	PPP1R42
GO:MF	IkappaB kinase complex binding	GO:0106137	1	0	1	201	1	26478	MAP3K13
GO:MF	high-density lipoprotein particle receptor binding	GO:0070653	1	0	3	201	1	26478	APOC3
GO:MF	R-SMAD binding	GO:0070412	1	0	20	201	1	26478	RANBP3
GO:MF	serotonin binding	GO:0051378	1	0	7	201	1	26478	HTR1B
GO:MF	alpha-actinin binding	GO:0051393	1	0	15	201	1	26478	MAGI1
GO:MF	carboxylic ester hydrolase activity	GO:0052689	1	0	106	201	1	26478	ABHD2
GO:MF	phosphatidylinositol kinase activity	GO:0052742	1	0	9	201	1	26478	PIKFYVE
GO:MF	1-phosphatidylinositol-5-kinase activity	GO:0052810	1	0	1	201	1	26478	PIKFYVE
GO:MF	phosphatidylinositol phosphate phosphatase activity	GO:0052866	1	0	21	201	1	26478	INPP4A
GO:MF	tRNA (guanine(9)-N(1))-methyltransferase activity	GO:0052905	1	0	2	201	1	26478	TRMT10A
GO:MF	lipase inhibitor activity	GO:0055102	1	0	15	201	1	26478	APOC3
GO:MF	molecular transducer activity	GO:0060089	1	0	1637	201	11	26478	S1PR1,DRD3,OR52W1,ABCA1,HTR1B,TEX47,OR4E1,OR1J1,LPAR1,ABHD2,EPHA4
GO:MF	molecular adaptor activity	GO:0060090	1	0	220	201	3	26478	YWHAE,AP2S1,MAGI1
GO:MF	nucleoside-triphosphatase regulator activity	GO:0060589	1	0	314	201	3	26478	RGS7,RALGPS2,TIAM1
GO:MF	peptidase regulator activity	GO:0061134	1	0	190	201	2	26478	CTSC,CSTA
GO:MF	endopeptidase regulator activity	GO:0061135	1	0	156	201	1	26478	CSTA
GO:MF	RNA polymerase II-specific DNA-binding transcription factor binding	GO:0061629	1	0	269	201	2	26478	NCOA2,SPEN
GO:MF	ubiquitin protein ligase activity	GO:0061630	1	0	157	201	1	26478	RNF180
GO:MF	ubiquitin-like protein ligase activity	GO:0061659	1	0	166	201	1	26478	RNF180
GO:MF	regulatory RNA binding	GO:0061980	1	0	36	201	1	26478	TUT7
GO:MF	ubiquitin-like protein-specific endopeptidase activity	GO:0070137	1	0	2	201	1	26478	SENP6
GO:MF	SUMO-specific endopeptidase activity	GO:0070139	1	0	2	201	1	26478	SENP6
GO:MF	vitamin B6 binding	GO:0070279	1	0	57	201	1	26478	MOCOS
GO:MF	lipoprotein particle receptor binding	GO:0070325	1	0	20	201	1	26478	APOC3
GO:MF	uridylyltransferase activity	GO:0070569	1	0	6	201	1	26478	TUT7
GO:MF	lipid transfer activity	GO:0120013	1	0	34	201	1	26478	ABCA1
GO:MF	sterol transfer activity	GO:0120015	1	0	18	201	1	26478	ABCA1
GO:MF	cholesterol transfer activity	GO:0120020	1	0	17	201	1	26478	ABCA1
GO:MF	promoter-specific chromatin binding	GO:1990841	1	0	46	201	1	26478	ERCC3
GO:MF	splicing factor binding	GO:1990935	1	0	2	201	1	26478	SF3B1
GO:MF	glycogen binding	GO:2001069	1	0	5	201	1	26478	STBD1
GO:MF	starch binding	GO:2001070	1	0	3	201	1	26478	STBD1
GO:MF	sequence-specific double-stranded DNA binding	GO:1990837	1	0	822	201	2	26478	FOXJ2,NCOA2
GO:MF	protein tyrosine kinase binding	GO:1990782	1	0	69	201	2	26478	YWHAE,EPHA4
GO:MF	NAD+-protein ADP-ribosyltransferase activity	GO:1990404	1	0	13	201	1	26478	PARP6
GO:MF	phosphatidylinositol bisphosphate binding	GO:1902936	1	0	56	201	2	26478	PHLDA3,SYT9
GO:MF	modification-dependent protein binding	GO:0140030	1	0	122	201	1	26478	UBQLN1
GO:MF	catalytic activity, acting on a protein	GO:0140096	1	0	1899	201	26	26478	ADAM18,CDK10,MIER1,HACE1,MAP3K13,CTSC,PRSS58,CSNK1G1,G2E3,POMGNT2,SENP6,CLK4,PRSS33,ATG3,PARP6,HECW2,JAK1,PTPRN,ADAM32,EEF1AKMT3,OTUD3,EPHA4,RNF180,PPM1K,SNRK,PIKFYVE
GO:MF	catalytic activity, acting on DNA	GO:0140097	1	0	172	201	3	26478	ERCC3,POLB,DNASE1L1
GO:MF	catalytic activity, acting on RNA	GO:0140098	1	0	280	201	4	26478	SLU7,NARS2,TUT7,TRMT10A
GO:MF	catalytic activity, acting on a tRNA	GO:0140101	1	0	108	201	2	26478	NARS2,TRMT10A
GO:MF	transcription regulator activity	GO:0140110	1	0	1064	201	5	26478	FOXJ2,NCOA2,PHB,SPEN,TAF6L
GO:MF	general transcription initiation factor activity	GO:0140223	1	0	32	201	1	26478	TAF6L
GO:MF	DNA-binding transcription factor binding	GO:0140297	1	0	353	201	2	26478	NCOA2,SPEN
GO:MF	intramembrane lipid transporter activity	GO:0140303	1	0	36	201	1	26478	ABCA1
GO:MF	cargo adaptor activity	GO:0140312	1	0	8	201	1	26478	AP2S1
GO:MF	ATPase-coupled intramembrane lipid transporter activity	GO:0140326	1	0	23	201	1	26478	ABCA1
GO:MF	ABC-type transporter activity	GO:0140359	1	0	52	201	1	26478	ABCA1
GO:MF	catalytic activity, acting on a nucleic acid	GO:0140640	1	0	452	201	7	26478	SLU7,ERCC3,NARS2,POLB,TUT7,TRMT10A,DNASE1L1
GO:MF	ATP-dependent activity	GO:0140657	1	0	490	201	5	26478	ERCC3,ABCA1,KIF26B,HSPCA,PIKFYVE
GO:MF	annealing activity	GO:0140666	1	0	11	201	1	26478	FXR1
GO:MF	molecular function activator activity	GO:0140677	1	0	21	201	1	26478	DNAJA2
GO:MF	nucleoside phosphate binding	GO:1901265	1	0	1737	201	20	26478	CDK10,MAP3K13,TK1,CSNK1G1,SRP54,DNAJA2,ERCC3,ABCA1,SEPTIN2,URGCP,CLK4,NARS2,KIF26B,HSPCA,TEX47,JAK1,EPHA4,AK1,SNRK,PIKFYVE
GO:MF	heterocyclic compound binding	GO:1901363	1	0	5186	201	42	26478	CDK10,SF3B1,ANGEL2,MAP3K13,SLU7,TK1,FXR1,XRCC4,CSNK1G1,SRP54,BOLL,DNAJA2,U6,ERCC3,ABCA1,SEPTIN2,HTR1B,URGCP,CLK4,NARS2,SLIRP,SUPT6H,KIF26B,FOXJ2,TCN1,POLDIP2,POLB,NCOA2,HSPCA,TEX47,LARP1,JAK1,SPEN,NUP35,TUT7,EPHA4,AK1,RBM47,TRMT10A,MOCOS,SNRK,PIKFYVE
GO:MF	azole transmembrane transporter activity	GO:1901474	1	0	8	201	1	26478	SLC38A7
GO:MF	sulfur compound transmembrane transporter activity	GO:1901682	1	0	39	201	1	26478	SLC38A7
GO:MF	phosphatidylinositol phosphate binding	GO:1901981	1	0	106	201	3	26478	PHLDA3,SYT9,VPS36
GO:MF	floppase activity	GO:0140328	1	0	2	201	1	26478	ABCA1
GO:MF	phosphoprotein binding	GO:0051219	1	0	76	201	1	26478	YWHAE
GO:MF	ATPase binding	GO:0051117	1	0	58	201	1	26478	ABCA1
GO:MF	GTPase binding	GO:0051020	1	0	221	201	2	26478	HACE1,ABCA1
GO:MF	ATP binding	GO:0005524	1	0	1141	201	16	26478	CDK10,MAP3K13,TK1,CSNK1G1,DNAJA2,ERCC3,ABCA1,CLK4,NARS2,KIF26B,HSPCA,JAK1,EPHA4,AK1,SNRK,PIKFYVE
GO:MF	GTP binding	GO:0005525	1	0	353	201	3	26478	SRP54,SEPTIN2,URGCP
GO:MF	phospholipid binding	GO:0005543	1	0	310	201	7	26478	PHLDA3,SYT9,ABCA1,VPS36,PIK3C2A,LPAR1,APOC3
GO:MF	phosphatidylinositol-4,5-bisphosphate binding	GO:0005546	1	0	44	201	2	26478	PHLDA3,SYT9
GO:MF	phosphatidylinositol-3,4,5-trisphosphate binding	GO:0005547	1	0	29	201	1	26478	PHLDA3
GO:MF	phospholipid transporter activity	GO:0005548	1	0	40	201	1	26478	ABCA1
GO:MF	microtubule binding	GO:0008017	1	0	168	201	2	26478	KIF26B,POLB
GO:MF	enzyme activator activity	GO:0008047	1	0	304	201	3	26478	MAP3K13,CTSC,RGS7
GO:MF	phosphoric diester hydrolase activity	GO:0008081	1	0	69	201	1	26478	GDPD3
GO:MF	growth factor activity	GO:0008083	1	0	102	201	1	26478	FGF17
GO:MF	cytoskeletal protein binding	GO:0008092	1	0	666	201	9	26478	PPP1R42,KIF26B,POLB,PTPRN,RFLNA,TMOD1,RAI14,TBCEL,MAGI1
GO:MF	ATP-dependent activity, acting on DNA	GO:0008094	1	0	95	201	1	26478	ERCC3
GO:MF	acetylesterase activity	GO:0008126	1	0	2	201	1	26478	ABHD2
GO:MF	transcription factor binding	GO:0008134	1	0	428	201	2	26478	NCOA2,SPEN
GO:MF	sulfotransferase activity	GO:0008146	1	0	45	201	1	26478	CHST4
GO:MF	protein phosphatase 1 binding	GO:0008157	1	0	9	201	1	26478	SHOC2
GO:MF	methyltransferase activity	GO:0008168	1	0	179	201	2	26478	EEF1AKMT3,TRMT10A
GO:MF	N-methyltransferase activity	GO:0008170	1	0	84	201	1	26478	EEF1AKMT3
GO:MF	RNA methyltransferase activity	GO:0008173	1	0	51	201	1	26478	TRMT10A
GO:MF	tRNA methyltransferase activity	GO:0008175	1	0	24	201	1	26478	TRMT10A
GO:MF	eukaryotic initiation factor 4E binding	GO:0008190	1	0	8	201	1	26478	LARP1
GO:MF	tropomyosin binding	GO:0005523	1	0	13	201	1	26478	TMOD1
GO:MF	UDP-glycosyltransferase activity	GO:0008194	1	0	101	201	2	26478	UGGT2,POMGNT2
GO:MF	calcium ion binding	GO:0005509	1	0	576	201	3	26478	CABS1,CALML5,S100A14
GO:MF	organic acid transmembrane transporter activity	GO:0005342	1	0	98	201	1	26478	SLC38A7
GO:MF	signal sequence binding	GO:0005048	1	0	16	201	1	26478	SRP54
GO:MF	guanyl-nucleotide exchange factor activity	GO:0005085	1	0	174	201	2	26478	RALGPS2,TIAM1
GO:MF	GTPase activator activity	GO:0005096	1	0	141	201	1	26478	RGS7
GO:MF	signaling receptor binding	GO:0005102	1	0	972	201	9	26478	S1PR1,ABCA1,YWHAE,S100A14,ANKRD13C,NCOA2,PHB,FGF17,APOC3
GO:MF	fibroblast growth factor receptor binding	GO:0005104	1	0	21	201	1	26478	FGF17
GO:MF	type 1 fibroblast growth factor receptor binding	GO:0005105	1	0	3	201	1	26478	FGF17
GO:MF	type 2 fibroblast growth factor receptor binding	GO:0005111	1	0	3	201	1	26478	FGF17
GO:MF	cytokine receptor binding	GO:0005126	1	0	223	201	1	26478	S100A14
GO:MF	structural molecule activity	GO:0005198	1	0	902	201	5	26478	5S_RRNA,RPLP1,PIK3C2A,NUP35,ADD3
GO:MF	structural constituent of cytoskeleton	GO:0005200	1	0	51	201	1	26478	ADD3
GO:MF	transporter activity	GO:0005215	1	0	1011	201	4	26478	ABCA1,SLC39A3,SLC38A7,KCNJ9
GO:MF	ion channel activity	GO:0005216	1	0	368	201	1	26478	KCNJ9
GO:MF	inward rectifier potassium channel activity	GO:0005242	1	0	20	201	1	26478	KCNJ9
GO:MF	voltage-gated ion channel activity	GO:0005244	1	0	136	201	1	26478	KCNJ9
GO:MF	voltage-gated potassium channel activity	GO:0005249	1	0	80	201	1	26478	KCNJ9
GO:MF	cation channel activity	GO:0005261	1	0	275	201	1	26478	KCNJ9
GO:MF	potassium channel activity	GO:0005267	1	0	112	201	1	26478	KCNJ9
GO:MF	L-histidine transmembrane transporter activity	GO:0005290	1	0	5	201	1	26478	SLC38A7
GO:MF	dicarboxylic acid transmembrane transporter activity	GO:0005310	1	0	18	201	1	26478	SLC38A7
GO:MF	L-glutamate transmembrane transporter activity	GO:0005313	1	0	9	201	1	26478	SLC38A7
GO:MF	lipid transporter activity	GO:0005319	1	0	100	201	1	26478	ABCA1
GO:MF	zinc ion transmembrane transporter activity	GO:0005385	1	0	14	201	1	26478	SLC39A3
GO:MF	G protein-coupled amine receptor activity	GO:0008227	1	0	41	201	1	26478	HTR1B
GO:MF	peptidase activity	GO:0008233	1	0	583	201	7	26478	ADAM18,CTSC,PRSS58,SENP6,PRSS33,ADAM32,OTUD3
GO:MF	cysteine-type peptidase activity	GO:0008234	1	0	157	201	3	26478	CTSC,SENP6,OTUD3
GO:MF	L-alanine transmembrane transporter activity	GO:0015180	1	0	8	201	1	26478	SLC38A7
GO:MF	L-asparagine transmembrane transporter activity	GO:0015182	1	0	3	201	1	26478	SLC38A7
GO:MF	L-aspartate transmembrane transporter activity	GO:0015183	1	0	4	201	1	26478	SLC38A7
GO:MF	L-glutamine transmembrane transporter activity	GO:0015186	1	0	6	201	1	26478	SLC38A7
GO:MF	L-leucine transmembrane transporter activity	GO:0015190	1	0	5	201	1	26478	SLC38A7
GO:MF	L-methionine transmembrane transporter activity	GO:0015191	1	0	1	201	1	26478	SLC38A7
GO:MF	L-serine transmembrane transporter activity	GO:0015194	1	0	3	201	1	26478	SLC38A7
GO:MF	sterol transporter activity	GO:0015248	1	0	19	201	1	26478	ABCA1
GO:MF	channel activity	GO:0015267	1	0	399	201	1	26478	KCNJ9
GO:MF	ligand-gated ion channel activity	GO:0015276	1	0	122	201	1	26478	KCNJ9
GO:MF	inorganic molecular entity transmembrane transporter activity	GO:0015318	1	0	602	201	2	26478	SLC39A3,KCNJ9
GO:MF	primary active transmembrane transporter activity	GO:0015399	1	0	135	201	1	26478	ABCA1
GO:MF	G-protein activated inward rectifier potassium channel activity	GO:0015467	1	0	4	201	1	26478	KCNJ9
GO:MF	C4-dicarboxylate transmembrane transporter activity	GO:0015556	1	0	10	201	1	26478	SLC38A7
GO:MF	tubulin binding	GO:0015631	1	0	240	201	4	26478	PPP1R42,KIF26B,POLB,TBCEL
GO:MF	branched-chain amino acid transmembrane transporter activity	GO:0015658	1	0	6	201	1	26478	SLC38A7
GO:MF	mannosidase activity	GO:0015923	1	0	20	201	1	26478	MANEA
GO:MF	hexosaminidase activity	GO:0015929	1	0	13	201	1	26478	OGA
GO:MF	antioxidant activity	GO:0016209	1	0	54	201	1	26478	GPX1
GO:MF	beta-N-acetylglucosaminidase activity	GO:0016231	1	0	1	201	1	26478	OGA
GO:MF	RNA polymerase II general transcription initiation factor activity	GO:0016251	1	0	21	201	1	26478	TAF6L
GO:MF	L-amino acid transmembrane transporter activity	GO:0015179	1	0	38	201	1	26478	SLC38A7
GO:MF	neutral amino acid transmembrane transporter activity	GO:0015175	1	0	31	201	1	26478	SLC38A7
GO:MF	basic amino acid transmembrane transporter activity	GO:0015174	1	0	14	201	1	26478	SLC38A7
GO:MF	aromatic amino acid transmembrane transporter activity	GO:0015173	1	0	8	201	1	26478	SLC38A7
GO:MF	serine-type peptidase activity	GO:0008236	1	0	180	201	3	26478	CTSC,PRSS58,PRSS33
GO:MF	metallopeptidase activity	GO:0008237	1	0	174	201	2	26478	ADAM18,ADAM32
GO:MF	Mo-molybdopterin cofactor sulfurase activity	GO:0008265	1	0	1	201	1	26478	MOCOS
GO:MF	zinc ion binding	GO:0008270	1	0	650	201	6	26478	SLU7,TK1,VAT1,TUT7,PEX12,PIKFYVE
GO:MF	protein methyltransferase activity	GO:0008276	1	0	86	201	1	26478	EEF1AKMT3
GO:MF	lipid binding	GO:0008289	1	0	504	201	8	26478	PHLDA3,BPIFA3,SYT9,ABCA1,VPS36,PIK3C2A,LPAR1,APOC3
GO:MF	7S RNA binding	GO:0008312	1	0	6	201	1	26478	SRP54
GO:MF	cation transmembrane transporter activity	GO:0008324	1	0	518	201	3	26478	SLC39A3,SLC38A7,KCNJ9
GO:MF	acetylglucosaminyltransferase activity	GO:0008375	1	0	29	201	1	26478	POMGNT2
GO:MF	anion transmembrane transporter activity	GO:0008509	1	0	199	201	1	26478	SLC38A7
GO:MF	low-density lipoprotein particle receptor activity	GO:0005041	1	0	7	201	1	26478	LRP10
GO:MF	organic anion transmembrane transporter activity	GO:0008514	1	0	112	201	1	26478	SLC38A7
GO:MF	cAMP-dependent protein kinase regulator activity	GO:0008603	1	0	14	201	1	26478	PKIB
GO:MF	S-adenosylmethionine-dependent methyltransferase activity	GO:0008757	1	0	137	201	2	26478	EEF1AKMT3,TRMT10A
GO:MF	tRNA (guanine-N1-)-methyltransferase activity	GO:0009019	1	0	4	201	1	26478	TRMT10A
GO:MF	photoreceptor activity	GO:0009881	1	0	7	201	1	26478	TEX47
GO:MF	blue light photoreceptor activity	GO:0009882	1	0	1	201	1	26478	TEX47
GO:MF	phosphatidylinositol-5-phosphate binding	GO:0010314	1	0	13	201	1	26478	PHLDA3
GO:MF	ion transmembrane transporter activity	GO:0015075	1	0	676	201	3	26478	SLC39A3,SLC38A7,KCNJ9
GO:MF	potassium ion transmembrane transporter activity	GO:0015079	1	0	126	201	1	26478	KCNJ9
GO:MF	amino acid transmembrane transporter activity	GO:0015171	1	0	60	201	1	26478	SLC38A7
GO:MF	acidic amino acid transmembrane transporter activity	GO:0015172	1	0	11	201	1	26478	SLC38A7
GO:MF	phosphatidylcholine transporter activity	GO:0008525	1	0	9	201	1	26478	ABCA1
GO:MF	lysine N-methyltransferase activity	GO:0016278	1	0	53	201	1	26478	EEF1AKMT3
GO:MF	transmembrane-ephrin receptor activity	GO:0005005	1	0	4	201	1	26478	EPHA4
GO:MF	ephrin receptor activity	GO:0005003	1	0	14	201	1	26478	EPHA4
GO:MF	opsonin binding	GO:0001846	1	0	9	201	1	26478	PHB
GO:MF	complement binding	GO:0001848	1	0	8	201	1	26478	PHB
GO:MF	complement component C3a binding	GO:0001850	1	0	1	201	1	26478	PHB
GO:MF	complement component C3b binding	GO:0001851	1	0	2	201	1	26478	PHB
GO:MF	protease binding	GO:0002020	1	0	93	201	1	26478	CSTA
GO:MF	p53 binding	GO:0002039	1	0	55	201	1	26478	BCL2L12
GO:MF	molecular_function	GO:0003674	1	0	16010	201	140	26478	ADAM18,SHOC2,CABS1,PHLDA3,BPIFA3,CDK10,MIER1,SF3B1,HACE1,ANGEL2,CHST4,S1PR1,DZANK1,LAMP1,MAP3K13,CALML5,PPP1R42,CTSC,PFDN1,SLU7,TK1,PDLIM5,FXR1,PRSS58,GPX1,XRCC4,LGALSL,DRD3,SYT9,CSNK1G1,BLZF1,OR52W1,SRP54,BOLL,DNAJA2,LRRD1,U6,G2E3,UGGT2,ERCC3,ABCA1,SEPTIN2,SLC39A3,NAPA,HTR1B,SLC38A7,CENPH,POMGNT2,INPP4A,YWHAE,PKIB,SENP6,S100A14,URGCP,CLK4,BTBD9,NARS2,SLIRP,PRSS33,SUPT6H,ZBTB7C,5S_RRNA,RPLP1,CSTA…
GO:MF	nucleic acid binding	GO:0003676	1	0	3465	201	22	26478	SF3B1,ANGEL2,SLU7,FXR1,XRCC4,SRP54,BOLL,U6,ERCC3,NARS2,SLIRP,SUPT6H,FOXJ2,POLDIP2,POLB,NCOA2,LARP1,SPEN,NUP35,TUT7,RBM47,TRMT10A
GO:MF	DNA binding	GO:0003677	1	0	1558	201	7	26478	XRCC4,ERCC3,SUPT6H,FOXJ2,POLDIP2,POLB,NCOA2
GO:MF	DNA helicase activity	GO:0003678	1	0	46	201	1	26478	ERCC3
GO:MF	chromatin binding	GO:0003682	1	0	391	201	3	26478	ERCC3,RCOR1,NCOA2
GO:MF	double-stranded DNA binding	GO:0003690	1	0	867	201	2	26478	FOXJ2,NCOA2
GO:MF	DNA-binding transcription factor activity	GO:0003700	1	0	755	201	1	26478	FOXJ2
GO:MF	nuclear steroid receptor activity	GO:0003707	1	0	13	201	1	26478	ABHD2
GO:MF	transcription coregulator activity	GO:0003712	1	0	314	201	4	26478	NCOA2,PHB,SPEN,TAF6L
GO:MF	transcription coactivator activity	GO:0003713	1	0	181	201	2	26478	NCOA2,TAF6L
GO:MF	transcription corepressor activity	GO:0003714	1	0	113	201	2	26478	PHB,SPEN
GO:MF	RNA binding	GO:0003723	1	0	1744	201	13	26478	SF3B1,ANGEL2,SLU7,FXR1,SRP54,BOLL,U6,SLIRP,LARP1,SPEN,TUT7,RBM47,TRMT10A
GO:MF	single-stranded RNA binding	GO:0003727	1	0	54	201	1	26478	FXR1
GO:MF	mRNA binding	GO:0003729	1	0	156	201	5	26478	SF3B1,ANGEL2,FXR1,BOLL,LARP1
GO:MF	mRNA 3'-UTR binding	GO:0003730	1	0	60	201	2	26478	ANGEL2,LARP1
GO:MF	phosphatidylserine binding	GO:0001786	1	0	31	201	1	26478	SYT9
GO:MF	structural constituent of ribosome	GO:0003735	1	0	602	201	3	26478	5S_RRNA,RPLP1,PIK3C2A
GO:MF	phosphotyrosine residue binding	GO:0001784	1	0	40	201	1	26478	YWHAE
GO:MF	G protein-coupled receptor binding	GO:0001664	1	0	168	201	3	26478	S1PR1,S100A14,PHB
GO:MF	sulfur amino acid transmembrane transporter activity	GO:0000099	1	0	9	201	1	26478	SLC38A7
GO:MF	SNARE binding	GO:0000149	1	0	55	201	3	26478	SYT9,ABCA1,NAPA
GO:MF	nucleotide binding	GO:0000166	1	0	1737	201	20	26478	CDK10,MAP3K13,TK1,CSNK1G1,SRP54,DNAJA2,ERCC3,ABCA1,SEPTIN2,URGCP,CLK4,NARS2,KIF26B,HSPCA,TEX47,JAK1,EPHA4,AK1,SNRK,PIKFYVE
GO:MF	1-phosphatidylinositol-3-phosphate 5-kinase activity	GO:0000285	1	0	1	201	1	26478	PIKFYVE
GO:MF	magnesium ion binding	GO:0000287	1	0	180	201	1	26478	SNRK
GO:MF	RNA cap binding	GO:0000339	1	0	12	201	1	26478	LARP1
GO:MF	RNA 7-methylguanosine cap binding	GO:0000340	1	0	8	201	1	26478	LARP1
GO:MF	second spliceosomal transesterification activity	GO:0000386	1	0	1	201	1	26478	SLU7
GO:MF	transcription cis-regulatory region binding	GO:0000976	1	0	638	201	2	26478	FOXJ2,NCOA2
GO:MF	RNA polymerase II transcription regulatory region sequence-specific DNA binding	GO:0000977	1	0	537	201	2	26478	FOXJ2,NCOA2
GO:MF	RNA polymerase II cis-regulatory region sequence-specific DNA binding	GO:0000978	1	0	429	201	2	26478	FOXJ2,NCOA2
GO:MF	DNA-binding transcription factor activity, RNA polymerase II-specific	GO:0000981	1	0	628	201	1	26478	FOXJ2
GO:MF	cis-regulatory region sequence-specific DNA binding	GO:0000987	1	0	453	201	2	26478	FOXJ2,NCOA2
GO:MF	transcription regulatory region nucleic acid binding	GO:0001067	1	0	639	201	2	26478	FOXJ2,NCOA2
GO:MF	intronic transcription regulatory region sequence-specific DNA binding	GO:0001161	1	0	10	201	1	26478	NCOA2
GO:MF	RNA polymerase II intronic transcription regulatory region sequence-specific DNA binding	GO:0001162	1	0	7	201	1	26478	NCOA2
GO:MF	DNA-binding transcription activator activity	GO:0001216	1	0	337	201	1	26478	FOXJ2
GO:MF	DNA-binding transcription activator activity, RNA polymerase II-specific	GO:0001228	1	0	333	201	1	26478	FOXJ2
GO:MF	N-acetylglucosamine 6-O-sulfotransferase activity	GO:0001517	1	0	3	201	1	26478	CHST4
GO:MF	amyloid-beta binding	GO:0001540	1	0	45	201	2	26478	PFDN1,PFDN5
GO:MF	dopamine neurotransmitter receptor activity, coupled via Gi/Go	GO:0001591	1	0	3	201	1	26478	DRD3
GO:MF	ATPase activator activity	GO:0001671	1	0	14	201	1	26478	DNAJA2
GO:MF	cytoskeletal motor activity	GO:0003774	1	0	99	201	1	26478	KIF26B
GO:MF	microtubule motor activity	GO:0003777	1	0	60	201	1	26478	KIF26B
GO:MF	actin binding	GO:0003779	1	0	289	201	3	26478	PPP1R42,TMOD1,RAI14
GO:MF	protein tyrosine kinase activity	GO:0004713	1	0	99	201	3	26478	CLK4,JAK1,EPHA4
GO:MF	transmembrane receptor protein tyrosine kinase activity	GO:0004714	1	0	46	201	1	26478	EPHA4
GO:MF	non-membrane spanning protein tyrosine kinase activity	GO:0004715	1	0	29	201	1	26478	JAK1
GO:MF	phosphoprotein phosphatase activity	GO:0004721	1	0	139	201	2	26478	PTPRN,PPM1K
GO:MF	protein serine/threonine phosphatase activity	GO:0004722	1	0	46	201	1	26478	PPM1K
GO:MF	protein tyrosine phosphatase activity	GO:0004725	1	0	62	201	1	26478	PTPRN
GO:MF	thymidine kinase activity	GO:0004797	1	0	2	201	1	26478	TK1
GO:MF	aminoacyl-tRNA ligase activity	GO:0004812	1	0	42	201	1	26478	NARS2
GO:MF	asparagine-tRNA ligase activity	GO:0004816	1	0	2	201	1	26478	NARS2
GO:MF	ubiquitin-protein transferase activity	GO:0004842	1	0	267	201	4	26478	HACE1,G2E3,HECW2,RNF180
GO:MF	cysteine-type deubiquitinase activity	GO:0004843	1	0	92	201	1	26478	OTUD3
GO:MF	enzyme inhibitor activity	GO:0004857	1	0	292	201	3	26478	PKIB,CSTA,APOC3
GO:MF	protein kinase inhibitor activity	GO:0004860	1	0	53	201	1	26478	PKIB
GO:MF	cAMP-dependent protein kinase inhibitor activity	GO:0004862	1	0	14	201	1	26478	PKIB
GO:MF	endopeptidase inhibitor activity	GO:0004866	1	0	148	201	1	26478	CSTA
GO:MF	cysteine-type endopeptidase inhibitor activity	GO:0004869	1	0	38	201	1	26478	CSTA
GO:MF	transmembrane signaling receptor activity	GO:0004888	1	0	1515	201	9	26478	S1PR1,DRD3,OR52W1,ABCA1,HTR1B,OR4E1,OR1J1,LPAR1,EPHA4
GO:MF	G protein-coupled receptor activity	GO:0004930	1	0	1235	201	7	26478	S1PR1,DRD3,OR52W1,HTR1B,OR4E1,OR1J1,LPAR1
GO:MF	dopamine neurotransmitter receptor activity	GO:0004952	1	0	6	201	1	26478	DRD3
GO:MF	olfactory receptor activity	GO:0004984	1	0	852	201	3	26478	OR52W1,OR4E1,OR1J1
GO:MF	G protein-coupled serotonin receptor activity	GO:0004993	1	0	12	201	1	26478	HTR1B
GO:MF	MAP kinase kinase kinase activity	GO:0004709	1	0	13	201	1	26478	MAP3K13
GO:MF	cyclin-dependent protein serine/threonine kinase activity	GO:0004693	1	0	10	201	1	26478	CDK10
GO:MF	protein serine/threonine kinase activity	GO:0004674	1	0	289	201	6	26478	CDK10,MAP3K13,CSNK1G1,CLK4,SNRK,PIKFYVE
GO:MF	protein kinase activity	GO:0004672	1	0	524	201	8	26478	CDK10,MAP3K13,CSNK1G1,CLK4,JAK1,EPHA4,SNRK,PIKFYVE
GO:MF	catalytic activity	GO:0003824	1	0	4935	201	53	26478	ADAM18,CDK10,MIER1,HACE1,ANGEL2,CHST4,MAP3K13,CTSC,SLU7,TK1,PRSS58,GPX1,CSNK1G1,SRP54,G2E3,UGGT2,ERCC3,POMGNT2,INPP4A,SENP6,CLK4,NARS2,PRSS33,OGA,PIK3C2A,ATG3,POLB,HSPCA,PARP6,HECW2,VAT1,JAK1,PTPRN,PGAM1,LYPLA1,ADAM32,EEF1AKMT3,ABHD2,VNN2,TUT7,OTUD3,EPHA4,AK1,GDPD3,SDR39U1,TRMT10A,RNF180,PPM1K,MOCOS,MANEA,SNRK,DNASE1L1,PIKFYVE
GO:MF	DNA-directed DNA polymerase activity	GO:0003887	1	0	14	201	1	26478	POLB
GO:MF	GTPase activity	GO:0003924	1	0	290	201	1	26478	SRP54
GO:MF	NAD+ ADP-ribosyltransferase activity	GO:0003950	1	0	14	201	1	26478	PARP6
GO:MF	UDP-glucose:glycoprotein glucosyltransferase activity	GO:0003980	1	0	2	201	1	26478	UGGT2
GO:MF	adenylate kinase activity	GO:0004017	1	0	9	201	1	26478	AK1
GO:MF	endopeptidase activity	GO:0004175	1	0	391	201	6	26478	ADAM18,CTSC,PRSS58,SENP6,PRSS33,ADAM32
GO:MF	cysteine-type endopeptidase activity	GO:0004197	1	0	58	201	1	26478	SENP6
GO:MF	metalloendopeptidase activity	GO:0004222	1	0	102	201	2	26478	ADAM18,ADAM32
GO:MF	serine-type endopeptidase activity	GO:0004252	1	0	165	201	3	26478	CTSC,PRSS58,PRSS33
GO:MF	GPI-linked ephrin receptor activity	GO:0005004	1	0	4	201	1	26478	EPHA4
GO:MF	helicase activity	GO:0004386	1	0	109	201	1	26478	ERCC3
GO:MF	nuclease activity	GO:0004518	1	0	143	201	1	26478	DNASE1L1
GO:MF	deoxyribonuclease activity	GO:0004536	1	0	32	201	1	26478	DNASE1L1
GO:MF	nucleoside diphosphate kinase activity	GO:0004550	1	0	17	201	1	26478	AK1
GO:MF	hydrolase activity, hydrolyzing O-glycosyl compounds	GO:0004553	1	0	97	201	2	26478	OGA,MANEA
GO:MF	alpha-mannosidase activity	GO:0004559	1	0	19	201	1	26478	MANEA
GO:MF	beta-N-acetylhexosaminidase activity	GO:0004563	1	0	4	201	1	26478	OGA
GO:MF	glycoprotein endo-alpha-1,2-mannosidase activity	GO:0004569	1	0	1	201	1	26478	MANEA
GO:MF	peroxidase activity	GO:0004601	1	0	30	201	1	26478	GPX1
GO:MF	glutathione peroxidase activity	GO:0004602	1	0	14	201	1	26478	GPX1
GO:MF	phosphoglycerate mutase activity	GO:0004619	1	0	5	201	1	26478	PGAM1
GO:MF	histone deacetylase activity	GO:0004407	1	0	20	201	1	26478	MIER1
GO:MF	protein-lysine N-methyltransferase activity	GO:0016279	1	0	53	201	1	26478	EEF1AKMT3
GO:MF	lipase activity	GO:0016298	1	0	92	201	1	26478	ABHD2
GO:MF	kinase activity	GO:0016301	1	0	668	201	11	26478	CDK10,MAP3K13,TK1,CSNK1G1,CLK4,PIK3C2A,JAK1,EPHA4,AK1,SNRK,PIKFYVE
GO:MF	phosphatidylinositol phosphate 4-phosphatase activity	GO:0034596	1	0	7	201	1	26478	INPP4A
GO:MF	phosphatidylinositol 3-kinase activity	GO:0035004	1	0	10	201	1	26478	PIK3C2A
GO:MF	phosphatidylinositol binding	GO:0035091	1	0	193	201	4	26478	PHLDA3,SYT9,VPS36,PIK3C2A
GO:MF	miRNA binding	GO:0035198	1	0	28	201	1	26478	TUT7
GO:MF	UDP-glucosyltransferase activity	GO:0035251	1	0	9	201	1	26478	UGGT2
GO:MF	signaling adaptor activity	GO:0035591	1	0	45	201	1	26478	YWHAE
GO:MF	clathrin adaptor activity	GO:0035615	1	0	7	201	1	26478	AP2S1
GO:MF	purine ribonucleoside triphosphate binding	GO:0035639	1	0	1483	201	19	26478	CDK10,MAP3K13,TK1,CSNK1G1,SRP54,DNAJA2,ERCC3,ABCA1,SEPTIN2,URGCP,CLK4,NARS2,KIF26B,HSPCA,JAK1,EPHA4,AK1,SNRK,PIKFYVE
GO:MF	lysophosphatidic acid binding	GO:0035727	1	0	7	201	1	26478	LPAR1
GO:MF	pre-mRNA binding	GO:0036002	1	0	160	201	1	26478	SLU7
GO:MF	small molecule binding	GO:0036094	1	0	1975	201	22	26478	CDK10,MAP3K13,TK1,CSNK1G1,SRP54,DNAJA2,ERCC3,ABCA1,SEPTIN2,URGCP,CLK4,NARS2,KIF26B,TCN1,HSPCA,TEX47,JAK1,EPHA4,AK1,MOCOS,SNRK,PIKFYVE
GO:MF	signaling receptor activity	GO:0038023	1	0	1637	201	11	26478	S1PR1,DRD3,OR52W1,ABCA1,HTR1B,TEX47,OR4E1,OR1J1,LPAR1,ABHD2,EPHA4
GO:MF	cargo receptor activity	GO:0038024	1	0	75	201	3	26478	ABCA1,STBD1,LRP10
GO:MF	sphingosine-1-phosphate receptor activity	GO:0038036	1	0	7	201	1	26478	S1PR1
GO:MF	SH2 domain binding	GO:0042169	1	0	27	201	1	26478	YWHAE
GO:MF	peptide binding	GO:0042277	1	0	129	201	3	26478	PFDN1,SRP54,PFDN5
GO:MF	chemokine receptor binding	GO:0042379	1	0	51	201	1	26478	S100A14
GO:MF	histone binding	GO:0042393	1	0	147	201	1	26478	SUPT6H
GO:MF	hormone binding	GO:0042562	1	0	53	201	1	26478	ABHD2
GO:MF	phosphoric ester hydrolase activity	GO:0042578	1	0	294	201	4	26478	INPP4A,PTPRN,GDPD3,PPM1K
GO:MF	ATPase-coupled transmembrane transporter activity	GO:0042626	1	0	103	201	1	26478	ABCA1
GO:MF	phosphatidylinositol bisphosphate phosphatase activity	GO:0034593	1	0	15	201	1	26478	INPP4A
GO:MF	PH domain binding	GO:0042731	1	0	2	201	1	26478	EPHA4
GO:MF	short-chain carboxylesterase activity	GO:0034338	1	0	2	201	1	26478	ABHD2
GO:MF	apolipoprotein A-I binding	GO:0034186	1	0	4	201	1	26478	ABCA1
GO:MF	phosphatidylcholine binding	GO:0031210	1	0	17	201	1	26478	ABCA1
GO:MF	small GTPase binding	GO:0031267	1	0	199	201	2	26478	HACE1,ABCA1
GO:MF	translation initiation factor binding	GO:0031369	1	0	21	201	1	26478	LARP1
GO:MF	cobalamin binding	GO:0031419	1	0	7	201	1	26478	TCN1
GO:MF	polyubiquitin modification-dependent protein binding	GO:0031593	1	0	38	201	1	26478	UBQLN1
GO:MF	ubiquitin conjugating enzyme binding	GO:0031624	1	0	13	201	1	26478	RNF180
GO:MF	ubiquitin protein ligase binding	GO:0031625	1	0	217	201	3	26478	BLZF1,YWHAE,JAK1
GO:MF	G-protein beta-subunit binding	GO:0031681	1	0	20	201	1	26478	RGS7
GO:MF	proteinase activated receptor binding	GO:0031871	1	0	2	201	1	26478	PHB
GO:MF	ubiquitin-like protein binding	GO:0032182	1	0	74	201	1	26478	VPS36
GO:MF	phosphatidylinositol-3-phosphate binding	GO:0032266	1	0	30	201	2	26478	PHLDA3,VPS36
GO:MF	ribonucleotide binding	GO:0032553	1	0	1540	201	19	26478	CDK10,MAP3K13,TK1,CSNK1G1,SRP54,DNAJA2,ERCC3,ABCA1,SEPTIN2,URGCP,CLK4,NARS2,KIF26B,HSPCA,JAK1,EPHA4,AK1,SNRK,PIKFYVE
GO:MF	purine ribonucleotide binding	GO:0032555	1	0	1525	201	19	26478	CDK10,MAP3K13,TK1,CSNK1G1,SRP54,DNAJA2,ERCC3,ABCA1,SEPTIN2,URGCP,CLK4,NARS2,KIF26B,HSPCA,JAK1,EPHA4,AK1,SNRK,PIKFYVE
GO:MF	adenyl ribonucleotide binding	GO:0032559	1	0	1176	201	16	26478	CDK10,MAP3K13,TK1,CSNK1G1,DNAJA2,ERCC3,ABCA1,CLK4,NARS2,KIF26B,HSPCA,JAK1,EPHA4,AK1,SNRK,PIKFYVE
GO:MF	guanyl ribonucleotide binding	GO:0032561	1	0	366	201	3	26478	SRP54,SEPTIN2,URGCP
GO:MF	amide binding	GO:0033218	1	0	166	201	3	26478	PFDN1,SRP54,PFDN5
GO:MF	protein lysine deacetylase activity	GO:0033558	1	0	22	201	1	26478	MIER1
GO:MF	RNA strand annealing activity	GO:0033592	1	0	5	201	1	26478	FXR1
GO:MF	hormone-sensitive lipase activity	GO:0033878	1	0	2	201	1	26478	ABHD2
GO:MF	DNA polymerase activity	GO:0034061	1	0	18	201	1	26478	POLB
GO:MF	apolipoprotein binding	GO:0034185	1	0	9	201	1	26478	ABCA1
GO:MF	apolipoprotein A-I receptor activity	GO:0034188	1	0	1	201	1	26478	ABCA1
GO:MF	identical protein binding	GO:0042802	1	0	1479	201	13	26478	MAP3K13,TK1,FXR1,XRCC4,SYT9,BOLL,VAC14,FOXJ2,NCAM2,NUP35,EPHA4,UBQLN1,MRI1
GO:MF	protein homodimerization activity	GO:0042803	1	0	512	201	2	26478	MAP3K13,FXR1
GO:MF	actinin binding	GO:0042805	1	0	21	201	1	26478	MAGI1
GO:MF	sphingolipid floppase activity	GO:0046623	1	0	1	201	1	26478	ABCA1
GO:MF	sphingolipid transporter activity	GO:0046624	1	0	9	201	1	26478	ABCA1
GO:MF	metal ion binding	GO:0046872	1	0	1966	201	15	26478	CABS1,DZANK1,CALML5,SLU7,TK1,PDLIM5,G2E3,S100A14,VAT1,TUT7,PPM1K,MOCOS,PEX12,SNRK,PIKFYVE
GO:MF	metal ion transmembrane transporter activity	GO:0046873	1	0	328	201	2	26478	SLC39A3,KCNJ9
GO:MF	ephrin receptor binding	GO:0046875	1	0	23	201	1	26478	YWHAE
GO:MF	tetrapyrrole binding	GO:0046906	1	0	149	201	1	26478	TCN1
GO:MF	transition metal ion binding	GO:0046914	1	0	909	201	7	26478	SLU7,TK1,VAT1,TUT7,MOCOS,PEX12,PIKFYVE
GO:MF	transition metal ion transmembrane transporter activity	GO:0046915	1	0	25	201	1	26478	SLC39A3
GO:MF	carboxylic acid transmembrane transporter activity	GO:0046943	1	0	97	201	1	26478	SLC38A7
GO:MF	protein heterodimerization activity	GO:0046982	1	0	321	201	3	26478	FXR1,PHB,TAF6L
GO:MF	protein dimerization activity	GO:0046983	1	0	889	201	5	26478	MAP3K13,FXR1,NCOA2,PHB,TAF6L
GO:MF	phospholipid-hydroperoxide glutathione peroxidase activity	GO:0047066	1	0	2	201	1	26478	GPX1
GO:MF	acylglycerol lipase activity	GO:0047372	1	0	6	201	1	26478	ABHD2
GO:MF	protein N-terminus binding	GO:0047485	1	0	77	201	1	26478	ERCC3
GO:MF	receptor ligand activity	GO:0048018	1	0	346	201	1	26478	FGF17
GO:MF	mRNA 5'-UTR binding	GO:0048027	1	0	13	201	1	26478	LARP1
GO:MF	nucleoside monophosphate kinase activity	GO:0050145	1	0	14	201	1	26478	AK1
GO:MF	RNA uridylyltransferase activity	GO:0050265	1	0	2	201	1	26478	TUT7
GO:MF	flavin adenine dinucleotide binding	GO:0050660	1	0	75	201	1	26478	TEX47
GO:MF	quaternary ammonium group binding	GO:0050997	1	0	22	201	1	26478	ABCA1
GO:MF	actin filament binding	GO:0051015	1	0	113	201	1	26478	TMOD1
GO:MF	glucosyltransferase activity	GO:0046527	1	0	15	201	1	26478	UGGT2
GO:MF	SMAD binding	GO:0046332	1	0	66	201	1	26478	RANBP3
GO:MF	protein phosphorylated amino acid binding	GO:0045309	1	0	47	201	1	26478	YWHAE
GO:MF	translation regulator activity	GO:0045182	1	0	115	201	2	26478	BOLL,LARP1
GO:MF	histone deacetylase binding	GO:0042826	1	0	85	201	2	26478	MIER1,PHB
GO:MF	amide transmembrane transporter activity	GO:0042887	1	0	25	201	1	26478	SLC38A7
GO:MF	alpha-tubulin binding	GO:0043014	1	0	27	201	1	26478	TBCEL
GO:MF	ribonucleoprotein complex binding	GO:0043021	1	0	87	201	2	26478	SRP54,LARP1
GO:MF	ribosomal small subunit binding	GO:0043024	1	0	8	201	1	26478	LARP1
GO:MF	ubiquitin binding	GO:0043130	1	0	65	201	1	26478	VPS36
GO:MF	3'-5' DNA helicase activity	GO:0043138	1	0	10	201	1	26478	ERCC3
GO:MF	ion binding	GO:0043167	1	0	3617	201	36	26478	CABS1,PHLDA3,CDK10,DZANK1,MAP3K13,CALML5,SLU7,TK1,PDLIM5,SYT9,CSNK1G1,SRP54,DNAJA2,G2E3,ERCC3,ABCA1,SEPTIN2,HTR1B,S100A14,URGCP,CLK4,NARS2,KIF26B,HSPCA,TEX47,VAT1,JAK1,LPAR1,TUT7,EPHA4,AK1,PPM1K,MOCOS,PEX12,SNRK,PIKFYVE
GO:MF	anion binding	GO:0043168	1	0	1878	201	24	26478	PHLDA3,CDK10,MAP3K13,TK1,SYT9,CSNK1G1,SRP54,DNAJA2,ERCC3,ABCA1,SEPTIN2,URGCP,CLK4,NARS2,KIF26B,HSPCA,TEX47,JAK1,LPAR1,EPHA4,AK1,MOCOS,SNRK,PIKFYVE
GO:MF	cation binding	GO:0043169	1	0	2041	201	17	26478	CABS1,DZANK1,CALML5,SLU7,TK1,PDLIM5,G2E3,ABCA1,HTR1B,S100A14,VAT1,TUT7,PPM1K,MOCOS,PEX12,SNRK,PIKFYVE
GO:MF	heat shock protein binding	GO:0031072	1	0	83	201	2	26478	DNAJA2,EEF1AKMT3
GO:MF	amine binding	GO:0043176	1	0	7	201	1	26478	HTR1B
GO:MF	kinetochore binding	GO:0043515	1	0	5	201	1	26478	CENPH
GO:MF	protein serine/threonine kinase activator activity	GO:0043539	1	0	30	201	1	26478	MAP3K13
GO:MF	sequence-specific DNA binding	GO:0043565	1	0	931	201	2	26478	FOXJ2,NCOA2
GO:MF	protein self-association	GO:0043621	1	0	50	201	1	26478	YWHAE
GO:MF	methionine transmembrane transporter activity	GO:0043865	1	0	1	201	1	26478	SLC38A7
GO:MF	protein folding chaperone	GO:0044183	1	0	30	201	1	26478	PFDN1
GO:MF	ubiquitin-like protein ligase binding	GO:0044389	1	0	229	201	4	26478	BLZF1,YWHAE,JAK1,PTPRN
GO:MF	ubiquitin-like protein conjugating enzyme binding	GO:0044390	1	0	17	201	1	26478	RNF180
GO:MF	protein-containing complex binding	GO:0044877	1	0	717	201	6	26478	MAP3K13,PPP1R42,SRP54,LARP1,PTPRN,TMOD1
GO:MF	bioactive lipid receptor activity	GO:0045125	1	0	13	201	2	26478	S1PR1,LPAR1
GO:MF	phosphatidylinositol-3,4-bisphosphate binding	GO:0043325	1	0	21	201	1	26478	PHLDA3
GO:MF	filamin binding	GO:0031005	1	0	10	201	1	26478	RFLNA
GO:MF	endoplasmic reticulum signal peptide binding	GO:0030942	1	0	2	201	1	26478	SRP54
GO:MF	GTPase regulator activity	GO:0030695	1	0	314	201	3	26478	RGS7,RALGPS2,TIAM1
GO:MF	hydrolase activity, acting on acid anhydrides	GO:0016817	1	0	557	201	4	26478	SRP54,ERCC3,HSPCA,PIKFYVE
GO:MF	hydrolase activity, acting on acid anhydrides, in phosphorus-containing anhydrides	GO:0016818	1	0	556	201	4	26478	SRP54,ERCC3,HSPCA,PIKFYVE
GO:MF	lyase activity	GO:0016829	1	0	148	201	1	26478	POLB
GO:MF	isomerase activity	GO:0016853	1	0	132	201	1	26478	PGAM1
GO:MF	intramolecular transferase activity	GO:0016866	1	0	28	201	1	26478	PGAM1
GO:MF	intramolecular transferase activity, phosphotransferases	GO:0016868	1	0	11	201	1	26478	PGAM1
GO:MF	ligase activity	GO:0016874	1	0	140	201	1	26478	NARS2
GO:MF	ligase activity, forming carbon-oxygen bonds	GO:0016875	1	0	42	201	1	26478	NARS2
GO:MF	ATP hydrolysis activity	GO:0016887	1	0	205	201	3	26478	ERCC3,HSPCA,PIKFYVE
GO:MF	nuclear receptor binding	GO:0016922	1	0	98	201	1	26478	NCOA2
GO:MF	structural constituent of nuclear pore	GO:0017056	1	0	19	201	1	26478	NUP35
GO:MF	snRNA binding	GO:0017069	1	0	838	201	1	26478	U6
GO:MF	purine nucleotide binding	GO:0017076	1	0	1539	201	19	26478	CDK10,MAP3K13,TK1,CSNK1G1,SRP54,DNAJA2,ERCC3,ABCA1,SEPTIN2,URGCP,CLK4,NARS2,KIF26B,HSPCA,JAK1,EPHA4,AK1,SNRK,PIKFYVE
GO:MF	ribonucleoside triphosphate phosphatase activity	GO:0017111	1	0	500	201	4	26478	SRP54,ERCC3,HSPCA,PIKFYVE
GO:MF	SH3 domain binding	GO:0017124	1	0	49	201	2	26478	GPX1,YWHAE
GO:MF	pantetheine hydrolase activity	GO:0017159	1	0	1	201	1	26478	VNN2
GO:MF	aryl hydrocarbon receptor binding	GO:0017162	1	0	9	201	1	26478	NCOA2
GO:MF	serine hydrolase activity	GO:0017171	1	0	183	201	3	26478	CTSC,PRSS58,PRSS33
GO:MF	guanyl nucleotide binding	GO:0019001	1	0	373	201	3	26478	SRP54,SEPTIN2,URGCP
GO:MF	GDP binding	GO:0019003	1	0	48	201	1	26478	SRP54
GO:MF	deoxynucleoside kinase activity	GO:0019136	1	0	6	201	1	26478	TK1
GO:MF	hydrolase activity, acting on carbon-nitrogen (but not peptide) bonds, in linear amides	GO:0016811	1	0	60	201	2	26478	MIER1,VNN2
GO:MF	hydrolase activity, acting on carbon-nitrogen (but not peptide) bonds	GO:0016810	1	0	108	201	2	26478	MIER1,VNN2
GO:MF	hydrolase activity, acting on glycosyl bonds	GO:0016798	1	0	133	201	2	26478	OGA,MANEA
GO:MF	phosphatase activity	GO:0016791	1	0	225	201	3	26478	INPP4A,PTPRN,PPM1K
GO:MF	phosphatidylinositol phosphate kinase activity	GO:0016307	1	0	11	201	1	26478	PIKFYVE
GO:MF	1-phosphatidylinositol-4-phosphate 5-kinase activity	GO:0016308	1	0	7	201	1	26478	PIKFYVE
GO:MF	phosphatidylinositol-3,4-bisphosphate 4-phosphatase activity	GO:0016316	1	0	2	201	1	26478	INPP4A
GO:MF	tRNA (guanine) methyltransferase activity	GO:0016423	1	0	9	201	1	26478	TRMT10A
GO:MF	pyrophosphatase activity	GO:0016462	1	0	550	201	4	26478	SRP54,ERCC3,HSPCA,PIKFYVE
GO:MF	oxidoreductase activity	GO:0016491	1	0	697	201	2	26478	GPX1,VAT1
GO:MF	peptidase activator activity	GO:0016504	1	0	26	201	1	26478	CTSC
GO:MF	peptidase activator activity involved in apoptotic process	GO:0016505	1	0	8	201	1	26478	CTSC
GO:MF	oxidoreductase activity, acting on peroxide as acceptor	GO:0016684	1	0	31	201	1	26478	GPX1
GO:MF	transferase activity	GO:0016740	1	0	1844	201	25	26478	CDK10,HACE1,CHST4,MAP3K13,TK1,CSNK1G1,G2E3,UGGT2,POMGNT2,CLK4,PIK3C2A,ATG3,POLB,PARP6,HECW2,JAK1,EEF1AKMT3,TUT7,EPHA4,AK1,TRMT10A,RNF180,MOCOS,SNRK,PIKFYVE
GO:MF	transmembrane receptor protein kinase activity	GO:0019199	1	0	61	201	1	26478	EPHA4
GO:MF	transferase activity, transferring one-carbon groups	GO:0016741	1	0	191	201	2	26478	EEF1AKMT3,TRMT10A
GO:MF	hexosyltransferase activity	GO:0016758	1	0	141	201	2	26478	UGGT2,POMGNT2
GO:MF	pentosyltransferase activity	GO:0016763	1	0	43	201	1	26478	PARP6
GO:MF	transferase activity, transferring phosphorus-containing groups	GO:0016772	1	0	789	201	13	26478	CDK10,MAP3K13,TK1,CSNK1G1,CLK4,PIK3C2A,POLB,JAK1,TUT7,EPHA4,AK1,SNRK,PIKFYVE
GO:MF	phosphotransferase activity, alcohol group as acceptor	GO:0016773	1	0	620	201	8	26478	CDK10,MAP3K13,CSNK1G1,CLK4,JAK1,EPHA4,SNRK,PIKFYVE
GO:MF	phosphotransferase activity, phosphate group as acceptor	GO:0016776	1	0	30	201	1	26478	AK1
GO:MF	nucleotidyltransferase activity	GO:0016779	1	0	91	201	2	26478	POLB,TUT7
GO:MF	transferase activity, transferring sulphur-containing groups	GO:0016782	1	0	60	201	2	26478	CHST4,MOCOS
GO:MF	sulfurtransferase activity	GO:0016783	1	0	10	201	1	26478	MOCOS
GO:MF	hydrolase activity	GO:0016787	1	0	2006	201	22	26478	ADAM18,MIER1,CTSC,PRSS58,SRP54,ERCC3,INPP4A,SENP6,PRSS33,OGA,HSPCA,PTPRN,LYPLA1,ADAM32,ABHD2,VNN2,OTUD3,GDPD3,PPM1K,MANEA,DNASE1L1,PIKFYVE
GO:MF	hydrolase activity, acting on ester bonds	GO:0016788	1	0	600	201	6	26478	INPP4A,PTPRN,ABHD2,GDPD3,PPM1K,DNASE1L1
GO:MF	glycosyltransferase activity	GO:0016757	1	0	227	201	3	26478	UGGT2,POMGNT2,PARP6
GO:MF	chaperone binding	GO:0051087	1	0	70	201	1	26478	DNAJA2
GO:MF	nucleobase-containing compound kinase activity	GO:0019205	1	0	36	201	2	26478	TK1,AK1
GO:MF	kinase regulator activity	GO:0019207	1	0	156	201	2	26478	MAP3K13,PKIB
GO:MF	signaling receptor complex adaptor activity	GO:0030159	1	0	23	201	1	26478	YWHAE
GO:MF	PDZ domain binding	GO:0030165	1	0	49	201	1	26478	LPAR1
GO:MF	pyridoxal phosphate binding	GO:0030170	1	0	57	201	1	26478	MOCOS
GO:MF	apolipoprotein receptor activity	GO:0030226	1	0	1	201	1	26478	ABCA1
GO:MF	lipoprotein particle receptor activity	GO:0030228	1	0	12	201	1	26478	LRP10
GO:MF	enzyme regulator activity	GO:0030234	1	0	824	201	8	26478	MAP3K13,CTSC,PKIB,CSTA,RGS7,RALGPS2,TIAM1,APOC3
GO:MF	carbohydrate binding	GO:0030246	1	0	116	201	2	26478	LGALSL,STBD1
GO:MF	polysaccharide binding	GO:0030247	1	0	16	201	1	26478	STBD1
GO:MF	clathrin binding	GO:0030276	1	0	30	201	1	26478	AP2S1
GO:MF	protein serine/threonine kinase inhibitor activity	GO:0030291	1	0	33	201	1	26478	PKIB
GO:MF	protein kinase activator activity	GO:0030295	1	0	66	201	1	26478	MAP3K13
GO:MF	nuclear receptor coactivator activity	GO:0030374	1	0	39	201	1	26478	NCOA2
GO:MF	peptidase inhibitor activity	GO:0030414	1	0	164	201	1	26478	CSTA
GO:MF	spectrin binding	GO:0030507	1	0	17	201	1	26478	PTPRN
GO:MF	signaling receptor regulator activity	GO:0030545	1	0	369	201	1	26478	FGF17
GO:MF	signaling receptor activator activity	GO:0030546	1	0	354	201	1	26478	FGF17
GO:MF	adenyl nucleotide binding	GO:0030554	1	0	1183	201	16	26478	CDK10,MAP3K13,TK1,CSNK1G1,DNAJA2,ERCC3,ABCA1,CLK4,NARS2,KIF26B,HSPCA,JAK1,EPHA4,AK1,SNRK,PIKFYVE
GO:MF	neurotransmitter receptor activity	GO:0030594	1	0	65	201	1	26478	DRD3
GO:MF	U4 snRNA binding	GO:0030621	1	0	762	201	1	26478	U6
GO:MF	pre-mRNA 3'-splice site binding	GO:0030628	1	0	3	201	1	26478	SLU7
GO:MF	protein-macromolecule adaptor activity	GO:0030674	1	0	170	201	2	26478	YWHAE,AP2S1
GO:MF	molybdenum ion binding	GO:0030151	1	0	4	201	1	26478	MOCOS
GO:MF	inorganic cation transmembrane transporter activity	GO:0022890	1	0	476	201	2	26478	SLC39A3,KCNJ9
GO:MF	serine transmembrane transporter activity	GO:0022889	1	0	5	201	1	26478	SLC38A7
GO:MF	alanine transmembrane transporter activity	GO:0022858	1	0	10	201	1	26478	SLC38A7
GO:MF	kinase activator activity	GO:0019209	1	0	72	201	1	26478	MAP3K13
GO:MF	kinase inhibitor activity	GO:0019210	1	0	57	201	1	26478	PKIB
GO:MF	deacetylase activity	GO:0019213	1	0	31	201	1	26478	MIER1
GO:MF	Atg8 ligase activity	GO:0019776	1	0	1	201	1	26478	ATG3
GO:MF	Atg12 transferase activity	GO:0019777	1	0	1	201	1	26478	ATG3
GO:MF	ubiquitin-like protein peptidase activity	GO:0019783	1	0	108	201	2	26478	SENP6,OTUD3
GO:MF	ubiquitin-like protein transferase activity	GO:0019787	1	0	285	201	5	26478	HACE1,G2E3,ATG3,HECW2,RNF180
GO:MF	vitamin binding	GO:0019842	1	0	108	201	2	26478	TCN1,MOCOS
GO:MF	protein kinase regulator activity	GO:0019887	1	0	140	201	2	26478	MAP3K13,PKIB
GO:MF	kinase binding	GO:0019900	1	0	498	201	5	26478	YWHAE,DLG2,TIAM1,EPHA4,UBQLN1
GO:MF	nucleoside kinase activity	GO:0019206	1	0	9	201	1	26478	TK1
GO:MF	protein kinase binding	GO:0019901	1	0	442	201	2	26478	YWHAE,EPHA4
GO:MF	protein phosphatase binding	GO:0019903	1	0	89	201	2	26478	SHOC2,JAK1
GO:MF	protein domain specific binding	GO:0019904	1	0	429	201	7	26478	LAMP1,GPX1,XRCC4,YWHAE,NCOA2,LPAR1,EPHA4
GO:MF	syntaxin binding	GO:0019905	1	0	39	201	2	26478	ABCA1,NAPA
GO:MF	passive transmembrane transporter activity	GO:0022803	1	0	399	201	1	26478	KCNJ9
GO:MF	active transmembrane transporter activity	GO:0022804	1	0	282	201	1	26478	ABCA1
GO:MF	voltage-gated channel activity	GO:0022832	1	0	138	201	1	26478	KCNJ9
GO:MF	ligand-gated channel activity	GO:0022834	1	0	122	201	1	26478	KCNJ9
GO:MF	gated channel activity	GO:0022836	1	0	264	201	1	26478	KCNJ9
GO:MF	voltage-gated cation channel activity	GO:0022843	1	0	114	201	1	26478	KCNJ9
GO:MF	transmembrane transporter activity	GO:0022857	1	0	938	201	4	26478	ABCA1,SLC39A3,SLC38A7,KCNJ9
GO:MF	phosphatase binding	GO:0019902	1	0	122	201	2	26478	SHOC2,JAK1
GO:BP	biological_process	GO:0008150	3.25372E-05	4.48761947	16272	201	160	26478	ADAM18,CCDC39,SHOC2,CABS1,PHLDA3,TEX15,CDK10,MIER1,SF3B1,HACE1,ANGEL2,CHST4,S1PR1,LAMP1,MAP3K13,SRGN,PPP1R42,CTSC,PFDN1,SLU7,TK1,FXR1,PRSS58,GPX1,XRCC4,HEMGN,DRD3,SYT9,CSNK1G1,BLZF1,OR52W1,SRP54,BOLL,DNAJA2,YPEL3,U6,MGARP,G2E3,UGGT2,TSPAN6,SCFD1,ERCC3,ABCA1,SEPTIN2,SLC39A3,NAPA,HTR1B,SLC38A7,CENPH,POMGNT2,NUPR2,YWHAE,PKIB,SENP6,S100A14,INTS5,CLK4,JPT2,BTBD9,NARS2,SLIRP,PRSS33,SUPT6H,JCAD,ZBTB7C,V…
GO:BP	cellular process	GO:0009987	4.53455E-05	4.34346561	14693	201	149	26478	CCDC39,SHOC2,CABS1,PHLDA3,TEX15,CDK10,MIER1,SF3B1,HACE1,ANGEL2,CHST4,S1PR1,LAMP1,MAP3K13,SRGN,PPP1R42,CTSC,PFDN1,SLU7,TK1,FXR1,GPX1,XRCC4,HEMGN,DRD3,SYT9,CSNK1G1,BLZF1,OR52W1,SRP54,BOLL,DNAJA2,YPEL3,U6,MGARP,UGGT2,TSPAN6,SCFD1,ERCC3,ABCA1,SEPTIN2,SLC39A3,NAPA,HTR1B,CENPH,POMGNT2,NUPR2,YWHAE,PKIB,SENP6,S100A14,INTS5,CLK4,JPT2,BTBD9,NARS2,SLIRP,PRSS33,SUPT6H,JCAD,ZBTB7C,VTA1,TEKT3,RPLP1,CSTA,GPC6,K…
GO:BP	organelle organization	GO:0006996	0.000255134	3.593231402	2202	201	40	26478	CCDC39,TEX15,CDK10,HACE1,S1PR1,GPX1,SYT9,BLZF1,SCFD1,ERCC3,ABCA1,CENPH,YWHAE,PKIB,SENP6,SLIRP,TEKT3,FOXJ2,POLDIP2,ROPN1,ATG3,STBD1,HECW2,VAT1,PTPRN,RFLNA,MFF,PHB,CKAP2,TTC12,TMOD1,LPAR1,HRK,CFAP97D1,MTFP1,SHCBP1L,ALMS1,UBQLN1,PEX12,PIKFYVE
GO:BP	regulation of cellular process	GO:0050794	0.000547402	3.261693404	8185	201	96	26478	CCDC39,SHOC2,PHLDA3,TEX15,CDK10,MIER1,SF3B1,HACE1,ANGEL2,S1PR1,LAMP1,MAP3K13,SRGN,PPP1R42,CTSC,PFDN1,FXR1,GPX1,DRD3,SYT9,CSNK1G1,OR52W1,BOLL,YPEL3,TSPAN6,SCFD1,ERCC3,ABCA1,NAPA,HTR1B,NUPR2,YWHAE,PKIB,SENP6,S100A14,CLK4,JPT2,BTBD9,SLIRP,PRSS33,SUPT6H,JCAD,ZBTB7C,GPC6,KIF26B,RGS7,RALGPS2,FOXJ2,ANKRD13C,PIK3C2A,POLDIP2,ROPN1,TMEM131L,TIAM1,ATG3,RCOR1,POLB,CILP,BCL2L12,TUSC2,NCOA2,LARP1,HECW2,VAT1,OR…
GO:BP	flagellated sperm motility	GO:0030317	0.007970956	2.098489614	90	201	7	26478	CCDC39,CABS1,SLIRP,TEKT3,ROPN1,TTC12,CFAP97D1
GO:BP	sperm motility	GO:0097722	0.007970956	2.098489614	90	201	7	26478	CCDC39,CABS1,SLIRP,TEKT3,ROPN1,TTC12,CFAP97D1
GO:BP	cilium movement involved in cell motility	GO:0060294	0.013105514	1.88254593	97	201	7	26478	CCDC39,CABS1,SLIRP,TEKT3,ROPN1,TTC12,CFAP97D1
GO:BP	regulation of biological process	GO:0050789	0.017301715	1.76191085	8914	201	97	26478	CCDC39,SHOC2,PHLDA3,TEX15,CDK10,MIER1,SF3B1,HACE1,ANGEL2,S1PR1,LAMP1,MAP3K13,SRGN,PPP1R42,CTSC,PFDN1,FXR1,GPX1,DRD3,SYT9,CSNK1G1,OR52W1,BOLL,YPEL3,TSPAN6,SCFD1,ERCC3,ABCA1,NAPA,HTR1B,NUPR2,YWHAE,PKIB,SENP6,S100A14,CLK4,JPT2,BTBD9,SLIRP,PRSS33,SUPT6H,JCAD,ZBTB7C,CSTA,GPC6,KIF26B,RGS7,RALGPS2,FOXJ2,ANKRD13C,PIK3C2A,POLDIP2,ROPN1,TMEM131L,TIAM1,ATG3,RCOR1,POLB,CILP,BCL2L12,TUSC2,NCOA2,LARP1,HECW2,VA…
GO:BP	cilium-dependent cell motility	GO:0060285	0.019453255	1.711007721	103	201	7	26478	CCDC39,CABS1,SLIRP,TEKT3,ROPN1,TTC12,CFAP97D1
GO:BP	cilium or flagellum-dependent cell motility	GO:0001539	0.019453255	1.711007721	103	201	7	26478	CCDC39,CABS1,SLIRP,TEKT3,ROPN1,TTC12,CFAP97D1
GO:BP	biological regulation	GO:0065007	0.027638042	1.558492734	9376	201	100	26478	CCDC39,SHOC2,PHLDA3,TEX15,CDK10,MIER1,SF3B1,HACE1,ANGEL2,S1PR1,LAMP1,MAP3K13,SRGN,PPP1R42,CTSC,PFDN1,FXR1,GPX1,XRCC4,DRD3,SYT9,CSNK1G1,OR52W1,BOLL,YPEL3,TSPAN6,SCFD1,ERCC3,ABCA1,SLC39A3,NAPA,HTR1B,NUPR2,YWHAE,PKIB,SENP6,S100A14,CLK4,JPT2,BTBD9,SLIRP,PRSS33,SUPT6H,JCAD,ZBTB7C,TEKT3,CSTA,GPC6,KIF26B,RGS7,RALGPS2,FOXJ2,ANKRD13C,PIK3C2A,POLDIP2,ROPN1,TMEM131L,TIAM1,ATG3,RCOR1,POLB,CILP,BCL2L12,TUSC2,…
GO:BP	vesicle-mediated transport	GO:0016192	0.036699931	1.435334756	922	201	20	26478	LAMP1,DRD3,SYT9,BLZF1,SCFD1,ABCA1,NAPA,HTR1B,JPT2,BTBD9,VTA1,VPS36,ATG3,TUSC2,AP2S1,LRP10,BCAP29,ALMS1,APOC3,PIKFYVE
GO:BP	regulation of organelle organization	GO:0033043	0.043985925	1.356686271	782	201	18	26478	CDK10,GPX1,SYT9,SCFD1,YWHAE,PKIB,SENP6,ATG3,HECW2,VAT1,MFF,CKAP2,TMOD1,LPAR1,HRK,SHCBP1L,ALMS1,PIKFYVE
GO:BP	microtubule-based movement	GO:0007018	0.054082386	1.266944157	266	201	10	26478	CCDC39,CABS1,LAMP1,MGARP,SLIRP,TEKT3,KIF26B,ROPN1,TTC12,CFAP97D1
GO:BP	intracellular transport	GO:0046907	0.055792256	1.253426081	950	201	20	26478	LAMP1,SLU7,SRP54,MGARP,ABCA1,NAPA,YWHAE,SUPT6H,VTA1,VPS36,STBD1,AP2S1,MFF,RANBP3,NUP35,BCAP29,RIPOR1,ALMS1,PEX12,PIKFYVE
GO:BP	cilium movement	GO:0003341	0.064637427	1.189515938	124	201	7	26478	CCDC39,CABS1,SLIRP,TEKT3,ROPN1,TTC12,CFAP97D1
GO:BP	cellular localization	GO:0051641	0.075821665	1.120206684	2107	201	33	26478	CCDC39,LAMP1,SLU7,XRCC4,DRD3,SYT9,BLZF1,SRP54,MGARP,SCFD1,ERCC3,ABCA1,NAPA,YWHAE,BTBD9,SUPT6H,VTA1,VPS36,ANKRD13C,ROPN1,STBD1,AP2S1,JAK1,PTPRN,MFF,RANBP3,NUP35,BCAP29,PCARE,RIPOR1,ALMS1,PEX12,PIKFYVE
GO:BP	protein transport	GO:0015031	0.088942793	1.050889237	826	201	18	26478	SLU7,DRD3,SYT9,BLZF1,SRP54,SCFD1,ABCA1,NAPA,YWHAE,VTA1,AP2S1,PTPRN,MFF,NUP35,BCAP29,RIPOR1,PEX12,PIKFYVE
GO:BP	establishment of protein localization	GO:0045184	0.093561261	1.028903934	907	201	19	26478	LAMP1,SLU7,DRD3,SYT9,BLZF1,SRP54,SCFD1,ABCA1,NAPA,YWHAE,VTA1,AP2S1,PTPRN,MFF,NUP35,BCAP29,RIPOR1,PEX12,PIKFYVE
GO:BP	protein localization	GO:0008104	0.104084101	0.982615604	1501	201	26	26478	CCDC39,LAMP1,SLU7,XRCC4,DRD3,SYT9,BLZF1,SRP54,SCFD1,ERCC3,ABCA1,NAPA,YWHAE,VTA1,ANKRD13C,ROPN1,AP2S1,JAK1,PTPRN,MFF,NUP35,BCAP29,PCARE,RIPOR1,PEX12,PIKFYVE
GO:BP	cellular macromolecule localization	GO:0070727	0.109873356	0.959107611	1506	201	26	26478	CCDC39,LAMP1,SLU7,XRCC4,DRD3,SYT9,BLZF1,SRP54,SCFD1,ERCC3,ABCA1,NAPA,YWHAE,VTA1,ANKRD13C,ROPN1,AP2S1,JAK1,PTPRN,MFF,NUP35,BCAP29,PCARE,RIPOR1,PEX12,PIKFYVE
GO:BP	regulation of cellular component organization	GO:0051128	0.113484315	0.945064159	1509	201	26	26478	CDK10,MAP3K13,PFDN1,GPX1,SYT9,SCFD1,NAPA,YWHAE,PKIB,SENP6,BTBD9,ATG3,HECW2,VAT1,MFF,PHB,CKAP2,TMOD1,LPAR1,HRK,EPHA4,SHCBP1L,ALMS1,PFDN5,APOC3,PIKFYVE
GO:BP	macromolecule localization	GO:0033036	0.142283849	0.846844396	1802	201	29	26478	CCDC39,LAMP1,SLU7,XRCC4,DRD3,SYT9,BLZF1,SRP54,SCFD1,ERCC3,ABCA1,NAPA,YWHAE,SUPT6H,VTA1,ANKRD13C,ROPN1,AP2S1,LRP10,JAK1,PTPRN,MFF,NUP35,BCAP29,PCARE,RIPOR1,PEX12,APOC3,PIKFYVE
GO:BP	establishment of localization in cell	GO:0051649	0.166975666	0.777346816	1282	201	23	26478	CCDC39,LAMP1,SLU7,SYT9,SRP54,MGARP,ABCA1,NAPA,YWHAE,BTBD9,SUPT6H,VTA1,VPS36,STBD1,AP2S1,MFF,RANBP3,NUP35,BCAP29,RIPOR1,ALMS1,PEX12,PIKFYVE
GO:BP	nitrogen compound transport	GO:0071705	0.190433915	0.720255703	1123	201	21	26478	SLU7,DRD3,SYT9,BLZF1,SRP54,SCFD1,ABCA1,NAPA,HTR1B,YWHAE,SUPT6H,VTA1,TCN1,AP2S1,PTPRN,MFF,NUP35,BCAP29,RIPOR1,PEX12,PIKFYVE
GO:BP	intracellular signal transduction	GO:0035556	0.262854635	0.58028436	1682	201	27	26478	SHOC2,PHLDA3,CDK10,MAP3K13,GPX1,TSPAN6,ABCA1,YWHAE,JPT2,PRSS33,JCAD,RGS7,RALGPS2,PIK3C2A,TIAM1,POLB,BCL2L12,LARP1,JAK1,PHB,LPAR1,OTUD3,EPHA4,RIPOR1,UBQLN1,APOC3,PIKFYVE
GO:BP	adenylate cyclase-inhibiting G protein-coupled receptor signaling pathway	GO:0007193	0.363823908	0.439108765	41	201	4	26478	S1PR1,DRD3,HTR1B,LPAR1
GO:BP	autophagosome assembly	GO:0000045	0.422544722	0.374127319	77	201	5	26478	SCFD1,ATG3,STBD1,UBQLN1,PIKFYVE
GO:BP	positive regulation of cellular process	GO:0048522	0.469428154	0.328430867	3662	201	46	26478	SHOC2,PHLDA3,CDK10,SF3B1,S1PR1,LAMP1,MAP3K13,CTSC,GPX1,DRD3,SYT9,BOLL,YPEL3,ERCC3,HTR1B,YWHAE,PKIB,S100A14,SUPT6H,JCAD,ZBTB7C,KIF26B,FOXJ2,POLDIP2,TIAM1,RCOR1,NCOA2,LARP1,JAK1,PTPRN,MFF,PHB,SPEN,FGF17,CKAP2,LPAR1,MAGI1,HRK,EPHA4,RIPOR1,SHCBP1L,UBQLN1,SCEL,RNF180,FAM210B,ZNF462
GO:BP	granzyme-mediated programmed cell death signaling pathway	GO:0140507	0.47307378	0.325071122	4	201	2	26478	LAMP1,SRGN
GO:BP	cell motility	GO:0048870	0.501234893	0.299958704	1120	201	20	26478	CCDC39,CABS1,HACE1,S1PR1,GPX1,YWHAE,S100A14,SLIRP,JCAD,TEKT3,GPC6,ROPN1,TIAM1,TTC12,LPAR1,ABHD2,EPHA4,CFAP97D1,RIPOR1,PIKFYVE
GO:BP	organelle assembly	GO:0070925	0.521392832	0.282834944	560	201	13	26478	CCDC39,CDK10,SCFD1,CENPH,SENP6,TEKT3,ATG3,STBD1,TTC12,TMOD1,CFAP97D1,UBQLN1,PIKFYVE
GO:BP	organic substance transport	GO:0071702	0.527061983	0.278138308	1389	201	23	26478	SLU7,DRD3,SYT9,BLZF1,SRP54,SCFD1,ABCA1,NAPA,HTR1B,YWHAE,SUPT6H,VTA1,TCN1,AP2S1,LRP10,PTPRN,MFF,NUP35,BCAP29,RIPOR1,PEX12,APOC3,PIKFYVE
GO:BP	autophagosome organization	GO:1905037	0.565949886	0.247222023	82	201	5	26478	SCFD1,ATG3,STBD1,UBQLN1,PIKFYVE
GO:BP	vacuole organization	GO:0007033	0.730888766	0.136148713	132	201	6	26478	SCFD1,ABCA1,ATG3,STBD1,UBQLN1,PIKFYVE
GO:BP	developmental process	GO:0032502	0.742976507	0.129024918	3955	201	48	26478	CCDC39,CABS1,S1PR1,MAP3K13,SRGN,CTSC,FXR1,GPX1,HEMGN,SRP54,ERCC3,SLC39A3,NAPA,YWHAE,SLIRP,SUPT6H,JCAD,ZBTB7C,CSTA,KIF26B,FOXJ2,POLDIP2,ROPN1,TMEM131L,TIAM1,RCOR1,POLB,TUSC2,VAT1,LRP10,JAK1,PTPRN,RFLNA,MFF,SPEN,TTC12,TMOD1,LPAR1,PCARE,ABHD2,EPHA4,CFAP97D1,RBM47,SHCBP1L,SCEL,PFDN5,FAM210B,PIKFYVE
GO:BP	male gamete generation	GO:0048232	0.753208135	0.123084998	303	201	9	26478	CABS1,TEX15,SLIRP,FOXJ2,ROPN1,TTC12,ABHD2,CFAP97D1,SHCBP1L
GO:BP	macroautophagy	GO:0016236	0.789191442	0.102817633	186	201	7	26478	SCFD1,POLDIP2,ATG3,STBD1,LARP1,UBQLN1,PIKFYVE
GO:BP	negative regulation of cellular component organization	GO:0051129	0.861891602	0.064547351	444	201	11	26478	CDK10,PFDN1,GPX1,SCFD1,VAT1,CKAP2,TMOD1,LPAR1,EPHA4,PFDN5,APOC3
GO:BP	response to temperature stimulus	GO:0009266	0.959566419	0.017924959	92	201	5	26478	SLU7,DNAJA2,HTR1B,YWHAE,HSPCA
GO:BP	glycerolipid metabolic process	GO:0046486	0.967712838	0.014253498	251	201	8	26478	GPX1,VAC14,PIK3C2A,ABHD2,GDPD3,APOC3,INPP1,PIKFYVE
GO:BP	type B pancreatic cell proliferation	GO:0044342	1	0	20	201	1	26478	PTPRN
GO:BP	cellular macromolecule catabolic process	GO:0044265	1	0	643	201	7	26478	HACE1,ANGEL2,SLIRP,LARP1,UBQLN1,RNF180,DNASE1L1
GO:BP	small molecule metabolic process	GO:0044281	1	0	1180	201	13	26478	TK1,GPX1,ABCA1,NARS2,NCOA2,GCSH,PGAM1,VNN2,AK1,GDPD3,INSIG2,APOC3,INPP1
GO:BP	small molecule catabolic process	GO:0044282	1	0	222	201	2	26478	GCSH,INPP1
GO:BP	multi-multicellular organism process	GO:0044706	1	0	86	201	1	26478	TEKT3
GO:BP	protein K6-linked deubiquitination	GO:0044313	1	0	3	201	1	26478	OTUD3
GO:BP	cellular response to fibroblast growth factor stimulus	GO:0044344	1	0	72	201	1	26478	FGF17
GO:BP	motile cilium assembly	GO:0044458	1	0	43	201	3	26478	CCDC39,TTC12,CFAP97D1
GO:BP	small molecule biosynthetic process	GO:0044283	1	0	334	201	1	26478	APOC3
GO:BP	biological process involved in interspecies interaction between organisms	GO:0044419	1	0	843	201	8	26478	LAMP1,GPX1,TSPAN6,S100A14,JPT2,TUSC2,PHB,PIKFYVE
GO:BP	entry into host	GO:0044409	1	0	54	201	3	26478	JPT2,PHB,PIKFYVE
GO:BP	cellular nitrogen compound biosynthetic process	GO:0044271	1	0	3543	201	30	26478	MIER1,SF3B1,MAP3K13,FXR1,BOLL,ERCC3,NUPR2,PKIB,NARS2,SUPT6H,ZBTB7C,RPLP1,FOXJ2,GTF2A1L,PIK3C2A,POLDIP2,RCOR1,NCOA2,LARP1,PTPRN,PHB,SPEN,CKAP2,ZNF655,TAF6L,AK1,ZFP14,PFDN5,MLLT1,ZNF462
GO:BP	biological process involved in symbiotic interaction	GO:0044403	1	0	152	201	5	26478	GPX1,JPT2,TUSC2,PHB,PIKFYVE
GO:BP	protein transmembrane import into intracellular organelle	GO:0044743	1	0	24	201	1	26478	PEX12
GO:BP	cellular nitrogen compound catabolic process	GO:0044270	1	0	287	201	4	26478	ANGEL2,SLIRP,LARP1,DNASE1L1
GO:BP	cellular carbohydrate catabolic process	GO:0044275	1	0	21	201	1	26478	STBD1
GO:BP	cellular extravasation	GO:0045123	1	0	46	201	1	26478	YWHAE
GO:BP	mitotic cell cycle phase transition	GO:0044772	1	0	250	201	3	26478	ERCC3,HECW2,ZNF655
GO:BP	leukocyte activation	GO:0045321	1	0	568	201	6	26478	LAMP1,CTSC,SUPT6H,TMEM131L,TUSC2,PHB
GO:BP	late endosome to vacuole transport	GO:0045324	1	0	1	201	1	26478	VTA1
GO:BP	phospholipid translocation	GO:0045332	1	0	28	201	1	26478	ABCA1
GO:BP	fat cell differentiation	GO:0045444	1	0	173	201	2	26478	GPX1,ZBTB7C
GO:BP	myoblast differentiation	GO:0045445	1	0	73	201	1	26478	GPX1
GO:BP	endothelial cell differentiation	GO:0045446	1	0	80	201	2	26478	GPX1,FOXJ2
GO:BP	bone resorption	GO:0045453	1	0	39	201	1	26478	S1PR1
GO:BP	cell redox homeostasis	GO:0045454	1	0	20	201	1	26478	GPX1
GO:BP	response to ether	GO:0045472	1	0	4	201	1	26478	LARP1
GO:BP	locomotor rhythm	GO:0045475	1	0	8	201	1	26478	NCOA2
GO:BP	regulation of T cell differentiation	GO:0045580	1	0	102	201	1	26478	TMEM131L
GO:BP	negative regulation of T cell differentiation	GO:0045581	1	0	29	201	1	26478	TMEM131L
GO:BP	regulation of cell differentiation	GO:0045595	1	0	1026	201	12	26478	MAP3K13,YWHAE,SUPT6H,ZBTB7C,FOXJ2,TMEM131L,TIAM1,RCOR1,RFLNA,SPEN,EPHA4,FAM210B
GO:BP	negative regulation of cell differentiation	GO:0045596	1	0	444	201	4	26478	FOXJ2,TMEM131L,RFLNA,EPHA4
GO:BP	positive regulation of cell differentiation	GO:0045597	1	0	570	201	6	26478	MAP3K13,YWHAE,ZBTB7C,RCOR1,SPEN,FAM210B
GO:BP	regulation of fat cell differentiation	GO:0045598	1	0	98	201	1	26478	ZBTB7C
GO:BP	positive regulation of fat cell differentiation	GO:0045600	1	0	48	201	1	26478	ZBTB7C
GO:BP	regulation of endothelial cell differentiation	GO:0045601	1	0	30	201	1	26478	FOXJ2
GO:BP	negative regulation of endothelial cell differentiation	GO:0045602	1	0	7	201	1	26478	FOXJ2
GO:BP	mRNA trans splicing, SL addition	GO:0045291	1	0	796	201	1	26478	U6
GO:BP	cell-cell junction organization	GO:0045216	1	0	121	201	1	26478	EPHA4
GO:BP	regulation of isotype switching	GO:0045191	1	0	28	201	1	26478	SUPT6H
GO:BP	isotype switching	GO:0045190	1	0	36	201	1	26478	SUPT6H
GO:BP	cilium organization	GO:0044782	1	0	255	201	7	26478	CCDC39,CDK10,TEKT3,ROPN1,ATG3,TTC12,CFAP97D1
GO:BP	metaphase/anaphase transition of cell cycle	GO:0044784	1	0	46	201	1	26478	HECW2
GO:BP	modulation by host of viral process	GO:0044788	1	0	29	201	1	26478	PHB
GO:BP	modulation by host of viral genome replication	GO:0044827	1	0	13	201	1	26478	PHB
GO:BP	modulation by host of viral RNA genome replication	GO:0044830	1	0	4	201	1	26478	PHB
GO:BP	cell cycle G1/S phase transition	GO:0044843	1	0	133	201	1	26478	ZNF655
GO:BP	glycerolipid biosynthetic process	GO:0045017	1	0	139	201	3	26478	VAC14,PIK3C2A,INPP1
GO:BP	protein targeting to ER	GO:0045047	1	0	34	201	1	26478	SRP54
GO:BP	regulated exocytosis	GO:0045055	1	0	138	201	3	26478	LAMP1,SYT9,NAPA
GO:BP	cell cycle phase transition	GO:0044770	1	0	320	201	3	26478	ERCC3,HECW2,ZNF655
GO:BP	regulation of viral genome replication	GO:0045069	1	0	50	201	1	26478	LARP1
GO:BP	innate immune response	GO:0045087	1	0	311	201	2	26478	LAMP1,PHB
GO:BP	regulation of innate immune response	GO:0045088	1	0	134	201	1	26478	LAMP1
GO:BP	positive regulation of innate immune response	GO:0045089	1	0	80	201	1	26478	LAMP1
GO:BP	cellular polysaccharide metabolic process	GO:0044264	1	0	64	201	1	26478	STBD1
GO:BP	regulation of bone resorption	GO:0045124	1	0	22	201	1	26478	S1PR1
GO:BP	meiotic chromosome segregation	GO:0045132	1	0	54	201	1	26478	TEX15
GO:BP	homologous chromosome segregation	GO:0045143	1	0	37	201	1	26478	TEX15
GO:BP	apical protein localization	GO:0045176	1	0	8	201	1	26478	NAPA
GO:BP	maintenance of protein location	GO:0045185	1	0	55	201	1	26478	ANKRD13C
GO:BP	positive regulation of viral genome replication	GO:0045070	1	0	25	201	1	26478	LARP1
GO:BP	cellular carbohydrate metabolic process	GO:0044262	1	0	177	201	3	26478	STBD1,NCOA2,INPP1
GO:BP	cellular component biogenesis	GO:0044085	1	0	2920	201	24	26478	CCDC39,CDK10,SF3B1,S1PR1,SLU7,TK1,U6,SCFD1,ABCA1,NAPA,CENPH,SENP6,TEKT3,TIAM1,ATG3,STBD1,TTC12,TMOD1,LPAR1,HRK,CFAP97D1,ALMS1,UBQLN1,PIKFYVE
GO:BP	cellular lipid metabolic process	GO:0044255	1	0	652	201	8	26478	GPX1,VAC14,PIK3C2A,ABHD2,GDPD3,APOC3,INPP1,PIKFYVE
GO:BP	regulation of protein-containing complex assembly	GO:0043254	1	0	272	201	4	26478	NAPA,SENP6,TMOD1,HRK
GO:BP	regulation of ion transport	GO:0043269	1	0	320	201	2	26478	HTR1B,UBQLN1
GO:BP	negative regulation of ion transport	GO:0043271	1	0	66	201	2	26478	HTR1B,UBQLN1
GO:BP	anoikis	GO:0043276	1	0	23	201	1	26478	ANKRD13C
GO:BP	response to alkaloid	GO:0043279	1	0	33	201	2	26478	DRD3,HTR1B
GO:BP	regulation of cysteine-type endopeptidase activity involved in apoptotic process	GO:0043281	1	0	126	201	1	26478	GPX1
GO:BP	leukocyte degranulation	GO:0043299	1	0	37	201	1	26478	LAMP1
GO:BP	regulation of leukocyte degranulation	GO:0043300	1	0	23	201	1	26478	LAMP1
GO:BP	positive regulation of leukocyte degranulation	GO:0043302	1	0	13	201	1	26478	LAMP1
GO:BP	natural killer cell degranulation	GO:0043320	1	0	6	201	1	26478	LAMP1
GO:BP	regulation of natural killer cell degranulation	GO:0043321	1	0	2	201	1	26478	LAMP1
GO:BP	positive regulation of natural killer cell degranulation	GO:0043323	1	0	2	201	1	26478	LAMP1
GO:BP	negative regulation of DNA binding	GO:0043392	1	0	35	201	1	26478	ZNF462
GO:BP	regulation of protein binding	GO:0043393	1	0	147	201	2	26478	YWHAE,TIAM1
GO:BP	steroid hormone mediated signaling pathway	GO:0043401	1	0	84	201	2	26478	PHB,ABHD2
GO:BP	skeletal muscle tissue regeneration	GO:0043403	1	0	26	201	1	26478	GPX1
GO:BP	regulation of MAP kinase activity	GO:0043405	1	0	122	201	2	26478	MAP3K13,EPHA4
GO:BP	positive regulation of MAP kinase activity	GO:0043406	1	0	75	201	2	26478	MAP3K13,EPHA4
GO:BP	regulation of MAPK cascade	GO:0043408	1	0	434	201	6	26478	CDK10,MAP3K13,JCAD,PHB,LPAR1,EPHA4
GO:BP	negative regulation of MAPK cascade	GO:0043409	1	0	107	201	2	26478	PHB,EPHA4
GO:BP	positive regulation of MAPK cascade	GO:0043410	1	0	311	201	6	26478	CDK10,MAP3K13,JCAD,PHB,LPAR1,EPHA4
GO:BP	regulation of protein-containing complex disassembly	GO:0043244	1	0	80	201	2	26478	CKAP2,TMOD1
GO:BP	macromolecule modification	GO:0043412	1	0	2679	201	33	26478	CDK10,MIER1,HACE1,MAP3K13,GPX1,CSNK1G1,G2E3,UGGT2,POMGNT2,PKIB,SENP6,CLK4,SUPT6H,CSTA,OGA,ROPN1,ATG3,RCOR1,PARP6,JAK1,PTPRN,PHB,EEF1AKMT3,OTUD3,EPHA4,TAF6L,RBM47,UBQLN1,TRMT10A,RNF180,SNRK,MLLT1,PIKFYVE
GO:BP	negative regulation of protein-containing complex disassembly	GO:0043242	1	0	55	201	2	26478	CKAP2,TMOD1
GO:BP	macromolecule metabolic process	GO:0043170	1	0	8802	201	74	26478	ADAM18,TEX15,CDK10,MIER1,SF3B1,HACE1,ANGEL2,MAP3K13,CTSC,PFDN1,SLU7,FXR1,PRSS58,GPX1,XRCC4,CSNK1G1,BOLL,U6,G2E3,UGGT2,ERCC3,POMGNT2,NUPR2,PKIB,SENP6,INTS5,CLK4,NARS2,SLIRP,PRSS33,SUPT6H,ZBTB7C,RPLP1,CSTA,OGA,FOXJ2,GTF2A1L,PIK3C2A,POLDIP2,ROPN1,ATG3,RCOR1,POLB,CILP,STBD1,TUSC2,NCOA2,LARP1,PARP6,JAK1,PTPRN,PHB,SPEN,CKAP2,ZNF655,ADAM32,EEF1AKMT3,TUT7,OTUD3,EPHA4,TAF6L,RBM47,UBQLN1,TRMT10A,RNF180,MOC…
GO:BP	chordate embryonic development	GO:0043009	1	0	518	201	3	26478	SLC39A3,SUPT6H,POLB
GO:BP	camera-type eye development	GO:0043010	1	0	235	201	2	26478	TMOD1,PFDN5
GO:BP	T cell homeostasis	GO:0043029	1	0	28	201	1	26478	SLC39A3
GO:BP	regulation of macrophage activation	GO:0043030	1	0	32	201	1	26478	CTSC
GO:BP	positive regulation of macrophage activation	GO:0043032	1	0	18	201	1	26478	CTSC
GO:BP	amino acid activation	GO:0043038	1	0	45	201	1	26478	NARS2
GO:BP	tRNA aminoacylation	GO:0043039	1	0	44	201	1	26478	NARS2
GO:BP	peptide biosynthetic process	GO:0043043	1	0	705	201	6	26478	FXR1,BOLL,NARS2,RPLP1,PIK3C2A,LARP1
GO:BP	positive regulation of apoptotic process	GO:0043065	1	0	326	201	4	26478	PHLDA3,CTSC,ERCC3,HRK
GO:BP	negative regulation of apoptotic process	GO:0043066	1	0	587	201	2	26478	GPX1,BCL2L12
GO:BP	regulation of programmed cell death	GO:0043067	1	0	971	201	8	26478	PHLDA3,CTSC,GPX1,ERCC3,ANKRD13C,BCL2L12,HRK,UBQLN1
GO:BP	positive regulation of programmed cell death	GO:0043068	1	0	334	201	4	26478	PHLDA3,CTSC,ERCC3,HRK
GO:BP	negative regulation of programmed cell death	GO:0043069	1	0	606	201	2	26478	GPX1,BCL2L12
GO:BP	positive regulation of catalytic activity	GO:0043085	1	0	650	201	9	26478	MAP3K13,XRCC4,YWHAE,PKIB,RGS7,TIAM1,PHB,LPAR1,EPHA4
GO:BP	negative regulation of catalytic activity	GO:0043086	1	0	385	201	5	26478	GPX1,PKIB,CSTA,APOC3,MLLT1
GO:BP	regulation of GTPase activity	GO:0043087	1	0	202	201	4	26478	YWHAE,RGS7,TIAM1,EPHA4
GO:BP	regulation of I-kappaB kinase/NF-kappaB signaling	GO:0043122	1	0	142	201	1	26478	LPAR1
GO:BP	positive regulation of I-kappaB kinase/NF-kappaB signaling	GO:0043123	1	0	97	201	1	26478	LPAR1
GO:BP	stress fiber assembly	GO:0043149	1	0	75	201	2	26478	LPAR1,ALMS1
GO:BP	negative regulation of cysteine-type endopeptidase activity involved in apoptotic process	GO:0043154	1	0	44	201	1	26478	GPX1
GO:BP	proteasome-mediated ubiquitin-dependent protein catabolic process	GO:0043161	1	0	245	201	2	26478	UBQLN1,RNF180
GO:BP	response to external biotic stimulus	GO:0043207	1	0	742	201	6	26478	LAMP1,GPX1,TSPAN6,S100A14,TUSC2,PHB
GO:BP	cellular macromolecule metabolic process	GO:0044260	1	0	2351	201	26	26478	TEX15,HACE1,ANGEL2,FXR1,XRCC4,BOLL,UGGT2,ERCC3,POMGNT2,PKIB,NARS2,SLIRP,SUPT6H,RPLP1,OGA,PIK3C2A,POLDIP2,POLB,STBD1,LARP1,PHB,EEF1AKMT3,UBQLN1,TRMT10A,RNF180,DNASE1L1
GO:BP	macromolecule glycosylation	GO:0043413	1	0	158	201	2	26478	UGGT2,POMGNT2
GO:BP	oxoacid metabolic process	GO:0043436	1	0	594	201	6	26478	GPX1,NARS2,GCSH,PGAM1,VNN2,APOC3
GO:BP	mitochondrial fragmentation involved in apoptotic process	GO:0043653	1	0	7	201	1	26478	ATG3
GO:BP	reverse cholesterol transport	GO:0043691	1	0	11	201	1	26478	ABCA1
GO:BP	ossification involved in bone maturation	GO:0043931	1	0	15	201	1	26478	RFLNA
GO:BP	protein-containing complex organization	GO:0043933	1	0	2057	201	16	26478	CCDC39,SF3B1,SLU7,TK1,U6,ABCA1,NAPA,CENPH,SENP6,TIAM1,CKAP2,TTC12,TMOD1,HRK,UBQLN1,APOC3
GO:BP	histone H3 acetylation	GO:0043966	1	0	60	201	1	26478	TAF6L
GO:BP	movement in host	GO:0044000	1	0	72	201	3	26478	JPT2,PHB,PIKFYVE
GO:BP	glucan metabolic process	GO:0044042	1	0	51	201	1	26478	STBD1
GO:BP	regulation of system process	GO:0044057	1	0	306	201	1	26478	CTSC
GO:BP	regulation of lymphocyte differentiation	GO:0045619	1	0	122	201	1	26478	TMEM131L
GO:BP	regulation of cellular component biogenesis	GO:0044087	1	0	656	201	10	26478	CDK10,SCFD1,NAPA,SENP6,ATG3,TMOD1,LPAR1,HRK,ALMS1,PIKFYVE
GO:BP	regulation of vacuole organization	GO:0044088	1	0	41	201	2	26478	SCFD1,PIKFYVE
GO:BP	positive regulation of cellular component biogenesis	GO:0044089	1	0	331	201	2	26478	LPAR1,HRK
GO:BP	negative regulation of molecular function	GO:0044092	1	0	635	201	7	26478	GPX1,PKIB,CSTA,UBQLN1,APOC3,MLLT1,ZNF462
GO:BP	positive regulation of molecular function	GO:0044093	1	0	919	201	9	26478	MAP3K13,XRCC4,YWHAE,PKIB,RGS7,TIAM1,PHB,LPAR1,EPHA4
GO:BP	cellular amine metabolic process	GO:0044106	1	0	71	201	2	26478	GDPD3,RNF180
GO:BP	cellular metabolic process	GO:0044237	1	0	8774	201	78	26478	TEX15,CDK10,MIER1,SF3B1,HACE1,ANGEL2,CHST4,MAP3K13,PPP1R42,SLU7,TK1,FXR1,GPX1,XRCC4,CSNK1G1,BOLL,YPEL3,U6,UGGT2,SCFD1,ERCC3,POMGNT2,NUPR2,PKIB,INTS5,CLK4,BTBD9,NARS2,SLIRP,SUPT6H,ZBTB7C,RPLP1,OGA,VAC14,FOXJ2,GTF2A1L,PIK3C2A,POLDIP2,ROPN1,ATG3,RCOR1,POLB,BCL2L12,STBD1,TUSC2,NCOA2,LARP1,GCSH,JAK1,PTPRN,PHB,SPEN,PGAM1,CKAP2,ZNF655,EEF1AKMT3,ABHD2,VNN2,TUT7,EPHA4,TAF6L,AK1,GDPD3,RBM47,UBQLN1,TRMT10A,…
GO:BP	primary metabolic process	GO:0044238	1	0	9302	201	85	26478	ADAM18,TEX15,CDK10,MIER1,SF3B1,HACE1,ANGEL2,CHST4,MAP3K13,CTSC,PFDN1,SLU7,TK1,FXR1,PRSS58,GPX1,XRCC4,CSNK1G1,BOLL,U6,G2E3,UGGT2,ERCC3,ABCA1,POMGNT2,NUPR2,YWHAE,PKIB,SENP6,INTS5,CLK4,NARS2,SLIRP,PRSS33,SUPT6H,ZBTB7C,RPLP1,CSTA,OGA,VAC14,FOXJ2,GTF2A1L,PIK3C2A,POLDIP2,ROPN1,ATG3,RCOR1,POLB,STBD1,NCOA2,LARP1,PARP6,GCSH,LRP10,JAK1,PTPRN,PHB,SPEN,PGAM1,CKAP2,ZNF655,ADAM32,EEF1AKMT3,ABHD2,TUT7,OTUD3,EPH…
GO:BP	cellular lipid catabolic process	GO:0044242	1	0	144	201	3	26478	ABHD2,GDPD3,APOC3
GO:BP	cellular polysaccharide catabolic process	GO:0044247	1	0	11	201	1	26478	STBD1
GO:BP	cellular catabolic process	GO:0044248	1	0	1280	201	17	26478	HACE1,ANGEL2,GPX1,SCFD1,SLIRP,POLDIP2,ATG3,STBD1,LARP1,GCSH,ABHD2,GDPD3,UBQLN1,RNF180,DNASE1L1,APOC3,PIKFYVE
GO:BP	cellular biosynthetic process	GO:0044249	1	0	4136	201	37	26478	MIER1,SF3B1,MAP3K13,FXR1,BOLL,UGGT2,ERCC3,POMGNT2,NUPR2,PKIB,NARS2,SUPT6H,ZBTB7C,RPLP1,VAC14,FOXJ2,GTF2A1L,PIK3C2A,POLDIP2,RCOR1,NCOA2,LARP1,PTPRN,PHB,SPEN,CKAP2,ZNF655,TAF6L,AK1,MOCOS,ZFP14,PFDN5,MRI1,APOC3,MLLT1,ZNF462,INPP1
GO:BP	inositol phosphate metabolic process	GO:0043647	1	0	28	201	1	26478	INPP1
GO:BP	macromolecule methylation	GO:0043414	1	0	241	201	3	26478	SUPT6H,EEF1AKMT3,TRMT10A
GO:BP	modification-dependent macromolecule catabolic process	GO:0043632	1	0	429	201	3	26478	HACE1,UBQLN1,RNF180
GO:BP	cellular amide metabolic process	GO:0043603	1	0	985	201	9	26478	FXR1,GPX1,BOLL,NARS2,RPLP1,PIK3C2A,LARP1,VNN2,EPHA4
GO:BP	pigmentation	GO:0043473	1	0	65	201	1	26478	PIKFYVE
GO:BP	regulation of RNA splicing	GO:0043484	1	0	102	201	1	26478	CLK4
GO:BP	regulation of RNA stability	GO:0043487	1	0	113	201	2	26478	ANGEL2,LARP1
GO:BP	regulation of mRNA stability	GO:0043488	1	0	103	201	2	26478	ANGEL2,LARP1
GO:BP	RNA stabilization	GO:0043489	1	0	44	201	2	26478	ANGEL2,LARP1
GO:BP	protein kinase B signaling	GO:0043491	1	0	138	201	3	26478	PHLDA3,GPX1,OTUD3
GO:BP	regulation of JUN kinase activity	GO:0043506	1	0	39	201	2	26478	MAP3K13,EPHA4
GO:BP	positive regulation of JUN kinase activity	GO:0043507	1	0	32	201	2	26478	MAP3K13,EPHA4
GO:BP	blood vessel endothelial cell migration	GO:0043534	1	0	89	201	2	26478	GPX1,JCAD
GO:BP	regulation of blood vessel endothelial cell migration	GO:0043535	1	0	67	201	1	26478	JCAD
GO:BP	positive regulation of blood vessel endothelial cell migration	GO:0043536	1	0	39	201	1	26478	JCAD
GO:BP	endothelial cell migration	GO:0043542	1	0	160	201	2	26478	GPX1,JCAD
GO:BP	protein acylation	GO:0043543	1	0	202	201	1	26478	TAF6L
GO:BP	molybdopterin cofactor metabolic process	GO:0043545	1	0	5	201	1	26478	MOCOS
GO:BP	positive regulation of GTPase activity	GO:0043547	1	0	135	201	3	26478	YWHAE,RGS7,TIAM1
GO:BP	regulation of kinase activity	GO:0043549	1	0	452	201	5	26478	MAP3K13,PKIB,PHB,EPHA4,MLLT1
GO:BP	regulation of insulin-like growth factor receptor signaling pathway	GO:0043567	1	0	14	201	1	26478	CILP
GO:BP	negative regulation of insulin-like growth factor receptor signaling pathway	GO:0043569	1	0	6	201	1	26478	CILP
GO:BP	peroxisomal transport	GO:0043574	1	0	18	201	1	26478	PEX12
GO:BP	ear development	GO:0043583	1	0	166	201	2	26478	LRP10,EPHA4
GO:BP	skin development	GO:0043588	1	0	191	201	2	26478	CSTA,SCEL
GO:BP	amide biosynthetic process	GO:0043604	1	0	787	201	6	26478	FXR1,BOLL,NARS2,RPLP1,PIK3C2A,LARP1
GO:BP	negative regulation of lymphocyte differentiation	GO:0045620	1	0	33	201	1	26478	TMEM131L
GO:BP	positive regulation of cell adhesion	GO:0045785	1	0	296	201	5	26478	YWHAE,KIF26B,JAK1,MAGI1,EPHA4
GO:BP	positive regulation of myeloid cell differentiation	GO:0045639	1	0	75	201	2	26478	RCOR1,FAM210B
GO:BP	negative regulation of response to stimulus	GO:0048585	1	0	1073	201	14	26478	PHLDA3,GPX1,DRD3,TSPAN6,HTR1B,YWHAE,TMEM131L,CILP,BCL2L12,PHB,OTUD3,EPHA4,UBQLN1,PFDN5
GO:BP	developmental cell growth	GO:0048588	1	0	117	201	1	26478	MAP3K13
GO:BP	developmental growth	GO:0048589	1	0	427	201	4	26478	S1PR1,MAP3K13,GPX1,KIF26B
GO:BP	embryonic morphogenesis	GO:0048598	1	0	462	201	2	26478	CCDC39,SLC39A3
GO:BP	multicellular organismal reproductive process	GO:0048609	1	0	445	201	10	26478	CABS1,TEX15,SLIRP,TEKT3,FOXJ2,ROPN1,TTC12,ABHD2,CFAP97D1,SHCBP1L
GO:BP	regulation of developmental growth	GO:0048638	1	0	191	201	1	26478	MAP3K13
GO:BP	positive regulation of developmental growth	GO:0048639	1	0	106	201	1	26478	MAP3K13
GO:BP	muscle organ morphogenesis	GO:0048644	1	0	64	201	1	26478	S1PR1
GO:BP	anatomical structure formation involved in morphogenesis	GO:0048646	1	0	792	201	9	26478	S1PR1,GPX1,SUPT6H,JCAD,KIF26B,FOXJ2,JAK1,TMOD1,PIKFYVE
GO:BP	positive regulation of response to stimulus	GO:0048584	1	0	1370	201	13	26478	SHOC2,CDK10,LAMP1,MAP3K13,CTSC,GPX1,S100A14,JCAD,PHB,LPAR1,EPHA4,UBQLN1,SCEL
GO:BP	smooth muscle cell proliferation	GO:0048659	1	0	80	201	2	26478	HTR1B,FOXJ2
GO:BP	positive regulation of smooth muscle cell proliferation	GO:0048661	1	0	42	201	2	26478	HTR1B,FOXJ2
GO:BP	neuron development	GO:0048666	1	0	647	201	5	26478	MAP3K13,YWHAE,LPAR1,PCARE,EPHA4
GO:BP	cell morphogenesis involved in neuron differentiation	GO:0048667	1	0	326	201	2	26478	MAP3K13,EPHA4
GO:BP	axon extension	GO:0048675	1	0	60	201	1	26478	MAP3K13
GO:BP	response to axon injury	GO:0048678	1	0	31	201	1	26478	EPHA4
GO:BP	regulation of axon regeneration	GO:0048679	1	0	16	201	1	26478	EPHA4
GO:BP	negative regulation of axon regeneration	GO:0048681	1	0	10	201	1	26478	EPHA4
GO:BP	generation of neurons	GO:0048699	1	0	862	201	7	26478	MAP3K13,ERCC3,NAPA,YWHAE,LPAR1,PCARE,EPHA4
GO:BP	embryonic cranial skeleton morphogenesis	GO:0048701	1	0	42	201	1	26478	SLC39A3
GO:BP	regulation of smooth muscle cell proliferation	GO:0048660	1	0	78	201	2	26478	HTR1B,FOXJ2
GO:BP	regulation of response to stimulus	GO:0048583	1	0	2513	201	31	26478	SHOC2,PHLDA3,TEX15,CDK10,LAMP1,MAP3K13,CTSC,GPX1,DRD3,TSPAN6,ABCA1,HTR1B,YWHAE,S100A14,JPT2,SUPT6H,JCAD,GPC6,RALGPS2,ANKRD13C,TMEM131L,CILP,BCL2L12,PHB,LPAR1,OTUD3,EPHA4,UBQLN1,SCEL,PFDN5,APOC3
GO:BP	embryonic organ development	GO:0048568	1	0	339	201	2	26478	CCDC39,SLC39A3
GO:BP	digestive tract development	GO:0048565	1	0	99	201	1	26478	CCDC39
GO:BP	negative regulation of receptor-mediated endocytosis	GO:0048261	1	0	17	201	1	26478	APOC3
GO:BP	organelle fusion	GO:0048284	1	0	79	201	3	26478	SYT9,VAT1,PIKFYVE
GO:BP	organelle fission	GO:0048285	1	0	315	201	5	26478	TEX15,FOXJ2,HECW2,MFF,MTFP1
GO:BP	cell development	GO:0048468	1	0	1322	201	15	26478	MAP3K13,GPX1,YWHAE,SLIRP,ROPN1,TUSC2,RFLNA,SPEN,TTC12,TMOD1,LPAR1,PCARE,ABHD2,EPHA4,CFAP97D1
GO:BP	cell maturation	GO:0048469	1	0	121	201	4	26478	MAP3K13,ROPN1,TUSC2,ABHD2
GO:BP	synaptic vesicle endocytosis	GO:0048488	1	0	25	201	1	26478	BTBD9
GO:BP	synaptic vesicle membrane organization	GO:0048499	1	0	10	201	1	26478	SYT9
GO:BP	rhythmic process	GO:0048511	1	0	154	201	2	26478	BTBD9,NCOA2
GO:BP	circadian behavior	GO:0048512	1	0	17	201	2	26478	BTBD9,NCOA2
GO:BP	animal organ development	GO:0048513	1	0	2260	201	24	26478	CCDC39,S1PR1,SRGN,FXR1,GPX1,SRP54,SLC39A3,NAPA,YWHAE,CSTA,KIF26B,TMEM131L,TIAM1,RCOR1,POLB,TUSC2,LRP10,RFLNA,TMOD1,EPHA4,RBM47,SCEL,PFDN5,FAM210B
GO:BP	blood vessel morphogenesis	GO:0048514	1	0	411	201	5	26478	S1PR1,GPX1,JCAD,FOXJ2,JAK1
GO:BP	spermatid differentiation	GO:0048515	1	0	129	201	5	26478	SLIRP,ROPN1,TTC12,ABHD2,CFAP97D1
GO:BP	positive regulation of biological process	GO:0048518	1	0	4123	201	49	26478	SHOC2,PHLDA3,CDK10,SF3B1,ANGEL2,S1PR1,LAMP1,MAP3K13,CTSC,FXR1,GPX1,DRD3,SYT9,BOLL,YPEL3,ERCC3,HTR1B,YWHAE,PKIB,S100A14,SUPT6H,JCAD,ZBTB7C,KIF26B,FOXJ2,POLDIP2,TIAM1,RCOR1,TUSC2,NCOA2,LARP1,JAK1,PTPRN,MFF,PHB,SPEN,FGF17,CKAP2,LPAR1,MAGI1,HRK,EPHA4,RIPOR1,SHCBP1L,UBQLN1,SCEL,RNF180,FAM210B,ZNF462
GO:BP	negative regulation of biological process	GO:0048519	1	0	3793	201	45	26478	PHLDA3,CDK10,ANGEL2,SRGN,CTSC,PFDN1,FXR1,GPX1,DRD3,TSPAN6,SCFD1,HTR1B,NUPR2,YWHAE,PKIB,SLIRP,SUPT6H,ZBTB7C,CSTA,FOXJ2,POLDIP2,TMEM131L,ATG3,RCOR1,CILP,BCL2L12,TUSC2,NCOA2,LARP1,VAT1,RFLNA,PHB,SPEN,CKAP2,TMOD1,ZNF655,LPAR1,ABHD2,TUT7,OTUD3,EPHA4,UBQLN1,PFDN5,APOC3,MLLT1
GO:BP	negative regulation of cellular process	GO:0048523	1	0	3157	201	40	26478	PHLDA3,CDK10,ANGEL2,CTSC,PFDN1,GPX1,DRD3,TSPAN6,SCFD1,HTR1B,NUPR2,YWHAE,PKIB,SLIRP,SUPT6H,ZBTB7C,FOXJ2,POLDIP2,TMEM131L,RCOR1,CILP,BCL2L12,NCOA2,LARP1,VAT1,RFLNA,PHB,SPEN,CKAP2,TMOD1,ZNF655,LPAR1,ABHD2,TUT7,OTUD3,EPHA4,UBQLN1,PFDN5,APOC3,MLLT1
GO:BP	positive regulation of viral process	GO:0048524	1	0	48	201	1	26478	LARP1
GO:BP	hematopoietic or lymphoid organ development	GO:0048534	1	0	631	201	7	26478	SRP54,TMEM131L,RCOR1,POLB,TUSC2,RBM47,FAM210B
GO:BP	lymph node development	GO:0048535	1	0	14	201	1	26478	POLB
GO:BP	spleen development	GO:0048536	1	0	29	201	1	26478	POLB
GO:BP	response to steroid hormone	GO:0048545	1	0	128	201	3	26478	NCOA2,PHB,ABHD2
GO:BP	embryonic organ morphogenesis	GO:0048562	1	0	231	201	2	26478	CCDC39,SLC39A3
GO:BP	embryonic skeletal system morphogenesis	GO:0048704	1	0	81	201	1	26478	SLC39A3
GO:BP	regulation of receptor-mediated endocytosis	GO:0048259	1	0	60	201	1	26478	APOC3
GO:BP	skeletal system morphogenesis	GO:0048705	1	0	185	201	2	26478	SLC39A3,RFLNA
GO:BP	astrocyte differentiation	GO:0048708	1	0	55	201	1	26478	EPHA4
GO:BP	RNA transport	GO:0050658	1	0	75	201	2	26478	SUPT6H,NUP35
GO:BP	regulation of lymphocyte proliferation	GO:0050670	1	0	150	201	1	26478	TMEM131L
GO:BP	negative regulation of lymphocyte proliferation	GO:0050672	1	0	51	201	1	26478	TMEM131L
GO:BP	epithelial cell proliferation	GO:0050673	1	0	321	201	3	26478	GPX1,JCAD,PTPRN
GO:BP	regulation of epithelial cell proliferation	GO:0050678	1	0	271	201	3	26478	GPX1,JCAD,PTPRN
GO:BP	positive regulation of epithelial cell proliferation	GO:0050679	1	0	147	201	2	26478	JCAD,PTPRN
GO:BP	regulation of mRNA processing	GO:0050684	1	0	97	201	1	26478	SUPT6H
GO:BP	negative regulation of defense response to virus	GO:0050687	1	0	22	201	1	26478	TSPAN6
GO:BP	regulation of defense response to virus	GO:0050688	1	0	49	201	1	26478	TSPAN6
GO:BP	nucleic acid transport	GO:0050657	1	0	75	201	2	26478	SUPT6H,NUP35
GO:BP	regulation of protein secretion	GO:0050708	1	0	143	201	2	26478	DRD3,SYT9
GO:BP	regulation of inflammatory response	GO:0050727	1	0	207	201	2	26478	CTSC,GPX1
GO:BP	negative regulation of inflammatory response	GO:0050728	1	0	88	201	1	26478	GPX1
GO:BP	positive regulation of inflammatory response	GO:0050729	1	0	78	201	1	26478	CTSC
GO:BP	regulation of peptidyl-tyrosine phosphorylation	GO:0050730	1	0	167	201	1	26478	EPHA4
GO:BP	positive regulation of peptidyl-tyrosine phosphorylation	GO:0050731	1	0	124	201	1	26478	EPHA4
GO:BP	regulation of phagocytosis	GO:0050764	1	0	56	201	1	26478	ATG3
GO:BP	negative regulation of phagocytosis	GO:0050765	1	0	10	201	1	26478	ATG3
GO:BP	regulation of neurogenesis	GO:0050767	1	0	195	201	2	26478	MAP3K13,SPEN
GO:BP	positive regulation of neurogenesis	GO:0050769	1	0	124	201	2	26478	MAP3K13,SPEN
GO:BP	negative regulation of protein secretion	GO:0050709	1	0	37	201	1	26478	DRD3
GO:BP	arachidonic acid secretion	GO:0050482	1	0	30	201	1	26478	DRD3
GO:BP	amyloid-beta metabolic process	GO:0050435	1	0	40	201	1	26478	EPHA4
GO:BP	sensory system development	GO:0048880	1	0	272	201	2	26478	TMOD1,PFDN5
GO:BP	regulation of astrocyte differentiation	GO:0048710	1	0	20	201	1	26478	EPHA4
GO:BP	tissue morphogenesis	GO:0048729	1	0	460	201	4	26478	CCDC39,S1PR1,KIF26B,EPHA4
GO:BP	system development	GO:0048731	1	0	2709	201	29	26478	CCDC39,S1PR1,MAP3K13,CTSC,GPX1,SRP54,ERCC3,SLC39A3,NAPA,YWHAE,SUPT6H,JCAD,KIF26B,FOXJ2,TMEM131L,RCOR1,POLB,TUSC2,JAK1,RFLNA,SPEN,TMOD1,LPAR1,PCARE,EPHA4,RBM47,PFDN5,FAM210B,PIKFYVE
GO:BP	gland development	GO:0048732	1	0	289	201	3	26478	CCDC39,GPX1,POLB
GO:BP	appendage development	GO:0048736	1	0	151	201	1	26478	SLC39A3
GO:BP	cardiac muscle tissue development	GO:0048738	1	0	142	201	1	26478	S1PR1
GO:BP	skeletal muscle fiber development	GO:0048741	1	0	29	201	1	26478	GPX1
GO:BP	pigment granule organization	GO:0048753	1	0	13	201	1	26478	PIKFYVE
GO:BP	branching morphogenesis of a nerve	GO:0048755	1	0	8	201	1	26478	MAP3K13
GO:BP	mesenchymal cell differentiation	GO:0048762	1	0	173	201	2	26478	TIAM1,EPHA4
GO:BP	tissue remodeling	GO:0048771	1	0	107	201	2	26478	S1PR1,HTR1B
GO:BP	animal organ maturation	GO:0048799	1	0	20	201	1	26478	RFLNA
GO:BP	neuron projection morphogenesis	GO:0048812	1	0	355	201	2	26478	MAP3K13,EPHA4
GO:BP	dendrite morphogenesis	GO:0048813	1	0	73	201	1	26478	EPHA4
GO:BP	inner ear development	GO:0048839	1	0	142	201	2	26478	LRP10,EPHA4
GO:BP	anatomical structure development	GO:0048856	1	0	3691	201	43	26478	CCDC39,S1PR1,MAP3K13,SRGN,CTSC,FXR1,GPX1,SRP54,ERCC3,SLC39A3,NAPA,YWHAE,SLIRP,SUPT6H,JCAD,CSTA,KIF26B,FOXJ2,POLDIP2,ROPN1,TMEM131L,TIAM1,RCOR1,POLB,TUSC2,VAT1,LRP10,JAK1,RFLNA,MFF,SPEN,TTC12,TMOD1,LPAR1,PCARE,ABHD2,EPHA4,CFAP97D1,RBM47,SCEL,PFDN5,FAM210B,PIKFYVE
GO:BP	cell projection morphogenesis	GO:0048858	1	0	370	201	2	26478	MAP3K13,EPHA4
GO:BP	cellular developmental process	GO:0048869	1	0	2553	201	31	26478	MAP3K13,GPX1,HEMGN,SRP54,ERCC3,NAPA,YWHAE,SLIRP,SUPT6H,ZBTB7C,CSTA,FOXJ2,POLDIP2,ROPN1,TMEM131L,TIAM1,RCOR1,TUSC2,RFLNA,SPEN,TTC12,TMOD1,LPAR1,PCARE,ABHD2,EPHA4,CFAP97D1,RBM47,SCEL,FAM210B,PIKFYVE
GO:BP	multicellular organismal homeostasis	GO:0048871	1	0	344	201	3	26478	S1PR1,GPX1,BTBD9
GO:BP	homeostasis of number of cells	GO:0048872	1	0	214	201	4	26478	SLC39A3,RCOR1,POLB,FAM210B
GO:BP	chemical homeostasis	GO:0048878	1	0	662	201	4	26478	DRD3,ABCA1,BTBD9,APOC3
GO:BP	embryonic skeletal system development	GO:0048706	1	0	110	201	1	26478	SLC39A3
GO:BP	mRNA stabilization	GO:0048255	1	0	37	201	2	26478	ANGEL2,LARP1
GO:BP	sperm capacitation	GO:0048240	1	0	18	201	2	26478	ROPN1,ABHD2
GO:BP	Golgi vesicle transport	GO:0048193	1	0	171	201	3	26478	LAMP1,BLZF1,BCAP29
GO:BP	positive regulation of complement activation	GO:0045917	1	0	3	201	1	26478	PHB
GO:BP	positive regulation of exocytosis	GO:0045921	1	0	49	201	1	26478	LAMP1
GO:BP	negative regulation of fatty acid metabolic process	GO:0045922	1	0	22	201	1	26478	APOC3
GO:BP	negative regulation of growth	GO:0045926	1	0	142	201	1	26478	PHB
GO:BP	positive regulation of growth	GO:0045927	1	0	158	201	1	26478	MAP3K13
GO:BP	negative regulation of mitotic cell cycle	GO:0045930	1	0	143	201	2	26478	ANGEL2,ZNF655
GO:BP	positive regulation of mitotic cell cycle	GO:0045931	1	0	76	201	1	26478	POLDIP2
GO:BP	negative regulation of nucleobase-containing compound metabolic process	GO:0045934	1	0	1030	201	9	26478	ANGEL2,NUPR2,SLIRP,RCOR1,NCOA2,LARP1,PHB,SPEN,PFDN5
GO:BP	positive regulation of nucleobase-containing compound metabolic process	GO:0045935	1	0	1384	201	10	26478	SF3B1,PKIB,SUPT6H,ZBTB7C,FOXJ2,NCOA2,PTPRN,PHB,CKAP2,ZNF462
GO:BP	positive regulation of DNA-templated transcription	GO:0045893	1	0	1145	201	9	26478	SF3B1,SUPT6H,ZBTB7C,FOXJ2,NCOA2,PTPRN,PHB,CKAP2,ZNF462
GO:BP	negative regulation of phosphate metabolic process	GO:0045936	1	0	306	201	2	26478	PKIB,MLLT1
GO:BP	positive regulation of transcription by RNA polymerase II	GO:0045944	1	0	871	201	7	26478	SUPT6H,ZBTB7C,FOXJ2,NCOA2,PTPRN,CKAP2,ZNF462
GO:BP	positive regulation of transcription by RNA polymerase III	GO:0045945	1	0	16	201	1	26478	SF3B1
GO:BP	negative regulation of translational initiation	GO:0045947	1	0	9	201	1	26478	LARP1
GO:BP	positive regulation of translational initiation	GO:0045948	1	0	15	201	2	26478	BOLL,LARP1
GO:BP	positive regulation of natural killer cell mediated cytotoxicity	GO:0045954	1	0	17	201	1	26478	LAMP1
GO:BP	ADP metabolic process	GO:0046031	1	0	74	201	2	26478	PGAM1,AK1
GO:BP	AMP metabolic process	GO:0046033	1	0	17	201	1	26478	AK1
GO:BP	ATP metabolic process	GO:0046034	1	0	137	201	2	26478	PGAM1,AK1
GO:BP	thymidine metabolic process	GO:0046104	1	0	3	201	1	26478	TK1
GO:BP	positive regulation of phosphate metabolic process	GO:0045937	1	0	540	201	3	26478	MAP3K13,PHB,EPHA4
GO:BP	negative regulation of DNA-templated transcription	GO:0045892	1	0	865	201	6	26478	NUPR2,RCOR1,NCOA2,PHB,SPEN,PFDN5
GO:BP	positive regulation of proteolysis	GO:0045862	1	0	228	201	3	26478	EPHA4,UBQLN1,RNF180
GO:BP	negative regulation of proteolysis	GO:0045861	1	0	159	201	3	26478	GPX1,CSTA,EPHA4
GO:BP	regulation of erythrocyte differentiation	GO:0045646	1	0	36	201	1	26478	FAM210B
GO:BP	positive regulation of erythrocyte differentiation	GO:0045648	1	0	24	201	1	26478	FAM210B
GO:BP	regulation of megakaryocyte differentiation	GO:0045652	1	0	13	201	1	26478	RCOR1
GO:BP	positive regulation of megakaryocyte differentiation	GO:0045654	1	0	8	201	1	26478	RCOR1
GO:BP	regulation of neuron differentiation	GO:0045664	1	0	119	201	1	26478	MAP3K13
GO:BP	regulation of glial cell differentiation	GO:0045685	1	0	45	201	1	26478	EPHA4
GO:BP	negative regulation of fatty acid biosynthetic process	GO:0045717	1	0	10	201	1	26478	APOC3
GO:BP	positive regulation of translation	GO:0045727	1	0	77	201	2	26478	BOLL,LARP1
GO:BP	positive regulation of protein catabolic process	GO:0045732	1	0	133	201	2	26478	UBQLN1,RNF180
GO:BP	negative regulation of G protein-coupled receptor signaling pathway	GO:0045744	1	0	31	201	2	26478	DRD3,HTR1B
GO:BP	positive regulation of G protein-coupled receptor signaling pathway	GO:0045745	1	0	20	201	1	26478	PHB
GO:BP	regulation of angiogenesis	GO:0045765	1	0	188	201	2	26478	FOXJ2,JAK1
GO:BP	positive regulation of angiogenesis	GO:0045766	1	0	106	201	1	26478	JAK1
GO:BP	positive regulation of axon extension	GO:0045773	1	0	15	201	1	26478	MAP3K13
GO:BP	Golgi to plasma membrane protein transport	GO:0043001	1	0	27	201	1	26478	BLZF1
GO:BP	negative regulation of cell cycle	GO:0045786	1	0	250	201	2	26478	ANGEL2,ZNF655
GO:BP	positive regulation of cell cycle	GO:0045787	1	0	215	201	2	26478	DRD3,POLDIP2
GO:BP	negative regulation of endocytosis	GO:0045806	1	0	31	201	1	26478	APOC3
GO:BP	negative regulation of lipid metabolic process	GO:0045833	1	0	72	201	1	26478	APOC3
GO:BP	regulation of protein kinase activity	GO:0045859	1	0	405	201	5	26478	MAP3K13,PKIB,PHB,EPHA4,MLLT1
GO:BP	positive regulation of protein kinase activity	GO:0045860	1	0	241	201	3	26478	MAP3K13,PHB,EPHA4
GO:BP	pyrimidine deoxyribonucleoside metabolic process	GO:0046125	1	0	3	201	1	26478	TK1
GO:BP	alcohol catabolic process	GO:0046164	1	0	25	201	1	26478	INPP1
GO:BP	polyol catabolic process	GO:0046174	1	0	11	201	1	26478	INPP1
GO:BP	ribose phosphate biosynthetic process	GO:0046390	1	0	138	201	1	26478	AK1
GO:BP	regulation of RNA export from nucleus	GO:0046831	1	0	10	201	1	26478	SUPT6H
GO:BP	phosphorylated carbohydrate dephosphorylation	GO:0046838	1	0	9	201	1	26478	INPP1
GO:BP	bone remodeling	GO:0046849	1	0	59	201	2	26478	S1PR1,HTR1B
GO:BP	regulation of bone remodeling	GO:0046850	1	0	27	201	1	26478	S1PR1
GO:BP	phosphatidylinositol phosphate biosynthetic process	GO:0046854	1	0	36	201	2	26478	PIK3C2A,INPP1
GO:BP	inositol phosphate dephosphorylation	GO:0046855	1	0	8	201	1	26478	INPP1
GO:BP	hormone secretion	GO:0046879	1	0	189	201	2	26478	SYT9,PTPRN
GO:BP	regulation of hormone secretion	GO:0046883	1	0	142	201	1	26478	SYT9
GO:BP	regulation of lipid biosynthetic process	GO:0046890	1	0	117	201	1	26478	APOC3
GO:BP	secretion	GO:0046903	1	0	546	201	7	26478	LAMP1,DRD3,SYT9,ABCA1,NAPA,HTR1B,PTPRN
GO:BP	nucleotide phosphorylation	GO:0046939	1	0	86	201	2	26478	PGAM1,AK1
GO:BP	nucleoside monophosphate phosphorylation	GO:0046940	1	0	6	201	1	26478	AK1
GO:BP	carboxylic acid transport	GO:0046942	1	0	161	201	1	26478	DRD3
GO:BP	antigen processing and presentation of peptide antigen	GO:0048002	1	0	24	201	1	26478	PIKFYVE
GO:BP	insulin-like growth factor receptor signaling pathway	GO:0048009	1	0	23	201	1	26478	CILP
GO:BP	ephrin receptor signaling pathway	GO:0048013	1	0	26	201	2	26478	YWHAE,EPHA4
GO:BP	phosphatidylinositol-mediated signaling	GO:0048015	1	0	110	201	1	26478	PIK3C2A
GO:BP	inositol lipid-mediated signaling	GO:0048017	1	0	113	201	1	26478	PIK3C2A
GO:BP	fibroblast proliferation	GO:0048144	1	0	76	201	1	26478	GPX1
GO:BP	behavioral response to cocaine	GO:0048148	1	0	10	201	1	26478	DRD3
GO:BP	regulation of synaptic plasticity	GO:0048167	1	0	107	201	1	26478	EPHA4
GO:BP	positive regulation of protein export from nucleus	GO:0046827	1	0	14	201	1	26478	YWHAE
GO:BP	regulation of myeloid cell differentiation	GO:0045637	1	0	138	201	2	26478	RCOR1,FAM210B
GO:BP	regulation of protein export from nucleus	GO:0046825	1	0	25	201	1	26478	YWHAE
GO:BP	regulation of nucleocytoplasmic transport	GO:0046822	1	0	80	201	2	26478	YWHAE,SUPT6H
GO:BP	carboxylic acid biosynthetic process	GO:0046394	1	0	173	201	1	26478	APOC3
GO:BP	carboxylic acid catabolic process	GO:0046395	1	0	143	201	1	26478	GCSH
GO:BP	organophosphate catabolic process	GO:0046434	1	0	99	201	2	26478	GDPD3,INPP1
GO:BP	neutral lipid catabolic process	GO:0046461	1	0	21	201	2	26478	ABHD2,APOC3
GO:BP	acylglycerol catabolic process	GO:0046464	1	0	21	201	2	26478	ABHD2,APOC3
GO:BP	phosphatidylcholine metabolic process	GO:0046470	1	0	45	201	1	26478	GDPD3
GO:BP	glycerophospholipid biosynthetic process	GO:0046474	1	0	118	201	3	26478	VAC14,PIK3C2A,INPP1
GO:BP	glycerophospholipid catabolic process	GO:0046475	1	0	18	201	1	26478	GDPD3
GO:BP	heterocycle metabolic process	GO:0046483	1	0	5622	201	44	26478	TEX15,MIER1,SF3B1,ANGEL2,MAP3K13,SLU7,TK1,XRCC4,U6,ERCC3,NUPR2,PKIB,INTS5,CLK4,BTBD9,NARS2,SLIRP,SUPT6H,ZBTB7C,FOXJ2,GTF2A1L,POLDIP2,RCOR1,POLB,NCOA2,LARP1,PTPRN,PHB,SPEN,PGAM1,CKAP2,ZNF655,TUT7,TAF6L,AK1,RBM47,TRMT10A,RNF180,MOCOS,ZFP14,PFDN5,DNASE1L1,MLLT1,ZNF462
GO:BP	phosphatidylinositol metabolic process	GO:0046488	1	0	110	201	4	26478	VAC14,PIK3C2A,INPP1,PIKFYVE
GO:BP	glycerolipid catabolic process	GO:0046503	1	0	37	201	3	26478	ABHD2,GDPD3,APOC3
GO:BP	photoreceptor cell differentiation	GO:0046530	1	0	45	201	1	26478	PCARE
GO:BP	regulation of Ras protein signal transduction	GO:0046578	1	0	118	201	5	26478	SHOC2,ABCA1,RALGPS2,LPAR1,APOC3
GO:BP	positive regulation of Ras protein signal transduction	GO:0046579	1	0	33	201	2	26478	SHOC2,LPAR1
GO:BP	lymphocyte activation	GO:0046649	1	0	474	201	5	26478	LAMP1,SUPT6H,TMEM131L,TUSC2,PHB
GO:BP	lymphocyte proliferation	GO:0046651	1	0	189	201	1	26478	TMEM131L
GO:BP	response to antibiotic	GO:0046677	1	0	19	201	2	26478	HSPCA,JAK1
GO:BP	heterocycle catabolic process	GO:0046700	1	0	285	201	4	26478	ANGEL2,SLIRP,LARP1,DNASE1L1
GO:BP	viral entry into host cell	GO:0046718	1	0	50	201	3	26478	JPT2,PHB,PIKFYVE
GO:BP	protein autophosphorylation	GO:0046777	1	0	159	201	4	26478	MAP3K13,CLK4,EPHA4,PIKFYVE
GO:BP	transport of virus	GO:0046794	1	0	10	201	2	26478	JPT2,PIKFYVE
GO:BP	positive regulation of nucleocytoplasmic transport	GO:0046824	1	0	45	201	1	26478	YWHAE
GO:BP	amyloid precursor protein catabolic process	GO:0042987	1	0	44	201	1	26478	EPHA4
GO:BP	regulation of apoptotic process	GO:0042981	1	0	945	201	8	26478	PHLDA3,CTSC,GPX1,ERCC3,ANKRD13C,BCL2L12,HRK,UBQLN1
GO:BP	regulation of protein stability	GO:0031647	1	0	217	201	4	26478	LAMP1,PHB,OTUD3,EPHA4
GO:BP	response to nutrient levels	GO:0031667	1	0	211	201	3	26478	NUPR2,LARP1,RIPOR1
GO:BP	cellular response to extracellular stimulus	GO:0031668	1	0	160	201	2	26478	NUPR2,RIPOR1
GO:BP	cellular response to nutrient levels	GO:0031669	1	0	140	201	2	26478	NUPR2,RIPOR1
GO:BP	TOR signaling	GO:0031929	1	0	98	201	1	26478	LARP1
GO:BP	corticosteroid receptor signaling pathway	GO:0031958	1	0	10	201	1	26478	PHB
GO:BP	bleb assembly	GO:0032060	1	0	11	201	1	26478	LPAR1
GO:BP	positive regulation of protein binding	GO:0032092	1	0	66	201	1	26478	TIAM1
GO:BP	regulation of response to external stimulus	GO:0032101	1	0	602	201	8	26478	LAMP1,CTSC,GPX1,DRD3,TSPAN6,YWHAE,S100A14,EPHA4
GO:BP	negative regulation of response to external stimulus	GO:0032102	1	0	243	201	5	26478	GPX1,DRD3,TSPAN6,YWHAE,EPHA4
GO:BP	negative regulation of nervous system process	GO:0031645	1	0	6	201	1	26478	CTSC
GO:BP	positive regulation of response to external stimulus	GO:0032103	1	0	276	201	3	26478	LAMP1,CTSC,S100A14
GO:BP	transposition	GO:0032196	1	0	12	201	1	26478	TUT7
GO:BP	transposition, RNA-mediated	GO:0032197	1	0	3	201	1	26478	TUT7
GO:BP	telomere organization	GO:0032200	1	0	109	201	1	26478	PKIB
GO:BP	regulation of telomere maintenance	GO:0032204	1	0	74	201	1	26478	PKIB
GO:BP	positive regulation of telomere maintenance	GO:0032206	1	0	54	201	1	26478	PKIB
GO:BP	regulation of telomere maintenance via telomerase	GO:0032210	1	0	40	201	1	26478	PKIB
GO:BP	positive regulation of telomere maintenance via telomerase	GO:0032212	1	0	28	201	1	26478	PKIB
GO:BP	regulation of actin filament bundle assembly	GO:0032231	1	0	72	201	2	26478	LPAR1,ALMS1
GO:BP	positive regulation of actin filament bundle assembly	GO:0032233	1	0	39	201	1	26478	LPAR1
GO:BP	regulation of nucleobase-containing compound transport	GO:0032239	1	0	11	201	1	26478	SUPT6H
GO:BP	activation of protein kinase activity	GO:0032147	1	0	66	201	1	26478	PHB
GO:BP	regulation of nervous system process	GO:0031644	1	0	56	201	1	26478	CTSC
GO:BP	negative regulation of myelination	GO:0031642	1	0	5	201	1	26478	CTSC
GO:BP	regulation of myelination	GO:0031641	1	0	26	201	1	26478	CTSC
GO:BP	negative regulation of protein-containing complex assembly	GO:0031333	1	0	94	201	1	26478	TMOD1
GO:BP	positive regulation of protein-containing complex assembly	GO:0031334	1	0	123	201	1	26478	HRK
GO:BP	regulation of vesicle fusion	GO:0031338	1	0	13	201	1	26478	SYT9
GO:BP	positive regulation of vesicle fusion	GO:0031340	1	0	6	201	1	26478	SYT9
GO:BP	regulation of cell killing	GO:0031341	1	0	47	201	1	26478	LAMP1
GO:BP	positive regulation of cell killing	GO:0031343	1	0	34	201	1	26478	LAMP1
GO:BP	regulation of cell projection organization	GO:0031344	1	0	355	201	6	26478	CDK10,MAP3K13,YWHAE,ATG3,LPAR1,EPHA4
GO:BP	negative regulation of cell projection organization	GO:0031345	1	0	89	201	3	26478	CDK10,LPAR1,EPHA4
GO:BP	positive regulation of cell projection organization	GO:0031346	1	0	174	201	1	26478	MAP3K13
GO:BP	regulation of defense response	GO:0031347	1	0	375	201	4	26478	LAMP1,CTSC,GPX1,TSPAN6
GO:BP	negative regulation of defense response	GO:0031348	1	0	146	201	2	26478	GPX1,TSPAN6
GO:BP	positive regulation of defense response	GO:0031349	1	0	166	201	2	26478	LAMP1,CTSC
GO:BP	regulation of protein ubiquitination	GO:0031396	1	0	143	201	2	26478	UBQLN1,RNF180
GO:BP	positive regulation of protein ubiquitination	GO:0031398	1	0	72	201	2	26478	UBQLN1,RNF180
GO:BP	regulation of protein modification process	GO:0031399	1	0	1036	201	9	26478	MAP3K13,PKIB,SUPT6H,ROPN1,PHB,EPHA4,UBQLN1,RNF180,MLLT1
GO:BP	negative regulation of protein modification process	GO:0031400	1	0	365	201	3	26478	PKIB,SUPT6H,MLLT1
GO:BP	positive regulation of protein modification process	GO:0031401	1	0	644	201	5	26478	MAP3K13,PHB,EPHA4,UBQLN1,RNF180
GO:BP	actin cytoskeleton reorganization	GO:0031532	1	0	77	201	1	26478	S1PR1
GO:BP	cell-substrate adhesion	GO:0031589	1	0	243	201	2	26478	YWHAE,TIAM1
GO:BP	receptor internalization	GO:0031623	1	0	73	201	2	26478	DRD3,HTR1B
GO:BP	synaptic vesicle fusion to presynaptic active zone membrane	GO:0031629	1	0	9	201	1	26478	SYT9
GO:BP	regulation of synaptic vesicle fusion to presynaptic active zone membrane	GO:0031630	1	0	7	201	1	26478	SYT9
GO:BP	positive regulation of synaptic vesicle fusion to presynaptic active zone membrane	GO:0031632	1	0	3	201	1	26478	SYT9
GO:BP	methylation	GO:0032259	1	0	253	201	3	26478	SUPT6H,EEF1AKMT3,TRMT10A
GO:BP	positive regulation of cellular catabolic process	GO:0031331	1	0	262	201	3	26478	LARP1,UBQLN1,RNF180
GO:BP	regulation of protein polymerization	GO:0032271	1	0	134	201	1	26478	TMOD1
GO:BP	myelin assembly	GO:0032288	1	0	12	201	1	26478	PIKFYVE
GO:BP	regulation of Ral protein signal transduction	GO:0032485	1	0	3	201	1	26478	RALGPS2
GO:BP	Cdc42 protein signal transduction	GO:0032488	1	0	7	201	2	26478	ABCA1,APOC3
GO:BP	regulation of Cdc42 protein signal transduction	GO:0032489	1	0	6	201	2	26478	ABCA1,APOC3
GO:BP	response to lipopolysaccharide	GO:0032496	1	0	147	201	1	26478	S100A14
GO:BP	multicellular organismal process	GO:0032501	1	0	4465	201	50	26478	CCDC39,CABS1,TEX15,S1PR1,MAP3K13,SRGN,CTSC,GPX1,DRD3,SRP54,ERCC3,ABCA1,SLC39A3,NAPA,HTR1B,YWHAE,BTBD9,SLIRP,SUPT6H,JCAD,TEKT3,KIF26B,FOXJ2,GTF2A1L,ROPN1,TMEM131L,RCOR1,POLB,TUSC2,NCOA2,JAK1,RFLNA,PHB,SPEN,TTC12,TMOD1,LPAR1,PCARE,ABHD2,EPHA4,CFAP97D1,RBM47,SHCBP1L,REEP6,SCEL,RNF180,PFDN5,APOC3,FAM210B,PIKFYVE
GO:BP	multicellular organism reproduction	GO:0032504	1	0	470	201	10	26478	CABS1,TEX15,SLIRP,TEKT3,FOXJ2,ROPN1,TTC12,ABHD2,CFAP97D1,SHCBP1L
GO:BP	maintenance of protein location in cell	GO:0032507	1	0	38	201	1	26478	ANKRD13C
GO:BP	DNA duplex unwinding	GO:0032508	1	0	39	201	1	26478	ERCC3
GO:BP	endosome transport via multivesicular body sorting pathway	GO:0032509	1	0	10	201	2	26478	VTA1,VPS36
GO:BP	late endosome to vacuole transport via multivesicular body sorting pathway	GO:0032511	1	0	1	201	1	26478	VTA1
GO:BP	Ral protein signal transduction	GO:0032484	1	0	5	201	1	26478	RALGPS2
GO:BP	regulation of cellular component size	GO:0032535	1	0	221	201	2	26478	MAP3K13,TMOD1
GO:BP	interleukin-10 production	GO:0032613	1	0	37	201	1	26478	TUSC2
GO:BP	interleukin-17 production	GO:0032620	1	0	30	201	2	26478	TUSC2,PHB
GO:BP	regulation of interleukin-10 production	GO:0032653	1	0	37	201	1	26478	TUSC2
GO:BP	regulation of interleukin-17 production	GO:0032660	1	0	30	201	2	26478	TUSC2,PHB
GO:BP	negative regulation of interleukin-17 production	GO:0032700	1	0	14	201	1	26478	TUSC2
GO:BP	positive regulation of interleukin-10 production	GO:0032733	1	0	28	201	1	26478	TUSC2
GO:BP	positive regulation of interleukin-17 production	GO:0032740	1	0	18	201	1	26478	PHB
GO:BP	RNA biosynthetic process	GO:0032774	1	0	2489	201	21	26478	MIER1,SF3B1,MAP3K13,ERCC3,NUPR2,SUPT6H,ZBTB7C,FOXJ2,GTF2A1L,RCOR1,NCOA2,PTPRN,PHB,SPEN,CKAP2,ZNF655,TAF6L,ZFP14,PFDN5,MLLT1,ZNF462
GO:BP	regulation of DNA-templated transcription elongation	GO:0032784	1	0	39	201	1	26478	SUPT6H
GO:BP	positive regulation of DNA-templated transcription, elongation	GO:0032786	1	0	20	201	1	26478	SUPT6H
GO:BP	response to progesterone	GO:0032570	1	0	9	201	2	26478	NCOA2,ABHD2
GO:BP	positive regulation of cytokinesis	GO:0032467	1	0	21	201	1	26478	DRD3
GO:BP	regulation of cytokinesis	GO:0032465	1	0	60	201	1	26478	DRD3
GO:BP	protein modification by small protein conjugation	GO:0032446	1	0	504	201	5	26478	HACE1,G2E3,ATG3,UBQLN1,RNF180
GO:BP	icosanoid secretion	GO:0032309	1	0	36	201	1	26478	DRD3
GO:BP	regulation of chondrocyte differentiation	GO:0032330	1	0	42	201	1	26478	RFLNA
GO:BP	negative regulation of chondrocyte differentiation	GO:0032331	1	0	22	201	1	26478	RFLNA
GO:BP	response to estradiol	GO:0032355	1	0	24	201	1	26478	FAM210B
GO:BP	intracellular lipid transport	GO:0032365	1	0	24	201	1	26478	ABCA1
GO:BP	intracellular sterol transport	GO:0032366	1	0	16	201	1	26478	ABCA1
GO:BP	intracellular cholesterol transport	GO:0032367	1	0	16	201	1	26478	ABCA1
GO:BP	regulation of lipid transport	GO:0032368	1	0	81	201	1	26478	APOC3
GO:BP	negative regulation of lipid transport	GO:0032369	1	0	20	201	1	26478	APOC3
GO:BP	regulation of sterol transport	GO:0032371	1	0	40	201	1	26478	APOC3
GO:BP	negative regulation of sterol transport	GO:0032372	1	0	8	201	1	26478	APOC3
GO:BP	regulation of cholesterol transport	GO:0032374	1	0	40	201	1	26478	APOC3
GO:BP	negative regulation of cholesterol transport	GO:0032375	1	0	8	201	1	26478	APOC3
GO:BP	regulation of intracellular transport	GO:0032386	1	0	206	201	5	26478	LAMP1,YWHAE,SUPT6H,MFF,RIPOR1
GO:BP	positive regulation of intracellular transport	GO:0032388	1	0	113	201	3	26478	YWHAE,MFF,RIPOR1
GO:BP	DNA geometric change	GO:0032392	1	0	42	201	1	26478	ERCC3
GO:BP	regulation of transporter activity	GO:0032409	1	0	153	201	1	26478	UBQLN1
GO:BP	negative regulation of transporter activity	GO:0032410	1	0	47	201	1	26478	UBQLN1
GO:BP	regulation of ion transmembrane transporter activity	GO:0032412	1	0	132	201	1	26478	UBQLN1
GO:BP	negative regulation of ion transmembrane transporter activity	GO:0032413	1	0	39	201	1	26478	UBQLN1
GO:BP	regulation of proteasomal ubiquitin-dependent protein catabolic process	GO:0032434	1	0	99	201	2	26478	UBQLN1,RNF180
GO:BP	positive regulation of proteasomal ubiquitin-dependent protein catabolic process	GO:0032436	1	0	54	201	2	26478	UBQLN1,RNF180
GO:BP	melanosome organization	GO:0032438	1	0	12	201	1	26478	PIKFYVE
GO:BP	negative regulation of protein polymerization	GO:0032272	1	0	50	201	1	26478	TMOD1
GO:BP	monocarboxylic acid metabolic process	GO:0032787	1	0	356	201	4	26478	GPX1,PGAM1,VNN2,APOC3
GO:BP	negative regulation of cellular catabolic process	GO:0031330	1	0	166	201	6	26478	ANGEL2,SCFD1,SLIRP,POLDIP2,LARP1,APOC3
GO:BP	positive regulation of cellular biosynthetic process	GO:0031328	1	0	1341	201	12	26478	SF3B1,BOLL,PKIB,SUPT6H,ZBTB7C,FOXJ2,NCOA2,LARP1,PTPRN,PHB,CKAP2,ZNF462
GO:BP	natural killer cell activation	GO:0030101	1	0	49	201	2	26478	LAMP1,TUSC2
GO:BP	regulation of Wnt signaling pathway	GO:0030111	1	0	228	201	3	26478	TMEM131L,SCEL,PFDN5
GO:BP	cell differentiation	GO:0030154	1	0	2533	201	29	26478	MAP3K13,GPX1,HEMGN,SRP54,ERCC3,NAPA,YWHAE,SLIRP,SUPT6H,ZBTB7C,CSTA,FOXJ2,ROPN1,TMEM131L,TIAM1,RCOR1,TUSC2,RFLNA,SPEN,TTC12,TMOD1,LPAR1,PCARE,ABHD2,EPHA4,CFAP97D1,RBM47,SCEL,FAM210B
GO:BP	regulation of cell adhesion	GO:0030155	1	0	502	201	7	26478	S1PR1,YWHAE,KIF26B,TMEM131L,JAK1,MAGI1,EPHA4
GO:BP	regulation of proteolysis	GO:0030162	1	0	418	201	5	26478	GPX1,CSTA,EPHA4,UBQLN1,RNF180
GO:BP	protein catabolic process	GO:0030163	1	0	652	201	6	26478	HACE1,GPX1,PHB,EPHA4,UBQLN1,RNF180
GO:BP	positive regulation of Wnt signaling pathway	GO:0030177	1	0	96	201	1	26478	SCEL
GO:BP	negative regulation of Wnt signaling pathway	GO:0030178	1	0	125	201	2	26478	TMEM131L,PFDN5
GO:BP	neuron differentiation	GO:0030182	1	0	808	201	7	26478	MAP3K13,ERCC3,NAPA,YWHAE,LPAR1,PCARE,EPHA4
GO:BP	keratinocyte differentiation	GO:0030216	1	0	87	201	2	26478	CSTA,SCEL
GO:BP	regulation of endocytosis	GO:0030100	1	0	116	201	2	26478	BTBD9,APOC3
GO:BP	T cell differentiation	GO:0030217	1	0	187	201	1	26478	TMEM131L
GO:BP	megakaryocyte differentiation	GO:0030219	1	0	36	201	1	26478	RCOR1
GO:BP	myofibril assembly	GO:0030239	1	0	37	201	1	26478	TMOD1
GO:BP	regulation of ossification	GO:0030278	1	0	96	201	3	26478	S1PR1,SRGN,RFLNA
GO:BP	negative regulation of ossification	GO:0030279	1	0	29	201	2	26478	SRGN,RFLNA
GO:BP	bone mineralization	GO:0030282	1	0	93	201	3	26478	S1PR1,SRGN,RFLNA
GO:BP	cholesterol transport	GO:0030301	1	0	69	201	2	26478	ABCA1,APOC3
GO:BP	positive regulation of cell growth	GO:0030307	1	0	90	201	1	26478	MAP3K13
GO:BP	negative regulation of cell growth	GO:0030308	1	0	102	201	1	26478	PHB
GO:BP	respiratory tube development	GO:0030323	1	0	148	201	1	26478	CCDC39
GO:BP	lung development	GO:0030324	1	0	145	201	1	26478	CCDC39
GO:BP	erythrocyte differentiation	GO:0030218	1	0	93	201	2	26478	RCOR1,FAM210B
GO:BP	myeloid cell differentiation	GO:0030099	1	0	276	201	3	26478	SRP54,RCOR1,FAM210B
GO:BP	lymphocyte differentiation	GO:0030098	1	0	259	201	2	26478	TMEM131L,TUSC2
GO:BP	hemopoiesis	GO:0030097	1	0	597	201	6	26478	SRP54,TMEM131L,RCOR1,TUSC2,RBM47,FAM210B
GO:BP	ribonucleoprotein complex assembly	GO:0022618	1	0	1044	201	3	26478	SF3B1,SLU7,U6
GO:BP	regulation of transmembrane transporter activity	GO:0022898	1	0	142	201	1	26478	UBQLN1
GO:BP	CD40 signaling pathway	GO:0023035	1	0	12	201	1	26478	PHB
GO:BP	regulation of signaling	GO:0023051	1	0	2171	201	28	26478	SHOC2,PHLDA3,CDK10,MAP3K13,CTSC,GPX1,DRD3,SYT9,TSPAN6,ABCA1,HTR1B,YWHAE,JPT2,JCAD,GPC6,RALGPS2,ANKRD13C,TMEM131L,CILP,BCL2L12,PHB,LPAR1,OTUD3,EPHA4,UBQLN1,SCEL,PFDN5,APOC3
GO:BP	signaling	GO:0023052	1	0	4797	201	50	26478	SHOC2,PHLDA3,CDK10,S1PR1,LAMP1,MAP3K13,SRGN,CTSC,GPX1,DRD3,SYT9,CSNK1G1,OR52W1,TSPAN6,ABCA1,NAPA,HTR1B,YWHAE,S100A14,JPT2,PRSS33,JCAD,GPC6,RGS7,RALGPS2,ANKRD13C,PIK3C2A,TMEM131L,TIAM1,POLB,CILP,BCL2L12,LARP1,OR4E1,JAK1,PTPRN,OR1J1,PHB,FGF17,LPAR1,ABHD2,HRK,OTUD3,EPHA4,RIPOR1,UBQLN1,SCEL,PFDN5,APOC3,PIKFYVE
GO:BP	positive regulation of signaling	GO:0023056	1	0	1089	201	10	26478	SHOC2,CDK10,MAP3K13,CTSC,GPX1,JCAD,PHB,LPAR1,EPHA4,SCEL
GO:BP	negative regulation of signaling	GO:0023057	1	0	919	201	13	26478	PHLDA3,GPX1,DRD3,TSPAN6,HTR1B,TMEM131L,CILP,BCL2L12,PHB,OTUD3,EPHA4,UBQLN1,PFDN5
GO:BP	adaptation of signaling pathway	GO:0023058	1	0	13	201	2	26478	DRD3,HTR1B
GO:BP	signal release	GO:0023061	1	0	281	201	5	26478	SYT9,ABCA1,NAPA,HTR1B,PTPRN
GO:BP	metal ion transport	GO:0030001	1	0	587	201	4	26478	SLC39A3,SLC38A7,KCNJ9,UBQLN1
GO:BP	cellular cation homeostasis	GO:0030003	1	0	311	201	1	26478	DRD3
GO:BP	establishment of cell polarity	GO:0030010	1	0	95	201	2	26478	YWHAE,KIF26B
GO:BP	actin filament-based process	GO:0030029	1	0	534	201	7	26478	CDK10,S1PR1,YWHAE,RFLNA,TMOD1,LPAR1,ALMS1
GO:BP	cell projection organization	GO:0030030	1	0	913	201	12	26478	CCDC39,CDK10,S1PR1,MAP3K13,YWHAE,TEKT3,ROPN1,ATG3,TTC12,LPAR1,EPHA4,CFAP97D1
GO:BP	cell projection assembly	GO:0030031	1	0	356	201	8	26478	CCDC39,CDK10,S1PR1,TEKT3,ATG3,TTC12,LPAR1,CFAP97D1
GO:BP	lamellipodium assembly	GO:0030032	1	0	44	201	1	26478	S1PR1
GO:BP	actin cytoskeleton organization	GO:0030036	1	0	475	201	7	26478	CDK10,S1PR1,YWHAE,RFLNA,TMOD1,LPAR1,ALMS1
GO:BP	contractile actin filament bundle assembly	GO:0030038	1	0	75	201	2	26478	LPAR1,ALMS1
GO:BP	actin filament polymerization	GO:0030041	1	0	108	201	1	26478	TMOD1
GO:BP	actin filament depolymerization	GO:0030042	1	0	42	201	1	26478	TMOD1
GO:BP	regulation of mitotic metaphase/anaphase transition	GO:0030071	1	0	42	201	1	26478	HECW2
GO:BP	peptide hormone secretion	GO:0030072	1	0	152	201	2	26478	SYT9,PTPRN
GO:BP	insulin secretion	GO:0030073	1	0	117	201	2	26478	SYT9,PTPRN
GO:BP	regulation of cell migration	GO:0030334	1	0	629	201	8	26478	HACE1,YWHAE,S100A14,JCAD,TIAM1,ABHD2,EPHA4,RIPOR1
GO:BP	regulation of cellular catabolic process	GO:0031329	1	0	494	201	8	26478	ANGEL2,SCFD1,SLIRP,POLDIP2,LARP1,UBQLN1,RNF180,APOC3
GO:BP	positive regulation of cell migration	GO:0030335	1	0	363	201	5	26478	S100A14,JCAD,TIAM1,EPHA4,RIPOR1
GO:BP	sleep	GO:0030431	1	0	5	201	1	26478	BTBD9
GO:BP	gene silencing by RNA	GO:0031047	1	0	346	201	2	26478	FXR1,TUT7
GO:BP	pre-miRNA processing	GO:0031054	1	0	13	201	1	26478	TUT7
GO:BP	regulation of histone modification	GO:0031056	1	0	142	201	1	26478	SUPT6H
GO:BP	negative regulation of histone modification	GO:0031057	1	0	37	201	1	26478	SUPT6H
GO:BP	regulation of histone methylation	GO:0031060	1	0	66	201	1	26478	SUPT6H
GO:BP	negative regulation of histone methylation	GO:0031061	1	0	19	201	1	26478	SUPT6H
GO:BP	stress-activated protein kinase signaling cascade	GO:0031098	1	0	158	201	1	26478	MAP3K13
GO:BP	regeneration	GO:0031099	1	0	72	201	2	26478	GPX1,EPHA4
GO:BP	neuron projection regeneration	GO:0031102	1	0	24	201	1	26478	EPHA4
GO:BP	axon regeneration	GO:0031103	1	0	22	201	1	26478	EPHA4
GO:BP	actomyosin structure organization	GO:0031032	1	0	127	201	3	26478	TMOD1,LPAR1,ALMS1
GO:BP	microtubule polymerization or depolymerization	GO:0031109	1	0	77	201	1	26478	CKAP2
GO:BP	negative regulation of microtubule polymerization or depolymerization	GO:0031111	1	0	25	201	1	26478	CKAP2
GO:BP	regulation of microtubule depolymerization	GO:0031114	1	0	17	201	1	26478	CKAP2
GO:BP	RNA 3'-end processing	GO:0031123	1	0	56	201	1	26478	TUT7
GO:BP	neuron projection development	GO:0031175	1	0	545	201	4	26478	MAP3K13,YWHAE,LPAR1,EPHA4
GO:BP	biomineral tissue development	GO:0031214	1	0	117	201	3	26478	S1PR1,SRGN,RFLNA
GO:BP	regulation of cellular metabolic process	GO:0031323	1	0	3769	201	38	26478	TEX15,MIER1,SF3B1,ANGEL2,MAP3K13,PPP1R42,FXR1,BOLL,YPEL3,SCFD1,NUPR2,PKIB,CLK4,SLIRP,SUPT6H,ZBTB7C,FOXJ2,POLDIP2,ROPN1,RCOR1,BCL2L12,TUSC2,NCOA2,LARP1,PTPRN,PHB,SPEN,CKAP2,ZNF655,EPHA4,UBQLN1,RNF180,ZFP14,PFDN5,APOC3,MLLT1,ZNF462,PIKFYVE
GO:BP	negative regulation of cellular metabolic process	GO:0031324	1	0	1499	201	16	26478	ANGEL2,SCFD1,NUPR2,PKIB,SLIRP,SUPT6H,POLDIP2,RCOR1,BCL2L12,NCOA2,LARP1,PHB,SPEN,PFDN5,APOC3,MLLT1
GO:BP	positive regulation of cellular metabolic process	GO:0031325	1	0	2027	201	17	26478	SF3B1,MAP3K13,BOLL,YPEL3,PKIB,SUPT6H,ZBTB7C,FOXJ2,NCOA2,LARP1,PTPRN,PHB,CKAP2,EPHA4,UBQLN1,RNF180,ZNF462
GO:BP	regulation of cellular biosynthetic process	GO:0031326	1	0	2742	201	23	26478	MIER1,SF3B1,MAP3K13,FXR1,BOLL,NUPR2,PKIB,SUPT6H,ZBTB7C,FOXJ2,RCOR1,NCOA2,LARP1,PTPRN,PHB,SPEN,CKAP2,ZNF655,ZFP14,PFDN5,APOC3,MLLT1,ZNF462
GO:BP	negative regulation of cellular biosynthetic process	GO:0031327	1	0	1031	201	8	26478	NUPR2,RCOR1,NCOA2,LARP1,PHB,SPEN,PFDN5,APOC3
GO:BP	regulation of microtubule polymerization or depolymerization	GO:0031110	1	0	56	201	1	26478	CKAP2
GO:BP	pancreas development	GO:0031016	1	0	63	201	1	26478	CCDC39
GO:BP	hindbrain development	GO:0030902	1	0	107	201	1	26478	YWHAE
GO:BP	forebrain development	GO:0030900	1	0	248	201	1	26478	YWHAE
GO:BP	ubiquitin-dependent ERAD pathway	GO:0030433	1	0	51	201	1	26478	UBQLN1
GO:BP	regulation of complement activation	GO:0030449	1	0	9	201	1	26478	PHB
GO:BP	tRNA methylation	GO:0030488	1	0	21	201	1	26478	TRMT10A
GO:BP	regulation of bone mineralization	GO:0030500	1	0	62	201	3	26478	S1PR1,SRGN,RFLNA
GO:BP	negative regulation of bone mineralization	GO:0030502	1	0	13	201	2	26478	SRGN,RFLNA
GO:BP	regulation of axon extension	GO:0030516	1	0	37	201	1	26478	MAP3K13
GO:BP	intracellular steroid hormone receptor signaling pathway	GO:0030518	1	0	78	201	1	26478	PHB
GO:BP	androgen receptor signaling pathway	GO:0030521	1	0	32	201	1	26478	PHB
GO:BP	intracellular receptor signaling pathway	GO:0030522	1	0	166	201	2	26478	TSPAN6,PHB
GO:BP	adult behavior	GO:0030534	1	0	106	201	5	26478	DRD3,BTBD9,TMOD1,EPHA4,RNF180
GO:BP	neutrophil chemotaxis	GO:0030593	1	0	47	201	1	26478	PIKFYVE
GO:BP	leukocyte chemotaxis	GO:0030595	1	0	142	201	3	26478	S1PR1,S100A14,PIKFYVE
GO:BP	cytoskeleton-dependent intracellular transport	GO:0030705	1	0	103	201	2	26478	LAMP1,MGARP
GO:BP	regulation of actin filament length	GO:0030832	1	0	112	201	1	26478	TMOD1
GO:BP	regulation of actin filament polymerization	GO:0030833	1	0	97	201	1	26478	TMOD1
GO:BP	regulation of actin filament depolymerization	GO:0030834	1	0	38	201	1	26478	TMOD1
GO:BP	negative regulation of actin filament depolymerization	GO:0030835	1	0	29	201	1	26478	TMOD1
GO:BP	negative regulation of actin filament polymerization	GO:0030837	1	0	40	201	1	26478	TMOD1
GO:BP	granulocyte differentiation	GO:0030851	1	0	30	201	1	26478	SRP54
GO:BP	epithelial cell differentiation	GO:0030855	1	0	449	201	6	26478	GPX1,ERCC3,CSTA,FOXJ2,TMOD1,SCEL
GO:BP	regulation of epithelial cell differentiation	GO:0030856	1	0	118	201	1	26478	FOXJ2
GO:BP	negative regulation of epithelial cell differentiation	GO:0030857	1	0	35	201	1	26478	FOXJ2
GO:BP	mammary gland development	GO:0030879	1	0	95	201	1	26478	GPX1
GO:BP	negative regulation of cell migration	GO:0030336	1	0	187	201	2	26478	ABHD2,EPHA4
GO:BP	amyloid precursor protein metabolic process	GO:0042982	1	0	53	201	1	26478	EPHA4
GO:BP	regulation of natural killer cell activation	GO:0032814	1	0	26	201	1	26478	LAMP1
GO:BP	cellular response to hormone stimulus	GO:0032870	1	0	325	201	2	26478	PHB,ABHD2
GO:BP	cellular response to vascular endothelial growth factor stimulus	GO:0035924	1	0	46	201	1	26478	JCAD
GO:BP	aggrephagy	GO:0035973	1	0	9	201	1	26478	UBQLN1
GO:BP	inner dynein arm assembly	GO:0036159	1	0	13	201	1	26478	CCDC39
GO:BP	protein modification process	GO:0036211	1	0	2540	201	31	26478	CDK10,MIER1,HACE1,MAP3K13,GPX1,CSNK1G1,G2E3,UGGT2,POMGNT2,PKIB,SENP6,CLK4,SUPT6H,CSTA,OGA,ROPN1,ATG3,RCOR1,PARP6,JAK1,PTPRN,PHB,EEF1AKMT3,OTUD3,EPHA4,TAF6L,UBQLN1,RNF180,SNRK,MLLT1,PIKFYVE
GO:BP	peptidyl-serine autophosphorylation	GO:0036289	1	0	7	201	1	26478	PIKFYVE
GO:BP	response to decreased oxygen levels	GO:0036293	1	0	139	201	2	26478	EPHA4,UBQLN1
GO:BP	cellular response to decreased oxygen levels	GO:0036294	1	0	74	201	2	26478	EPHA4,UBQLN1
GO:BP	synaptic vesicle recycling	GO:0036465	1	0	29	201	1	26478	BTBD9
GO:BP	cell death in response to oxidative stress	GO:0036473	1	0	60	201	2	26478	GPX1,UBQLN1
GO:BP	ERAD pathway	GO:0036503	1	0	70	201	1	26478	UBQLN1
GO:BP	protein K11-linked deubiquitination	GO:0035871	1	0	10	201	1	26478	OTUD3
GO:BP	reelin-mediated signaling pathway	GO:0038026	1	0	7	201	1	26478	YWHAE
GO:BP	vascular endothelial growth factor signaling pathway	GO:0038084	1	0	31	201	1	26478	JCAD
GO:BP	interleukin-2-mediated signaling pathway	GO:0038110	1	0	3	201	1	26478	JAK1
GO:BP	TORC1 signaling	GO:0038202	1	0	38	201	1	26478	LARP1
GO:BP	cytoplasmic pattern recognition receptor signaling pathway in response to virus	GO:0039528	1	0	25	201	2	26478	TSPAN6,PHB
GO:BP	RIG-I signaling pathway	GO:0039529	1	0	21	201	1	26478	PHB
GO:BP	regulation of viral-induced cytoplasmic pattern recognition receptor signaling pathway	GO:0039531	1	0	18	201	1	26478	TSPAN6
GO:BP	negative regulation of viral-induced cytoplasmic pattern recognition receptor signaling pathway	GO:0039532	1	0	11	201	1	26478	TSPAN6
GO:BP	viral RNA genome replication	GO:0039694	1	0	19	201	1	26478	PHB
GO:BP	growth	GO:0040007	1	0	586	201	5	26478	S1PR1,MAP3K13,GPX1,KIF26B,PHB
GO:BP	regulation of growth	GO:0040008	1	0	367	201	2	26478	MAP3K13,PHB
GO:BP	NIK/NF-kappaB signaling	GO:0038061	1	0	84	201	2	26478	TSPAN6,PHB
GO:BP	photoreceptor cell outer segment organization	GO:0035845	1	0	10	201	1	26478	PCARE
GO:BP	helper T cell diapedesis	GO:0035685	1	0	2	201	1	26478	YWHAE
GO:BP	helper T cell extravasation	GO:0035684	1	0	2	201	1	26478	YWHAE
GO:BP	embryonic heart tube development	GO:0035050	1	0	58	201	1	26478	CCDC39
GO:BP	axoneme assembly	GO:0035082	1	0	62	201	3	26478	CCDC39,TTC12,CFAP97D1
GO:BP	regulation of tube size	GO:0035150	1	0	82	201	2	26478	GPX1,HTR1B
GO:BP	post-transcriptional gene silencing by RNA	GO:0035194	1	0	315	201	1	26478	FXR1
GO:BP	miRNA-mediated gene silencing	GO:0035195	1	0	314	201	1	26478	FXR1
GO:BP	miRNA processing	GO:0035196	1	0	44	201	1	26478	TUT7
GO:BP	tube morphogenesis	GO:0035239	1	0	597	201	8	26478	CCDC39,S1PR1,GPX1,JCAD,KIF26B,FOXJ2,JAK1,EPHA4
GO:BP	synaptic transmission, glutamatergic	GO:0035249	1	0	33	201	1	26478	NAPA
GO:BP	organ growth	GO:0035265	1	0	100	201	1	26478	S1PR1
GO:BP	exocrine system development	GO:0035272	1	0	30	201	1	26478	POLB
GO:BP	tube development	GO:0035295	1	0	758	201	8	26478	CCDC39,S1PR1,GPX1,JCAD,KIF26B,FOXJ2,JAK1,EPHA4
GO:BP	regulation of tube diameter	GO:0035296	1	0	81	201	2	26478	GPX1,HTR1B
GO:BP	regulation of dephosphorylation	GO:0035303	1	0	84	201	1	26478	PPP1R42
GO:BP	hair cell differentiation	GO:0035315	1	0	37	201	1	26478	ERCC3
GO:BP	maintenance of protein localization in endoplasmic reticulum	GO:0035437	1	0	7	201	1	26478	ANKRD13C
GO:BP	determination of pancreatic left/right asymmetry	GO:0035469	1	0	5	201	1	26478	CCDC39
GO:BP	SNARE complex disassembly	GO:0035494	1	0	3	201	1	26478	NAPA
GO:BP	monoubiquitinated protein deubiquitination	GO:0035520	1	0	26	201	1	26478	TAF6L
GO:BP	monoubiquitinated histone deubiquitination	GO:0035521	1	0	21	201	1	26478	TAF6L
GO:BP	monoubiquitinated histone H2A deubiquitination	GO:0035522	1	0	21	201	1	26478	TAF6L
GO:BP	establishment of protein localization to extracellular region	GO:0035592	1	0	192	201	4	26478	DRD3,SYT9,ABCA1,PTPRN
GO:BP	protein deacylation	GO:0035601	1	0	95	201	3	26478	MIER1,RCOR1,PHB
GO:BP	bone mineralization involved in bone maturation	GO:0035630	1	0	9	201	1	26478	RFLNA
GO:BP	locomotion	GO:0040011	1	0	892	201	11	26478	HACE1,S1PR1,YWHAE,S100A14,JCAD,TIAM1,LPAR1,ABHD2,EPHA4,RIPOR1,PIKFYVE
GO:BP	positive regulation of Rho protein signal transduction	GO:0035025	1	0	13	201	1	26478	LPAR1
GO:BP	regulation of locomotion	GO:0040012	1	0	697	201	8	26478	HACE1,YWHAE,S100A14,JCAD,TIAM1,ABHD2,EPHA4,RIPOR1
GO:BP	positive regulation of locomotion	GO:0040017	1	0	386	201	5	26478	S100A14,JCAD,TIAM1,EPHA4,RIPOR1
GO:BP	taxis	GO:0042330	1	0	381	201	6	26478	S1PR1,YWHAE,S100A14,LPAR1,EPHA4,PIKFYVE
GO:BP	regulation of membrane potential	GO:0042391	1	0	220	201	1	26478	TUSC2
GO:BP	norepinephrine metabolic process	GO:0042415	1	0	9	201	1	26478	RNF180
GO:BP	serotonin metabolic process	GO:0042428	1	0	7	201	2	26478	BTBD9,RNF180
GO:BP	indole-containing compound metabolic process	GO:0042430	1	0	16	201	2	26478	BTBD9,RNF180
GO:BP	ethanolamine-containing compound metabolic process	GO:0042439	1	0	5	201	1	26478	GDPD3
GO:BP	photoreceptor cell development	GO:0042461	1	0	33	201	1	26478	PCARE
GO:BP	response to hydrogen peroxide	GO:0042542	1	0	56	201	1	26478	GPX1
GO:BP	neuron maturation	GO:0042551	1	0	31	201	1	26478	MAP3K13
GO:BP	myelination	GO:0042552	1	0	80	201	2	26478	CTSC,PIKFYVE
GO:BP	positive regulation of phosphorylation	GO:0042327	1	0	488	201	3	26478	MAP3K13,PHB,EPHA4
GO:BP	homeostatic process	GO:0042592	1	0	1088	201	10	26478	S1PR1,GPX1,DRD3,ABCA1,SLC39A3,BTBD9,RCOR1,POLB,APOC3,FAM210B
GO:BP	regulation of axonogenesis	GO:0050770	1	0	74	201	2	26478	MAP3K13,EPHA4
GO:BP	muscle cell differentiation	GO:0042692	1	0	246	201	3	26478	GPX1,SUPT6H,TMOD1
GO:BP	defense response to bacterium	GO:0042742	1	0	153	201	2	26478	S100A14,TUSC2
GO:BP	hydrogen peroxide metabolic process	GO:0042743	1	0	22	201	1	26478	GPX1
GO:BP	hydrogen peroxide catabolic process	GO:0042744	1	0	7	201	1	26478	GPX1
GO:BP	circadian sleep/wake cycle	GO:0042745	1	0	6	201	1	26478	BTBD9
GO:BP	circadian sleep/wake cycle, non-REM sleep	GO:0042748	1	0	2	201	1	26478	BTBD9
GO:BP	intrinsic apoptotic signaling pathway in response to DNA damage by p53 class mediator	GO:0042771	1	0	30	201	2	26478	PHLDA3,BCL2L12
GO:BP	amide transport	GO:0042886	1	0	196	201	2	26478	SYT9,PTPRN
GO:BP	glucocorticoid receptor signaling pathway	GO:0042921	1	0	10	201	1	26478	PHB
GO:BP	response to starvation	GO:0042594	1	0	121	201	3	26478	NUPR2,LARP1,RIPOR1
GO:BP	negative regulation of phosphorylation	GO:0042326	1	0	264	201	2	26478	PKIB,MLLT1
GO:BP	regulation of phosphorylation	GO:0042325	1	0	785	201	6	26478	MAP3K13,PKIB,ROPN1,PHB,EPHA4,MLLT1
GO:BP	vasodilation	GO:0042311	1	0	25	201	1	26478	GPX1
GO:BP	epigenetic regulation of gene expression	GO:0040029	1	0	107	201	1	26478	GPX1
GO:BP	protein refolding	GO:0042026	1	0	11	201	1	26478	DNAJA2
GO:BP	wound healing	GO:0042060	1	0	241	201	2	26478	GPX1,YWHAE
GO:BP	gliogenesis	GO:0042063	1	0	204	201	1	26478	EPHA4
GO:BP	T cell proliferation	GO:0042098	1	0	143	201	1	26478	TMEM131L
GO:BP	T cell activation	GO:0042110	1	0	327	201	1	26478	TMEM131L
GO:BP	B cell activation	GO:0042113	1	0	169	201	2	26478	SUPT6H,PHB
GO:BP	macrophage activation	GO:0042116	1	0	58	201	1	26478	CTSC
GO:BP	regulation of cell population proliferation	GO:0042127	1	0	1086	201	13	26478	S1PR1,GPX1,HTR1B,NUPR2,JCAD,ZBTB7C,FOXJ2,TMEM131L,TIAM1,PTPRN,PHB,FGF17,EPHA4
GO:BP	regulation of T cell proliferation	GO:0042129	1	0	118	201	1	26478	TMEM131L
GO:BP	negative regulation of T cell proliferation	GO:0042130	1	0	42	201	1	26478	TMEM131L
GO:BP	retrograde transport, endosome to Golgi	GO:0042147	1	0	59	201	1	26478	PIKFYVE
GO:BP	lipoprotein metabolic process	GO:0042157	1	0	104	201	1	26478	APOC3
GO:BP	regulation of protein catabolic process	GO:0042176	1	0	248	201	4	26478	GPX1,PHB,UBQLN1,RNF180
GO:BP	negative regulation of protein catabolic process	GO:0042177	1	0	81	201	1	26478	PHB
GO:BP	cellular ketone metabolic process	GO:0042180	1	0	141	201	1	26478	APOC3
GO:BP	response to cocaine	GO:0042220	1	0	16	201	1	26478	DRD3
GO:BP	response to chemical	GO:0042221	1	0	2362	201	23	26478	S1PR1,GPX1,DRD3,SCFD1,HTR1B,YWHAE,S100A14,JCAD,CILP,NCOA2,HSPCA,LARP1,JAK1,PTPRN,PHB,FGF17,NUP35,LPAR1,ABHD2,EPHA4,UBQLN1,FAM210B,PIKFYVE
GO:BP	tissue regeneration	GO:0042246	1	0	40	201	1	26478	GPX1
GO:BP	natural killer cell mediated cytotoxicity	GO:0042267	1	0	37	201	1	26478	LAMP1
GO:BP	regulation of natural killer cell mediated cytotoxicity	GO:0042269	1	0	23	201	1	26478	LAMP1
GO:BP	regulation of fatty acid biosynthetic process	GO:0042304	1	0	31	201	1	26478	APOC3
GO:BP	vasoconstriction	GO:0042310	1	0	46	201	1	26478	HTR1B
GO:BP	negative regulation of locomotion	GO:0040013	1	0	205	201	3	26478	YWHAE,ABHD2,EPHA4
GO:BP	positive regulation of natural killer cell activation	GO:0032816	1	0	17	201	1	26478	LAMP1
GO:BP	regulation of Rho protein signal transduction	GO:0035023	1	0	49	201	3	26478	ABCA1,LPAR1,APOC3
GO:BP	histone lysine methylation	GO:0034968	1	0	103	201	1	26478	SUPT6H
GO:BP	regulation of intracellular steroid hormone receptor signaling pathway	GO:0033143	1	0	56	201	1	26478	PHB
GO:BP	negative regulation of intracellular steroid hormone receptor signaling pathway	GO:0033144	1	0	30	201	1	26478	PHB
GO:BP	V(D)J recombination	GO:0033151	1	0	12	201	1	26478	POLB
GO:BP	immunoglobulin V(D)J recombination	GO:0033152	1	0	5	201	1	26478	POLB
GO:BP	regulation of intracellular protein transport	GO:0033157	1	0	138	201	3	26478	YWHAE,MFF,RIPOR1
GO:BP	response to hydroperoxide	GO:0033194	1	0	11	201	1	26478	GPX1
GO:BP	cholesterol efflux	GO:0033344	1	0	39	201	2	26478	ABCA1,APOC3
GO:BP	secretory granule organization	GO:0033363	1	0	25	201	2	26478	ABCA1,PTPRN
GO:BP	protein localization to organelle	GO:0033365	1	0	590	201	12	26478	CCDC39,LAMP1,XRCC4,SRP54,YWHAE,ANKRD13C,ROPN1,BCAP29,PCARE,RIPOR1,PEX12,PIKFYVE
GO:BP	cellular response to stress	GO:0033554	1	0	1240	201	16	26478	PHLDA3,TEX15,MAP3K13,SLU7,GPX1,XRCC4,YPEL3,ERCC3,NUPR2,YWHAE,POLDIP2,POLB,BCL2L12,EPHA4,RIPOR1,UBQLN1
GO:BP	negative regulation of immature T cell proliferation in thymus	GO:0033088	1	0	4	201	1	26478	TMEM131L
GO:BP	unsaturated fatty acid metabolic process	GO:0033559	1	0	47	201	1	26478	GPX1
GO:BP	regulation of mammary gland epithelial cell proliferation	GO:0033599	1	0	16	201	1	26478	GPX1
GO:BP	cell adhesion mediated by integrin	GO:0033627	1	0	54	201	1	26478	YWHAE
GO:BP	regulation of cell adhesion mediated by integrin	GO:0033628	1	0	36	201	1	26478	YWHAE
GO:BP	negative regulation of kinase activity	GO:0033673	1	0	160	201	2	26478	PKIB,MLLT1
GO:BP	positive regulation of kinase activity	GO:0033674	1	0	270	201	3	26478	MAP3K13,PHB,EPHA4
GO:BP	phospholipid efflux	GO:0033700	1	0	10	201	2	26478	ABCA1,APOC3
GO:BP	response to lipid	GO:0033993	1	0	393	201	5	26478	S100A14,NCOA2,PHB,ABHD2,FAM210B
GO:BP	protein localization to Golgi apparatus	GO:0034067	1	0	19	201	1	26478	RIPOR1
GO:BP	response to cytokine	GO:0034097	1	0	530	201	3	26478	JAK1,PHB,NUP35
GO:BP	erythrocyte homeostasis	GO:0034101	1	0	100	201	2	26478	RCOR1,FAM210B
GO:BP	mammary gland epithelial cell proliferation	GO:0033598	1	0	25	201	1	26478	GPX1
GO:BP	negative regulation of immature T cell proliferation	GO:0033087	1	0	4	201	1	26478	TMEM131L
GO:BP	negative regulation of T cell differentiation in thymus	GO:0033085	1	0	8	201	1	26478	TMEM131L
GO:BP	regulation of immature T cell proliferation in thymus	GO:0033084	1	0	9	201	1	26478	TMEM131L
GO:BP	regulation of localization	GO:0032879	1	0	1249	201	13	26478	LAMP1,DRD3,SYT9,SCFD1,HTR1B,YWHAE,BTBD9,SUPT6H,ATG3,MFF,RIPOR1,UBQLN1,APOC3
GO:BP	regulation of protein localization	GO:0032880	1	0	553	201	6	26478	DRD3,SYT9,SCFD1,YWHAE,MFF,RIPOR1
GO:BP	regulation of microtubule-based process	GO:0032886	1	0	164	201	4	26478	CCDC39,LAMP1,SENP6,CKAP2
GO:BP	circadian regulation of gene expression	GO:0032922	1	0	45	201	1	26478	NCOA2
GO:BP	secretion by cell	GO:0032940	1	0	461	201	7	26478	LAMP1,DRD3,SYT9,ABCA1,NAPA,HTR1B,PTPRN
GO:BP	mononuclear cell proliferation	GO:0032943	1	0	193	201	1	26478	TMEM131L
GO:BP	regulation of mononuclear cell proliferation	GO:0032944	1	0	152	201	1	26478	TMEM131L
GO:BP	negative regulation of mononuclear cell proliferation	GO:0032945	1	0	52	201	1	26478	TMEM131L
GO:BP	regulation of actin cytoskeleton organization	GO:0032956	1	0	237	201	5	26478	CDK10,YWHAE,TMOD1,LPAR1,ALMS1
GO:BP	positive regulation of transcription elongation by RNA polymerase II	GO:0032968	1	0	11	201	1	26478	SUPT6H
GO:BP	regulation of actin filament-based process	GO:0032970	1	0	260	201	5	26478	CDK10,YWHAE,TMOD1,LPAR1,ALMS1
GO:BP	protein-containing complex disassembly	GO:0032984	1	0	158	201	4	26478	NAPA,CKAP2,TMOD1,UBQLN1
GO:BP	cellular component morphogenesis	GO:0032989	1	0	445	201	6	26478	MAP3K13,SLIRP,POLDIP2,TMOD1,EPHA4,PIKFYVE
GO:BP	cell part morphogenesis	GO:0032990	1	0	387	201	4	26478	MAP3K13,SLIRP,POLDIP2,EPHA4
GO:BP	muscle cell proliferation	GO:0033002	1	0	123	201	2	26478	HTR1B,FOXJ2
GO:BP	regulation of chromosome organization	GO:0033044	1	0	163	201	4	26478	PKIB,SENP6,HECW2,SHCBP1L
GO:BP	regulation of sister chromatid segregation	GO:0033045	1	0	52	201	1	26478	HECW2
GO:BP	cellular pigmentation	GO:0033059	1	0	30	201	1	26478	PIKFYVE
GO:BP	T cell differentiation in thymus	GO:0033077	1	0	63	201	1	26478	TMEM131L
GO:BP	immature T cell proliferation	GO:0033079	1	0	10	201	1	26478	TMEM131L
GO:BP	immature T cell proliferation in thymus	GO:0033080	1	0	10	201	1	26478	TMEM131L
GO:BP	regulation of T cell differentiation in thymus	GO:0033081	1	0	17	201	1	26478	TMEM131L
GO:BP	regulation of immature T cell proliferation	GO:0033083	1	0	9	201	1	26478	TMEM131L
GO:BP	regulation of tissue remodeling	GO:0034103	1	0	38	201	1	26478	S1PR1
GO:BP	response to endoplasmic reticulum stress	GO:0034976	1	0	177	201	1	26478	UBQLN1
GO:BP	homotypic cell-cell adhesion	GO:0034109	1	0	51	201	1	26478	JAK1
GO:BP	positive regulation of homotypic cell-cell adhesion	GO:0034112	1	0	9	201	1	26478	JAK1
GO:BP	high-density lipoprotein particle clearance	GO:0034384	1	0	8	201	1	26478	APOC3
GO:BP	response to fluid shear stress	GO:0034405	1	0	19	201	1	26478	ABCA1
GO:BP	substrate adhesion-dependent cell spreading	GO:0034446	1	0	71	201	1	26478	YWHAE
GO:BP	very-low-density lipoprotein particle clearance	GO:0034447	1	0	5	201	1	26478	APOC3
GO:BP	ncRNA processing	GO:0034470	1	0	264	201	3	26478	INTS5,TUT7,TRMT10A
GO:BP	protein localization to chromosome	GO:0034502	1	0	75	201	1	26478	XRCC4
GO:BP	protein localization to nucleus	GO:0034504	1	0	201	201	2	26478	YWHAE,PIKFYVE
GO:BP	centromere complex assembly	GO:0034508	1	0	21	201	2	26478	CENPH,SENP6
GO:BP	cellular response to oxidative stress	GO:0034599	1	0	167	201	2	26478	GPX1,UBQLN1
GO:BP	cellular response to heat	GO:0034605	1	0	31	201	2	26478	SLU7,YWHAE
GO:BP	low-density lipoprotein particle clearance	GO:0034383	1	0	12	201	1	26478	APOC3
GO:BP	response to laminar fluid shear stress	GO:0034616	1	0	7	201	1	26478	ABCA1
GO:BP	cellular nitrogen compound metabolic process	GO:0034641	1	0	6347	201	51	26478	TEX15,MIER1,SF3B1,ANGEL2,MAP3K13,SLU7,TK1,FXR1,GPX1,XRCC4,BOLL,U6,ERCC3,NUPR2,PKIB,INTS5,CLK4,BTBD9,NARS2,SLIRP,SUPT6H,ZBTB7C,RPLP1,FOXJ2,GTF2A1L,PIK3C2A,POLDIP2,RCOR1,POLB,NCOA2,LARP1,PTPRN,PHB,SPEN,PGAM1,CKAP2,ZNF655,VNN2,TUT7,EPHA4,TAF6L,AK1,GDPD3,RBM47,TRMT10A,RNF180,ZFP14,PFDN5,DNASE1L1,MLLT1,ZNF462
GO:BP	cellular macromolecule biosynthetic process	GO:0034645	1	0	1003	201	8	26478	FXR1,BOLL,UGGT2,POMGNT2,NARS2,RPLP1,PIK3C2A,LARP1
GO:BP	nucleobase-containing compound biosynthetic process	GO:0034654	1	0	2754	201	24	26478	MIER1,SF3B1,MAP3K13,ERCC3,NUPR2,PKIB,SUPT6H,ZBTB7C,FOXJ2,GTF2A1L,POLDIP2,RCOR1,NCOA2,PTPRN,PHB,SPEN,CKAP2,ZNF655,TAF6L,AK1,ZFP14,PFDN5,MLLT1,ZNF462
GO:BP	nucleobase-containing compound catabolic process	GO:0034655	1	0	262	201	4	26478	ANGEL2,SLIRP,LARP1,DNASE1L1
GO:BP	ncRNA metabolic process	GO:0034660	1	0	413	201	4	26478	INTS5,NARS2,TUT7,TRMT10A
GO:BP	regulation of transmembrane transport	GO:0034762	1	0	281	201	1	26478	UBQLN1
GO:BP	negative regulation of transmembrane transport	GO:0034763	1	0	70	201	1	26478	UBQLN1
GO:BP	regulation of ion transmembrane transport	GO:0034765	1	0	225	201	1	26478	UBQLN1
GO:BP	negative regulation of ion transmembrane transport	GO:0034766	1	0	52	201	1	26478	UBQLN1
GO:BP	response to histamine	GO:0034776	1	0	7	201	1	26478	DRD3
GO:BP	phosphatidylcholine catabolic process	GO:0034638	1	0	11	201	1	26478	GDPD3
GO:BP	chylomicron remnant clearance	GO:0034382	1	0	3	201	1	26478	APOC3
GO:BP	plasma lipoprotein particle clearance	GO:0034381	1	0	20	201	1	26478	APOC3
GO:BP	high-density lipoprotein particle assembly	GO:0034380	1	0	7	201	1	26478	ABCA1
GO:BP	regulation of toll-like receptor signaling pathway	GO:0034121	1	0	50	201	1	26478	UBQLN1
GO:BP	negative regulation of toll-like receptor signaling pathway	GO:0034122	1	0	27	201	1	26478	UBQLN1
GO:BP	toll-like receptor 3 signaling pathway	GO:0034138	1	0	11	201	1	26478	UBQLN1
GO:BP	regulation of toll-like receptor 3 signaling pathway	GO:0034139	1	0	7	201	1	26478	UBQLN1
GO:BP	negative regulation of toll-like receptor 3 signaling pathway	GO:0034140	1	0	3	201	1	26478	UBQLN1
GO:BP	toll-like receptor 4 signaling pathway	GO:0034142	1	0	28	201	1	26478	S100A14
GO:BP	lipid translocation	GO:0034204	1	0	29	201	1	26478	ABCA1
GO:BP	amyloid-beta formation	GO:0034205	1	0	35	201	1	26478	EPHA4
GO:BP	ion transmembrane transport	GO:0034220	1	0	654	201	2	26478	SLC39A3,UBQLN1
GO:BP	regulation of transcription elongation by RNA polymerase II	GO:0034243	1	0	26	201	1	26478	SUPT6H
GO:BP	regulation of cellular amide metabolic process	GO:0034248	1	0	267	201	4	26478	FXR1,BOLL,LARP1,EPHA4
GO:BP	negative regulation of cellular amide metabolic process	GO:0034249	1	0	115	201	1	26478	LARP1
GO:BP	positive regulation of cellular amide metabolic process	GO:0034250	1	0	95	201	3	26478	BOLL,LARP1,EPHA4
GO:BP	primary alcohol metabolic process	GO:0034308	1	0	50	201	1	26478	GDPD3
GO:BP	cell junction organization	GO:0034330	1	0	427	201	1	26478	EPHA4
GO:BP	adherens junction organization	GO:0034332	1	0	25	201	1	26478	EPHA4
GO:BP	protein-containing complex remodeling	GO:0034367	1	0	21	201	1	26478	APOC3
GO:BP	protein-lipid complex remodeling	GO:0034368	1	0	20	201	1	26478	APOC3
GO:BP	plasma lipoprotein particle remodeling	GO:0034369	1	0	20	201	1	26478	APOC3
GO:BP	triglyceride-rich lipoprotein particle remodeling	GO:0034370	1	0	10	201	1	26478	APOC3
GO:BP	very-low-density lipoprotein particle remodeling	GO:0034372	1	0	10	201	1	26478	APOC3
GO:BP	high-density lipoprotein particle remodeling	GO:0034375	1	0	13	201	1	26478	APOC3
GO:BP	plasma lipoprotein particle assembly	GO:0034377	1	0	12	201	1	26478	ABCA1
GO:BP	regulation of homotypic cell-cell adhesion	GO:0034110	1	0	23	201	1	26478	JAK1
GO:BP	cholesterol homeostasis	GO:0042632	1	0	60	201	2	26478	ABCA1,APOC3
GO:BP	positive regulation of cell activation	GO:0050867	1	0	222	201	2	26478	LAMP1,CTSC
GO:BP	regulation of dendrite development	GO:0050773	1	0	46	201	1	26478	YWHAE
GO:BP	plasma membrane bounded cell projection assembly	GO:0120031	1	0	354	201	8	26478	CCDC39,CDK10,S1PR1,TEKT3,ATG3,TTC12,LPAR1,CFAP97D1
GO:BP	regulation of plasma membrane bounded cell projection assembly	GO:0120032	1	0	126	201	2	26478	CDK10,ATG3
GO:BP	negative regulation of plasma membrane bounded cell projection assembly	GO:0120033	1	0	20	201	1	26478	CDK10
GO:BP	regulation of plasma membrane bounded cell projection organization	GO:0120035	1	0	351	201	6	26478	CDK10,MAP3K13,YWHAE,ATG3,LPAR1,EPHA4
GO:BP	plasma membrane bounded cell projection organization	GO:0120036	1	0	906	201	12	26478	CCDC39,CDK10,S1PR1,MAP3K13,YWHAE,TEKT3,ROPN1,ATG3,TTC12,LPAR1,EPHA4,CFAP97D1
GO:BP	plasma membrane bounded cell projection morphogenesis	GO:0120039	1	0	368	201	2	26478	MAP3K13,EPHA4
GO:BP	olefinic compound metabolic process	GO:0120254	1	0	68	201	1	26478	GPX1
GO:BP	sperm flagellum assembly	GO:0120316	1	0	28	201	2	26478	TTC12,CFAP97D1
GO:BP	meiotic nuclear division	GO:0140013	1	0	107	201	2	26478	TEX15,FOXJ2
GO:BP	mitotic nuclear division	GO:0140014	1	0	191	201	1	26478	HECW2
GO:BP	exocytic process	GO:0140029	1	0	39	201	2	26478	SYT9,NAPA
GO:BP	neuron projection arborization	GO:0140058	1	0	15	201	1	26478	MAP3K13
GO:BP	presynaptic endocytosis	GO:0140238	1	0	25	201	1	26478	BTBD9
GO:BP	protein mono-ADP-ribosylation	GO:0140289	1	0	7	201	1	26478	PARP6
GO:BP	export from cell	GO:0140352	1	0	498	201	7	26478	LAMP1,DRD3,SYT9,ABCA1,NAPA,HTR1B,PTPRN
GO:BP	antiviral innate immune response	GO:0140374	1	0	15	201	1	26478	PHB
GO:BP	defense response to symbiont	GO:0140546	1	0	173	201	2	26478	TSPAN6,PHB
GO:BP	non-membrane-bounded organelle assembly	GO:0140694	1	0	222	201	3	26478	CENPH,SENP6,TMOD1
GO:BP	regulation of neuron projection arborization	GO:0150011	1	0	6	201	1	26478	MAP3K13
GO:BP	positive regulation of neuron projection arborization	GO:0150012	1	0	3	201	1	26478	MAP3K13
GO:BP	visual system development	GO:0150063	1	0	268	201	2	26478	TMOD1,PFDN5
GO:BP	negative regulation of biomineralization	GO:0110150	1	0	18	201	2	26478	SRGN,RFLNA
GO:BP	neuroinflammatory response	GO:0150076	1	0	31	201	1	26478	CTSC
GO:BP	regulation of biomineralization	GO:0110149	1	0	75	201	3	26478	S1PR1,SRGN,RFLNA
GO:BP	negative regulation of blood vessel endothelial cell differentiation	GO:0110059	1	0	1	201	1	26478	FOXJ2
GO:BP	vesicle-mediated transport to the plasma membrane	GO:0098876	1	0	90	201	1	26478	BLZF1
GO:BP	synapse pruning	GO:0098883	1	0	6	201	1	26478	EPHA4
GO:BP	anterograde trans-synaptic signaling	GO:0098916	1	0	345	201	4	26478	SYT9,NAPA,HTR1B,EPHA4
GO:BP	axonal transport	GO:0098930	1	0	28	201	1	26478	MGARP
GO:BP	vesicle-mediated transport in synapse	GO:0099003	1	0	115	201	3	26478	SYT9,NAPA,BTBD9
GO:BP	microtubule-based transport	GO:0099111	1	0	112	201	3	26478	CCDC39,LAMP1,MGARP
GO:BP	postsynapse organization	GO:0099173	1	0	88	201	1	26478	EPHA4
GO:BP	regulation of postsynapse organization	GO:0099175	1	0	41	201	1	26478	EPHA4
GO:BP	regulation of trans-synaptic signaling	GO:0099177	1	0	240	201	1	26478	EPHA4
GO:BP	vesicle fusion to plasma membrane	GO:0099500	1	0	10	201	1	26478	SYT9
GO:BP	calcium-dependent activation of synaptic vesicle fusion	GO:0099502	1	0	3	201	1	26478	SYT9
GO:BP	synaptic vesicle cycle	GO:0099504	1	0	102	201	3	26478	SYT9,NAPA,BTBD9
GO:BP	synaptic signaling	GO:0099536	1	0	360	201	4	26478	SYT9,NAPA,HTR1B,EPHA4
GO:BP	trans-synaptic signaling	GO:0099537	1	0	349	201	4	26478	SYT9,NAPA,HTR1B,EPHA4
GO:BP	modification of synaptic structure	GO:0099563	1	0	11	201	1	26478	EPHA4
GO:BP	signal release from synapse	GO:0099643	1	0	83	201	2	26478	SYT9,NAPA
GO:BP	neuron projection organization	GO:0106027	1	0	46	201	1	26478	EPHA4
GO:BP	neuron projection fasciculation	GO:0106030	1	0	11	201	1	26478	EPHA4
GO:BP	regulation of actomyosin structure organization	GO:0110020	1	0	70	201	2	26478	LPAR1,ALMS1
GO:BP	regulation of actin filament organization	GO:0110053	1	0	188	201	3	26478	TMOD1,LPAR1,ALMS1
GO:BP	regulation of blood vessel endothelial cell differentiation	GO:0110057	1	0	1	201	1	26478	FOXJ2
GO:BP	biomineralization	GO:0110148	1	0	121	201	3	26478	S1PR1,SRGN,RFLNA
GO:BP	regulation of neuroinflammatory response	GO:0150077	1	0	17	201	1	26478	CTSC
GO:BP	positive regulation of neuroinflammatory response	GO:0150078	1	0	8	201	1	26478	CTSC
GO:BP	protein localization to cell-cell junction	GO:0150105	1	0	18	201	1	26478	JAK1
GO:BP	nucleoside phosphate biosynthetic process	GO:1901293	1	0	184	201	1	26478	AK1
GO:BP	regulation of store-operated calcium channel activity	GO:1901339	1	0	7	201	1	26478	UBQLN1
GO:BP	negative regulation of store-operated calcium channel activity	GO:1901340	1	0	1	201	1	26478	UBQLN1
GO:BP	regulation of vasculature development	GO:1901342	1	0	191	201	2	26478	FOXJ2,JAK1
GO:BP	negative regulation of vasculature development	GO:1901343	1	0	74	201	1	26478	FOXJ2
GO:BP	response to rapamycin	GO:1901355	1	0	2	201	1	26478	LARP1
GO:BP	organic cyclic compound metabolic process	GO:1901360	1	0	5788	201	46	26478	TEX15,MIER1,SF3B1,ANGEL2,MAP3K13,SLU7,TK1,XRCC4,U6,ERCC3,ABCA1,NUPR2,PKIB,INTS5,CLK4,BTBD9,NARS2,SLIRP,SUPT6H,ZBTB7C,FOXJ2,GTF2A1L,POLDIP2,RCOR1,POLB,NCOA2,LARP1,PTPRN,PHB,SPEN,PGAM1,CKAP2,ZNF655,TUT7,TAF6L,AK1,RBM47,TRMT10A,RNF180,MOCOS,INSIG2,ZFP14,PFDN5,DNASE1L1,MLLT1,ZNF462
GO:BP	organic cyclic compound catabolic process	GO:1901361	1	0	311	201	4	26478	ANGEL2,SLIRP,LARP1,DNASE1L1
GO:BP	organic cyclic compound biosynthetic process	GO:1901362	1	0	2885	201	25	26478	MIER1,SF3B1,MAP3K13,ERCC3,NUPR2,PKIB,SUPT6H,ZBTB7C,FOXJ2,GTF2A1L,POLDIP2,RCOR1,NCOA2,PTPRN,PHB,SPEN,CKAP2,ZNF655,TAF6L,AK1,MOCOS,ZFP14,PFDN5,MLLT1,ZNF462
GO:BP	organonitrogen compound metabolic process	GO:1901564	1	0	4844	201	53	26478	ADAM18,CDK10,MIER1,HACE1,MAP3K13,CTSC,PFDN1,TK1,FXR1,PRSS58,GPX1,CSNK1G1,BOLL,G2E3,UGGT2,POMGNT2,PKIB,SENP6,CLK4,BTBD9,NARS2,PRSS33,SUPT6H,RPLP1,CSTA,OGA,PIK3C2A,ROPN1,ATG3,RCOR1,LARP1,PARP6,GCSH,JAK1,PTPRN,PHB,PGAM1,ADAM32,EEF1AKMT3,VNN2,OTUD3,EPHA4,TAF6L,AK1,GDPD3,UBQLN1,RNF180,MOCOS,PFDN5,SNRK,APOC3,MLLT1,PIKFYVE
GO:BP	organonitrogen compound catabolic process	GO:1901565	1	0	852	201	8	26478	HACE1,GPX1,GCSH,PHB,EPHA4,GDPD3,UBQLN1,RNF180
GO:BP	organonitrogen compound biosynthetic process	GO:1901566	1	0	1355	201	10	26478	FXR1,BOLL,UGGT2,POMGNT2,NARS2,RPLP1,PIK3C2A,LARP1,AK1,MOCOS
GO:BP	organic substance catabolic process	GO:1901575	1	0	1345	201	17	26478	HACE1,ANGEL2,GPX1,SLIRP,STBD1,LARP1,GCSH,PHB,PGAM1,ABHD2,EPHA4,GDPD3,UBQLN1,RNF180,DNASE1L1,APOC3,INPP1
GO:BP	organic substance biosynthetic process	GO:1901576	1	0	4189	201	36	26478	MIER1,SF3B1,MAP3K13,FXR1,BOLL,UGGT2,ERCC3,POMGNT2,NUPR2,PKIB,NARS2,SUPT6H,ZBTB7C,RPLP1,VAC14,FOXJ2,GTF2A1L,PIK3C2A,POLDIP2,RCOR1,NCOA2,LARP1,PTPRN,PHB,SPEN,CKAP2,ZNF655,TAF6L,AK1,MOCOS,ZFP14,PFDN5,APOC3,MLLT1,ZNF462,INPP1
GO:BP	alpha-amino acid metabolic process	GO:1901605	1	0	127	201	1	26478	GCSH
GO:BP	alpha-amino acid catabolic process	GO:1901606	1	0	57	201	1	26478	GCSH
GO:BP	organic hydroxy compound metabolic process	GO:1901615	1	0	300	201	6	26478	ABCA1,BTBD9,GDPD3,RNF180,INSIG2,INPP1
GO:BP	organic hydroxy compound catabolic process	GO:1901616	1	0	35	201	1	26478	INPP1
GO:BP	regulation of synaptic vesicle membrane organization	GO:1901632	1	0	7	201	1	26478	SYT9
GO:BP	positive regulation of synaptic vesicle membrane organization	GO:1901634	1	0	3	201	1	26478	SYT9
GO:BP	response to peptide	GO:1901652	1	0	227	201	1	26478	EPHA4
GO:BP	positive regulation of NIK/NF-kappaB signaling	GO:1901224	1	0	47	201	1	26478	PHB
GO:BP	negative regulation of NIK/NF-kappaB signaling	GO:1901223	1	0	20	201	1	26478	TSPAN6
GO:BP	regulation of NIK/NF-kappaB signaling	GO:1901222	1	0	69	201	2	26478	TSPAN6,PHB
GO:BP	primary amino compound metabolic process	GO:1901160	1	0	8	201	2	26478	BTBD9,RNF180
GO:BP	cell junction disassembly	GO:0150146	1	0	14	201	1	26478	EPHA4
GO:BP	cell-cell signaling by wnt	GO:0198738	1	0	311	201	4	26478	CSNK1G1,TMEM131L,SCEL,PFDN5
GO:BP	regulation of substrate adhesion-dependent cell spreading	GO:1900024	1	0	42	201	1	26478	YWHAE
GO:BP	positive regulation of substrate adhesion-dependent cell spreading	GO:1900026	1	0	29	201	1	26478	YWHAE
GO:BP	regulation of cellular response to hypoxia	GO:1900037	1	0	9	201	1	26478	EPHA4
GO:BP	negative regulation of cellular response to hypoxia	GO:1900038	1	0	7	201	1	26478	EPHA4
GO:BP	regulation of bone mineralization involved in bone maturation	GO:1900157	1	0	4	201	1	26478	RFLNA
GO:BP	negative regulation of bone mineralization involved in bone maturation	GO:1900158	1	0	3	201	1	26478	RFLNA
GO:BP	regulation of synaptic vesicle endocytosis	GO:1900242	1	0	8	201	1	26478	BTBD9
GO:BP	regulation of long-term synaptic potentiation	GO:1900271	1	0	21	201	1	26478	EPHA4
GO:BP	nuclear chromosome segregation	GO:0098813	1	0	192	201	2	26478	TEX15,HECW2
GO:BP	negative regulation of long-term synaptic potentiation	GO:1900272	1	0	6	201	1	26478	EPHA4
GO:BP	regulation of post-transcriptional gene silencing by RNA	GO:1900368	1	0	35	201	1	26478	FXR1
GO:BP	positive regulation of post-transcriptional gene silencing by RNA	GO:1900370	1	0	21	201	1	26478	FXR1
GO:BP	regulation of cellular response to oxidative stress	GO:1900407	1	0	49	201	2	26478	GPX1,UBQLN1
GO:BP	regulation of vascular endothelial growth factor signaling pathway	GO:1900746	1	0	18	201	1	26478	JCAD
GO:BP	positive regulation of vascular endothelial growth factor signaling pathway	GO:1900748	1	0	6	201	1	26478	JCAD
GO:BP	regulation of calcium ion transmembrane transporter activity	GO:1901019	1	0	41	201	1	26478	UBQLN1
GO:BP	negative regulation of calcium ion transmembrane transporter activity	GO:1901020	1	0	19	201	1	26478	UBQLN1
GO:BP	glucosamine-containing compound metabolic process	GO:1901071	1	0	9	201	2	26478	CHST4,OGA
GO:BP	carbohydrate derivative metabolic process	GO:1901135	1	0	705	201	7	26478	CHST4,TK1,UGGT2,POMGNT2,OGA,PGAM1,AK1
GO:BP	carbohydrate derivative biosynthetic process	GO:1901137	1	0	422	201	3	26478	UGGT2,POMGNT2,AK1
GO:BP	regulation of phospholipase C activity	GO:1900274	1	0	18	201	2	26478	PHB,LPAR1
GO:BP	cellular response to peptide	GO:1901653	1	0	184	201	1	26478	EPHA4
GO:BP	inorganic ion homeostasis	GO:0098771	1	0	383	201	2	26478	DRD3,BTBD9
GO:BP	macromolecule deacylation	GO:0098732	1	0	95	201	3	26478	MIER1,RCOR1,PHB
GO:BP	regulation of cellular response to stress	GO:0080135	1	0	452	201	5	26478	TEX15,GPX1,BCL2L12,EPHA4,UBQLN1
GO:BP	lytic vacuole organization	GO:0080171	1	0	54	201	2	26478	ABCA1,PIKFYVE
GO:BP	regulation of monocyte chemotaxis	GO:0090025	1	0	18	201	1	26478	S100A14
GO:BP	positive regulation of monocyte chemotaxis	GO:0090026	1	0	15	201	1	26478	S100A14
GO:BP	regulation of cell migration involved in sprouting angiogenesis	GO:0090049	1	0	28	201	1	26478	JCAD
GO:BP	positive regulation of cell migration involved in sprouting angiogenesis	GO:0090050	1	0	14	201	1	26478	JCAD
GO:BP	regulation of anatomical structure size	GO:0090066	1	0	303	201	4	26478	MAP3K13,GPX1,HTR1B,TMOD1
GO:BP	positive regulation of cell cycle process	GO:0090068	1	0	158	201	1	26478	DRD3
GO:BP	regulation of peptide transport	GO:0090087	1	0	114	201	1	26478	SYT9
GO:BP	negative regulation of canonical Wnt signaling pathway	GO:0090090	1	0	106	201	2	26478	TMEM131L,PFDN5
GO:BP	regulation of transmembrane receptor protein serine/threonine kinase signaling pathway	GO:0090092	1	0	185	201	1	26478	CILP
GO:BP	negative regulation of transmembrane receptor protein serine/threonine kinase signaling pathway	GO:0090101	1	0	94	201	1	26478	CILP
GO:BP	cochlea development	GO:0090102	1	0	29	201	1	26478	EPHA4
GO:BP	tissue migration	GO:0090130	1	0	232	201	2	26478	GPX1,JCAD
GO:BP	epithelium migration	GO:0090132	1	0	228	201	2	26478	GPX1,JCAD
GO:BP	regulation of mitochondrial fission	GO:0090140	1	0	22	201	1	26478	MFF
GO:BP	positive regulation of mitochondrial fission	GO:0090141	1	0	16	201	1	26478	MFF
GO:BP	establishment of protein localization to membrane	GO:0090150	1	0	155	201	4	26478	BLZF1,SRP54,MFF,PIKFYVE
GO:BP	Golgi to lysosome transport	GO:0090160	1	0	8	201	1	26478	LAMP1
GO:BP	regulation of spindle assembly	GO:0090169	1	0	22	201	1	26478	SENP6
GO:BP	organelle membrane fusion	GO:0090174	1	0	53	201	2	26478	SYT9,PIKFYVE
GO:BP	regulation of response to stress	GO:0080134	1	0	865	201	9	26478	TEX15,LAMP1,CTSC,GPX1,TSPAN6,YWHAE,BCL2L12,EPHA4,UBQLN1
GO:BP	regulation of release of cytochrome c from mitochondria	GO:0090199	1	0	29	201	2	26478	GPX1,HRK
GO:BP	regulation of primary metabolic process	GO:0080090	1	0	3900	201	34	26478	TEX15,MIER1,SF3B1,ANGEL2,MAP3K13,PFDN1,FXR1,GPX1,BOLL,NUPR2,PKIB,CLK4,SLIRP,SUPT6H,ZBTB7C,CSTA,FOXJ2,ROPN1,RCOR1,NCOA2,LARP1,PTPRN,PHB,SPEN,CKAP2,ZNF655,EPHA4,UBQLN1,RNF180,ZFP14,PFDN5,APOC3,MLLT1,ZNF462
GO:BP	cellular response to rapamycin	GO:0072752	1	0	2	201	1	26478	LARP1
GO:BP	intrinsic apoptotic signaling pathway by p53 class mediator	GO:0072332	1	0	54	201	2	26478	PHLDA3,BCL2L12
GO:BP	circulatory system development	GO:0072359	1	0	749	201	6	26478	CCDC39,S1PR1,GPX1,JCAD,FOXJ2,JAK1
GO:BP	organelle transport along microtubule	GO:0072384	1	0	43	201	1	26478	LAMP1
GO:BP	cellular divalent inorganic cation homeostasis	GO:0072503	1	0	193	201	1	26478	DRD3
GO:BP	divalent inorganic cation homeostasis	GO:0072507	1	0	216	201	1	26478	DRD3
GO:BP	purine-containing compound metabolic process	GO:0072521	1	0	307	201	2	26478	PGAM1,AK1
GO:BP	purine-containing compound biosynthetic process	GO:0072522	1	0	140	201	1	26478	AK1
GO:BP	pyrimidine-containing compound metabolic process	GO:0072527	1	0	53	201	1	26478	TK1
GO:BP	T-helper 17 type immune response	GO:0072538	1	0	25	201	1	26478	PHB
GO:BP	clathrin-dependent endocytosis	GO:0072583	1	0	27	201	1	26478	AP2S1
GO:BP	reactive oxygen species metabolic process	GO:0072593	1	0	140	201	3	26478	GPX1,TUSC2,PIKFYVE
GO:BP	establishment of protein localization to organelle	GO:0072594	1	0	259	201	3	26478	LAMP1,SRP54,PEX12
GO:BP	maintenance of protein localization in organelle	GO:0072595	1	0	28	201	1	26478	ANKRD13C
GO:BP	establishment of protein localization to endoplasmic reticulum	GO:0072599	1	0	38	201	1	26478	SRP54
GO:BP	protein localization to membrane	GO:0072657	1	0	375	201	4	26478	BLZF1,SRP54,MFF,PIKFYVE
GO:BP	protein localization to plasma membrane	GO:0072659	1	0	197	201	1	26478	BLZF1
GO:BP	protein localization to peroxisome	GO:0072662	1	0	16	201	1	26478	PEX12
GO:BP	establishment of protein localization to peroxisome	GO:0072663	1	0	16	201	1	26478	PEX12
GO:BP	lymphocyte migration	GO:0072676	1	0	70	201	2	26478	S1PR1,YWHAE
GO:BP	T cell migration	GO:0072678	1	0	45	201	2	26478	S1PR1,YWHAE
GO:BP	T cell extravasation	GO:0072683	1	0	8	201	1	26478	YWHAE
GO:BP	endocytosis involved in viral entry into host cell	GO:0075509	1	0	7	201	2	26478	JPT2,PIKFYVE
GO:BP	positive regulation of release of cytochrome c from mitochondria	GO:0090200	1	0	17	201	1	26478	HRK
GO:BP	negative regulation of release of cytochrome c from mitochondria	GO:0090201	1	0	12	201	1	26478	GPX1
GO:BP	regulation of triglyceride metabolic process	GO:0090207	1	0	29	201	1	26478	APOC3
GO:BP	extrinsic apoptotic signaling pathway	GO:0097191	1	0	156	201	1	26478	GPX1
GO:BP	intrinsic apoptotic signaling pathway	GO:0097193	1	0	206	201	5	26478	PHLDA3,GPX1,POLB,BCL2L12,UBQLN1
GO:BP	response to alcohol	GO:0097305	1	0	79	201	1	26478	LARP1
GO:BP	cellular response to alcohol	GO:0097306	1	0	50	201	1	26478	LARP1
GO:BP	autophagosome maturation	GO:0097352	1	0	44	201	1	26478	UBQLN1
GO:BP	supramolecular fiber organization	GO:0097435	1	0	483	201	7	26478	PFDN1,RFLNA,CKAP2,TMOD1,LPAR1,ALMS1,PFDN5
GO:BP	neuron projection guidance	GO:0097485	1	0	130	201	1	26478	EPHA4
GO:BP	protein localization to non-motile cilium	GO:0097499	1	0	10	201	1	26478	PCARE
GO:BP	myeloid leukocyte migration	GO:0097529	1	0	132	201	2	26478	S100A14,PIKFYVE
GO:BP	granulocyte migration	GO:0097530	1	0	79	201	2	26478	S100A14,PIKFYVE
GO:BP	lamellipodium organization	GO:0097581	1	0	58	201	1	26478	S1PR1
GO:BP	nucleic acid-templated transcription	GO:0097659	1	0	2478	201	21	26478	MIER1,SF3B1,MAP3K13,ERCC3,NUPR2,SUPT6H,ZBTB7C,FOXJ2,GTF2A1L,RCOR1,NCOA2,PTPRN,PHB,SPEN,CKAP2,ZNF655,TAF6L,ZFP14,PFDN5,MLLT1,ZNF462
GO:BP	receptor signaling pathway via STAT	GO:0097696	1	0	100	201	1	26478	JAK1
GO:BP	blood vessel diameter maintenance	GO:0097746	1	0	81	201	2	26478	GPX1,HTR1B
GO:BP	defense response to other organism	GO:0098542	1	0	525	201	5	26478	LAMP1,TSPAN6,S100A14,TUSC2,PHB
GO:BP	cellular response to virus	GO:0098586	1	0	53	201	2	26478	TSPAN6,PHB
GO:BP	cell-cell adhesion	GO:0098609	1	0	523	201	5	26478	CSTA,KIF26B,TMEM131L,JAK1,MAGI1
GO:BP	cation transmembrane transport	GO:0098655	1	0	513	201	2	26478	SLC39A3,UBQLN1
GO:BP	inorganic ion transmembrane transport	GO:0098660	1	0	486	201	2	26478	SLC39A3,UBQLN1
GO:BP	inorganic cation transmembrane transport	GO:0098662	1	0	446	201	2	26478	SLC39A3,UBQLN1
GO:BP	G protein-coupled serotonin receptor signaling pathway	GO:0098664	1	0	8	201	1	26478	HTR1B
GO:BP	apoptotic signaling pathway	GO:0097190	1	0	402	201	7	26478	PHLDA3,CTSC,GPX1,POLB,BCL2L12,HRK,UBQLN1
GO:BP	ammonium ion metabolic process	GO:0097164	1	0	12	201	2	26478	BTBD9,RNF180
GO:BP	fasciculation of motor neuron axon	GO:0097156	1	0	1	201	1	26478	EPHA4
GO:BP	fasciculation of sensory neuron axon	GO:0097155	1	0	2	201	1	26478	EPHA4
GO:BP	negative regulation of triglyceride metabolic process	GO:0090209	1	0	5	201	1	26478	APOC3
GO:BP	regulation of spindle organization	GO:0090224	1	0	33	201	1	26478	SENP6
GO:BP	regulation of centromere complex assembly	GO:0090230	1	0	5	201	1	26478	SENP6
GO:BP	regulation of kinetochore assembly	GO:0090234	1	0	3	201	1	26478	SENP6
GO:BP	positive regulation of canonical Wnt signaling pathway	GO:0090263	1	0	73	201	1	26478	SCEL
GO:BP	regulation of peptide hormone secretion	GO:0090276	1	0	112	201	1	26478	SYT9
GO:BP	regulation of cellular response to growth factor stimulus	GO:0090287	1	0	220	201	1	26478	JCAD
GO:BP	nucleic acid metabolic process	GO:0090304	1	0	5156	201	38	26478	TEX15,MIER1,SF3B1,ANGEL2,MAP3K13,SLU7,XRCC4,U6,ERCC3,NUPR2,PKIB,INTS5,CLK4,NARS2,SLIRP,SUPT6H,ZBTB7C,FOXJ2,GTF2A1L,POLDIP2,RCOR1,POLB,NCOA2,LARP1,PTPRN,PHB,SPEN,CKAP2,ZNF655,TUT7,TAF6L,RBM47,TRMT10A,ZFP14,PFDN5,DNASE1L1,MLLT1,ZNF462
GO:BP	regulation of protein targeting to membrane	GO:0090313	1	0	22	201	1	26478	MFF
GO:BP	positive regulation of protein targeting to membrane	GO:0090314	1	0	17	201	1	26478	MFF
GO:BP	cerebellar neuron development	GO:0098749	1	0	3	201	1	26478	YWHAE
GO:BP	positive regulation of intracellular protein transport	GO:0090316	1	0	88	201	3	26478	YWHAE,MFF,RIPOR1
GO:BP	phagosome-lysosome fusion	GO:0090385	1	0	9	201	1	26478	PIKFYVE
GO:BP	cellular senescence	GO:0090398	1	0	60	201	2	26478	YPEL3,BCL2L12
GO:BP	organophosphate biosynthetic process	GO:0090407	1	0	349	201	5	26478	VAC14,PIK3C2A,AK1,MOCOS,INPP1
GO:BP	sphingolipid mediated signaling pathway	GO:0090520	1	0	10	201	1	26478	S1PR1
GO:BP	activation of GTPase activity	GO:0090630	1	0	35	201	2	26478	YWHAE,TIAM1
GO:BP	walking behavior	GO:0090659	1	0	23	201	1	26478	EPHA4
GO:BP	cerebrospinal fluid circulation	GO:0090660	1	0	10	201	1	26478	CCDC39
GO:BP	regulation of plasma lipoprotein particle levels	GO:0097006	1	0	40	201	2	26478	ABCA1,APOC3
GO:BP	regulation of membrane lipid distribution	GO:0097035	1	0	32	201	1	26478	ABCA1
GO:BP	dendritic spine organization	GO:0097061	1	0	39	201	1	26478	EPHA4
GO:BP	phagosome maturation	GO:0090382	1	0	20	201	1	26478	PIKFYVE
GO:BP	signal transduction by p53 class mediator	GO:0072331	1	0	99	201	2	26478	PHLDA3,BCL2L12
GO:BP	response to ketone	GO:1901654	1	0	74	201	3	26478	NCOA2,LARP1,ABHD2
GO:BP	glycosyl compound metabolic process	GO:1901657	1	0	37	201	1	26478	TK1
GO:BP	negative regulation of establishment of protein localization	GO:1904950	1	0	78	201	1	26478	DRD3
GO:BP	positive regulation of establishment of protein localization	GO:1904951	1	0	177	201	3	26478	YWHAE,MFF,RIPOR1
GO:BP	regulation of guanyl-nucleotide exchange factor activity	GO:1905097	1	0	5	201	1	26478	EPHA4
GO:BP	positive regulation of guanyl-nucleotide exchange factor activity	GO:1905099	1	0	1	201	1	26478	EPHA4
GO:BP	cell surface receptor signaling pathway involved in cell-cell signaling	GO:1905114	1	0	349	201	4	26478	CSNK1G1,TMEM131L,SCEL,PFDN5
GO:BP	regulation of modification of synaptic structure	GO:1905244	1	0	5	201	1	26478	EPHA4
GO:BP	regulation of aspartic-type peptidase activity	GO:1905245	1	0	11	201	1	26478	EPHA4
GO:BP	positive regulation of aspartic-type peptidase activity	GO:1905247	1	0	8	201	1	26478	EPHA4
GO:BP	regulation of protein localization to membrane	GO:1905475	1	0	122	201	1	26478	MFF
GO:BP	positive regulation of protein localization to membrane	GO:1905477	1	0	69	201	1	26478	MFF
GO:BP	positive regulation of branching morphogenesis of a nerve	GO:1905492	1	0	1	201	1	26478	MAP3K13
GO:BP	regulation of chromosome separation	GO:1905818	1	0	53	201	1	26478	HECW2
GO:BP	regulation of response to endoplasmic reticulum stress	GO:1905897	1	0	54	201	1	26478	UBQLN1
GO:BP	positive regulation of response to endoplasmic reticulum stress	GO:1905898	1	0	23	201	1	26478	UBQLN1
GO:BP	regulation of amyloid fibril formation	GO:1905906	1	0	9	201	2	26478	PFDN1,PFDN5
GO:BP	negative regulation of amyloid fibril formation	GO:1905907	1	0	7	201	2	26478	PFDN1,PFDN5
GO:BP	regulation of lipid localization	GO:1905952	1	0	104	201	1	26478	APOC3
GO:BP	negative regulation of lipid localization	GO:1905953	1	0	28	201	1	26478	APOC3
GO:BP	amyloid fibril formation	GO:1990000	1	0	12	201	2	26478	PFDN1,PFDN5
GO:BP	activation of protein kinase C activity	GO:1990051	1	0	4	201	1	26478	PHB
GO:BP	neuron projection extension	GO:1990138	1	0	92	201	1	26478	MAP3K13
GO:BP	cranial skeletal system development	GO:1904888	1	0	63	201	1	26478	SLC39A3
GO:BP	protein localization to site of double-strand break	GO:1990166	1	0	4	201	1	26478	XRCC4
GO:BP	positive regulation of vascular associated smooth muscle cell proliferation	GO:1904707	1	0	23	201	2	26478	HTR1B,FOXJ2
GO:BP	positive regulation of type B pancreatic cell proliferation	GO:1904692	1	0	3	201	1	26478	PTPRN
GO:BP	positive regulation of protein localization	GO:1903829	1	0	285	201	3	26478	YWHAE,MFF,RIPOR1
GO:BP	regulation of viral life cycle	GO:1903900	1	0	78	201	1	26478	LARP1
GO:BP	arachidonate transport	GO:1903963	1	0	30	201	1	26478	DRD3
GO:BP	regulation of microglial cell activation	GO:1903978	1	0	9	201	1	26478	CTSC
GO:BP	positive regulation of microglial cell activation	GO:1903980	1	0	6	201	1	26478	CTSC
GO:BP	response to Thyroglobulin triiodothyronine	GO:1904016	1	0	2	201	1	26478	NCOA2
GO:BP	cellular response to Thyroglobulin triiodothyronine	GO:1904017	1	0	2	201	1	26478	NCOA2
GO:BP	positive regulation of vasculature development	GO:1904018	1	0	106	201	1	26478	JAK1
GO:BP	regulation of cation transmembrane transport	GO:1904062	1	0	197	201	1	26478	UBQLN1
GO:BP	negative regulation of cation transmembrane transport	GO:1904063	1	0	50	201	1	26478	UBQLN1
GO:BP	regulation of ERAD pathway	GO:1904292	1	0	16	201	1	26478	UBQLN1
GO:BP	positive regulation of ERAD pathway	GO:1904294	1	0	11	201	1	26478	UBQLN1
GO:BP	regulation of telomere capping	GO:1904353	1	0	24	201	1	26478	PKIB
GO:BP	positive regulation of telomere capping	GO:1904355	1	0	17	201	1	26478	PKIB
GO:BP	regulation of telomere maintenance via telomere lengthening	GO:1904356	1	0	46	201	1	26478	PKIB
GO:BP	positive regulation of telomere maintenance via telomere lengthening	GO:1904358	1	0	31	201	1	26478	PKIB
GO:BP	regulation of GTP binding	GO:1904424	1	0	8	201	1	26478	EPHA4
GO:BP	positive regulation of GTP binding	GO:1904426	1	0	1	201	1	26478	EPHA4
GO:BP	phosphatidylinositol 5-phosphate metabolic process	GO:1904562	1	0	2	201	1	26478	PIKFYVE
GO:BP	response to amyloid-beta	GO:1904645	1	0	24	201	1	26478	EPHA4
GO:BP	cellular response to amyloid-beta	GO:1904646	1	0	20	201	1	26478	EPHA4
GO:BP	regulation of vascular associated smooth muscle cell proliferation	GO:1904705	1	0	41	201	2	26478	HTR1B,FOXJ2
GO:BP	protein K27-linked deubiquitination	GO:1990167	1	0	4	201	1	26478	OTUD3
GO:BP	neutrophil migration	GO:1990266	1	0	59	201	1	26478	PIKFYVE
GO:BP	dense core granule maturation	GO:1990502	1	0	3	201	1	26478	PTPRN
GO:BP	regulation of T cell migration	GO:2000404	1	0	31	201	1	26478	YWHAE
GO:BP	positive regulation of DNA biosynthetic process	GO:2000573	1	0	52	201	1	26478	PKIB
GO:BP	positive regulation of miRNA-mediated gene silencing	GO:2000637	1	0	20	201	1	26478	FXR1
GO:BP	regulation of transcription regulatory region DNA binding	GO:2000677	1	0	38	201	1	26478	ZBTB7C
GO:BP	regulation of cellular senescence	GO:2000772	1	0	34	201	2	26478	YPEL3,BCL2L12
GO:BP	negative regulation of cellular senescence	GO:2000773	1	0	19	201	1	26478	BCL2L12
GO:BP	positive regulation of cellular senescence	GO:2000774	1	0	8	201	1	26478	YPEL3
GO:BP	regulation of double-strand break repair	GO:2000779	1	0	84	201	1	26478	TEX15
GO:BP	regulation of autophagosome assembly	GO:2000785	1	0	39	201	2	26478	SCFD1,PIKFYVE
GO:BP	regulation of response to DNA damage stimulus	GO:2001020	1	0	191	201	2	26478	TEX15,BCL2L12
GO:BP	negative regulation of response to DNA damage stimulus	GO:2001021	1	0	52	201	1	26478	BCL2L12
GO:BP	positive regulation of Rho guanyl-nucleotide exchange factor activity	GO:2001108	1	0	1	201	1	26478	EPHA4
GO:BP	regulation of RNA biosynthetic process	GO:2001141	1	0	2354	201	18	26478	MIER1,SF3B1,MAP3K13,NUPR2,SUPT6H,ZBTB7C,FOXJ2,RCOR1,NCOA2,PTPRN,PHB,SPEN,CKAP2,ZNF655,ZFP14,PFDN5,MLLT1,ZNF462
GO:BP	regulation of apoptotic signaling pathway	GO:2001233	1	0	254	201	4	26478	CTSC,GPX1,BCL2L12,UBQLN1
GO:BP	negative regulation of apoptotic signaling pathway	GO:2001234	1	0	149	201	2	26478	GPX1,BCL2L12
GO:BP	positive regulation of apoptotic signaling pathway	GO:2001235	1	0	100	201	1	26478	CTSC
GO:BP	regulation of extrinsic apoptotic signaling pathway	GO:2001236	1	0	108	201	1	26478	GPX1
GO:BP	negative regulation of extrinsic apoptotic signaling pathway	GO:2001237	1	0	64	201	1	26478	GPX1
GO:BP	regulation of intrinsic apoptotic signaling pathway	GO:2001242	1	0	118	201	3	26478	GPX1,BCL2L12,UBQLN1
GO:BP	negative regulation of intrinsic apoptotic signaling pathway	GO:2001243	1	0	67	201	2	26478	GPX1,BCL2L12
GO:BP	positive regulation of chromosome organization	GO:2001252	1	0	83	201	2	26478	PKIB,SHCBP1L
GO:BP	regulation of lymphocyte migration	GO:2000401	1	0	44	201	1	26478	YWHAE
GO:BP	regulation of reactive oxygen species metabolic process	GO:2000377	1	0	81	201	2	26478	TUSC2,PIKFYVE
GO:BP	negative regulation of glucocorticoid receptor signaling pathway	GO:2000323	1	0	5	201	1	26478	PHB
GO:BP	regulation of glucocorticoid receptor signaling pathway	GO:2000322	1	0	6	201	1	26478	PHB
GO:BP	protein localization to cell periphery	GO:1990778	1	0	229	201	1	26478	BLZF1
GO:BP	response to leukemia inhibitory factor	GO:1990823	1	0	85	201	1	26478	NUP35
GO:BP	cellular response to leukemia inhibitory factor	GO:1990830	1	0	84	201	1	26478	NUP35
GO:BP	vascular associated smooth muscle cell proliferation	GO:1990874	1	0	42	201	2	26478	HTR1B,FOXJ2
GO:BP	response to amino acid starvation	GO:1990928	1	0	40	201	1	26478	LARP1
GO:BP	regulation of multicellular organismal development	GO:2000026	1	0	886	201	11	26478	S1PR1,MAP3K13,SRGN,CTSC,FOXJ2,TMEM131L,RCOR1,JAK1,RFLNA,SPEN,FAM210B
GO:BP	regulation of G1/S transition of mitotic cell cycle	GO:2000045	1	0	85	201	1	26478	ZNF655
GO:BP	regulation of ubiquitin-dependent protein catabolic process	GO:2000058	1	0	115	201	2	26478	UBQLN1,RNF180
GO:BP	positive regulation of ubiquitin-dependent protein catabolic process	GO:2000060	1	0	62	201	2	26478	UBQLN1,RNF180
GO:BP	regulation of cellular macromolecule biosynthetic process	GO:2000112	1	0	278	201	3	26478	FXR1,BOLL,LARP1
GO:BP	negative regulation of protein localization	GO:1903828	1	0	133	201	1	26478	DRD3
GO:BP	negative regulation of cellular macromolecule biosynthetic process	GO:2000113	1	0	113	201	1	26478	LARP1
GO:BP	negative regulation of cysteine-type endopeptidase activity	GO:2000117	1	0	48	201	1	26478	GPX1
GO:BP	negative regulation of G1/S transition of mitotic cell cycle	GO:2000134	1	0	42	201	1	26478	ZNF655
GO:BP	regulation of cell motility	GO:2000145	1	0	664	201	8	26478	HACE1,YWHAE,S100A14,JCAD,TIAM1,ABHD2,EPHA4,RIPOR1
GO:BP	negative regulation of cell motility	GO:2000146	1	0	197	201	3	26478	YWHAE,ABHD2,EPHA4
GO:BP	positive regulation of cell motility	GO:2000147	1	0	376	201	5	26478	S100A14,JCAD,TIAM1,EPHA4,RIPOR1
GO:BP	regulation of branching morphogenesis of a nerve	GO:2000172	1	0	4	201	1	26478	MAP3K13
GO:BP	negative regulation of blood vessel morphogenesis	GO:2000181	1	0	73	201	1	26478	FOXJ2
GO:BP	regulation of ribonucleoprotein complex localization	GO:2000197	1	0	6	201	1	26478	SUPT6H
GO:BP	regulation of anoikis	GO:2000209	1	0	18	201	1	26478	ANKRD13C
GO:BP	regulation of DNA biosynthetic process	GO:2000278	1	0	84	201	1	26478	PKIB
GO:BP	regulation of cysteine-type endopeptidase activity	GO:2000116	1	0	142	201	1	26478	GPX1
GO:BP	cellular response to ketone	GO:1901655	1	0	53	201	1	26478	LARP1
GO:BP	negative regulation of hemopoiesis	GO:1903707	1	0	63	201	1	26478	TMEM131L
GO:BP	positive regulation of sprouting angiogenesis	GO:1903672	1	0	13	201	1	26478	JAK1
GO:BP	regulation of intrinsic apoptotic signaling pathway in response to DNA damage by p53 class mediator	GO:1902165	1	0	8	201	1	26478	BCL2L12
GO:BP	negative regulation of intrinsic apoptotic signaling pathway in response to DNA damage by p53 class mediator	GO:1902166	1	0	7	201	1	26478	BCL2L12
GO:BP	regulation of oxidative stress-induced intrinsic apoptotic signaling pathway	GO:1902175	1	0	20	201	2	26478	GPX1,UBQLN1
GO:BP	negative regulation of oxidative stress-induced intrinsic apoptotic signaling pathway	GO:1902176	1	0	13	201	1	26478	GPX1
GO:BP	regulation of intrinsic apoptotic signaling pathway in response to DNA damage	GO:1902229	1	0	23	201	1	26478	BCL2L12
GO:BP	negative regulation of intrinsic apoptotic signaling pathway in response to DNA damage	GO:1902230	1	0	17	201	1	26478	BCL2L12
GO:BP	regulation of intrinsic apoptotic signaling pathway by p53 class mediator	GO:1902253	1	0	18	201	1	26478	BCL2L12
GO:BP	negative regulation of intrinsic apoptotic signaling pathway by p53 class mediator	GO:1902254	1	0	12	201	1	26478	BCL2L12
GO:BP	negative regulation of RNA catabolic process	GO:1902369	1	0	54	201	3	26478	ANGEL2,SLIRP,LARP1
GO:BP	negative regulation of mRNA catabolic process	GO:1902373	1	0	45	201	2	26478	ANGEL2,LARP1
GO:BP	protein localization to cell junction	GO:1902414	1	0	58	201	1	26478	JAK1
GO:BP	regulation of organelle transport along microtubule	GO:1902513	1	0	2	201	1	26478	LAMP1
GO:BP	regulation of intracellular signal transduction	GO:1902531	1	0	1059	201	18	26478	SHOC2,PHLDA3,CDK10,MAP3K13,GPX1,TSPAN6,ABCA1,YWHAE,JPT2,JCAD,RALGPS2,BCL2L12,PHB,LPAR1,OTUD3,EPHA4,UBQLN1,APOC3
GO:BP	negative regulation of intracellular signal transduction	GO:1902532	1	0	365	201	7	26478	PHLDA3,GPX1,TSPAN6,BCL2L12,PHB,OTUD3,EPHA4
GO:BP	positive regulation of intracellular signal transduction	GO:1902533	1	0	613	201	8	26478	SHOC2,CDK10,MAP3K13,GPX1,JCAD,PHB,LPAR1,EPHA4
GO:BP	regulation of cellular response to vascular endothelial growth factor stimulus	GO:1902547	1	0	20	201	1	26478	JCAD
GO:BP	secondary alcohol metabolic process	GO:1902652	1	0	74	201	2	26478	ABCA1,INSIG2
GO:BP	negative regulation of RNA biosynthetic process	GO:1902679	1	0	867	201	6	26478	NUPR2,RCOR1,NCOA2,PHB,SPEN,PFDN5
GO:BP	positive regulation of RNA biosynthetic process	GO:1902680	1	0	1151	201	9	26478	SF3B1,SUPT6H,ZBTB7C,FOXJ2,NCOA2,PTPRN,PHB,CKAP2,ZNF462
GO:BP	regulation of cell cycle G1/S phase transition	GO:1902806	1	0	101	201	1	26478	ZNF655
GO:BP	negative regulation of cell cycle G1/S phase transition	GO:1902807	1	0	49	201	1	26478	ZNF655
GO:BP	negative regulation of organelle assembly	GO:1902116	1	0	36	201	2	26478	CDK10,SCFD1
GO:BP	regulation of response to oxidative stress	GO:1902882	1	0	57	201	2	26478	GPX1,UBQLN1
GO:BP	regulation of organelle assembly	GO:1902115	1	0	150	201	5	26478	CDK10,SCFD1,SENP6,ATG3,PIKFYVE
GO:BP	regulation of leukocyte differentiation	GO:1902105	1	0	195	201	1	26478	TMEM131L
GO:BP	response to nitrogen compound	GO:1901698	1	0	561	201	5	26478	DRD3,HTR1B,LARP1,EPHA4,UBQLN1
GO:BP	cellular response to nitrogen compound	GO:1901699	1	0	383	201	4	26478	DRD3,HTR1B,LARP1,EPHA4
GO:BP	response to oxygen-containing compound	GO:1901700	1	0	843	201	10	26478	GPX1,DRD3,HTR1B,S100A14,NCOA2,LARP1,PTPRN,ABHD2,EPHA4,FAM210B
GO:BP	cellular response to oxygen-containing compound	GO:1901701	1	0	652	201	5	26478	DRD3,HTR1B,LARP1,EPHA4,FAM210B
GO:BP	regulation of signal transduction by p53 class mediator	GO:1901796	1	0	50	201	1	26478	BCL2L12
GO:BP	negative regulation of signal transduction by p53 class mediator	GO:1901797	1	0	21	201	1	26478	BCL2L12
GO:BP	positive regulation of proteasomal protein catabolic process	GO:1901800	1	0	68	201	2	26478	UBQLN1,RNF180
GO:BP	regulation of protein depolymerization	GO:1901879	1	0	55	201	2	26478	CKAP2,TMOD1
GO:BP	negative regulation of protein depolymerization	GO:1901880	1	0	46	201	2	26478	CKAP2,TMOD1
GO:BP	regulation of cell cycle phase transition	GO:1901987	1	0	255	201	3	26478	ERCC3,HECW2,ZNF655
GO:BP	negative regulation of cell cycle phase transition	GO:1901988	1	0	164	201	1	26478	ZNF655
GO:BP	regulation of mitotic cell cycle phase transition	GO:1901990	1	0	189	201	3	26478	ERCC3,HECW2,ZNF655
GO:BP	negative regulation of mitotic cell cycle phase transition	GO:1901991	1	0	112	201	1	26478	ZNF655
GO:BP	toxin transport	GO:1901998	1	0	29	201	1	26478	SCFD1
GO:BP	regulation of amyloid-beta formation	GO:1902003	1	0	27	201	1	26478	EPHA4
GO:BP	positive regulation of amyloid-beta formation	GO:1902004	1	0	14	201	1	26478	EPHA4
GO:BP	regulation of cilium assembly	GO:1902017	1	0	49	201	2	26478	CDK10,ATG3
GO:BP	negative regulation of cilium assembly	GO:1902018	1	0	11	201	1	26478	CDK10
GO:BP	regulation of extrinsic apoptotic signaling pathway via death domain receptors	GO:1902041	1	0	32	201	1	26478	GPX1
GO:BP	negative regulation of extrinsic apoptotic signaling pathway via death domain receptors	GO:1902042	1	0	17	201	1	26478	GPX1
GO:BP	regulation of metaphase/anaphase transition of cell cycle	GO:1902099	1	0	45	201	1	26478	HECW2
GO:BP	negative regulation of leukocyte differentiation	GO:1902106	1	0	60	201	1	26478	TMEM131L
GO:BP	negative regulation of autophagosome assembly	GO:1902902	1	0	15	201	1	26478	SCFD1
GO:BP	regulation of supramolecular fiber organization	GO:1902903	1	0	252	201	6	26478	PFDN1,CKAP2,TMOD1,LPAR1,ALMS1,PFDN5
GO:BP	negative regulation of supramolecular fiber organization	GO:1902904	1	0	110	201	4	26478	PFDN1,CKAP2,TMOD1,PFDN5
GO:BP	negative regulation of mRNA metabolic process	GO:1903312	1	0	60	201	2	26478	ANGEL2,LARP1
GO:BP	regulation of protein modification by small protein conjugation or removal	GO:1903320	1	0	172	201	2	26478	UBQLN1,RNF180
GO:BP	positive regulation of protein modification by small protein conjugation or removal	GO:1903322	1	0	89	201	2	26478	UBQLN1,RNF180
GO:BP	response to dopamine	GO:1903350	1	0	38	201	2	26478	DRD3,HTR1B
GO:BP	cellular response to dopamine	GO:1903351	1	0	38	201	2	26478	DRD3,HTR1B
GO:BP	reactive oxygen species biosynthetic process	GO:1903409	1	0	32	201	1	26478	PIKFYVE
GO:BP	regulation of synaptic vesicle recycling	GO:1903421	1	0	10	201	1	26478	BTBD9
GO:BP	regulation of reactive oxygen species biosynthetic process	GO:1903426	1	0	24	201	1	26478	PIKFYVE
GO:BP	regulation of cell maturation	GO:1903429	1	0	13	201	1	26478	MAP3K13
GO:BP	positive regulation of cell maturation	GO:1903431	1	0	5	201	1	26478	MAP3K13
GO:BP	regulation of nucleic acid-templated transcription	GO:1903506	1	0	2347	201	18	26478	MIER1,SF3B1,MAP3K13,NUPR2,SUPT6H,ZBTB7C,FOXJ2,RCOR1,NCOA2,PTPRN,PHB,SPEN,CKAP2,ZNF655,ZFP14,PFDN5,MLLT1,ZNF462
GO:BP	negative regulation of nucleic acid-templated transcription	GO:1903507	1	0	867	201	6	26478	NUPR2,RCOR1,NCOA2,PHB,SPEN,PFDN5
GO:BP	positive regulation of nucleic acid-templated transcription	GO:1903508	1	0	1145	201	9	26478	SF3B1,SUPT6H,ZBTB7C,FOXJ2,NCOA2,PTPRN,PHB,CKAP2,ZNF462
GO:BP	regulation of secretion by cell	GO:1903530	1	0	310	201	4	26478	LAMP1,DRD3,SYT9,HTR1B
GO:BP	negative regulation of secretion by cell	GO:1903531	1	0	73	201	2	26478	DRD3,HTR1B
GO:BP	positive regulation of secretion by cell	GO:1903532	1	0	150	201	1	26478	LAMP1
GO:BP	regulation of protein targeting	GO:1903533	1	0	34	201	1	26478	MFF
GO:BP	protein localization to photoreceptor outer segment	GO:1903546	1	0	7	201	1	26478	PCARE
GO:BP	regulation of blood vessel endothelial cell proliferation involved in sprouting angiogenesis	GO:1903587	1	0	13	201	1	26478	JCAD
GO:BP	positive regulation of blood vessel endothelial cell proliferation involved in sprouting angiogenesis	GO:1903589	1	0	6	201	1	26478	JCAD
GO:BP	regulation of sprouting angiogenesis	GO:1903670	1	0	22	201	1	26478	JAK1
GO:BP	regulation of mRNA metabolic process	GO:1903311	1	0	198	201	3	26478	ANGEL2,SUPT6H,LARP1
GO:BP	positive regulation of regulated secretory pathway	GO:1903307	1	0	28	201	1	26478	LAMP1
GO:BP	regulation of regulated secretory pathway	GO:1903305	1	0	79	201	2	26478	LAMP1,SYT9
GO:BP	negative regulation of oxidative stress-induced cell death	GO:1903202	1	0	32	201	1	26478	GPX1
GO:BP	positive regulation of supramolecular fiber organization	GO:1902905	1	0	108	201	1	26478	LPAR1
GO:BP	regulation of aspartic-type endopeptidase activity involved in amyloid precursor protein catabolic process	GO:1902959	1	0	10	201	1	26478	EPHA4
GO:BP	positive regulation of aspartic-type endopeptidase activity involved in amyloid precursor protein catabolic process	GO:1902961	1	0	7	201	1	26478	EPHA4
GO:BP	regulation of amyloid precursor protein catabolic process	GO:1902991	1	0	31	201	1	26478	EPHA4
GO:BP	positive regulation of amyloid precursor protein catabolic process	GO:1902993	1	0	18	201	1	26478	EPHA4
GO:BP	regulation of RNA polymerase II regulatory region sequence-specific DNA binding	GO:1903025	1	0	11	201	1	26478	ZBTB7C
GO:BP	regulation of response to wounding	GO:1903034	1	0	104	201	2	26478	YWHAE,EPHA4
GO:BP	negative regulation of response to wounding	GO:1903035	1	0	59	201	2	26478	YWHAE,EPHA4
GO:BP	regulation of leukocyte cell-cell adhesion	GO:1903037	1	0	215	201	1	26478	TMEM131L
GO:BP	negative regulation of leukocyte cell-cell adhesion	GO:1903038	1	0	79	201	1	26478	TMEM131L
GO:BP	regulation of hemopoiesis	GO:1903706	1	0	250	201	3	26478	TMEM131L,RCOR1,FAM210B
GO:BP	meiotic cell cycle process	GO:1903046	1	0	118	201	2	26478	TEX15,FOXJ2
GO:BP	regulation of proteolysis involved in protein catabolic process	GO:1903050	1	0	146	201	4	26478	GPX1,EPHA4,UBQLN1,RNF180
GO:BP	negative regulation of proteolysis involved in protein catabolic process	GO:1903051	1	0	49	201	1	26478	EPHA4
GO:BP	positive regulation of proteolysis involved in protein catabolic process	GO:1903052	1	0	76	201	2	26478	UBQLN1,RNF180
GO:BP	regulation of ER-associated ubiquitin-dependent protein catabolic process	GO:1903069	1	0	8	201	1	26478	UBQLN1
GO:BP	positive regulation of ER-associated ubiquitin-dependent protein catabolic process	GO:1903071	1	0	6	201	1	26478	UBQLN1
GO:BP	1-phosphatidyl-1D-myo-inositol 3,5-bisphosphate metabolic process	GO:1903100	1	0	1	201	1	26478	PIKFYVE
GO:BP	mononuclear cell differentiation	GO:1903131	1	0	292	201	2	26478	TMEM131L,TUSC2
GO:BP	regulation of calcium ion transmembrane transport	GO:1903169	1	0	90	201	1	26478	UBQLN1
GO:BP	negative regulation of calcium ion transmembrane transport	GO:1903170	1	0	22	201	1	26478	UBQLN1
GO:BP	regulation of oxidative stress-induced cell death	GO:1903201	1	0	45	201	2	26478	GPX1,UBQLN1
GO:BP	mitotic cell cycle process	GO:1903047	1	0	444	201	4	26478	ERCC3,HECW2,CKAP2,ZNF655
GO:BP	monocarboxylic acid biosynthetic process	GO:0072330	1	0	113	201	1	26478	APOC3
GO:BP	metanephric renal vesicle morphogenesis	GO:0072283	1	0	14	201	1	26478	KIF26B
GO:BP	metanephric nephron morphogenesis	GO:0072273	1	0	22	201	1	26478	KIF26B
GO:BP	negative regulation of cytoskeleton organization	GO:0051494	1	0	109	201	2	26478	CKAP2,TMOD1
GO:BP	positive regulation of cytoskeleton organization	GO:0051495	1	0	123	201	1	26478	LPAR1
GO:BP	positive regulation of stress fiber assembly	GO:0051496	1	0	35	201	1	26478	LPAR1
GO:BP	proteolysis involved in protein catabolic process	GO:0051603	1	0	504	201	5	26478	HACE1,GPX1,EPHA4,UBQLN1,RNF180
GO:BP	detection of stimulus	GO:0051606	1	0	163	201	1	26478	REEP6
GO:BP	defense response to virus	GO:0051607	1	0	172	201	2	26478	TSPAN6,PHB
GO:BP	organelle localization	GO:0051640	1	0	301	201	2	26478	LAMP1,RIPOR1
GO:BP	Golgi localization	GO:0051645	1	0	10	201	1	26478	RIPOR1
GO:BP	maintenance of location in cell	GO:0051651	1	0	133	201	1	26478	ANKRD13C
GO:BP	establishment of organelle localization	GO:0051656	1	0	221	201	2	26478	LAMP1,RIPOR1
GO:BP	localization within membrane	GO:0051668	1	0	425	201	4	26478	BLZF1,SRP54,MFF,PIKFYVE
GO:BP	establishment of Golgi localization	GO:0051683	1	0	5	201	1	26478	RIPOR1
GO:BP	actin filament capping	GO:0051693	1	0	25	201	1	26478	TMOD1
GO:BP	pointed-end actin filament capping	GO:0051694	1	0	8	201	1	26478	TMOD1
GO:BP	biological process involved in interaction with host	GO:0051701	1	0	89	201	3	26478	JPT2,PHB,PIKFYVE
GO:BP	biological process involved in interaction with symbiont	GO:0051702	1	0	72	201	3	26478	GPX1,TUSC2,PHB
GO:BP	response to other organism	GO:0051707	1	0	741	201	6	26478	LAMP1,GPX1,TSPAN6,S100A14,TUSC2,PHB
GO:BP	cellular response to stimulus	GO:0051716	1	0	5460	201	57	26478	SHOC2,PHLDA3,TEX15,CDK10,S1PR1,LAMP1,MAP3K13,SRGN,CTSC,SLU7,GPX1,XRCC4,DRD3,CSNK1G1,OR52W1,YPEL3,TSPAN6,ERCC3,ABCA1,HTR1B,NUPR2,YWHAE,S100A14,JPT2,PRSS33,JCAD,GPC6,RGS7,RALGPS2,ANKRD13C,PIK3C2A,POLDIP2,TMEM131L,TIAM1,POLB,CILP,BCL2L12,NCOA2,LARP1,OR4E1,JAK1,OR1J1,PHB,FGF17,NUP35,LPAR1,ABHD2,HRK,OTUD3,EPHA4,RIPOR1,UBQLN1,SCEL,PFDN5,APOC3,FAM210B,PIKFYVE
GO:BP	regulation of cell cycle	GO:0051726	1	0	705	201	9	26478	CDK10,ANGEL2,DRD3,ERCC3,NUPR2,SENP6,POLDIP2,HECW2,ZNF655
GO:BP	positive regulation of cell division	GO:0051781	1	0	30	201	1	26478	DRD3
GO:BP	modulation by host of symbiont process	GO:0051851	1	0	56	201	1	26478	PHB
GO:BP	regulation of cytoskeleton organization	GO:0051493	1	0	356	201	7	26478	CDK10,YWHAE,SENP6,CKAP2,TMOD1,LPAR1,ALMS1
GO:BP	killing by host of symbiont cells	GO:0051873	1	0	12	201	1	26478	TUSC2
GO:BP	regulation of stress fiber assembly	GO:0051492	1	0	64	201	2	26478	LPAR1,ALMS1
GO:BP	myoblast proliferation	GO:0051450	1	0	16	201	1	26478	GPX1
GO:BP	protein depolymerization	GO:0051261	1	0	70	201	2	26478	CKAP2,TMOD1
GO:BP	protein tetramerization	GO:0051262	1	0	68	201	1	26478	TK1
GO:BP	chromosome organization	GO:0051276	1	0	354	201	7	26478	TEX15,ERCC3,CENPH,PKIB,SENP6,HECW2,SHCBP1L
GO:BP	protein homotetramerization	GO:0051289	1	0	44	201	1	26478	TK1
GO:BP	cell division	GO:0051301	1	0	224	201	3	26478	DRD3,SEPTIN2,CKAP2
GO:BP	regulation of cell division	GO:0051302	1	0	102	201	1	26478	DRD3
GO:BP	chromosome separation	GO:0051304	1	0	61	201	1	26478	HECW2
GO:BP	mitotic sister chromatid separation	GO:0051306	1	0	44	201	1	26478	HECW2
GO:BP	meiotic cell cycle	GO:0051321	1	0	130	201	3	26478	TEX15,BOLL,FOXJ2
GO:BP	regulation of hydrolase activity	GO:0051336	1	0	538	201	10	26478	PPP1R42,GPX1,YWHAE,CSTA,RGS7,TIAM1,PHB,LPAR1,EPHA4,APOC3
GO:BP	regulation of transferase activity	GO:0051338	1	0	534	201	5	26478	MAP3K13,PKIB,PHB,EPHA4,MLLT1
GO:BP	regulation of ligase activity	GO:0051340	1	0	7	201	1	26478	XRCC4
GO:BP	positive regulation of hydrolase activity	GO:0051345	1	0	319	201	6	26478	YWHAE,RGS7,TIAM1,PHB,LPAR1,EPHA4
GO:BP	negative regulation of hydrolase activity	GO:0051346	1	0	159	201	3	26478	GPX1,CSTA,APOC3
GO:BP	positive regulation of transferase activity	GO:0051347	1	0	333	201	4	26478	MAP3K13,PKIB,PHB,EPHA4
GO:BP	negative regulation of transferase activity	GO:0051348	1	0	183	201	2	26478	PKIB,MLLT1
GO:BP	positive regulation of ligase activity	GO:0051351	1	0	7	201	1	26478	XRCC4
GO:BP	kinetochore assembly	GO:0051382	1	0	12	201	2	26478	CENPH,SENP6
GO:BP	kinetochore organization	GO:0051383	1	0	15	201	2	26478	CENPH,SENP6
GO:BP	neuron apoptotic process	GO:0051402	1	0	162	201	2	26478	GPX1,POLB
GO:BP	stress-activated MAPK cascade	GO:0051403	1	0	152	201	1	26478	MAP3K13
GO:BP	positive regulation of cytosolic calcium ion concentration involved in phospholipase C-activating G protein-coupled signaling pathway	GO:0051482	1	0	9	201	1	26478	LPAR1
GO:BP	regulation of mitochondrial membrane potential	GO:0051881	1	0	50	201	1	26478	TUSC2
GO:BP	regulation of protein kinase B signaling	GO:0051896	1	0	113	201	3	26478	PHLDA3,GPX1,OTUD3
GO:BP	positive regulation of protein kinase B signaling	GO:0051897	1	0	77	201	1	26478	GPX1
GO:BP	digestive system development	GO:0055123	1	0	105	201	1	26478	CCDC39
GO:BP	retina development in camera-type eye	GO:0060041	1	0	103	201	1	26478	PFDN5
GO:BP	heart contraction	GO:0060047	1	0	142	201	1	26478	GPX1
GO:BP	angiogenesis involved in wound healing	GO:0060055	1	0	16	201	1	26478	GPX1
GO:BP	canonical Wnt signaling pathway	GO:0060070	1	0	223	201	3	26478	TMEM131L,SCEL,PFDN5
GO:BP	prepulse inhibition	GO:0060134	1	0	7	201	1	26478	DRD3
GO:BP	regulation of post-transcriptional gene silencing	GO:0060147	1	0	35	201	1	26478	FXR1
GO:BP	positive regulation of post-transcriptional gene silencing	GO:0060148	1	0	21	201	1	26478	FXR1
GO:BP	platelet dense granule organization	GO:0060155	1	0	4	201	1	26478	ABCA1
GO:BP	limb development	GO:0060173	1	0	151	201	1	26478	SLC39A3
GO:BP	regulation of lipase activity	GO:0060191	1	0	46	201	3	26478	PHB,LPAR1,APOC3
GO:BP	negative regulation of lipase activity	GO:0060192	1	0	8	201	1	26478	APOC3
GO:BP	positive regulation of lipase activity	GO:0060193	1	0	36	201	2	26478	PHB,LPAR1
GO:BP	anatomical structure homeostasis	GO:0060249	1	0	202	201	1	26478	S1PR1
GO:BP	regulation of macromolecule metabolic process	GO:0060255	1	0	4415	201	36	26478	TEX15,MIER1,SF3B1,ANGEL2,MAP3K13,PFDN1,FXR1,GPX1,BOLL,NUPR2,PKIB,CLK4,SLIRP,SUPT6H,ZBTB7C,CSTA,FOXJ2,ROPN1,RCOR1,CILP,TUSC2,NCOA2,LARP1,PTPRN,PHB,SPEN,CKAP2,ZNF655,TUT7,EPHA4,UBQLN1,RNF180,ZFP14,PFDN5,MLLT1,ZNF462
GO:BP	cilium assembly	GO:0060271	1	0	232	201	6	26478	CCDC39,CDK10,TEKT3,ATG3,TTC12,CFAP97D1
GO:BP	regulation of cell development	GO:0060284	1	0	292	201	4	26478	MAP3K13,YWHAE,RFLNA,SPEN
GO:BP	epithelial cilium movement involved in determination of left/right asymmetry	GO:0060287	1	0	7	201	1	26478	CCDC39
GO:BP	long-term synaptic potentiation	GO:0060291	1	0	53	201	1	26478	EPHA4
GO:BP	head development	GO:0060322	1	0	454	201	4	26478	CCDC39,S1PR1,NAPA,YWHAE
GO:BP	cell chemotaxis	GO:0060326	1	0	204	201	5	26478	S1PR1,YWHAE,S100A14,LPAR1,PIKFYVE
GO:BP	sterol homeostasis	GO:0055092	1	0	61	201	2	26478	ABCA1,APOC3
GO:BP	phospholipid homeostasis	GO:0055091	1	0	16	201	1	26478	ABCA1
GO:BP	acylglycerol homeostasis	GO:0055090	1	0	27	201	1	26478	APOC3
GO:BP	lipid homeostasis	GO:0055088	1	0	97	201	2	26478	ABCA1,APOC3
GO:BP	negative regulation of protein kinase B signaling	GO:0051898	1	0	30	201	2	26478	PHLDA3,OTUD3
GO:BP	regulation of calcium ion transport	GO:0051924	1	0	131	201	1	26478	UBQLN1
GO:BP	negative regulation of calcium ion transport	GO:0051926	1	0	30	201	1	26478	UBQLN1
GO:BP	regulation of nervous system development	GO:0051960	1	0	245	201	3	26478	MAP3K13,CTSC,SPEN
GO:BP	positive regulation of nervous system development	GO:0051962	1	0	157	201	2	26478	MAP3K13,SPEN
GO:BP	regulation of telomerase activity	GO:0051972	1	0	34	201	1	26478	PKIB
GO:BP	positive regulation of telomerase activity	GO:0051973	1	0	26	201	1	26478	PKIB
GO:BP	regulation of chromosome segregation	GO:0051983	1	0	69	201	1	26478	HECW2
GO:BP	regulation of peptidase activity	GO:0052547	1	0	218	201	3	26478	GPX1,CSTA,EPHA4
GO:BP	regulation of endopeptidase activity	GO:0052548	1	0	199	201	3	26478	GPX1,CSTA,EPHA4
GO:BP	protein homooligomerization	GO:0051260	1	0	162	201	1	26478	TK1
GO:BP	muscle cell development	GO:0055001	1	0	110	201	2	26478	GPX1,TMOD1
GO:BP	cardiac muscle tissue morphogenesis	GO:0055008	1	0	51	201	1	26478	S1PR1
GO:BP	cardiac muscle tissue growth	GO:0055017	1	0	39	201	1	26478	S1PR1
GO:BP	metal ion homeostasis	GO:0055065	1	0	323	201	2	26478	DRD3,BTBD9
GO:BP	iron ion homeostasis	GO:0055072	1	0	75	201	1	26478	BTBD9
GO:BP	calcium ion homeostasis	GO:0055074	1	0	194	201	1	26478	DRD3
GO:BP	transition metal ion homeostasis	GO:0055076	1	0	101	201	1	26478	BTBD9
GO:BP	cation homeostasis	GO:0055080	1	0	370	201	2	26478	DRD3,BTBD9
GO:BP	cellular chemical homeostasis	GO:0055082	1	0	409	201	1	26478	DRD3
GO:BP	transmembrane transport	GO:0055085	1	0	1087	201	4	26478	ABCA1,SLC39A3,UBQLN1,PEX12
GO:BP	nucleobase-containing small molecule metabolic process	GO:0055086	1	0	417	201	3	26478	TK1,PGAM1,AK1
GO:BP	striated muscle cell development	GO:0055002	1	0	38	201	1	26478	TMOD1
GO:BP	regulation of cellular localization	GO:0060341	1	0	615	201	8	26478	LAMP1,DRD3,SYT9,SCFD1,YWHAE,SUPT6H,MFF,RIPOR1
GO:BP	protein complex oligomerization	GO:0051259	1	0	207	201	1	26478	TK1
GO:BP	positive regulation of RNA metabolic process	GO:0051254	1	0	1243	201	9	26478	SF3B1,SUPT6H,ZBTB7C,FOXJ2,NCOA2,PTPRN,PHB,CKAP2,ZNF462
GO:BP	nervous system process	GO:0050877	1	0	662	201	7	26478	CCDC39,CTSC,GPX1,DRD3,BTBD9,GTF2A1L,REEP6
GO:BP	cognition	GO:0050890	1	0	184	201	2	26478	BTBD9,GTF2A1L
GO:BP	response to stimulus	GO:0050896	1	0	6396	201	64	26478	SHOC2,PHLDA3,TEX15,CDK10,S1PR1,LAMP1,MAP3K13,SRGN,CTSC,SLU7,GPX1,XRCC4,DRD3,CSNK1G1,OR52W1,DNAJA2,YPEL3,TSPAN6,SCFD1,ERCC3,ABCA1,HTR1B,NUPR2,YWHAE,S100A14,JPT2,PRSS33,SUPT6H,JCAD,GPC6,RGS7,RALGPS2,ANKRD13C,PIK3C2A,POLDIP2,TMEM131L,TIAM1,POLB,CILP,BCL2L12,TUSC2,NCOA2,HSPCA,LARP1,OR4E1,JAK1,PTPRN,OR1J1,PHB,FGF17,NUP35,LPAR1,ABHD2,HRK,OTUD3,EPHA4,RIPOR1,UBQLN1,REEP6,SCEL,PFDN5,APOC3,FAM210B,PIKFYVE
GO:BP	leukocyte migration	GO:0050900	1	0	242	201	4	26478	S1PR1,YWHAE,S100A14,PIKFYVE
GO:BP	diapedesis	GO:0050904	1	0	6	201	1	26478	YWHAE
GO:BP	neuromuscular process	GO:0050905	1	0	116	201	1	26478	DRD3
GO:BP	detection of stimulus involved in sensory perception	GO:0050906	1	0	104	201	1	26478	REEP6
GO:BP	detection of light stimulus involved in visual perception	GO:0050908	1	0	16	201	1	26478	REEP6
GO:BP	regulation of chemotaxis	GO:0050920	1	0	143	201	1	26478	S100A14
GO:BP	positive regulation of chemotaxis	GO:0050921	1	0	99	201	1	26478	S100A14
GO:BP	sensory perception of temperature stimulus	GO:0050951	1	0	14	201	1	26478	BTBD9
GO:BP	sensory perception of light stimulus	GO:0050953	1	0	100	201	1	26478	REEP6
GO:BP	sensory perception of mechanical stimulus	GO:0050954	1	0	114	201	1	26478	GPX1
GO:BP	detection of light stimulus involved in sensory perception	GO:0050962	1	0	16	201	1	26478	REEP6
GO:BP	regulation of lipid catabolic process	GO:0050994	1	0	43	201	1	26478	APOC3
GO:BP	negative regulation of lipid catabolic process	GO:0050995	1	0	17	201	1	26478	APOC3
GO:BP	regulation of lipoprotein lipase activity	GO:0051004	1	0	12	201	1	26478	APOC3
GO:BP	negative regulation of lipoprotein lipase activity	GO:0051005	1	0	4	201	1	26478	APOC3
GO:BP	actin filament bundle assembly	GO:0051017	1	0	103	201	2	26478	LPAR1,ALMS1
GO:BP	mRNA transport	GO:0051028	1	0	56	201	2	26478	SUPT6H,NUP35
GO:BP	regulation of secretion	GO:0051046	1	0	337	201	4	26478	LAMP1,DRD3,SYT9,HTR1B
GO:BP	negative regulation of T cell activation	GO:0050868	1	0	71	201	1	26478	TMEM131L
GO:BP	positive regulation of secretion	GO:0051047	1	0	163	201	1	26478	LAMP1
GO:BP	ribonucleoprotein complex biogenesis	GO:0022613	1	0	1180	201	3	26478	SF3B1,SLU7,U6
GO:BP	regulation of cell activation	GO:0050865	1	0	383	201	4	26478	LAMP1,CTSC,SUPT6H,TMEM131L
GO:BP	regulation of immune response	GO:0050776	1	0	509	201	7	26478	LAMP1,GPX1,TSPAN6,S100A14,SUPT6H,PHB,UBQLN1
GO:BP	negative regulation of immune response	GO:0050777	1	0	99	201	1	26478	GPX1
GO:BP	positive regulation of immune response	GO:0050778	1	0	310	201	2	26478	LAMP1,PHB
GO:BP	regulation of catalytic activity	GO:0050790	1	0	1132	201	16	26478	MAP3K13,PPP1R42,GPX1,XRCC4,YWHAE,PKIB,CSTA,RGS7,RALGPS2,TIAM1,PHB,LPAR1,EPHA4,RNF180,APOC3,MLLT1
GO:BP	regulation of viral process	GO:0050792	1	0	95	201	1	26478	LARP1
GO:BP	regulation of developmental process	GO:0050793	1	0	1639	201	19	26478	S1PR1,MAP3K13,SRGN,CTSC,YWHAE,SUPT6H,ZBTB7C,FOXJ2,TMEM131L,TIAM1,RCOR1,VAT1,JAK1,RFLNA,MFF,SPEN,LPAR1,EPHA4,FAM210B
GO:BP	regulation of behavior	GO:0050795	1	0	27	201	1	26478	HTR1B
GO:BP	regulation of insulin secretion	GO:0050796	1	0	88	201	1	26478	SYT9
GO:BP	ion homeostasis	GO:0050801	1	0	389	201	2	26478	DRD3,BTBD9
GO:BP	circadian sleep/wake cycle, sleep	GO:0050802	1	0	3	201	1	26478	BTBD9
GO:BP	regulation of synapse structure or activity	GO:0050803	1	0	125	201	1	26478	EPHA4
GO:BP	modulation of chemical synaptic transmission	GO:0050804	1	0	240	201	1	26478	EPHA4
GO:BP	positive regulation of synaptic transmission	GO:0050806	1	0	79	201	1	26478	EPHA4
GO:BP	regulation of synapse organization	GO:0050807	1	0	124	201	1	26478	EPHA4
GO:BP	synapse organization	GO:0050808	1	0	251	201	1	26478	EPHA4
GO:BP	protein stabilization	GO:0050821	1	0	128	201	4	26478	LAMP1,PHB,OTUD3,EPHA4
GO:BP	defense response to Gram-negative bacterium	GO:0050829	1	0	36	201	1	26478	TUSC2
GO:BP	progesterone receptor signaling pathway	GO:0050847	1	0	6	201	1	26478	PHB
GO:BP	regulation of calcium-mediated signaling	GO:0050848	1	0	55	201	1	26478	JPT2
GO:BP	regulation of T cell activation	GO:0050863	1	0	218	201	1	26478	TMEM131L
GO:BP	regulation of B cell activation	GO:0050864	1	0	92	201	1	26478	SUPT6H
GO:BP	negative regulation of cell activation	GO:0050866	1	0	124	201	1	26478	TMEM131L
GO:BP	negative regulation of secretion	GO:0051048	1	0	81	201	2	26478	DRD3,HTR1B
GO:BP	regulation of transport	GO:0051049	1	0	988	201	13	26478	LAMP1,DRD3,SYT9,SCFD1,HTR1B,YWHAE,BTBD9,SUPT6H,ATG3,MFF,RIPOR1,UBQLN1,APOC3
GO:BP	positive regulation of transport	GO:0051050	1	0	513	201	5	26478	LAMP1,SYT9,YWHAE,MFF,RIPOR1
GO:BP	vitamin transport	GO:0051180	1	0	35	201	1	26478	TCN1
GO:BP	prosthetic group metabolic process	GO:0051189	1	0	5	201	1	26478	MOCOS
GO:BP	cartilage development	GO:0051216	1	0	151	201	1	26478	RFLNA
GO:BP	positive regulation of protein transport	GO:0051222	1	0	167	201	3	26478	YWHAE,MFF,RIPOR1
GO:BP	regulation of protein transport	GO:0051223	1	0	295	201	6	26478	DRD3,SYT9,SCFD1,YWHAE,MFF,RIPOR1
GO:BP	negative regulation of protein transport	GO:0051224	1	0	77	201	1	26478	DRD3
GO:BP	spindle assembly	GO:0051225	1	0	72	201	1	26478	SENP6
GO:BP	establishment of localization	GO:0051234	1	0	3154	201	38	26478	CCDC39,LAMP1,SLU7,DRD3,SYT9,BLZF1,SRP54,MGARP,SCFD1,ABCA1,SLC39A3,NAPA,HTR1B,SLC38A7,YWHAE,JPT2,BTBD9,SUPT6H,VTA1,TCN1,VPS36,ATG3,STBD1,TUSC2,AP2S1,KCNJ9,LRP10,PTPRN,MFF,RANBP3,NUP35,BCAP29,RIPOR1,ALMS1,UBQLN1,PEX12,APOC3,PIKFYVE
GO:BP	maintenance of location	GO:0051235	1	0	207	201	1	26478	ANKRD13C
GO:BP	establishment of RNA localization	GO:0051236	1	0	77	201	2	26478	SUPT6H,NUP35
GO:BP	regulation of multicellular organismal process	GO:0051239	1	0	1788	201	17	26478	S1PR1,MAP3K13,SRGN,CTSC,HTR1B,JCAD,FOXJ2,TMEM131L,RCOR1,TUSC2,JAK1,RFLNA,PHB,SPEN,EPHA4,APOC3,FAM210B
GO:BP	positive regulation of multicellular organismal process	GO:0051240	1	0	943	201	5	26478	MAP3K13,TUSC2,JAK1,PHB,SPEN
GO:BP	negative regulation of multicellular organismal process	GO:0051241	1	0	650	201	8	26478	SRGN,CTSC,FOXJ2,TMEM131L,TUSC2,RFLNA,EPHA4,APOC3
GO:BP	regulation of protein metabolic process	GO:0051246	1	0	1630	201	16	26478	MAP3K13,PFDN1,FXR1,GPX1,BOLL,PKIB,SUPT6H,CSTA,ROPN1,LARP1,PHB,EPHA4,UBQLN1,RNF180,PFDN5,MLLT1
GO:BP	positive regulation of protein metabolic process	GO:0051247	1	0	949	201	7	26478	MAP3K13,BOLL,LARP1,PHB,EPHA4,UBQLN1,RNF180
GO:BP	negative regulation of protein metabolic process	GO:0051248	1	0	650	201	10	26478	PFDN1,GPX1,PKIB,SUPT6H,CSTA,LARP1,PHB,EPHA4,PFDN5,MLLT1
GO:BP	regulation of lymphocyte activation	GO:0051249	1	0	301	201	3	26478	LAMP1,SUPT6H,TMEM131L
GO:BP	negative regulation of lymphocyte activation	GO:0051250	1	0	94	201	1	26478	TMEM131L
GO:BP	positive regulation of lymphocyte activation	GO:0051251	1	0	187	201	1	26478	LAMP1
GO:BP	regulation of RNA metabolic process	GO:0051252	1	0	2556	201	22	26478	MIER1,SF3B1,ANGEL2,MAP3K13,NUPR2,CLK4,SLIRP,SUPT6H,ZBTB7C,FOXJ2,RCOR1,NCOA2,LARP1,PTPRN,PHB,SPEN,CKAP2,ZNF655,ZFP14,PFDN5,MLLT1,ZNF462
GO:BP	negative regulation of RNA metabolic process	GO:0051253	1	0	942	201	9	26478	ANGEL2,NUPR2,SLIRP,RCOR1,NCOA2,LARP1,PHB,SPEN,PFDN5
GO:BP	localization	GO:0051179	1	0	3635	201	44	26478	CCDC39,LAMP1,SLU7,XRCC4,DRD3,SYT9,BLZF1,SRP54,MGARP,SCFD1,ERCC3,ABCA1,SLC39A3,NAPA,HTR1B,SLC38A7,YWHAE,JPT2,BTBD9,SUPT6H,VTA1,TCN1,VPS36,ANKRD13C,ROPN1,ATG3,STBD1,TUSC2,AP2S1,KCNJ9,LRP10,JAK1,PTPRN,MFF,RANBP3,NUP35,BCAP29,PCARE,RIPOR1,ALMS1,UBQLN1,PEX12,APOC3,PIKFYVE
GO:BP	regulation of phosphorus metabolic process	GO:0051174	1	0	883	201	7	26478	MAP3K13,PPP1R42,PKIB,ROPN1,PHB,EPHA4,MLLT1
GO:BP	positive regulation of nitrogen compound metabolic process	GO:0051173	1	0	2083	201	16	26478	SF3B1,MAP3K13,BOLL,PKIB,SUPT6H,ZBTB7C,FOXJ2,NCOA2,LARP1,PTPRN,PHB,CKAP2,EPHA4,UBQLN1,RNF180,ZNF462
GO:BP	negative regulation of nitrogen compound metabolic process	GO:0051172	1	0	1550	201	16	26478	ANGEL2,PFDN1,GPX1,NUPR2,PKIB,SLIRP,SUPT6H,CSTA,RCOR1,NCOA2,LARP1,PHB,SPEN,EPHA4,PFDN5,MLLT1
GO:BP	negative regulation of transport	GO:0051051	1	0	245	201	5	26478	DRD3,HTR1B,ATG3,UBQLN1,APOC3
GO:BP	regulation of DNA metabolic process	GO:0051052	1	0	329	201	3	26478	TEX15,PKIB,SUPT6H
GO:BP	positive regulation of DNA metabolic process	GO:0051054	1	0	197	201	1	26478	PKIB
GO:BP	negative regulation of lipid biosynthetic process	GO:0051055	1	0	38	201	1	26478	APOC3
GO:BP	regulation of small GTPase mediated signal transduction	GO:0051056	1	0	145	201	5	26478	SHOC2,ABCA1,RALGPS2,LPAR1,APOC3
GO:BP	positive regulation of small GTPase mediated signal transduction	GO:0051057	1	0	37	201	2	26478	SHOC2,LPAR1
GO:BP	regulation of DNA-binding transcription factor activity	GO:0051090	1	0	301	201	1	26478	MAP3K13
GO:BP	positive regulation of DNA-binding transcription factor activity	GO:0051091	1	0	178	201	1	26478	MAP3K13
GO:BP	positive regulation of NF-kappaB transcription factor activity	GO:0051092	1	0	98	201	1	26478	MAP3K13
GO:BP	negative regulation of developmental process	GO:0051093	1	0	609	201	6	26478	SRGN,FOXJ2,TMEM131L,VAT1,RFLNA,EPHA4
GO:BP	protein polymerization	GO:0051258	1	0	179	201	1	26478	TMOD1
GO:BP	positive regulation of developmental process	GO:0051094	1	0	868	201	8	26478	MAP3K13,YWHAE,ZBTB7C,RCOR1,JAK1,MFF,SPEN,FAM210B
GO:BP	positive regulation of binding	GO:0051099	1	0	124	201	2	26478	TIAM1,EPHA4
GO:BP	negative regulation of binding	GO:0051100	1	0	117	201	1	26478	ZNF462
GO:BP	regulation of DNA binding	GO:0051101	1	0	85	201	2	26478	ZBTB7C,ZNF462
GO:BP	DNA ligation involved in DNA repair	GO:0051103	1	0	5	201	1	26478	XRCC4
GO:BP	positive regulation of cellular component organization	GO:0051130	1	0	675	201	7	26478	MAP3K13,SYT9,PKIB,MFF,LPAR1,HRK,SHCBP1L
GO:BP	striated muscle cell differentiation	GO:0051146	1	0	175	201	2	26478	GPX1,TMOD1
GO:BP	regulation of muscle cell differentiation	GO:0051147	1	0	87	201	1	26478	SUPT6H
GO:BP	nuclear export	GO:0051168	1	0	104	201	2	26478	YWHAE,SUPT6H
GO:BP	nuclear transport	GO:0051169	1	0	224	201	3	26478	YWHAE,SUPT6H,NUP35
GO:BP	regulation of nitrogen compound metabolic process	GO:0051171	1	0	3793	201	33	26478	TEX15,MIER1,SF3B1,ANGEL2,MAP3K13,PFDN1,FXR1,GPX1,BOLL,NUPR2,PKIB,CLK4,SLIRP,SUPT6H,ZBTB7C,CSTA,FOXJ2,ROPN1,RCOR1,NCOA2,LARP1,PTPRN,PHB,SPEN,CKAP2,ZNF655,EPHA4,UBQLN1,RNF180,ZFP14,PFDN5,MLLT1,ZNF462
GO:BP	regulation of binding	GO:0051098	1	0	264	201	5	26478	YWHAE,ZBTB7C,TIAM1,EPHA4,ZNF462
GO:BP	bone development	GO:0060348	1	0	173	201	1	26478	RFLNA
GO:BP	regulation of brood size	GO:0060378	1	0	2	201	1	26478	TEKT3
GO:BP	regulation of SMAD protein signal transduction	GO:0060390	1	0	23	201	1	26478	CILP
GO:BP	protein K48-linked deubiquitination	GO:0071108	1	0	24	201	1	26478	OTUD3
GO:BP	ribonucleoprotein complex localization	GO:0071166	1	0	7	201	1	26478	SUPT6H
GO:BP	cellular response to organic substance	GO:0071310	1	0	1442	201	12	26478	DRD3,HTR1B,JCAD,CILP,LARP1,JAK1,PHB,FGF17,NUP35,ABHD2,EPHA4,FAM210B
GO:BP	cellular response to alkaloid	GO:0071312	1	0	20	201	1	26478	HTR1B
GO:BP	cellular response to cytokine stimulus	GO:0071345	1	0	480	201	3	26478	JAK1,PHB,NUP35
GO:BP	cellular response to interleukin-2	GO:0071352	1	0	3	201	1	26478	JAK1
GO:BP	cellular response to interleukin-6	GO:0071354	1	0	21	201	1	26478	PHB
GO:BP	cellular response to ether	GO:0071362	1	0	4	201	1	26478	LARP1
GO:BP	cellular response to growth factor stimulus	GO:0071363	1	0	429	201	3	26478	JCAD,CILP,FGF17
GO:BP	cellular response to steroid hormone stimulus	GO:0071383	1	0	109	201	2	26478	PHB,ABHD2
GO:BP	cellular response to estradiol stimulus	GO:0071392	1	0	18	201	1	26478	FAM210B
GO:BP	cellular response to lipid	GO:0071396	1	0	296	201	3	26478	PHB,ABHD2,FAM210B
GO:BP	cellular response to organic cyclic compound	GO:0071407	1	0	305	201	6	26478	DRD3,HTR1B,LARP1,PHB,ABHD2,FAM210B
GO:BP	cellular response to organonitrogen compound	GO:0071417	1	0	348	201	4	26478	DRD3,HTR1B,LARP1,EPHA4
GO:BP	cellular response to oxygen levels	GO:0071453	1	0	86	201	2	26478	EPHA4,UBQLN1
GO:BP	cellular response to hypoxia	GO:0071456	1	0	73	201	2	26478	EPHA4,UBQLN1
GO:BP	cellular response to xenobiotic stimulus	GO:0071466	1	0	69	201	1	26478	HTR1B
GO:BP	cellular response to endogenous stimulus	GO:0071495	1	0	809	201	8	26478	DRD3,HTR1B,CILP,LARP1,PHB,FGF17,ABHD2,EPHA4
GO:BP	cellular response to external stimulus	GO:0071496	1	0	194	201	2	26478	NUPR2,RIPOR1
GO:BP	cellular response to temperature stimulus	GO:0071502	1	0	3	201	1	26478	HTR1B
GO:BP	inositol phosphate catabolic process	GO:0071545	1	0	9	201	1	26478	INPP1
GO:BP	DNA conformation change	GO:0071103	1	0	49	201	1	26478	ERCC3
GO:BP	response to transforming growth factor beta	GO:0071559	1	0	176	201	1	26478	CILP
GO:BP	RNA 3' uridylation	GO:0071076	1	0	1	201	1	26478	TUT7
GO:BP	error-free translesion synthesis	GO:0070987	1	0	2	201	1	26478	POLDIP2
GO:BP	protein modification by small protein removal	GO:0070646	1	0	131	201	3	26478	SENP6,OTUD3,TAF6L
GO:BP	protein modification by small protein conjugation or removal	GO:0070647	1	0	622	201	8	26478	HACE1,G2E3,SENP6,ATG3,OTUD3,TAF6L,UBQLN1,RNF180
GO:BP	leukocyte proliferation	GO:0070661	1	0	212	201	1	26478	TMEM131L
GO:BP	regulation of leukocyte proliferation	GO:0070663	1	0	166	201	1	26478	TMEM131L
GO:BP	negative regulation of leukocyte proliferation	GO:0070664	1	0	56	201	1	26478	TMEM131L
GO:BP	response to interleukin-2	GO:0070669	1	0	5	201	1	26478	JAK1
GO:BP	histone H3-K27 methylation	GO:0070734	1	0	15	201	1	26478	SUPT6H
GO:BP	response to interleukin-6	GO:0070741	1	0	23	201	1	26478	PHB
GO:BP	response to growth factor	GO:0070848	1	0	441	201	3	26478	JCAD,CILP,FGF17
GO:BP	cellular response to chemical stimulus	GO:0070887	1	0	1850	201	20	26478	S1PR1,GPX1,DRD3,HTR1B,YWHAE,S100A14,JCAD,CILP,NCOA2,LARP1,JAK1,PHB,FGF17,NUP35,LPAR1,ABHD2,EPHA4,UBQLN1,FAM210B,PIKFYVE
GO:BP	small regulatory ncRNA processing	GO:0070918	1	0	47	201	1	26478	TUT7
GO:BP	histone H4 deacetylation	GO:0070933	1	0	5	201	1	26478	RCOR1
GO:BP	3'-UTR-mediated mRNA stabilization	GO:0070935	1	0	10	201	1	26478	ANGEL2
GO:BP	protein K48-linked ubiquitination	GO:0070936	1	0	45	201	1	26478	HACE1
GO:BP	neutrophil mediated cytotoxicity	GO:0070942	1	0	11	201	1	26478	TUSC2
GO:BP	neutrophil-mediated killing of symbiont cell	GO:0070943	1	0	9	201	1	26478	TUSC2
GO:BP	neutrophil-mediated killing of bacterium	GO:0070944	1	0	8	201	1	26478	TUSC2
GO:BP	neutrophil-mediated killing of gram-negative bacterium	GO:0070945	1	0	4	201	1	26478	TUSC2
GO:BP	protein localization to endoplasmic reticulum	GO:0070972	1	0	54	201	3	26478	SRP54,ANKRD13C,BCAP29
GO:BP	protein localization to endoplasmic reticulum exit site	GO:0070973	1	0	3	201	1	26478	BCAP29
GO:BP	bone maturation	GO:0070977	1	0	16	201	1	26478	RFLNA
GO:BP	neuron death	GO:0070997	1	0	212	201	2	26478	GPX1,POLB
GO:BP	cellular response to transforming growth factor beta stimulus	GO:0071560	1	0	172	201	1	26478	CILP
GO:BP	zinc ion transmembrane transport	GO:0071577	1	0	15	201	1	26478	SLC39A3
GO:BP	granulocyte chemotaxis	GO:0071621	1	0	65	201	2	26478	S100A14,PIKFYVE
GO:BP	determination of liver left/right asymmetry	GO:0071910	1	0	6	201	1	26478	CCDC39
GO:BP	multivesicular body sorting pathway	GO:0071985	1	0	24	201	2	26478	VTA1,VPS36
GO:BP	renal system development	GO:0072001	1	0	222	201	2	26478	KIF26B,EPHA4
GO:BP	nephron development	GO:0072006	1	0	113	201	1	26478	KIF26B
GO:BP	nephron epithelium development	GO:0072009	1	0	91	201	1	26478	KIF26B
GO:BP	nephron morphogenesis	GO:0072028	1	0	67	201	1	26478	KIF26B
GO:BP	renal vesicle formation	GO:0072033	1	0	7	201	1	26478	KIF26B
GO:BP	kidney epithelium development	GO:0072073	1	0	114	201	2	26478	KIF26B,EPHA4
GO:BP	renal vesicle morphogenesis	GO:0072077	1	0	17	201	1	26478	KIF26B
GO:BP	nephron tubule morphogenesis	GO:0072078	1	0	63	201	1	26478	KIF26B
GO:BP	nephron tubule development	GO:0072080	1	0	78	201	1	26478	KIF26B
GO:BP	renal vesicle development	GO:0072087	1	0	18	201	1	26478	KIF26B
GO:BP	nephron epithelium morphogenesis	GO:0072088	1	0	65	201	1	26478	KIF26B
GO:BP	ureteric bud invasion	GO:0072092	1	0	2	201	1	26478	KIF26B
GO:BP	metanephric renal vesicle formation	GO:0072093	1	0	3	201	1	26478	KIF26B
GO:BP	mesonephric epithelium development	GO:0072163	1	0	80	201	1	26478	KIF26B
GO:BP	mesonephric tubule development	GO:0072164	1	0	80	201	1	26478	KIF26B
GO:BP	mesonephric tubule morphogenesis	GO:0072171	1	0	57	201	1	26478	KIF26B
GO:BP	nephric duct development	GO:0072176	1	0	13	201	1	26478	EPHA4
GO:BP	nephric duct morphogenesis	GO:0072178	1	0	10	201	1	26478	EPHA4
GO:BP	metanephric nephron development	GO:0072210	1	0	34	201	1	26478	KIF26B
GO:BP	determination of digestive tract left/right asymmetry	GO:0071907	1	0	7	201	1	26478	CCDC39
GO:BP	positive regulation of protein serine/threonine kinase activity	GO:0071902	1	0	132	201	2	26478	MAP3K13,EPHA4
GO:BP	regulation of protein serine/threonine kinase activity	GO:0071900	1	0	229	201	2	26478	MAP3K13,EPHA4
GO:BP	DNA biosynthetic process	GO:0071897	1	0	122	201	3	26478	PKIB,POLDIP2,PHB
[truncated: 1,299 more rows]
