# Supplementary material for: Sperm long non-coding RNAs as markers for ram fertility
Source: Front Vet Sci. 2024 May 10;11:1337939. doi: 10.3389/fvets.2024.1337939 (PMC11117017; doi:10.3389/fvets.2024.1337939)
Supplement: Supplementary file 6 [file Table_1.XLS]

transcript_id	transcript_type	lncRNA_classification	class_code	gene_id	CNCI	CPC	PFAM
TCONS_00000001	novel_lncRNA	lincRNA	u	XLOC_000001	noncoding	noncoding	noncoding
TCONS_00000001	novel_lncRNA	lincRNA	u	XLOC_000001	noncoding	noncoding	noncoding
TCONS_00000003	TUCP	-	u	XLOC_000002	noncoding	coding	noncoding
TCONS_00000003	TUCP	-	u	XLOC_000002	noncoding	coding	noncoding
TCONS_00000002	TUCP	-	u	XLOC_000002	noncoding	coding	noncoding
TCONS_00000002	TUCP	-	u	XLOC_000002	noncoding	coding	noncoding
TCONS_00000004	TUCP	-	u	XLOC_000002	noncoding	coding	noncoding
TCONS_00000004	TUCP	-	u	XLOC_000002	noncoding	coding	noncoding
TCONS_00000004	TUCP	-	u	XLOC_000002	noncoding	coding	noncoding
TCONS_00000010	novel_lncRNA	lincRNA	u	XLOC_000008	noncoding	noncoding	noncoding
TCONS_00000010	novel_lncRNA	lincRNA	u	XLOC_000008	noncoding	noncoding	noncoding
TCONS_00000022	novel_lncRNA	lincRNA	u	XLOC_000020	noncoding	noncoding	noncoding
TCONS_00000022	novel_lncRNA	lincRNA	u	XLOC_000020	noncoding	noncoding	noncoding
TCONS_00000024	TUCP	-	u	XLOC_000022	noncoding	coding	noncoding
TCONS_00000024	TUCP	-	u	XLOC_000022	noncoding	coding	noncoding
TCONS_00000026	novel_lncRNA	lincRNA	u	XLOC_000024	noncoding	noncoding	noncoding
TCONS_00000026	novel_lncRNA	lincRNA	u	XLOC_000024	noncoding	noncoding	noncoding
TCONS_00000027	TUCP	-	o	ENSOARG00020000053	noncoding	coding	coding
TCONS_00000027	TUCP	-	o	ENSOARG00020000053	noncoding	coding	coding
TCONS_00000028	TUCP	-	x	ENSOARG00020000055	noncoding	coding	noncoding
TCONS_00000028	TUCP	-	x	ENSOARG00020000055	noncoding	coding	noncoding
TCONS_00000030	TUCP	-	x	ENSOARG00020000059	noncoding	coding	noncoding
TCONS_00000030	TUCP	-	x	ENSOARG00020000059	noncoding	coding	noncoding
TCONS_00000047	TUCP	-	j	ENSOARG00020000069	noncoding	coding	coding
TCONS_00000047	TUCP	-	j	ENSOARG00020000069	noncoding	coding	coding
TCONS_00000065	TUCP	-	x	ENSOARG00020000079	noncoding	coding	noncoding
TCONS_00000065	TUCP	-	x	ENSOARG00020000079	noncoding	coding	noncoding
TCONS_00000080	novel_lncRNA	antisense	x	ENSOARG00020000087	noncoding	noncoding	noncoding
TCONS_00000080	novel_lncRNA	antisense	x	ENSOARG00020000087	noncoding	noncoding	noncoding
TCONS_00000089	TUCP	-	o	ENSOARG00020000111	coding	noncoding	coding
TCONS_00000089	TUCP	-	o	ENSOARG00020000111	coding	noncoding	coding
TCONS_00000090	TUCP	-	j	ENSOARG00020000111	noncoding	coding	coding
TCONS_00000090	TUCP	-	j	ENSOARG00020000111	noncoding	coding	coding
TCONS_00000092	novel_lncRNA	lincRNA	u	XLOC_000083	noncoding	noncoding	noncoding
TCONS_00000092	novel_lncRNA	lincRNA	u	XLOC_000083	noncoding	noncoding	noncoding
TCONS_00000095	TUCP	-	x	ENSOARG00020000194	noncoding	coding	noncoding
TCONS_00000095	TUCP	-	x	ENSOARG00020000194	noncoding	coding	noncoding
TCONS_00000103	TUCP	-	x	ENSOARG00020000363	noncoding	coding	noncoding
TCONS_00000103	TUCP	-	x	ENSOARG00020000363	noncoding	coding	noncoding
TCONS_00000111	TUCP	-	u	XLOC_000100	noncoding	noncoding	coding
TCONS_00000111	TUCP	-	u	XLOC_000100	noncoding	noncoding	coding
TCONS_00000113	novel_lncRNA	antisense	x	ENSOARG00020000704	noncoding	noncoding	noncoding
TCONS_00000113	novel_lncRNA	antisense	x	ENSOARG00020000704	noncoding	noncoding	noncoding
TCONS_00000119	TUCP	-	x	ENSOARG00020000704	noncoding	coding	noncoding
TCONS_00000119	TUCP	-	x	ENSOARG00020000704	noncoding	coding	noncoding
TCONS_00000122	TUCP	-	o	ENSOARG00020000754	noncoding	coding	noncoding
TCONS_00000122	TUCP	-	o	ENSOARG00020000754	noncoding	coding	noncoding
TCONS_00000123	TUCP	-	o	ENSOARG00020000754	coding	coding	noncoding
TCONS_00000123	TUCP	-	o	ENSOARG00020000754	coding	coding	noncoding
TCONS_00000123	TUCP	-	o	ENSOARG00020000754	coding	coding	noncoding
TCONS_00000125	novel_lncRNA	antisense	x	ENSOARG00020000775	noncoding	noncoding	noncoding
TCONS_00000125	novel_lncRNA	antisense	x	ENSOARG00020000775	noncoding	noncoding	noncoding
TCONS_00000126	TUCP	-	x	ENSOARG00020000775	noncoding	coding	noncoding
TCONS_00000126	TUCP	-	x	ENSOARG00020000775	noncoding	coding	noncoding
TCONS_00000136	TUCP	-	o	ENSOARG00020000824	coding	noncoding	coding
TCONS_00000136	TUCP	-	o	ENSOARG00020000824	coding	noncoding	coding
TCONS_00000137	TUCP	-	o	ENSOARG00020000824	noncoding	coding	coding
TCONS_00000137	TUCP	-	o	ENSOARG00020000824	noncoding	coding	coding
TCONS_00000137	TUCP	-	o	ENSOARG00020000824	noncoding	coding	coding
TCONS_00000138	TUCP	-	o	ENSOARG00020000824	noncoding	noncoding	coding
TCONS_00000138	TUCP	-	o	ENSOARG00020000824	noncoding	noncoding	coding
TCONS_00000151	TUCP	-	i	ENSOARG00020001024	noncoding	coding	noncoding
TCONS_00000151	TUCP	-	i	ENSOARG00020001024	noncoding	coding	noncoding
TCONS_00000157	novel_mRNA	-	j	ENSOARG00020001195	coding	coding	coding
TCONS_00000157	novel_mRNA	-	j	ENSOARG00020001195	coding	coding	coding
TCONS_00000186	novel_lncRNA	lincRNA	u	XLOC_000168	noncoding	noncoding	noncoding
TCONS_00000186	novel_lncRNA	lincRNA	u	XLOC_000168	noncoding	noncoding	noncoding
TCONS_00000217	novel_lncRNA	lincRNA	u	XLOC_000195	noncoding	noncoding	noncoding
TCONS_00000217	novel_lncRNA	lincRNA	u	XLOC_000195	noncoding	noncoding	noncoding
TCONS_00000233	novel_lncRNA	lincRNA	u	XLOC_000211	noncoding	noncoding	noncoding
TCONS_00000233	novel_lncRNA	lincRNA	u	XLOC_000211	noncoding	noncoding	noncoding
TCONS_00000237	novel_lncRNA	lincRNA	u	XLOC_000215	noncoding	noncoding	noncoding
TCONS_00000237	novel_lncRNA	lincRNA	u	XLOC_000215	noncoding	noncoding	noncoding
TCONS_00000238	novel_lncRNA	lincRNA	u	XLOC_000216	noncoding	noncoding	noncoding
TCONS_00000238	novel_lncRNA	lincRNA	u	XLOC_000216	noncoding	noncoding	noncoding
TCONS_00000239	novel_lncRNA	lincRNA	u	XLOC_000217	noncoding	noncoding	noncoding
TCONS_00000239	novel_lncRNA	lincRNA	u	XLOC_000217	noncoding	noncoding	noncoding
TCONS_00000272	novel_lncRNA	lincRNA	u	XLOC_000250	noncoding	noncoding	noncoding
TCONS_00000272	novel_lncRNA	lincRNA	u	XLOC_000250	noncoding	noncoding	noncoding
TCONS_00000313	TUCP	-	o	ENSOARG00020001352	noncoding	noncoding	coding
TCONS_00000313	TUCP	-	o	ENSOARG00020001352	noncoding	noncoding	coding
TCONS_00000314	TUCP	-	o	ENSOARG00020001352	noncoding	noncoding	coding
TCONS_00000314	TUCP	-	o	ENSOARG00020001352	noncoding	noncoding	coding
TCONS_00000320	TUCP	-	o	ENSOARG00020001352	noncoding	coding	coding
TCONS_00000320	TUCP	-	o	ENSOARG00020001352	noncoding	coding	coding
TCONS_00000305	novel_lncRNA	sense_intronic	i	ENSOARG00020001352	noncoding	noncoding	noncoding
TCONS_00000305	novel_lncRNA	sense_intronic	i	ENSOARG00020001352	noncoding	noncoding	noncoding
TCONS_00000324	novel_lncRNA	sense_intronic	i	ENSOARG00020001352	noncoding	noncoding	noncoding
TCONS_00000324	novel_lncRNA	sense_intronic	i	ENSOARG00020001352	noncoding	noncoding	noncoding
TCONS_00000361	novel_lncRNA	lincRNA	u	XLOC_000324	noncoding	noncoding	noncoding
TCONS_00000361	novel_lncRNA	lincRNA	u	XLOC_000324	noncoding	noncoding	noncoding
TCONS_00000421	TUCP	-	x	ENSOARG00020001517	noncoding	coding	noncoding
TCONS_00000421	TUCP	-	x	ENSOARG00020001517	noncoding	coding	noncoding
TCONS_00000467	novel_lncRNA	sense_intronic	i	ENSOARG00020001749	noncoding	noncoding	noncoding
TCONS_00000467	novel_lncRNA	sense_intronic	i	ENSOARG00020001749	noncoding	noncoding	noncoding
TCONS_00000467	novel_lncRNA	sense_intronic	i	ENSOARG00020001749	noncoding	noncoding	noncoding
TCONS_00000466	novel_lncRNA	sense_intronic	i	ENSOARG00020001749	noncoding	noncoding	noncoding
TCONS_00000466	novel_lncRNA	sense_intronic	i	ENSOARG00020001749	noncoding	noncoding	noncoding
TCONS_00000466	novel_lncRNA	sense_intronic	i	ENSOARG00020001749	noncoding	noncoding	noncoding
TCONS_00000465	novel_lncRNA	sense_intronic	i	ENSOARG00020001749	noncoding	noncoding	noncoding
TCONS_00000465	novel_lncRNA	sense_intronic	i	ENSOARG00020001749	noncoding	noncoding	noncoding
TCONS_00000465	novel_lncRNA	sense_intronic	i	ENSOARG00020001749	noncoding	noncoding	noncoding
TCONS_00000470	TUCP	-	x	ENSOARG00020001794	noncoding	coding	noncoding
TCONS_00000470	TUCP	-	x	ENSOARG00020001794	noncoding	coding	noncoding
TCONS_00000471	novel_lncRNA	antisense	x	ENSOARG00020001749	noncoding	noncoding	noncoding
TCONS_00000471	novel_lncRNA	antisense	x	ENSOARG00020001749	noncoding	noncoding	noncoding
TCONS_00000472	novel_lncRNA	antisense	x	ENSOARG00020001749	noncoding	noncoding	noncoding
TCONS_00000472	novel_lncRNA	antisense	x	ENSOARG00020001749	noncoding	noncoding	noncoding
TCONS_00000473	TUCP	-	x	ENSOARG00020001749	noncoding	coding	noncoding
TCONS_00000473	TUCP	-	x	ENSOARG00020001749	noncoding	coding	noncoding
TCONS_00000474	TUCP	-	x	ENSOARG00020001749	noncoding	coding	noncoding
TCONS_00000474	TUCP	-	x	ENSOARG00020001749	noncoding	coding	noncoding
TCONS_00000491	TUCP	-	x	ENSOARG00020001939	noncoding	coding	noncoding
TCONS_00000491	TUCP	-	x	ENSOARG00020001939	noncoding	coding	noncoding
TCONS_00000491	TUCP	-	x	ENSOARG00020001939	noncoding	coding	noncoding
TCONS_00000493	TUCP	-	x	ENSOARG00020001939	noncoding	coding	noncoding
TCONS_00000493	TUCP	-	x	ENSOARG00020001939	noncoding	coding	noncoding
TCONS_00000493	TUCP	-	x	ENSOARG00020001939	noncoding	coding	noncoding
TCONS_00000492	TUCP	-	x	ENSOARG00020001939	noncoding	coding	noncoding
TCONS_00000492	TUCP	-	x	ENSOARG00020001939	noncoding	coding	noncoding
TCONS_00000492	TUCP	-	x	ENSOARG00020001939	noncoding	coding	noncoding
TCONS_00000550	novel_lncRNA	lincRNA	u	XLOC_000501	noncoding	noncoding	noncoding
TCONS_00000550	novel_lncRNA	lincRNA	u	XLOC_000501	noncoding	noncoding	noncoding
TCONS_00000663	novel_lncRNA	lincRNA	u	XLOC_000596	noncoding	noncoding	noncoding
TCONS_00000663	novel_lncRNA	lincRNA	u	XLOC_000596	noncoding	noncoding	noncoding
TCONS_00000694	TUCP	-	x	ENSOARG00020004474	noncoding	coding	noncoding
TCONS_00000694	TUCP	-	x	ENSOARG00020004474	noncoding	coding	noncoding
TCONS_00000729	novel_lncRNA	antisense	x	ENSOARG00020004474	noncoding	noncoding	noncoding
TCONS_00000729	novel_lncRNA	antisense	x	ENSOARG00020004474	noncoding	noncoding	noncoding
TCONS_00000759	novel_lncRNA	sense_intronic	i	ENSOARG00020004474	noncoding	noncoding	noncoding
TCONS_00000759	novel_lncRNA	sense_intronic	i	ENSOARG00020004474	noncoding	noncoding	noncoding
TCONS_00000811	novel_lncRNA	lincRNA	u	XLOC_000742	noncoding	noncoding	noncoding
TCONS_00000811	novel_lncRNA	lincRNA	u	XLOC_000742	noncoding	noncoding	noncoding
TCONS_00000811	novel_lncRNA	lincRNA	u	XLOC_000742	noncoding	noncoding	noncoding
TCONS_00000813	novel_lncRNA	lincRNA	u	XLOC_000742	noncoding	noncoding	noncoding
TCONS_00000813	novel_lncRNA	lincRNA	u	XLOC_000742	noncoding	noncoding	noncoding
TCONS_00000813	novel_lncRNA	lincRNA	u	XLOC_000742	noncoding	noncoding	noncoding
TCONS_00000812	novel_lncRNA	lincRNA	u	XLOC_000742	noncoding	noncoding	noncoding
TCONS_00000812	novel_lncRNA	lincRNA	u	XLOC_000742	noncoding	noncoding	noncoding
TCONS_00000812	novel_lncRNA	lincRNA	u	XLOC_000742	noncoding	noncoding	noncoding
TCONS_00000844	novel_lncRNA	lincRNA	u	XLOC_000771	noncoding	noncoding	noncoding
TCONS_00000844	novel_lncRNA	lincRNA	u	XLOC_000771	noncoding	noncoding	noncoding
TCONS_00000843	novel_lncRNA	lincRNA	u	XLOC_000771	noncoding	noncoding	noncoding
TCONS_00000843	novel_lncRNA	lincRNA	u	XLOC_000771	noncoding	noncoding	noncoding
TCONS_00000884	TUCP	-	o	ENSOARG00020005342	noncoding	noncoding	coding
TCONS_00000884	TUCP	-	o	ENSOARG00020005342	noncoding	noncoding	coding
TCONS_00000885	TUCP	-	o	ENSOARG00020005342	noncoding	noncoding	coding
TCONS_00000885	TUCP	-	o	ENSOARG00020005342	noncoding	noncoding	coding
TCONS_00000900	TUCP	-	i	ENSOARG00020006230	noncoding	coding	noncoding
TCONS_00000900	TUCP	-	i	ENSOARG00020006230	noncoding	coding	noncoding
TCONS_00000919	novel_lncRNA	antisense	x	ENSOARG00020007641	noncoding	noncoding	noncoding
TCONS_00000919	novel_lncRNA	antisense	x	ENSOARG00020007641	noncoding	noncoding	noncoding
TCONS_00000920	novel_lncRNA	antisense	x	ENSOARG00020007641	noncoding	noncoding	noncoding
TCONS_00000920	novel_lncRNA	antisense	x	ENSOARG00020007641	noncoding	noncoding	noncoding
TCONS_00000921	TUCP	-	x	ENSOARG00020007641	noncoding	coding	noncoding
TCONS_00000921	TUCP	-	x	ENSOARG00020007641	noncoding	coding	noncoding
TCONS_00000928	novel_lncRNA	sense_intronic	i	ENSOARG00020010848	noncoding	noncoding	noncoding
TCONS_00000928	novel_lncRNA	sense_intronic	i	ENSOARG00020010848	noncoding	noncoding	noncoding
TCONS_00000929	TUCP	-	x	ENSOARG00020010848	noncoding	coding	noncoding
TCONS_00000929	TUCP	-	x	ENSOARG00020010848	noncoding	coding	noncoding
TCONS_00000959	novel_lncRNA	lincRNA	u	XLOC_000870	noncoding	noncoding	noncoding
TCONS_00000959	novel_lncRNA	lincRNA	u	XLOC_000870	noncoding	noncoding	noncoding
TCONS_00000961	novel_lncRNA	sense_overlapping	o	ENSOARG00020006579	noncoding	noncoding	noncoding
TCONS_00000961	novel_lncRNA	sense_overlapping	o	ENSOARG00020006579	noncoding	noncoding	noncoding
TCONS_00000960	TUCP	-	o	ENSOARG00020006579	noncoding	coding	noncoding
TCONS_00000960	TUCP	-	o	ENSOARG00020006579	noncoding	coding	noncoding
TCONS_00000962	novel_lncRNA	sense_overlapping	o	ENSOARG00020006579	noncoding	noncoding	noncoding
TCONS_00000962	novel_lncRNA	sense_overlapping	o	ENSOARG00020006579	noncoding	noncoding	noncoding
TCONS_00000974	novel_lncRNA	sense_intronic	i	ENSOARG00020006862	noncoding	noncoding	noncoding
TCONS_00000974	novel_lncRNA	sense_intronic	i	ENSOARG00020006862	noncoding	noncoding	noncoding
TCONS_00000988	novel_lncRNA	sense_intronic	i	ENSOARG00020006862	noncoding	noncoding	noncoding
TCONS_00000988	novel_lncRNA	sense_intronic	i	ENSOARG00020006862	noncoding	noncoding	noncoding
TCONS_00001041	novel_lncRNA	lincRNA	u	XLOC_000949	noncoding	noncoding	noncoding
TCONS_00001041	novel_lncRNA	lincRNA	u	XLOC_000949	noncoding	noncoding	noncoding
TCONS_00001102	TUCP	-	j	ENSOARG00020013418	noncoding	coding	noncoding
TCONS_00001102	TUCP	-	j	ENSOARG00020013418	noncoding	coding	noncoding
TCONS_00001102	TUCP	-	j	ENSOARG00020013418	noncoding	coding	noncoding
TCONS_00001106	TUCP	-	j	ENSOARG00020013812	noncoding	noncoding	coding
TCONS_00001106	TUCP	-	j	ENSOARG00020013812	noncoding	noncoding	coding
TCONS_00001106	TUCP	-	j	ENSOARG00020013812	noncoding	noncoding	coding
TCONS_00001109	TUCP	-	x	ENSOARG00020014470	noncoding	coding	noncoding
TCONS_00001109	TUCP	-	x	ENSOARG00020014470	noncoding	coding	noncoding
TCONS_00001194	novel_mRNA	-	j	ENSOARG00020015441	coding	coding	coding
TCONS_00001194	novel_mRNA	-	j	ENSOARG00020015441	coding	coding	coding
TCONS_00001213	TUCP	-	j	ENSOARG00020016248	noncoding	coding	coding
TCONS_00001213	TUCP	-	j	ENSOARG00020016248	noncoding	coding	coding
TCONS_00001213	TUCP	-	j	ENSOARG00020016248	noncoding	coding	coding
TCONS_00001218	TUCP	-	x	ENSOARG00020016310	noncoding	coding	noncoding
TCONS_00001218	TUCP	-	x	ENSOARG00020016310	noncoding	coding	noncoding
TCONS_00001233	novel_lncRNA	antisense	x	ENSOARG00020017300	noncoding	noncoding	noncoding
TCONS_00001233	novel_lncRNA	antisense	x	ENSOARG00020017300	noncoding	noncoding	noncoding
TCONS_00001234	novel_lncRNA	sense_overlapping	o	ENSOARG00020017421	noncoding	noncoding	noncoding
TCONS_00001234	novel_lncRNA	sense_overlapping	o	ENSOARG00020017421	noncoding	noncoding	noncoding
TCONS_00001235	novel_lncRNA	sense_overlapping	o	ENSOARG00020017421	noncoding	noncoding	noncoding
TCONS_00001235	novel_lncRNA	sense_overlapping	o	ENSOARG00020017421	noncoding	noncoding	noncoding
TCONS_00001297	TUCP	-	o	ENSOARG00020025845	noncoding	coding	coding
TCONS_00001297	TUCP	-	o	ENSOARG00020025845	noncoding	coding	coding
TCONS_00001298	novel_lncRNA	sense_overlapping	o	ENSOARG00020018731	noncoding	noncoding	noncoding
TCONS_00001298	novel_lncRNA	sense_overlapping	o	ENSOARG00020018731	noncoding	noncoding	noncoding
TCONS_00001298	novel_lncRNA	sense_overlapping	o	ENSOARG00020018731	noncoding	noncoding	noncoding
TCONS_00001299	TUCP	-	o	ENSOARG00020025845	noncoding	coding	coding
TCONS_00001299	TUCP	-	o	ENSOARG00020025845	noncoding	coding	coding
TCONS_00001315	novel_mRNA	-	j	ENSOARG00020025969	coding	coding	coding
TCONS_00001315	novel_mRNA	-	j	ENSOARG00020025969	coding	coding	coding
TCONS_00001315	novel_mRNA	-	j	ENSOARG00020025969	coding	coding	coding
TCONS_00001315	novel_mRNA	-	j	ENSOARG00020025969	coding	coding	coding
TCONS_00001315	novel_mRNA	-	j	ENSOARG00020025969	coding	coding	coding
TCONS_00001315	novel_mRNA	-	j	ENSOARG00020025969	coding	coding	coding
TCONS_00001315	novel_mRNA	-	j	ENSOARG00020025969	coding	coding	coding
TCONS_00001315	novel_mRNA	-	j	ENSOARG00020025969	coding	coding	coding
TCONS_00001315	novel_mRNA	-	j	ENSOARG00020025969	coding	coding	coding
TCONS_00001315	novel_mRNA	-	j	ENSOARG00020025969	coding	coding	coding
TCONS_00001317	TUCP	-	j	ENSOARG00020025999	noncoding	coding	coding
TCONS_00001317	TUCP	-	j	ENSOARG00020025999	noncoding	coding	coding
TCONS_00001317	TUCP	-	j	ENSOARG00020025999	noncoding	coding	coding
TCONS_00001317	TUCP	-	j	ENSOARG00020025999	noncoding	coding	coding
TCONS_00001317	TUCP	-	j	ENSOARG00020025999	noncoding	coding	coding
TCONS_00001356	TUCP	-	x	ENSOARG00020000067	noncoding	coding	noncoding
TCONS_00001356	TUCP	-	x	ENSOARG00020000067	noncoding	coding	noncoding
TCONS_00001356	TUCP	-	x	ENSOARG00020000067	noncoding	coding	noncoding
TCONS_00001356	TUCP	-	x	ENSOARG00020000067	noncoding	coding	noncoding
TCONS_00001356	TUCP	-	x	ENSOARG00020000067	noncoding	coding	noncoding
TCONS_00001435	novel_lncRNA	sense_overlapping	o	ENSOARG00020000184	noncoding	noncoding	noncoding
TCONS_00001435	novel_lncRNA	sense_overlapping	o	ENSOARG00020000184	noncoding	noncoding	noncoding
TCONS_00001438	TUCP	-	j	ENSOARG00020000296	noncoding	coding	coding
TCONS_00001438	TUCP	-	j	ENSOARG00020000296	noncoding	coding	coding
TCONS_00001537	novel_lncRNA	sense_intronic	i	ENSOARG00020001758	noncoding	noncoding	noncoding
TCONS_00001537	novel_lncRNA	sense_intronic	i	ENSOARG00020001758	noncoding	noncoding	noncoding
TCONS_00001624	TUCP	-	j	ENSOARG00020002902	noncoding	coding	coding
TCONS_00001624	TUCP	-	j	ENSOARG00020002902	noncoding	coding	coding
TCONS_00001636	novel_lncRNA	sense_overlapping	o	ENSOARG00020002902	noncoding	noncoding	noncoding
TCONS_00001636	novel_lncRNA	sense_overlapping	o	ENSOARG00020002902	noncoding	noncoding	noncoding
TCONS_00001628	TUCP	-	j	ENSOARG00020003053	noncoding	coding	coding
TCONS_00001628	TUCP	-	j	ENSOARG00020003053	noncoding	coding	coding
TCONS_00001628	TUCP	-	j	ENSOARG00020003053	noncoding	coding	coding
TCONS_00001628	TUCP	-	j	ENSOARG00020003053	noncoding	coding	coding
TCONS_00001628	TUCP	-	j	ENSOARG00020003053	noncoding	coding	coding
TCONS_00001628	TUCP	-	j	ENSOARG00020003053	noncoding	coding	coding
TCONS_00001650	novel_lncRNA	antisense	x	ENSOARG00020000085	noncoding	noncoding	noncoding
TCONS_00001650	novel_lncRNA	antisense	x	ENSOARG00020000085	noncoding	noncoding	noncoding
TCONS_00001662	novel_mRNA	-	j	ENSOARG00020000575	coding	coding	coding
TCONS_00001662	novel_mRNA	-	j	ENSOARG00020000575	coding	coding	coding
TCONS_00001662	novel_mRNA	-	j	ENSOARG00020000575	coding	coding	coding
TCONS_00001662	novel_mRNA	-	j	ENSOARG00020000575	coding	coding	coding
TCONS_00001660	TUCP	-	o	ENSOARG00020000575	coding	noncoding	noncoding
TCONS_00001660	TUCP	-	o	ENSOARG00020000575	coding	noncoding	noncoding
TCONS_00001723	novel_lncRNA	antisense	x	ENSOARG00020001546	noncoding	noncoding	noncoding
TCONS_00001723	novel_lncRNA	antisense	x	ENSOARG00020001546	noncoding	noncoding	noncoding
TCONS_00001727	novel_lncRNA	lincRNA	u	XLOC_001551	noncoding	noncoding	noncoding
TCONS_00001727	novel_lncRNA	lincRNA	u	XLOC_001551	noncoding	noncoding	noncoding
TCONS_00001724	TUCP	-	x	ENSOARG00020001738	noncoding	coding	noncoding
TCONS_00001724	TUCP	-	x	ENSOARG00020001738	noncoding	coding	noncoding
TCONS_00001725	novel_lncRNA	antisense	x	ENSOARG00020001738	noncoding	noncoding	noncoding
TCONS_00001725	novel_lncRNA	antisense	x	ENSOARG00020001738	noncoding	noncoding	noncoding
TCONS_00001726	novel_lncRNA	antisense	x	ENSOARG00020001738	noncoding	noncoding	noncoding
TCONS_00001726	novel_lncRNA	antisense	x	ENSOARG00020001738	noncoding	noncoding	noncoding
TCONS_00001776	novel_lncRNA	antisense	x	ENSOARG00020002393	noncoding	noncoding	noncoding
TCONS_00001776	novel_lncRNA	antisense	x	ENSOARG00020002393	noncoding	noncoding	noncoding
TCONS_00001819	TUCP	-	x	ENSOARG00020002472	noncoding	noncoding	coding
TCONS_00001819	TUCP	-	x	ENSOARG00020002472	noncoding	noncoding	coding
TCONS_00001845	TUCP	-	o	ENSOARG00020002510	noncoding	coding	noncoding
TCONS_00001845	TUCP	-	o	ENSOARG00020002510	noncoding	coding	noncoding
TCONS_00001846	TUCP	-	o	ENSOARG00020002510	noncoding	coding	noncoding
TCONS_00001846	TUCP	-	o	ENSOARG00020002510	noncoding	coding	noncoding
TCONS_00001847	TUCP	-	o	ENSOARG00020002510	noncoding	coding	noncoding
TCONS_00001847	TUCP	-	o	ENSOARG00020002510	noncoding	coding	noncoding
TCONS_00001851	novel_lncRNA	antisense	x	ENSOARG00020002623	noncoding	noncoding	noncoding
TCONS_00001851	novel_lncRNA	antisense	x	ENSOARG00020002623	noncoding	noncoding	noncoding
TCONS_00001854	novel_lncRNA	lincRNA	u	XLOC_001673	noncoding	noncoding	noncoding
TCONS_00001854	novel_lncRNA	lincRNA	u	XLOC_001673	noncoding	noncoding	noncoding
TCONS_00001856	novel_lncRNA	lincRNA	u	XLOC_001673	noncoding	noncoding	noncoding
TCONS_00001856	novel_lncRNA	lincRNA	u	XLOC_001673	noncoding	noncoding	noncoding
TCONS_00001856	novel_lncRNA	lincRNA	u	XLOC_001673	noncoding	noncoding	noncoding
TCONS_00001855	novel_lncRNA	lincRNA	u	XLOC_001673	noncoding	noncoding	noncoding
TCONS_00001855	novel_lncRNA	lincRNA	u	XLOC_001673	noncoding	noncoding	noncoding
TCONS_00001875	TUCP	-	x	ENSOARG00020003462	noncoding	coding	noncoding
TCONS_00001875	TUCP	-	x	ENSOARG00020003462	noncoding	coding	noncoding
TCONS_00001905	TUCP	-	x	ENSOARG00020006154	noncoding	coding	noncoding
TCONS_00001905	TUCP	-	x	ENSOARG00020006154	noncoding	coding	noncoding
TCONS_00001923	TUCP	-	x	ENSOARG00020008476	noncoding	noncoding	coding
TCONS_00001923	TUCP	-	x	ENSOARG00020008476	noncoding	noncoding	coding
TCONS_00001927	novel_lncRNA	sense_overlapping	o	ENSOARG00020008657	noncoding	noncoding	noncoding
TCONS_00001927	novel_lncRNA	sense_overlapping	o	ENSOARG00020008657	noncoding	noncoding	noncoding
TCONS_00001931	TUCP	-	x	ENSOARG00020005133	noncoding	coding	noncoding
TCONS_00001931	TUCP	-	x	ENSOARG00020005133	noncoding	coding	noncoding
TCONS_00001932	TUCP	-	x	ENSOARG00020005133	coding	coding	noncoding
TCONS_00001932	TUCP	-	x	ENSOARG00020005133	coding	coding	noncoding
TCONS_00001933	novel_lncRNA	antisense	x	ENSOARG00020005133	noncoding	noncoding	noncoding
TCONS_00001933	novel_lncRNA	antisense	x	ENSOARG00020005133	noncoding	noncoding	noncoding
TCONS_00001934	novel_lncRNA	antisense	x	ENSOARG00020005133	noncoding	noncoding	noncoding
TCONS_00001934	novel_lncRNA	antisense	x	ENSOARG00020005133	noncoding	noncoding	noncoding
TCONS_00001935	TUCP	-	x	ENSOARG00020005133	noncoding	coding	noncoding
TCONS_00001935	TUCP	-	x	ENSOARG00020005133	noncoding	coding	noncoding
TCONS_00001937	novel_lncRNA	sense_overlapping	o	ENSOARG00020005241	noncoding	noncoding	noncoding
TCONS_00001937	novel_lncRNA	sense_overlapping	o	ENSOARG00020005241	noncoding	noncoding	noncoding
TCONS_00001936	novel_lncRNA	sense_overlapping	o	ENSOARG00020005241	noncoding	noncoding	noncoding
TCONS_00001936	novel_lncRNA	sense_overlapping	o	ENSOARG00020005241	noncoding	noncoding	noncoding
TCONS_00001938	novel_lncRNA	sense_overlapping	o	ENSOARG00020005241	noncoding	noncoding	noncoding
TCONS_00001938	novel_lncRNA	sense_overlapping	o	ENSOARG00020005241	noncoding	noncoding	noncoding
TCONS_00002098	TUCP	-	j	ENSOARG00020018923	noncoding	coding	coding
TCONS_00002098	TUCP	-	j	ENSOARG00020018923	noncoding	coding	coding
TCONS_00002129	novel_lncRNA	lincRNA	u	XLOC_001918	noncoding	noncoding	noncoding
TCONS_00002129	novel_lncRNA	lincRNA	u	XLOC_001918	noncoding	noncoding	noncoding
TCONS_00002144	novel_lncRNA	lincRNA	u	XLOC_001933	noncoding	noncoding	noncoding
TCONS_00002144	novel_lncRNA	lincRNA	u	XLOC_001933	noncoding	noncoding	noncoding
TCONS_00002156	novel_lncRNA	lincRNA	u	XLOC_001944	noncoding	noncoding	noncoding
TCONS_00002156	novel_lncRNA	lincRNA	u	XLOC_001944	noncoding	noncoding	noncoding
TCONS_00002213	TUCP	-	i	ENSOARG00020023337	noncoding	coding	coding
TCONS_00002213	TUCP	-	i	ENSOARG00020023337	noncoding	coding	coding
TCONS_00002217	TUCP	-	x	ENSOARG00020023337	noncoding	coding	noncoding
TCONS_00002217	TUCP	-	x	ENSOARG00020023337	noncoding	coding	noncoding
TCONS_00002218	novel_lncRNA	lincRNA	u	XLOC_002005	noncoding	noncoding	noncoding
TCONS_00002218	novel_lncRNA	lincRNA	u	XLOC_002005	noncoding	noncoding	noncoding
TCONS_00002308	novel_lncRNA	sense_overlapping	o	ENSOARG00020025892	noncoding	noncoding	noncoding
TCONS_00002308	novel_lncRNA	sense_overlapping	o	ENSOARG00020025892	noncoding	noncoding	noncoding
TCONS_00002342	novel_lncRNA	sense_intronic	i	ENSOARG00020025972	noncoding	noncoding	noncoding
TCONS_00002342	novel_lncRNA	sense_intronic	i	ENSOARG00020025972	noncoding	noncoding	noncoding
TCONS_00002357	novel_lncRNA	lincRNA	u	XLOC_002138	noncoding	noncoding	noncoding
TCONS_00002357	novel_lncRNA	lincRNA	u	XLOC_002138	noncoding	noncoding	noncoding
TCONS_00002368	novel_mRNA	-	j	ENSOARG00020008644	coding	coding	coding
TCONS_00002368	novel_mRNA	-	j	ENSOARG00020008644	coding	coding	coding
TCONS_00002368	novel_mRNA	-	j	ENSOARG00020008644	coding	coding	coding
TCONS_00002368	novel_mRNA	-	j	ENSOARG00020008644	coding	coding	coding
TCONS_00002368	novel_mRNA	-	j	ENSOARG00020008644	coding	coding	coding
TCONS_00002368	novel_mRNA	-	j	ENSOARG00020008644	coding	coding	coding
TCONS_00002368	novel_mRNA	-	j	ENSOARG00020008644	coding	coding	coding
TCONS_00002427	TUCP	-	o	ENSOARG00020014137	noncoding	coding	noncoding
TCONS_00002427	TUCP	-	o	ENSOARG00020014137	noncoding	coding	noncoding
TCONS_00002428	novel_lncRNA	lincRNA	u	XLOC_002204	noncoding	noncoding	noncoding
TCONS_00002428	novel_lncRNA	lincRNA	u	XLOC_002204	noncoding	noncoding	noncoding
TCONS_00002429	TUCP	-	o	ENSOARG00020014137	coding	coding	noncoding
TCONS_00002429	TUCP	-	o	ENSOARG00020014137	coding	coding	noncoding
TCONS_00002440	novel_lncRNA	sense_overlapping	o	ENSOARG00020014153	noncoding	noncoding	noncoding
TCONS_00002440	novel_lncRNA	sense_overlapping	o	ENSOARG00020014153	noncoding	noncoding	noncoding
TCONS_00002441	novel_lncRNA	sense_overlapping	o	ENSOARG00020014153	noncoding	noncoding	noncoding
TCONS_00002441	novel_lncRNA	sense_overlapping	o	ENSOARG00020014153	noncoding	noncoding	noncoding
TCONS_00002454	novel_lncRNA	lincRNA	u	XLOC_002229	noncoding	noncoding	noncoding
TCONS_00002454	novel_lncRNA	lincRNA	u	XLOC_002229	noncoding	noncoding	noncoding
TCONS_00002459	novel_lncRNA	lincRNA	u	XLOC_002234	noncoding	noncoding	noncoding
TCONS_00002459	novel_lncRNA	lincRNA	u	XLOC_002234	noncoding	noncoding	noncoding
TCONS_00002490	TUCP	-	j	ENSOARG00020019565	noncoding	coding	coding
TCONS_00002490	TUCP	-	j	ENSOARG00020019565	noncoding	coding	coding
TCONS_00002490	TUCP	-	j	ENSOARG00020019565	noncoding	coding	coding
TCONS_00002500	novel_lncRNA	sense_intronic	i	ENSOARG00020019870	noncoding	noncoding	noncoding
TCONS_00002500	novel_lncRNA	sense_intronic	i	ENSOARG00020019870	noncoding	noncoding	noncoding
TCONS_00002531	novel_lncRNA	lincRNA	u	XLOC_002304	noncoding	noncoding	noncoding
TCONS_00002531	novel_lncRNA	lincRNA	u	XLOC_002304	noncoding	noncoding	noncoding
TCONS_00002584	novel_mRNA	-	j	ENSOARG00020001971	coding	coding	coding
TCONS_00002584	novel_mRNA	-	j	ENSOARG00020001971	coding	coding	coding
TCONS_00002584	novel_mRNA	-	j	ENSOARG00020001971	coding	coding	coding
TCONS_00002598	novel_mRNA	-	j	ENSOARG00020003537	coding	coding	coding
TCONS_00002598	novel_mRNA	-	j	ENSOARG00020003537	coding	coding	coding
TCONS_00002598	novel_mRNA	-	j	ENSOARG00020003537	coding	coding	coding
TCONS_00002598	novel_mRNA	-	j	ENSOARG00020003537	coding	coding	coding
TCONS_00002598	novel_mRNA	-	j	ENSOARG00020003537	coding	coding	coding
TCONS_00002598	novel_mRNA	-	j	ENSOARG00020003537	coding	coding	coding
TCONS_00002598	novel_mRNA	-	j	ENSOARG00020003537	coding	coding	coding
TCONS_00002598	novel_mRNA	-	j	ENSOARG00020003537	coding	coding	coding
TCONS_00002598	novel_mRNA	-	j	ENSOARG00020003537	coding	coding	coding
TCONS_00002598	novel_mRNA	-	j	ENSOARG00020003537	coding	coding	coding
TCONS_00002598	novel_mRNA	-	j	ENSOARG00020003537	coding	coding	coding
TCONS_00002598	novel_mRNA	-	j	ENSOARG00020003537	coding	coding	coding
TCONS_00002598	novel_mRNA	-	j	ENSOARG00020003537	coding	coding	coding
TCONS_00002598	novel_mRNA	-	j	ENSOARG00020003537	coding	coding	coding
TCONS_00002616	novel_lncRNA	lincRNA	u	XLOC_002387	noncoding	noncoding	noncoding
TCONS_00002616	novel_lncRNA	lincRNA	u	XLOC_002387	noncoding	noncoding	noncoding
TCONS_00002627	TUCP	-	o	ENSOARG00020006149	coding	noncoding	noncoding
TCONS_00002627	TUCP	-	o	ENSOARG00020006149	coding	noncoding	noncoding
TCONS_00002671	novel_lncRNA	lincRNA	u	XLOC_002441	noncoding	noncoding	noncoding
TCONS_00002671	novel_lncRNA	lincRNA	u	XLOC_002441	noncoding	noncoding	noncoding
TCONS_00002691	novel_lncRNA	lincRNA	u	XLOC_002461	noncoding	noncoding	noncoding
TCONS_00002691	novel_lncRNA	lincRNA	u	XLOC_002461	noncoding	noncoding	noncoding
TCONS_00002716	TUCP	-	j	ENSOARG00020010785	noncoding	noncoding	coding
TCONS_00002716	TUCP	-	j	ENSOARG00020010785	noncoding	noncoding	coding
TCONS_00002716	TUCP	-	j	ENSOARG00020010785	noncoding	noncoding	coding
TCONS_00002716	TUCP	-	j	ENSOARG00020010785	noncoding	noncoding	coding
TCONS_00002758	novel_lncRNA	antisense	x	ENSOARG00020001067	noncoding	noncoding	noncoding
TCONS_00002758	novel_lncRNA	antisense	x	ENSOARG00020001067	noncoding	noncoding	noncoding
TCONS_00002759	novel_lncRNA	antisense	x	ENSOARG00020001067	noncoding	noncoding	noncoding
TCONS_00002759	novel_lncRNA	antisense	x	ENSOARG00020001067	noncoding	noncoding	noncoding
TCONS_00002786	novel_lncRNA	others	j	ENSOARG00020001140	noncoding	noncoding	noncoding
TCONS_00002786	novel_lncRNA	others	j	ENSOARG00020001140	noncoding	noncoding	noncoding
TCONS_00002810	novel_lncRNA	lincRNA	u	XLOC_002578	noncoding	noncoding	noncoding
TCONS_00002810	novel_lncRNA	lincRNA	u	XLOC_002578	noncoding	noncoding	noncoding
TCONS_00002848	novel_lncRNA	others	j	ENSOARG00020002437	noncoding	noncoding	noncoding
TCONS_00002848	novel_lncRNA	others	j	ENSOARG00020002437	noncoding	noncoding	noncoding
TCONS_00002858	novel_lncRNA	lincRNA	u	XLOC_002624	noncoding	noncoding	noncoding
TCONS_00002858	novel_lncRNA	lincRNA	u	XLOC_002624	noncoding	noncoding	noncoding
TCONS_00002929	novel_lncRNA	lincRNA	u	XLOC_002695	noncoding	noncoding	noncoding
TCONS_00002929	novel_lncRNA	lincRNA	u	XLOC_002695	noncoding	noncoding	noncoding
TCONS_00002929	novel_lncRNA	lincRNA	u	XLOC_002695	noncoding	noncoding	noncoding
TCONS_00002930	TUCP	-	j	ENSOARG00020004956	noncoding	coding	noncoding
TCONS_00002930	TUCP	-	j	ENSOARG00020004956	noncoding	coding	noncoding
TCONS_00002930	TUCP	-	j	ENSOARG00020004956	noncoding	coding	noncoding
TCONS_00002936	novel_lncRNA	sense_overlapping	o	ENSOARG00020005314	noncoding	noncoding	noncoding
TCONS_00002936	novel_lncRNA	sense_overlapping	o	ENSOARG00020005314	noncoding	noncoding	noncoding
TCONS_00002936	novel_lncRNA	sense_overlapping	o	ENSOARG00020005314	noncoding	noncoding	noncoding
TCONS_00002938	TUCP	-	j	ENSOARG00020005645	noncoding	coding	coding
TCONS_00002938	TUCP	-	j	ENSOARG00020005645	noncoding	coding	coding
TCONS_00002967	novel_lncRNA	sense_overlapping	o	ENSOARG00020007664	noncoding	noncoding	noncoding
TCONS_00002967	novel_lncRNA	sense_overlapping	o	ENSOARG00020007664	noncoding	noncoding	noncoding
TCONS_00002967	novel_lncRNA	sense_overlapping	o	ENSOARG00020007664	noncoding	noncoding	noncoding
TCONS_00002969	novel_lncRNA	sense_overlapping	o	ENSOARG00020007931	noncoding	noncoding	noncoding
TCONS_00002969	novel_lncRNA	sense_overlapping	o	ENSOARG00020007931	noncoding	noncoding	noncoding
TCONS_00003012	novel_lncRNA	lincRNA	u	XLOC_002765	noncoding	noncoding	noncoding
TCONS_00003012	novel_lncRNA	lincRNA	u	XLOC_002765	noncoding	noncoding	noncoding
TCONS_00003073	TUCP	-	j	ENSOARG00020012777	coding	coding	noncoding
TCONS_00003073	TUCP	-	j	ENSOARG00020012777	coding	coding	noncoding
TCONS_00003110	novel_lncRNA	lincRNA	u	XLOC_002851	noncoding	noncoding	noncoding
TCONS_00003110	novel_lncRNA	lincRNA	u	XLOC_002851	noncoding	noncoding	noncoding
TCONS_00003110	novel_lncRNA	lincRNA	u	XLOC_002851	noncoding	noncoding	noncoding
TCONS_00003111	novel_lncRNA	lincRNA	u	XLOC_002851	noncoding	noncoding	noncoding
TCONS_00003111	novel_lncRNA	lincRNA	u	XLOC_002851	noncoding	noncoding	noncoding
TCONS_00003125	novel_mRNA	-	j	ENSOARG00020015385	coding	coding	coding
TCONS_00003125	novel_mRNA	-	j	ENSOARG00020015385	coding	coding	coding
TCONS_00003125	novel_mRNA	-	j	ENSOARG00020015385	coding	coding	coding
TCONS_00003125	novel_mRNA	-	j	ENSOARG00020015385	coding	coding	coding
TCONS_00003125	novel_mRNA	-	j	ENSOARG00020015385	coding	coding	coding
TCONS_00003125	novel_mRNA	-	j	ENSOARG00020015385	coding	coding	coding
TCONS_00003125	novel_mRNA	-	j	ENSOARG00020015385	coding	coding	coding
TCONS_00003125	novel_mRNA	-	j	ENSOARG00020015385	coding	coding	coding
TCONS_00003128	TUCP	-	x	ENSOARG00020016188	noncoding	coding	noncoding
TCONS_00003128	TUCP	-	x	ENSOARG00020016188	noncoding	coding	noncoding
TCONS_00003153	TUCP	-	o	ENSOARG00020021275	noncoding	coding	coding
TCONS_00003153	TUCP	-	o	ENSOARG00020021275	noncoding	coding	coding
TCONS_00003208	TUCP	-	j	ENSOARG00020000215	noncoding	coding	coding
TCONS_00003208	TUCP	-	j	ENSOARG00020000215	noncoding	coding	coding
TCONS_00003219	novel_lncRNA	sense_overlapping	o	ENSOARG00020000332	noncoding	noncoding	noncoding
TCONS_00003219	novel_lncRNA	sense_overlapping	o	ENSOARG00020000332	noncoding	noncoding	noncoding
TCONS_00003318	TUCP	-	x	ENSOARG00020001539	noncoding	coding	noncoding
TCONS_00003318	TUCP	-	x	ENSOARG00020001539	noncoding	coding	noncoding
TCONS_00003319	TUCP	-	x	ENSOARG00020001541	noncoding	coding	noncoding
TCONS_00003319	TUCP	-	x	ENSOARG00020001541	noncoding	coding	noncoding
TCONS_00003319	TUCP	-	x	ENSOARG00020001541	noncoding	coding	noncoding
TCONS_00003320	TUCP	-	x	ENSOARG00020001541	noncoding	coding	noncoding
TCONS_00003320	TUCP	-	x	ENSOARG00020001541	noncoding	coding	noncoding
TCONS_00003341	novel_lncRNA	sense_overlapping	o	ENSOARG00020002501	noncoding	noncoding	noncoding
TCONS_00003341	novel_lncRNA	sense_overlapping	o	ENSOARG00020002501	noncoding	noncoding	noncoding
TCONS_00003342	novel_lncRNA	sense_overlapping	o	ENSOARG00020002507	noncoding	noncoding	noncoding
TCONS_00003342	novel_lncRNA	sense_overlapping	o	ENSOARG00020002507	noncoding	noncoding	noncoding
TCONS_00003343	novel_lncRNA	sense_overlapping	o	ENSOARG00020002507	noncoding	noncoding	noncoding
TCONS_00003343	novel_lncRNA	sense_overlapping	o	ENSOARG00020002507	noncoding	noncoding	noncoding
TCONS_00003343	novel_lncRNA	sense_overlapping	o	ENSOARG00020002507	noncoding	noncoding	noncoding
TCONS_00003345	novel_lncRNA	sense_overlapping	o	ENSOARG00020002507	noncoding	noncoding	noncoding
TCONS_00003345	novel_lncRNA	sense_overlapping	o	ENSOARG00020002507	noncoding	noncoding	noncoding
TCONS_00003345	novel_lncRNA	sense_overlapping	o	ENSOARG00020002507	noncoding	noncoding	noncoding
TCONS_00003344	novel_lncRNA	sense_overlapping	o	ENSOARG00020002507	noncoding	noncoding	noncoding
TCONS_00003344	novel_lncRNA	sense_overlapping	o	ENSOARG00020002507	noncoding	noncoding	noncoding
TCONS_00003344	novel_lncRNA	sense_overlapping	o	ENSOARG00020002507	noncoding	noncoding	noncoding
TCONS_00003348	novel_lncRNA	sense_overlapping	o	ENSOARG00020002507	noncoding	noncoding	noncoding
TCONS_00003348	novel_lncRNA	sense_overlapping	o	ENSOARG00020002507	noncoding	noncoding	noncoding
TCONS_00003348	novel_lncRNA	sense_overlapping	o	ENSOARG00020002507	noncoding	noncoding	noncoding
TCONS_00003347	novel_lncRNA	sense_overlapping	o	ENSOARG00020002507	noncoding	noncoding	noncoding
TCONS_00003347	novel_lncRNA	sense_overlapping	o	ENSOARG00020002507	noncoding	noncoding	noncoding
TCONS_00003347	novel_lncRNA	sense_overlapping	o	ENSOARG00020002507	noncoding	noncoding	noncoding
TCONS_00003346	novel_lncRNA	sense_overlapping	o	ENSOARG00020002507	noncoding	noncoding	noncoding
TCONS_00003346	novel_lncRNA	sense_overlapping	o	ENSOARG00020002507	noncoding	noncoding	noncoding
TCONS_00003346	novel_lncRNA	sense_overlapping	o	ENSOARG00020002507	noncoding	noncoding	noncoding
TCONS_00003350	novel_lncRNA	sense_overlapping	o	ENSOARG00020002507	noncoding	noncoding	noncoding
TCONS_00003350	novel_lncRNA	sense_overlapping	o	ENSOARG00020002507	noncoding	noncoding	noncoding
TCONS_00003349	novel_lncRNA	sense_overlapping	o	ENSOARG00020002507	noncoding	noncoding	noncoding
TCONS_00003349	novel_lncRNA	sense_overlapping	o	ENSOARG00020002507	noncoding	noncoding	noncoding
TCONS_00003352	novel_lncRNA	sense_overlapping	o	ENSOARG00020002507	noncoding	noncoding	noncoding
TCONS_00003352	novel_lncRNA	sense_overlapping	o	ENSOARG00020002507	noncoding	noncoding	noncoding
TCONS_00003352	novel_lncRNA	sense_overlapping	o	ENSOARG00020002507	noncoding	noncoding	noncoding
TCONS_00003351	novel_lncRNA	sense_overlapping	o	ENSOARG00020002507	noncoding	noncoding	noncoding
TCONS_00003351	novel_lncRNA	sense_overlapping	o	ENSOARG00020002507	noncoding	noncoding	noncoding
TCONS_00003354	novel_lncRNA	sense_overlapping	o	ENSOARG00020002507	noncoding	noncoding	noncoding
TCONS_00003354	novel_lncRNA	sense_overlapping	o	ENSOARG00020002507	noncoding	noncoding	noncoding
TCONS_00003353	novel_lncRNA	sense_overlapping	o	ENSOARG00020002507	noncoding	noncoding	noncoding
TCONS_00003353	novel_lncRNA	sense_overlapping	o	ENSOARG00020002507	noncoding	noncoding	noncoding
TCONS_00003353	novel_lncRNA	sense_overlapping	o	ENSOARG00020002507	noncoding	noncoding	noncoding
TCONS_00003355	novel_lncRNA	sense_overlapping	o	ENSOARG00020002526	noncoding	noncoding	noncoding
TCONS_00003355	novel_lncRNA	sense_overlapping	o	ENSOARG00020002526	noncoding	noncoding	noncoding
TCONS_00003356	novel_lncRNA	sense_overlapping	o	ENSOARG00020002526	noncoding	noncoding	noncoding
TCONS_00003356	novel_lncRNA	sense_overlapping	o	ENSOARG00020002526	noncoding	noncoding	noncoding
TCONS_00003356	novel_lncRNA	sense_overlapping	o	ENSOARG00020002526	noncoding	noncoding	noncoding
TCONS_00003358	novel_lncRNA	sense_overlapping	o	ENSOARG00020002526	noncoding	noncoding	noncoding
TCONS_00003358	novel_lncRNA	sense_overlapping	o	ENSOARG00020002526	noncoding	noncoding	noncoding
TCONS_00003358	novel_lncRNA	sense_overlapping	o	ENSOARG00020002526	noncoding	noncoding	noncoding
TCONS_00003357	novel_lncRNA	sense_overlapping	o	ENSOARG00020002526	noncoding	noncoding	noncoding
TCONS_00003357	novel_lncRNA	sense_overlapping	o	ENSOARG00020002526	noncoding	noncoding	noncoding
TCONS_00003357	novel_lncRNA	sense_overlapping	o	ENSOARG00020002526	noncoding	noncoding	noncoding
TCONS_00003359	novel_lncRNA	sense_overlapping	o	ENSOARG00020002526	noncoding	noncoding	noncoding
TCONS_00003359	novel_lncRNA	sense_overlapping	o	ENSOARG00020002526	noncoding	noncoding	noncoding
TCONS_00003359	novel_lncRNA	sense_overlapping	o	ENSOARG00020002526	noncoding	noncoding	noncoding
TCONS_00003360	novel_lncRNA	sense_overlapping	o	ENSOARG00020002526	noncoding	noncoding	noncoding
TCONS_00003360	novel_lncRNA	sense_overlapping	o	ENSOARG00020002526	noncoding	noncoding	noncoding
TCONS_00003360	novel_lncRNA	sense_overlapping	o	ENSOARG00020002526	noncoding	noncoding	noncoding
TCONS_00003361	novel_lncRNA	sense_overlapping	o	ENSOARG00020002542	noncoding	noncoding	noncoding
TCONS_00003361	novel_lncRNA	sense_overlapping	o	ENSOARG00020002542	noncoding	noncoding	noncoding
TCONS_00003390	novel_mRNA	-	j	ENSOARG00020003006	coding	coding	coding
TCONS_00003390	novel_mRNA	-	j	ENSOARG00020003006	coding	coding	coding
TCONS_00003390	novel_mRNA	-	j	ENSOARG00020003006	coding	coding	coding
TCONS_00003390	novel_mRNA	-	j	ENSOARG00020003006	coding	coding	coding
TCONS_00003390	novel_mRNA	-	j	ENSOARG00020003006	coding	coding	coding
TCONS_00003406	novel_lncRNA	antisense	x	ENSOARG00020004063	noncoding	noncoding	noncoding
TCONS_00003406	novel_lncRNA	antisense	x	ENSOARG00020004063	noncoding	noncoding	noncoding
TCONS_00003412	novel_lncRNA	sense_overlapping	o	ENSOARG00020004120	noncoding	noncoding	noncoding
TCONS_00003412	novel_lncRNA	sense_overlapping	o	ENSOARG00020004120	noncoding	noncoding	noncoding
TCONS_00003419	novel_lncRNA	lincRNA	u	XLOC_003117	noncoding	noncoding	noncoding
TCONS_00003419	novel_lncRNA	lincRNA	u	XLOC_003117	noncoding	noncoding	noncoding
TCONS_00003420	novel_lncRNA	lincRNA	u	XLOC_003118	noncoding	noncoding	noncoding
TCONS_00003420	novel_lncRNA	lincRNA	u	XLOC_003118	noncoding	noncoding	noncoding
TCONS_00003428	novel_lncRNA	sense_overlapping	o	ENSOARG00020004154	noncoding	noncoding	noncoding
TCONS_00003428	novel_lncRNA	sense_overlapping	o	ENSOARG00020004154	noncoding	noncoding	noncoding
TCONS_00003436	novel_lncRNA	lincRNA	u	XLOC_003126	noncoding	noncoding	noncoding
TCONS_00003436	novel_lncRNA	lincRNA	u	XLOC_003126	noncoding	noncoding	noncoding
TCONS_00003436	novel_lncRNA	lincRNA	u	XLOC_003126	noncoding	noncoding	noncoding
TCONS_00003440	novel_lncRNA	lincRNA	u	XLOC_003126	noncoding	noncoding	noncoding
TCONS_00003440	novel_lncRNA	lincRNA	u	XLOC_003126	noncoding	noncoding	noncoding
TCONS_00003429	novel_lncRNA	lincRNA	u	XLOC_003127	noncoding	noncoding	noncoding
TCONS_00003429	novel_lncRNA	lincRNA	u	XLOC_003127	noncoding	noncoding	noncoding
TCONS_00003431	novel_lncRNA	sense_overlapping	o	ENSOARG00020006466	noncoding	noncoding	noncoding
TCONS_00003431	novel_lncRNA	sense_overlapping	o	ENSOARG00020006466	noncoding	noncoding	noncoding
TCONS_00003431	novel_lncRNA	sense_overlapping	o	ENSOARG00020006466	noncoding	noncoding	noncoding
TCONS_00003430	novel_lncRNA	sense_overlapping	o	ENSOARG00020006466	noncoding	noncoding	noncoding
TCONS_00003430	novel_lncRNA	sense_overlapping	o	ENSOARG00020006466	noncoding	noncoding	noncoding
TCONS_00003430	novel_lncRNA	sense_overlapping	o	ENSOARG00020006466	noncoding	noncoding	noncoding
TCONS_00003430	novel_lncRNA	sense_overlapping	o	ENSOARG00020006466	noncoding	noncoding	noncoding
TCONS_00003433	novel_lncRNA	sense_overlapping	o	ENSOARG00020006466	noncoding	noncoding	noncoding
TCONS_00003433	novel_lncRNA	sense_overlapping	o	ENSOARG00020006466	noncoding	noncoding	noncoding
TCONS_00003433	novel_lncRNA	sense_overlapping	o	ENSOARG00020006466	noncoding	noncoding	noncoding
TCONS_00003432	novel_lncRNA	sense_overlapping	o	ENSOARG00020006466	noncoding	noncoding	noncoding
TCONS_00003432	novel_lncRNA	sense_overlapping	o	ENSOARG00020006466	noncoding	noncoding	noncoding
TCONS_00003432	novel_lncRNA	sense_overlapping	o	ENSOARG00020006466	noncoding	noncoding	noncoding
TCONS_00003434	novel_lncRNA	lincRNA	u	XLOC_003128	noncoding	noncoding	noncoding
TCONS_00003434	novel_lncRNA	lincRNA	u	XLOC_003128	noncoding	noncoding	noncoding
TCONS_00003434	novel_lncRNA	lincRNA	u	XLOC_003128	noncoding	noncoding	noncoding
TCONS_00003435	novel_lncRNA	lincRNA	u	XLOC_003128	noncoding	noncoding	noncoding
TCONS_00003435	novel_lncRNA	lincRNA	u	XLOC_003128	noncoding	noncoding	noncoding
TCONS_00003435	novel_lncRNA	lincRNA	u	XLOC_003128	noncoding	noncoding	noncoding
TCONS_00003437	novel_lncRNA	lincRNA	u	XLOC_003129	noncoding	noncoding	noncoding
TCONS_00003437	novel_lncRNA	lincRNA	u	XLOC_003129	noncoding	noncoding	noncoding
TCONS_00003438	novel_lncRNA	lincRNA	u	XLOC_003130	noncoding	noncoding	noncoding
TCONS_00003438	novel_lncRNA	lincRNA	u	XLOC_003130	noncoding	noncoding	noncoding
TCONS_00003439	novel_lncRNA	sense_overlapping	o	ENSOARG00020006466	noncoding	noncoding	noncoding
TCONS_00003439	novel_lncRNA	sense_overlapping	o	ENSOARG00020006466	noncoding	noncoding	noncoding
TCONS_00003476	TUCP	-	j	ENSOARG00020007594	noncoding	coding	noncoding
TCONS_00003476	TUCP	-	j	ENSOARG00020007594	noncoding	coding	noncoding
TCONS_00003476	TUCP	-	j	ENSOARG00020007594	noncoding	coding	noncoding
TCONS_00003487	novel_mRNA	-	j	ENSOARG00020008539	coding	coding	coding
TCONS_00003487	novel_mRNA	-	j	ENSOARG00020008539	coding	coding	coding
TCONS_00003487	novel_mRNA	-	j	ENSOARG00020008539	coding	coding	coding
TCONS_00003487	novel_mRNA	-	j	ENSOARG00020008539	coding	coding	coding
TCONS_00003487	novel_mRNA	-	j	ENSOARG00020008539	coding	coding	coding
TCONS_00003487	novel_mRNA	-	j	ENSOARG00020008539	coding	coding	coding
TCONS_00003487	novel_mRNA	-	j	ENSOARG00020008539	coding	coding	coding
TCONS_00003487	novel_mRNA	-	j	ENSOARG00020008539	coding	coding	coding
TCONS_00003488	TUCP	-	j	ENSOARG00020008539	noncoding	coding	coding
TCONS_00003488	TUCP	-	j	ENSOARG00020008539	noncoding	coding	coding
TCONS_00003488	TUCP	-	j	ENSOARG00020008539	noncoding	coding	coding
TCONS_00003515	novel_mRNA	-	j	ENSOARG00020014215	coding	coding	coding
TCONS_00003515	novel_mRNA	-	j	ENSOARG00020014215	coding	coding	coding
TCONS_00003517	novel_mRNA	-	o	ENSOARG00020014502	coding	coding	coding
TCONS_00003517	novel_mRNA	-	o	ENSOARG00020014502	coding	coding	coding
TCONS_00003533	TUCP	-	j	ENSOARG00020016001	coding	coding	noncoding
TCONS_00003533	TUCP	-	j	ENSOARG00020016001	coding	coding	noncoding
TCONS_00003533	TUCP	-	j	ENSOARG00020016001	coding	coding	noncoding
TCONS_00003533	TUCP	-	j	ENSOARG00020016001	coding	coding	noncoding
TCONS_00003533	TUCP	-	j	ENSOARG00020016001	coding	coding	noncoding
TCONS_00003533	TUCP	-	j	ENSOARG00020016001	coding	coding	noncoding
TCONS_00003567	TUCP	-	x	ENSOARG00020000114	noncoding	coding	noncoding
TCONS_00003567	TUCP	-	x	ENSOARG00020000114	noncoding	coding	noncoding
TCONS_00003568	TUCP	-	x	ENSOARG00020000114	noncoding	coding	noncoding
TCONS_00003568	TUCP	-	x	ENSOARG00020000114	noncoding	coding	noncoding
TCONS_00003572	novel_lncRNA	lincRNA	u	XLOC_003252	noncoding	noncoding	noncoding
TCONS_00003572	novel_lncRNA	lincRNA	u	XLOC_003252	noncoding	noncoding	noncoding
TCONS_00003575	novel_lncRNA	antisense	x	ENSOARG00020000162	noncoding	noncoding	noncoding
TCONS_00003575	novel_lncRNA	antisense	x	ENSOARG00020000162	noncoding	noncoding	noncoding
TCONS_00003579	TUCP	-	o	ENSOARG00020000245	noncoding	noncoding	coding
TCONS_00003579	TUCP	-	o	ENSOARG00020000245	noncoding	noncoding	coding
TCONS_00003580	TUCP	-	o	ENSOARG00020000228	noncoding	noncoding	coding
TCONS_00003580	TUCP	-	o	ENSOARG00020000228	noncoding	noncoding	coding
TCONS_00003581	TUCP	-	o	ENSOARG00020000245	noncoding	noncoding	coding
TCONS_00003581	TUCP	-	o	ENSOARG00020000245	noncoding	noncoding	coding
TCONS_00003582	novel_lncRNA	lincRNA	u	XLOC_003261	noncoding	noncoding	noncoding
TCONS_00003582	novel_lncRNA	lincRNA	u	XLOC_003261	noncoding	noncoding	noncoding
TCONS_00003584	TUCP	-	o	ENSOARG00020000347	noncoding	coding	noncoding
TCONS_00003584	TUCP	-	o	ENSOARG00020000347	noncoding	coding	noncoding
TCONS_00003593	TUCP	-	i	ENSOARG00020000507	noncoding	coding	coding
TCONS_00003593	TUCP	-	i	ENSOARG00020000507	noncoding	coding	coding
TCONS_00003595	TUCP	-	u	XLOC_003273	noncoding	coding	coding
TCONS_00003595	TUCP	-	u	XLOC_003273	noncoding	coding	coding
TCONS_00003596	novel_lncRNA	sense_overlapping	o	ENSOARG00020000549	noncoding	noncoding	noncoding
TCONS_00003596	novel_lncRNA	sense_overlapping	o	ENSOARG00020000549	noncoding	noncoding	noncoding
TCONS_00003596	novel_lncRNA	sense_overlapping	o	ENSOARG00020000549	noncoding	noncoding	noncoding
TCONS_00003603	novel_mRNA	-	j	ENSOARG00020000744	coding	coding	coding
TCONS_00003603	novel_mRNA	-	j	ENSOARG00020000744	coding	coding	coding
TCONS_00003603	novel_mRNA	-	j	ENSOARG00020000744	coding	coding	coding
TCONS_00003604	novel_mRNA	-	j	ENSOARG00020000744	coding	coding	coding
TCONS_00003604	novel_mRNA	-	j	ENSOARG00020000744	coding	coding	coding
TCONS_00003604	novel_mRNA	-	j	ENSOARG00020000744	coding	coding	coding
TCONS_00003630	novel_mRNA	-	j	ENSOARG00020000995	coding	coding	coding
TCONS_00003630	novel_mRNA	-	j	ENSOARG00020000995	coding	coding	coding
TCONS_00003652	TUCP	-	o	ENSOARG00020001679	noncoding	coding	noncoding
TCONS_00003652	TUCP	-	o	ENSOARG00020001679	noncoding	coding	noncoding
TCONS_00003652	TUCP	-	o	ENSOARG00020001679	noncoding	coding	noncoding
TCONS_00003676	novel_lncRNA	antisense	x	ENSOARG00020002136	noncoding	noncoding	noncoding
TCONS_00003676	novel_lncRNA	antisense	x	ENSOARG00020002136	noncoding	noncoding	noncoding
TCONS_00003702	novel_lncRNA	lincRNA	u	XLOC_003367	noncoding	noncoding	noncoding
TCONS_00003702	novel_lncRNA	lincRNA	u	XLOC_003367	noncoding	noncoding	noncoding
TCONS_00003921	novel_mRNA	-	o	ENSOARG00020026159	coding	coding	coding
TCONS_00003921	novel_mRNA	-	o	ENSOARG00020026159	coding	coding	coding
TCONS_00003968	novel_lncRNA	sense_overlapping	o	ENSOARG00020003744	noncoding	noncoding	noncoding
TCONS_00003968	novel_lncRNA	sense_overlapping	o	ENSOARG00020003744	noncoding	noncoding	noncoding
TCONS_00003989	novel_lncRNA	sense_overlapping	o	ENSOARG00020009707	noncoding	noncoding	noncoding
TCONS_00003989	novel_lncRNA	sense_overlapping	o	ENSOARG00020009707	noncoding	noncoding	noncoding
TCONS_00003998	TUCP	-	x	ENSOARG00020011063	noncoding	coding	noncoding
TCONS_00003998	TUCP	-	x	ENSOARG00020011063	noncoding	coding	noncoding
TCONS_00004040	TUCP	-	j	ENSOARG00020015426	noncoding	coding	coding
TCONS_00004040	TUCP	-	j	ENSOARG00020015426	noncoding	coding	coding
TCONS_00004068	novel_lncRNA	lincRNA	u	XLOC_003672	noncoding	noncoding	noncoding
TCONS_00004068	novel_lncRNA	lincRNA	u	XLOC_003672	noncoding	noncoding	noncoding
TCONS_00004069	novel_lncRNA	lincRNA	u	XLOC_003672	noncoding	noncoding	noncoding
TCONS_00004069	novel_lncRNA	lincRNA	u	XLOC_003672	noncoding	noncoding	noncoding
TCONS_00004070	novel_lncRNA	lincRNA	u	XLOC_003672	noncoding	noncoding	noncoding
TCONS_00004070	novel_lncRNA	lincRNA	u	XLOC_003672	noncoding	noncoding	noncoding
TCONS_00004071	novel_lncRNA	lincRNA	u	XLOC_003673	noncoding	noncoding	noncoding
TCONS_00004071	novel_lncRNA	lincRNA	u	XLOC_003673	noncoding	noncoding	noncoding
TCONS_00004072	novel_lncRNA	lincRNA	u	XLOC_003673	noncoding	noncoding	noncoding
TCONS_00004072	novel_lncRNA	lincRNA	u	XLOC_003673	noncoding	noncoding	noncoding
TCONS_00004077	TUCP	-	u	XLOC_003678	noncoding	noncoding	coding
TCONS_00004077	TUCP	-	u	XLOC_003678	noncoding	noncoding	coding
TCONS_00004107	novel_lncRNA	lincRNA	u	XLOC_003707	noncoding	noncoding	noncoding
TCONS_00004107	novel_lncRNA	lincRNA	u	XLOC_003707	noncoding	noncoding	noncoding
TCONS_00004107	novel_lncRNA	lincRNA	u	XLOC_003707	noncoding	noncoding	noncoding
TCONS_00004108	novel_lncRNA	lincRNA	u	XLOC_003707	noncoding	noncoding	noncoding
TCONS_00004108	novel_lncRNA	lincRNA	u	XLOC_003707	noncoding	noncoding	noncoding
TCONS_00004108	novel_lncRNA	lincRNA	u	XLOC_003707	noncoding	noncoding	noncoding
TCONS_00004115	novel_lncRNA	lincRNA	u	XLOC_003707	noncoding	noncoding	noncoding
TCONS_00004115	novel_lncRNA	lincRNA	u	XLOC_003707	noncoding	noncoding	noncoding
TCONS_00004109	novel_lncRNA	lincRNA	u	XLOC_003708	noncoding	noncoding	noncoding
TCONS_00004109	novel_lncRNA	lincRNA	u	XLOC_003708	noncoding	noncoding	noncoding
TCONS_00004109	novel_lncRNA	lincRNA	u	XLOC_003708	noncoding	noncoding	noncoding
TCONS_00004109	novel_lncRNA	lincRNA	u	XLOC_003708	noncoding	noncoding	noncoding
TCONS_00004109	novel_lncRNA	lincRNA	u	XLOC_003708	noncoding	noncoding	noncoding
TCONS_00004119	novel_lncRNA	lincRNA	u	XLOC_003708	noncoding	noncoding	noncoding
TCONS_00004119	novel_lncRNA	lincRNA	u	XLOC_003708	noncoding	noncoding	noncoding
TCONS_00004119	novel_lncRNA	lincRNA	u	XLOC_003708	noncoding	noncoding	noncoding
TCONS_00004112	novel_lncRNA	lincRNA	u	XLOC_003711	noncoding	noncoding	noncoding
TCONS_00004112	novel_lncRNA	lincRNA	u	XLOC_003711	noncoding	noncoding	noncoding
TCONS_00004113	novel_lncRNA	lincRNA	u	XLOC_003712	noncoding	noncoding	noncoding
TCONS_00004113	novel_lncRNA	lincRNA	u	XLOC_003712	noncoding	noncoding	noncoding
TCONS_00004113	novel_lncRNA	lincRNA	u	XLOC_003712	noncoding	noncoding	noncoding
TCONS_00004114	novel_lncRNA	lincRNA	u	XLOC_003712	noncoding	noncoding	noncoding
TCONS_00004114	novel_lncRNA	lincRNA	u	XLOC_003712	noncoding	noncoding	noncoding
TCONS_00004114	novel_lncRNA	lincRNA	u	XLOC_003712	noncoding	noncoding	noncoding
TCONS_00004116	novel_lncRNA	lincRNA	u	XLOC_003713	noncoding	noncoding	noncoding
TCONS_00004116	novel_lncRNA	lincRNA	u	XLOC_003713	noncoding	noncoding	noncoding
TCONS_00004116	novel_lncRNA	lincRNA	u	XLOC_003713	noncoding	noncoding	noncoding
TCONS_00004117	novel_lncRNA	lincRNA	u	XLOC_003714	noncoding	noncoding	noncoding
TCONS_00004117	novel_lncRNA	lincRNA	u	XLOC_003714	noncoding	noncoding	noncoding
TCONS_00004117	novel_lncRNA	lincRNA	u	XLOC_003714	noncoding	noncoding	noncoding
TCONS_00004118	novel_lncRNA	lincRNA	u	XLOC_003714	noncoding	noncoding	noncoding
TCONS_00004118	novel_lncRNA	lincRNA	u	XLOC_003714	noncoding	noncoding	noncoding
TCONS_00004118	novel_lncRNA	lincRNA	u	XLOC_003714	noncoding	noncoding	noncoding
TCONS_00004120	TUCP	-	u	XLOC_003715	noncoding	noncoding	coding
TCONS_00004120	TUCP	-	u	XLOC_003715	noncoding	noncoding	coding
TCONS_00004122	novel_lncRNA	lincRNA	u	XLOC_003715	noncoding	noncoding	noncoding
TCONS_00004122	novel_lncRNA	lincRNA	u	XLOC_003715	noncoding	noncoding	noncoding
TCONS_00004124	novel_lncRNA	lincRNA	u	XLOC_003715	noncoding	noncoding	noncoding
TCONS_00004124	novel_lncRNA	lincRNA	u	XLOC_003715	noncoding	noncoding	noncoding
TCONS_00004123	novel_lncRNA	lincRNA	u	XLOC_003715	noncoding	noncoding	noncoding
TCONS_00004123	novel_lncRNA	lincRNA	u	XLOC_003715	noncoding	noncoding	noncoding
TCONS_00004126	novel_lncRNA	lincRNA	u	XLOC_003715	noncoding	noncoding	noncoding
TCONS_00004126	novel_lncRNA	lincRNA	u	XLOC_003715	noncoding	noncoding	noncoding
TCONS_00004126	novel_lncRNA	lincRNA	u	XLOC_003715	noncoding	noncoding	noncoding
TCONS_00004125	novel_lncRNA	lincRNA	u	XLOC_003715	noncoding	noncoding	noncoding
TCONS_00004125	novel_lncRNA	lincRNA	u	XLOC_003715	noncoding	noncoding	noncoding
TCONS_00004125	novel_lncRNA	lincRNA	u	XLOC_003715	noncoding	noncoding	noncoding
TCONS_00004121	novel_lncRNA	lincRNA	u	XLOC_003716	noncoding	noncoding	noncoding
TCONS_00004121	novel_lncRNA	lincRNA	u	XLOC_003716	noncoding	noncoding	noncoding
TCONS_00004168	novel_mRNA	-	j	ENSOARG00020001104	coding	coding	coding
TCONS_00004168	novel_mRNA	-	j	ENSOARG00020001104	coding	coding	coding
TCONS_00004168	novel_mRNA	-	j	ENSOARG00020001104	coding	coding	coding
TCONS_00004173	novel_lncRNA	sense_overlapping	o	ENSOARG00020001261	noncoding	noncoding	noncoding
TCONS_00004173	novel_lncRNA	sense_overlapping	o	ENSOARG00020001261	noncoding	noncoding	noncoding
TCONS_00004175	novel_lncRNA	sense_overlapping	o	ENSOARG00020001261	noncoding	noncoding	noncoding
TCONS_00004175	novel_lncRNA	sense_overlapping	o	ENSOARG00020001261	noncoding	noncoding	noncoding
TCONS_00004174	novel_lncRNA	sense_overlapping	o	ENSOARG00020001261	noncoding	noncoding	noncoding
TCONS_00004174	novel_lncRNA	sense_overlapping	o	ENSOARG00020001261	noncoding	noncoding	noncoding
TCONS_00004176	novel_lncRNA	others	j	ENSOARG00020001261	noncoding	noncoding	noncoding
TCONS_00004176	novel_lncRNA	others	j	ENSOARG00020001261	noncoding	noncoding	noncoding
TCONS_00004286	TUCP	-	j	ENSOARG00020002619	noncoding	coding	coding
TCONS_00004286	TUCP	-	j	ENSOARG00020002619	noncoding	coding	coding
TCONS_00004286	TUCP	-	j	ENSOARG00020002619	noncoding	coding	coding
TCONS_00004286	TUCP	-	j	ENSOARG00020002619	noncoding	coding	coding
TCONS_00004286	TUCP	-	j	ENSOARG00020002619	noncoding	coding	coding
TCONS_00004286	TUCP	-	j	ENSOARG00020002619	noncoding	coding	coding
TCONS_00004286	TUCP	-	j	ENSOARG00020002619	noncoding	coding	coding
TCONS_00004326	novel_lncRNA	sense_overlapping	o	ENSOARG00020005355	noncoding	noncoding	noncoding
TCONS_00004326	novel_lncRNA	sense_overlapping	o	ENSOARG00020005355	noncoding	noncoding	noncoding
TCONS_00004333	novel_lncRNA	antisense	x	ENSOARG00020005405	noncoding	noncoding	noncoding
TCONS_00004333	novel_lncRNA	antisense	x	ENSOARG00020005405	noncoding	noncoding	noncoding
TCONS_00004365	TUCP	-	x	ENSOARG00020005580	noncoding	noncoding	coding
TCONS_00004365	TUCP	-	x	ENSOARG00020005580	noncoding	noncoding	coding
TCONS_00004366	novel_lncRNA	antisense	x	ENSOARG00020005580	noncoding	noncoding	noncoding
TCONS_00004366	novel_lncRNA	antisense	x	ENSOARG00020005580	noncoding	noncoding	noncoding
TCONS_00004368	novel_lncRNA	lincRNA	u	XLOC_003940	noncoding	noncoding	noncoding
TCONS_00004368	novel_lncRNA	lincRNA	u	XLOC_003940	noncoding	noncoding	noncoding
TCONS_00004406	TUCP	-	x	ENSOARG00020007337	noncoding	noncoding	coding
TCONS_00004406	TUCP	-	x	ENSOARG00020007337	noncoding	noncoding	coding
TCONS_00004405	novel_lncRNA	antisense	x	ENSOARG00020007337	noncoding	noncoding	noncoding
TCONS_00004405	novel_lncRNA	antisense	x	ENSOARG00020007337	noncoding	noncoding	noncoding
TCONS_00004404	novel_lncRNA	antisense	x	ENSOARG00020007337	noncoding	noncoding	noncoding
TCONS_00004404	novel_lncRNA	antisense	x	ENSOARG00020007337	noncoding	noncoding	noncoding
TCONS_00004439	TUCP	-	o	ENSOARG00020000179	coding	coding	noncoding
TCONS_00004439	TUCP	-	o	ENSOARG00020000179	coding	coding	noncoding
TCONS_00004460	TUCP	-	x	ENSOARG00020001206	noncoding	coding	noncoding
TCONS_00004460	TUCP	-	x	ENSOARG00020001206	noncoding	coding	noncoding
TCONS_00004497	novel_lncRNA	sense_overlapping	o	ENSOARG00020001317	noncoding	noncoding	noncoding
TCONS_00004497	novel_lncRNA	sense_overlapping	o	ENSOARG00020001317	noncoding	noncoding	noncoding
TCONS_00004522	novel_mRNA	-	j	ENSOARG00020001378	coding	coding	coding
TCONS_00004522	novel_mRNA	-	j	ENSOARG00020001378	coding	coding	coding
TCONS_00004522	novel_mRNA	-	j	ENSOARG00020001378	coding	coding	coding
TCONS_00004522	novel_mRNA	-	j	ENSOARG00020001378	coding	coding	coding
TCONS_00004522	novel_mRNA	-	j	ENSOARG00020001378	coding	coding	coding
TCONS_00004522	novel_mRNA	-	j	ENSOARG00020001378	coding	coding	coding
TCONS_00004522	novel_mRNA	-	j	ENSOARG00020001378	coding	coding	coding
TCONS_00004522	novel_mRNA	-	j	ENSOARG00020001378	coding	coding	coding
TCONS_00004523	novel_mRNA	-	j	ENSOARG00020001378	coding	coding	coding
TCONS_00004523	novel_mRNA	-	j	ENSOARG00020001378	coding	coding	coding
TCONS_00004523	novel_mRNA	-	j	ENSOARG00020001378	coding	coding	coding
TCONS_00004533	novel_lncRNA	lincRNA	u	XLOC_004094	noncoding	noncoding	noncoding
TCONS_00004533	novel_lncRNA	lincRNA	u	XLOC_004094	noncoding	noncoding	noncoding
TCONS_00004581	novel_lncRNA	lincRNA	u	XLOC_004142	noncoding	noncoding	noncoding
TCONS_00004581	novel_lncRNA	lincRNA	u	XLOC_004142	noncoding	noncoding	noncoding
TCONS_00004591	novel_lncRNA	lincRNA	u	XLOC_004152	noncoding	noncoding	noncoding
TCONS_00004591	novel_lncRNA	lincRNA	u	XLOC_004152	noncoding	noncoding	noncoding
TCONS_00004635	novel_lncRNA	lincRNA	u	XLOC_004192	noncoding	noncoding	noncoding
TCONS_00004635	novel_lncRNA	lincRNA	u	XLOC_004192	noncoding	noncoding	noncoding
TCONS_00004634	novel_lncRNA	lincRNA	u	XLOC_004192	noncoding	noncoding	noncoding
TCONS_00004634	novel_lncRNA	lincRNA	u	XLOC_004192	noncoding	noncoding	noncoding
TCONS_00004636	novel_lncRNA	lincRNA	u	XLOC_004192	noncoding	noncoding	noncoding
TCONS_00004636	novel_lncRNA	lincRNA	u	XLOC_004192	noncoding	noncoding	noncoding
TCONS_00004664	TUCP	-	u	XLOC_004220	noncoding	coding	noncoding
TCONS_00004664	TUCP	-	u	XLOC_004220	noncoding	coding	noncoding
TCONS_00004672	novel_lncRNA	lincRNA	u	XLOC_004228	noncoding	noncoding	noncoding
TCONS_00004672	novel_lncRNA	lincRNA	u	XLOC_004228	noncoding	noncoding	noncoding
TCONS_00004675	TUCP	-	i	ENSOARG00020005404	noncoding	coding	noncoding
TCONS_00004675	TUCP	-	i	ENSOARG00020005404	noncoding	coding	noncoding
TCONS_00004675	TUCP	-	i	ENSOARG00020005404	noncoding	coding	noncoding
TCONS_00004675	TUCP	-	i	ENSOARG00020005404	noncoding	coding	noncoding
TCONS_00004674	TUCP	-	i	ENSOARG00020005404	noncoding	coding	noncoding
TCONS_00004674	TUCP	-	i	ENSOARG00020005404	noncoding	coding	noncoding
TCONS_00004674	TUCP	-	i	ENSOARG00020005404	noncoding	coding	noncoding
TCONS_00004673	TUCP	-	i	ENSOARG00020005404	noncoding	coding	noncoding
TCONS_00004673	TUCP	-	i	ENSOARG00020005404	noncoding	coding	noncoding
TCONS_00004673	TUCP	-	i	ENSOARG00020005404	noncoding	coding	noncoding
TCONS_00004677	TUCP	-	i	ENSOARG00020005404	noncoding	coding	noncoding
TCONS_00004677	TUCP	-	i	ENSOARG00020005404	noncoding	coding	noncoding
TCONS_00004677	TUCP	-	i	ENSOARG00020005404	noncoding	coding	noncoding
TCONS_00004676	TUCP	-	i	ENSOARG00020005404	noncoding	coding	noncoding
TCONS_00004676	TUCP	-	i	ENSOARG00020005404	noncoding	coding	noncoding
TCONS_00004744	novel_lncRNA	lincRNA	u	XLOC_004295	noncoding	noncoding	noncoding
TCONS_00004744	novel_lncRNA	lincRNA	u	XLOC_004295	noncoding	noncoding	noncoding
TCONS_00004750	TUCP	-	j	ENSOARG00020001270	noncoding	coding	coding
TCONS_00004750	TUCP	-	j	ENSOARG00020001270	noncoding	coding	coding
TCONS_00004750	TUCP	-	j	ENSOARG00020001270	noncoding	coding	coding
TCONS_00004752	novel_lncRNA	antisense	x	ENSOARG00020001119	noncoding	noncoding	noncoding
TCONS_00004752	novel_lncRNA	antisense	x	ENSOARG00020001119	noncoding	noncoding	noncoding
TCONS_00004751	novel_lncRNA	antisense	x	ENSOARG00020001119	noncoding	noncoding	noncoding
TCONS_00004751	novel_lncRNA	antisense	x	ENSOARG00020001119	noncoding	noncoding	noncoding
TCONS_00004753	novel_lncRNA	antisense	x	ENSOARG00020001119	noncoding	noncoding	noncoding
TCONS_00004753	novel_lncRNA	antisense	x	ENSOARG00020001119	noncoding	noncoding	noncoding
TCONS_00004758	novel_lncRNA	sense_intronic	i	ENSOARG00020001346	noncoding	noncoding	noncoding
TCONS_00004758	novel_lncRNA	sense_intronic	i	ENSOARG00020001346	noncoding	noncoding	noncoding
TCONS_00004793	novel_lncRNA	lincRNA	u	XLOC_004342	noncoding	noncoding	noncoding
TCONS_00004793	novel_lncRNA	lincRNA	u	XLOC_004342	noncoding	noncoding	noncoding
TCONS_00004865	novel_lncRNA	lincRNA	u	XLOC_004413	noncoding	noncoding	noncoding
TCONS_00004865	novel_lncRNA	lincRNA	u	XLOC_004413	noncoding	noncoding	noncoding
TCONS_00004864	novel_lncRNA	lincRNA	u	XLOC_004413	noncoding	noncoding	noncoding
TCONS_00004864	novel_lncRNA	lincRNA	u	XLOC_004413	noncoding	noncoding	noncoding
TCONS_00004866	novel_lncRNA	lincRNA	u	XLOC_004413	noncoding	noncoding	noncoding
TCONS_00004866	novel_lncRNA	lincRNA	u	XLOC_004413	noncoding	noncoding	noncoding
TCONS_00004875	novel_lncRNA	lincRNA	u	XLOC_004422	noncoding	noncoding	noncoding
TCONS_00004875	novel_lncRNA	lincRNA	u	XLOC_004422	noncoding	noncoding	noncoding
TCONS_00004876	novel_lncRNA	lincRNA	u	XLOC_004422	noncoding	noncoding	noncoding
TCONS_00004876	novel_lncRNA	lincRNA	u	XLOC_004422	noncoding	noncoding	noncoding
TCONS_00004877	novel_lncRNA	sense_overlapping	o	ENSOARG00020002422	noncoding	noncoding	noncoding
TCONS_00004877	novel_lncRNA	sense_overlapping	o	ENSOARG00020002422	noncoding	noncoding	noncoding
TCONS_00004878	novel_mRNA	-	j	ENSOARG00020002422	coding	coding	coding
TCONS_00004878	novel_mRNA	-	j	ENSOARG00020002422	coding	coding	coding
TCONS_00004878	novel_mRNA	-	j	ENSOARG00020002422	coding	coding	coding
TCONS_00004878	novel_mRNA	-	j	ENSOARG00020002422	coding	coding	coding
TCONS_00004878	novel_mRNA	-	j	ENSOARG00020002422	coding	coding	coding
TCONS_00004878	novel_mRNA	-	j	ENSOARG00020002422	coding	coding	coding
TCONS_00004908	novel_lncRNA	lincRNA	u	XLOC_004452	noncoding	noncoding	noncoding
TCONS_00004908	novel_lncRNA	lincRNA	u	XLOC_004452	noncoding	noncoding	noncoding
TCONS_00004928	novel_lncRNA	lincRNA	u	XLOC_004472	noncoding	noncoding	noncoding
TCONS_00004928	novel_lncRNA	lincRNA	u	XLOC_004472	noncoding	noncoding	noncoding
TCONS_00005001	novel_lncRNA	lincRNA	u	XLOC_004509	noncoding	noncoding	noncoding
TCONS_00005001	novel_lncRNA	lincRNA	u	XLOC_004509	noncoding	noncoding	noncoding
TCONS_00005012	novel_lncRNA	antisense	x	ENSOARG00020004577	noncoding	noncoding	noncoding
TCONS_00005012	novel_lncRNA	antisense	x	ENSOARG00020004577	noncoding	noncoding	noncoding
TCONS_00005071	TUCP	-	j	ENSOARG00020002241	coding	coding	noncoding
TCONS_00005071	TUCP	-	j	ENSOARG00020002241	coding	coding	noncoding
TCONS_00005071	TUCP	-	j	ENSOARG00020002241	coding	coding	noncoding
TCONS_00005071	TUCP	-	j	ENSOARG00020002241	coding	coding	noncoding
TCONS_00005071	TUCP	-	j	ENSOARG00020002241	coding	coding	noncoding
TCONS_00005096	novel_lncRNA	lincRNA	u	XLOC_004601	noncoding	noncoding	noncoding
TCONS_00005096	novel_lncRNA	lincRNA	u	XLOC_004601	noncoding	noncoding	noncoding
TCONS_00005095	novel_lncRNA	lincRNA	u	XLOC_004601	noncoding	noncoding	noncoding
TCONS_00005095	novel_lncRNA	lincRNA	u	XLOC_004601	noncoding	noncoding	noncoding
TCONS_00005098	novel_lncRNA	lincRNA	u	XLOC_004601	noncoding	noncoding	noncoding
TCONS_00005098	novel_lncRNA	lincRNA	u	XLOC_004601	noncoding	noncoding	noncoding
TCONS_00005097	novel_lncRNA	lincRNA	u	XLOC_004601	noncoding	noncoding	noncoding
TCONS_00005097	novel_lncRNA	lincRNA	u	XLOC_004601	noncoding	noncoding	noncoding
TCONS_00005115	novel_lncRNA	lincRNA	u	XLOC_004618	noncoding	noncoding	noncoding
TCONS_00005115	novel_lncRNA	lincRNA	u	XLOC_004618	noncoding	noncoding	noncoding
TCONS_00005170	novel_lncRNA	lincRNA	u	XLOC_004672	noncoding	noncoding	noncoding
TCONS_00005170	novel_lncRNA	lincRNA	u	XLOC_004672	noncoding	noncoding	noncoding
TCONS_00005171	novel_lncRNA	lincRNA	u	XLOC_004672	noncoding	noncoding	noncoding
TCONS_00005171	novel_lncRNA	lincRNA	u	XLOC_004672	noncoding	noncoding	noncoding
TCONS_00005172	TUCP	-	u	XLOC_004673	noncoding	coding	coding
TCONS_00005172	TUCP	-	u	XLOC_004673	noncoding	coding	coding
TCONS_00005232	TUCP	-	j	ENSOARG00020001306	noncoding	coding	coding
TCONS_00005232	TUCP	-	j	ENSOARG00020001306	noncoding	coding	coding
TCONS_00005240	novel_lncRNA	lincRNA	u	XLOC_004731	noncoding	noncoding	noncoding
TCONS_00005240	novel_lncRNA	lincRNA	u	XLOC_004731	noncoding	noncoding	noncoding
TCONS_00005241	novel_lncRNA	lincRNA	u	XLOC_004731	noncoding	noncoding	noncoding
TCONS_00005241	novel_lncRNA	lincRNA	u	XLOC_004731	noncoding	noncoding	noncoding
TCONS_00005300	novel_lncRNA	antisense	x	ENSOARG00020001783	noncoding	noncoding	noncoding
TCONS_00005300	novel_lncRNA	antisense	x	ENSOARG00020001783	noncoding	noncoding	noncoding
TCONS_00005320	TUCP	-	o	ENSOARG00020002249	noncoding	coding	noncoding
TCONS_00005320	TUCP	-	o	ENSOARG00020002249	noncoding	coding	noncoding
TCONS_00005320	TUCP	-	o	ENSOARG00020002249	noncoding	coding	noncoding
TCONS_00005341	TUCP	-	j	ENSOARG00020004257	noncoding	coding	coding
TCONS_00005341	TUCP	-	j	ENSOARG00020004257	noncoding	coding	coding
TCONS_00005341	TUCP	-	j	ENSOARG00020004257	noncoding	coding	coding
TCONS_00005341	TUCP	-	j	ENSOARG00020004257	noncoding	coding	coding
TCONS_00005340	novel_mRNA	-	j	ENSOARG00020004257	coding	coding	coding
TCONS_00005340	novel_mRNA	-	j	ENSOARG00020004257	coding	coding	coding
TCONS_00005340	novel_mRNA	-	j	ENSOARG00020004257	coding	coding	coding
TCONS_00005340	novel_mRNA	-	j	ENSOARG00020004257	coding	coding	coding
TCONS_00005340	novel_mRNA	-	j	ENSOARG00020004257	coding	coding	coding
TCONS_00005559	novel_lncRNA	antisense	x	ENSOARG00020002414	noncoding	noncoding	noncoding
TCONS_00005559	novel_lncRNA	antisense	x	ENSOARG00020002414	noncoding	noncoding	noncoding
TCONS_00005573	TUCP	-	u	XLOC_005043	noncoding	noncoding	coding
TCONS_00005573	TUCP	-	u	XLOC_005043	noncoding	noncoding	coding
TCONS_00005814	novel_lncRNA	sense_intronic	i	ENSOARG00020001695	noncoding	noncoding	noncoding
TCONS_00005814	novel_lncRNA	sense_intronic	i	ENSOARG00020001695	noncoding	noncoding	noncoding
TCONS_00005853	TUCP	-	o	ENSOARG00020002595	noncoding	coding	noncoding
TCONS_00005853	TUCP	-	o	ENSOARG00020002595	noncoding	coding	noncoding
TCONS_00005855	TUCP	-	j	ENSOARG00020002595	noncoding	coding	coding
TCONS_00005855	TUCP	-	j	ENSOARG00020002595	noncoding	coding	coding
TCONS_00005885	TUCP	-	x	ENSOARG00020004672	noncoding	coding	noncoding
TCONS_00005885	TUCP	-	x	ENSOARG00020004672	noncoding	coding	noncoding
TCONS_00005898	novel_lncRNA	lincRNA	u	XLOC_005346	noncoding	noncoding	noncoding
TCONS_00005898	novel_lncRNA	lincRNA	u	XLOC_005346	noncoding	noncoding	noncoding
TCONS_00005899	novel_mRNA	-	u	XLOC_005346	coding	coding	coding
TCONS_00005899	novel_mRNA	-	u	XLOC_005346	coding	coding	coding
TCONS_00005983	novel_lncRNA	lincRNA	u	XLOC_005429	noncoding	noncoding	noncoding
TCONS_00005983	novel_lncRNA	lincRNA	u	XLOC_005429	noncoding	noncoding	noncoding
TCONS_00005989	novel_lncRNA	lincRNA	u	XLOC_005435	noncoding	noncoding	noncoding
TCONS_00005989	novel_lncRNA	lincRNA	u	XLOC_005435	noncoding	noncoding	noncoding
TCONS_00006001	novel_lncRNA	others	j	ENSOARG00020000203	noncoding	noncoding	noncoding
TCONS_00006001	novel_lncRNA	others	j	ENSOARG00020000203	noncoding	noncoding	noncoding
TCONS_00006001	novel_lncRNA	others	j	ENSOARG00020000203	noncoding	noncoding	noncoding
TCONS_00006010	novel_lncRNA	lincRNA	u	XLOC_005456	noncoding	noncoding	noncoding
TCONS_00006010	novel_lncRNA	lincRNA	u	XLOC_005456	noncoding	noncoding	noncoding
TCONS_00006017	TUCP	-	i	ENSOARG00020000356	noncoding	noncoding	coding
TCONS_00006017	TUCP	-	i	ENSOARG00020000356	noncoding	noncoding	coding
TCONS_00006017	TUCP	-	i	ENSOARG00020000356	noncoding	noncoding	coding
TCONS_00006018	novel_lncRNA	sense_intronic	i	ENSOARG00020000356	noncoding	noncoding	noncoding
TCONS_00006018	novel_lncRNA	sense_intronic	i	ENSOARG00020000356	noncoding	noncoding	noncoding
TCONS_00006096	novel_mRNA	-	j	ENSOARG00020002123	coding	coding	coding
TCONS_00006096	novel_mRNA	-	j	ENSOARG00020002123	coding	coding	coding
TCONS_00006115	novel_lncRNA	lincRNA	u	XLOC_005554	noncoding	noncoding	noncoding
TCONS_00006115	novel_lncRNA	lincRNA	u	XLOC_005554	noncoding	noncoding	noncoding
TCONS_00006170	novel_lncRNA	lincRNA	u	XLOC_005607	noncoding	noncoding	noncoding
TCONS_00006170	novel_lncRNA	lincRNA	u	XLOC_005607	noncoding	noncoding	noncoding
TCONS_00006171	novel_lncRNA	lincRNA	u	XLOC_005607	noncoding	noncoding	noncoding
TCONS_00006171	novel_lncRNA	lincRNA	u	XLOC_005607	noncoding	noncoding	noncoding
TCONS_00006188	novel_lncRNA	lincRNA	u	XLOC_005624	noncoding	noncoding	noncoding
TCONS_00006188	novel_lncRNA	lincRNA	u	XLOC_005624	noncoding	noncoding	noncoding
TCONS_00006293	TUCP	-	j	ENSOARG00020000976	noncoding	coding	coding
TCONS_00006293	TUCP	-	j	ENSOARG00020000976	noncoding	coding	coding
TCONS_00006293	TUCP	-	j	ENSOARG00020000976	noncoding	coding	coding
TCONS_00006293	TUCP	-	j	ENSOARG00020000976	noncoding	coding	coding
TCONS_00006293	TUCP	-	j	ENSOARG00020000976	noncoding	coding	coding
TCONS_00006293	TUCP	-	j	ENSOARG00020000976	noncoding	coding	coding
TCONS_00006293	TUCP	-	j	ENSOARG00020000976	noncoding	coding	coding
TCONS_00006293	TUCP	-	j	ENSOARG00020000976	noncoding	coding	coding
TCONS_00006293	TUCP	-	j	ENSOARG00020000976	noncoding	coding	coding
TCONS_00006293	TUCP	-	j	ENSOARG00020000976	noncoding	coding	coding
TCONS_00006293	TUCP	-	j	ENSOARG00020000976	noncoding	coding	coding
TCONS_00006329	TUCP	-	o	ENSOARG00020002067	noncoding	coding	coding
TCONS_00006329	TUCP	-	o	ENSOARG00020002067	noncoding	coding	coding
TCONS_00006331	novel_lncRNA	antisense	x	ENSOARG00020001873	noncoding	noncoding	noncoding
TCONS_00006331	novel_lncRNA	antisense	x	ENSOARG00020001873	noncoding	noncoding	noncoding
TCONS_00006339	novel_lncRNA	lincRNA	u	XLOC_005770	noncoding	noncoding	noncoding
TCONS_00006339	novel_lncRNA	lincRNA	u	XLOC_005770	noncoding	noncoding	noncoding
TCONS_00006350	novel_lncRNA	lincRNA	u	XLOC_005781	noncoding	noncoding	noncoding
TCONS_00006350	novel_lncRNA	lincRNA	u	XLOC_005781	noncoding	noncoding	noncoding
TCONS_00006414	TUCP	-	j	ENSOARG00020004753	noncoding	noncoding	coding
TCONS_00006414	TUCP	-	j	ENSOARG00020004753	noncoding	noncoding	coding
TCONS_00006458	novel_lncRNA	lincRNA	u	XLOC_005889	noncoding	noncoding	noncoding
TCONS_00006458	novel_lncRNA	lincRNA	u	XLOC_005889	noncoding	noncoding	noncoding
TCONS_00006481	novel_lncRNA	antisense	x	ENSOARG00020006020	noncoding	noncoding	noncoding
TCONS_00006481	novel_lncRNA	antisense	x	ENSOARG00020006020	noncoding	noncoding	noncoding
TCONS_00006482	novel_lncRNA	antisense	x	ENSOARG00020006020	noncoding	noncoding	noncoding
TCONS_00006482	novel_lncRNA	antisense	x	ENSOARG00020006020	noncoding	noncoding	noncoding
TCONS_00006484	TUCP	-	u	XLOC_005912	noncoding	coding	noncoding
TCONS_00006484	TUCP	-	u	XLOC_005912	noncoding	coding	noncoding
TCONS_00006487	novel_lncRNA	lincRNA	u	XLOC_005915	noncoding	noncoding	noncoding
TCONS_00006487	novel_lncRNA	lincRNA	u	XLOC_005915	noncoding	noncoding	noncoding
TCONS_00006495	novel_lncRNA	lincRNA	u	XLOC_005923	noncoding	noncoding	noncoding
TCONS_00006495	novel_lncRNA	lincRNA	u	XLOC_005923	noncoding	noncoding	noncoding
TCONS_00006524	novel_lncRNA	sense_intronic	i	ENSOARG00020005642	noncoding	noncoding	noncoding
TCONS_00006524	novel_lncRNA	sense_intronic	i	ENSOARG00020005642	noncoding	noncoding	noncoding
TCONS_00006646	TUCP	-	x	ENSOARG00020010633	noncoding	coding	noncoding
TCONS_00006646	TUCP	-	x	ENSOARG00020010633	noncoding	coding	noncoding
TCONS_00006671	TUCP	-	u	XLOC_006097	noncoding	noncoding	coding
TCONS_00006671	TUCP	-	u	XLOC_006097	noncoding	noncoding	coding
TCONS_00006676	novel_lncRNA	sense_intronic	i	ENSOARG00020012177	noncoding	noncoding	noncoding
TCONS_00006676	novel_lncRNA	sense_intronic	i	ENSOARG00020012177	noncoding	noncoding	noncoding
TCONS_00006714	novel_lncRNA	lincRNA	u	XLOC_006135	noncoding	noncoding	noncoding
TCONS_00006714	novel_lncRNA	lincRNA	u	XLOC_006135	noncoding	noncoding	noncoding
TCONS_00006740	TUCP	-	o	ENSOARG00020016771	noncoding	coding	noncoding
TCONS_00006740	TUCP	-	o	ENSOARG00020016771	noncoding	coding	noncoding
TCONS_00006742	novel_lncRNA	sense_intronic	i	ENSOARG00020016807	noncoding	noncoding	noncoding
TCONS_00006742	novel_lncRNA	sense_intronic	i	ENSOARG00020016807	noncoding	noncoding	noncoding
TCONS_00006816	TUCP	-	j	ENSOARG00020018361	noncoding	coding	noncoding
TCONS_00006816	TUCP	-	j	ENSOARG00020018361	noncoding	coding	noncoding
TCONS_00006817	TUCP	-	o	ENSOARG00020018361	noncoding	coding	noncoding
TCONS_00006817	TUCP	-	o	ENSOARG00020018361	noncoding	coding	noncoding
TCONS_00006854	TUCP	-	x	ENSOARG00020019153	noncoding	noncoding	coding
TCONS_00006854	TUCP	-	x	ENSOARG00020019153	noncoding	noncoding	coding
TCONS_00006886	TUCP	-	i	ENSOARG00020000139	noncoding	coding	noncoding
TCONS_00006886	TUCP	-	i	ENSOARG00020000139	noncoding	coding	noncoding
TCONS_00006943	TUCP	-	o	ENSOARG00020002408	noncoding	coding	noncoding
TCONS_00006943	TUCP	-	o	ENSOARG00020002408	noncoding	coding	noncoding
TCONS_00006970	novel_lncRNA	sense_intronic	i	ENSOARG00020002425	noncoding	noncoding	noncoding
TCONS_00006970	novel_lncRNA	sense_intronic	i	ENSOARG00020002425	noncoding	noncoding	noncoding
TCONS_00006972	novel_lncRNA	antisense	x	ENSOARG00020002425	noncoding	noncoding	noncoding
TCONS_00006972	novel_lncRNA	antisense	x	ENSOARG00020002425	noncoding	noncoding	noncoding
TCONS_00006973	novel_lncRNA	antisense	x	ENSOARG00020002425	noncoding	noncoding	noncoding
TCONS_00006973	novel_lncRNA	antisense	x	ENSOARG00020002425	noncoding	noncoding	noncoding
TCONS_00006988	novel_lncRNA	lincRNA	u	XLOC_006395	noncoding	noncoding	noncoding
TCONS_00006988	novel_lncRNA	lincRNA	u	XLOC_006395	noncoding	noncoding	noncoding
TCONS_00007007	novel_lncRNA	antisense	x	ENSOARG00020002743	noncoding	noncoding	noncoding
TCONS_00007007	novel_lncRNA	antisense	x	ENSOARG00020002743	noncoding	noncoding	noncoding
TCONS_00007015	novel_mRNA	-	o	ENSOARG00020002760	coding	coding	coding
TCONS_00007015	novel_mRNA	-	o	ENSOARG00020002760	coding	coding	coding
TCONS_00007038	TUCP	-	x	ENSOARG00020002794	noncoding	coding	noncoding
TCONS_00007038	TUCP	-	x	ENSOARG00020002794	noncoding	coding	noncoding
TCONS_00007039	novel_lncRNA	antisense	x	ENSOARG00020002794	noncoding	noncoding	noncoding
TCONS_00007039	novel_lncRNA	antisense	x	ENSOARG00020002794	noncoding	noncoding	noncoding
TCONS_00007040	novel_lncRNA	antisense	x	ENSOARG00020002794	noncoding	noncoding	noncoding
TCONS_00007040	novel_lncRNA	antisense	x	ENSOARG00020002794	noncoding	noncoding	noncoding
TCONS_00007041	novel_lncRNA	antisense	x	ENSOARG00020002815	noncoding	noncoding	noncoding
TCONS_00007041	novel_lncRNA	antisense	x	ENSOARG00020002815	noncoding	noncoding	noncoding
TCONS_00007042	TUCP	-	x	ENSOARG00020002794	noncoding	coding	noncoding
TCONS_00007042	TUCP	-	x	ENSOARG00020002794	noncoding	coding	noncoding
TCONS_00007043	novel_lncRNA	antisense	x	ENSOARG00020002794	noncoding	noncoding	noncoding
TCONS_00007043	novel_lncRNA	antisense	x	ENSOARG00020002794	noncoding	noncoding	noncoding
TCONS_00007068	TUCP	-	o	ENSOARG00020002885	noncoding	coding	noncoding
TCONS_00007068	TUCP	-	o	ENSOARG00020002885	noncoding	coding	noncoding
TCONS_00007076	novel_mRNA	-	j	ENSOARG00020003108	coding	coding	coding
TCONS_00007076	novel_mRNA	-	j	ENSOARG00020003108	coding	coding	coding
TCONS_00007076	novel_mRNA	-	j	ENSOARG00020003108	coding	coding	coding
TCONS_00007076	novel_mRNA	-	j	ENSOARG00020003108	coding	coding	coding
TCONS_00007076	novel_mRNA	-	j	ENSOARG00020003108	coding	coding	coding
TCONS_00007076	novel_mRNA	-	j	ENSOARG00020003108	coding	coding	coding
TCONS_00007076	novel_mRNA	-	j	ENSOARG00020003108	coding	coding	coding
TCONS_00007076	novel_mRNA	-	j	ENSOARG00020003108	coding	coding	coding
TCONS_00007076	novel_mRNA	-	j	ENSOARG00020003108	coding	coding	coding
TCONS_00007076	novel_mRNA	-	j	ENSOARG00020003108	coding	coding	coding
TCONS_00007182	novel_lncRNA	lincRNA	u	XLOC_006566	noncoding	noncoding	noncoding
TCONS_00007182	novel_lncRNA	lincRNA	u	XLOC_006566	noncoding	noncoding	noncoding
TCONS_00007183	novel_lncRNA	lincRNA	u	XLOC_006566	noncoding	noncoding	noncoding
TCONS_00007183	novel_lncRNA	lincRNA	u	XLOC_006566	noncoding	noncoding	noncoding
TCONS_00007237	novel_lncRNA	antisense	x	ENSOARG00020005932	noncoding	noncoding	noncoding
TCONS_00007237	novel_lncRNA	antisense	x	ENSOARG00020005932	noncoding	noncoding	noncoding
TCONS_00007245	novel_lncRNA	lincRNA	u	XLOC_006616	noncoding	noncoding	noncoding
TCONS_00007245	novel_lncRNA	lincRNA	u	XLOC_006616	noncoding	noncoding	noncoding
TCONS_00007249	novel_lncRNA	lincRNA	u	XLOC_006620	noncoding	noncoding	noncoding
TCONS_00007249	novel_lncRNA	lincRNA	u	XLOC_006620	noncoding	noncoding	noncoding
TCONS_00007285	TUCP	-	j	ENSOARG00020006030	noncoding	coding	coding
TCONS_00007285	TUCP	-	j	ENSOARG00020006030	noncoding	coding	coding
TCONS_00007292	novel_lncRNA	lincRNA	u	XLOC_006651	noncoding	noncoding	noncoding
TCONS_00007292	novel_lncRNA	lincRNA	u	XLOC_006651	noncoding	noncoding	noncoding
TCONS_00007312	TUCP	-	o	ENSOARG00020006870	noncoding	coding	coding
TCONS_00007312	TUCP	-	o	ENSOARG00020006870	noncoding	coding	coding
TCONS_00007344	TUCP	-	i	ENSOARG00020015029	noncoding	coding	coding
TCONS_00007344	TUCP	-	i	ENSOARG00020015029	noncoding	coding	coding
TCONS_00007343	TUCP	-	i	ENSOARG00020015029	noncoding	coding	noncoding
TCONS_00007343	TUCP	-	i	ENSOARG00020015029	noncoding	coding	noncoding
TCONS_00007345	TUCP	-	i	ENSOARG00020015029	noncoding	coding	noncoding
TCONS_00007345	TUCP	-	i	ENSOARG00020015029	noncoding	coding	noncoding
TCONS_00007351	TUCP	-	o	ENSOARG00020006779	noncoding	coding	coding
TCONS_00007351	TUCP	-	o	ENSOARG00020006779	noncoding	coding	coding
TCONS_00007354	TUCP	-	o	ENSOARG00020006738	noncoding	coding	coding
TCONS_00007354	TUCP	-	o	ENSOARG00020006738	noncoding	coding	coding
TCONS_00007361	TUCP	-	o	ENSOARG00020006827	noncoding	coding	coding
TCONS_00007361	TUCP	-	o	ENSOARG00020006827	noncoding	coding	coding
TCONS_00007386	novel_lncRNA	antisense	x	ENSOARG00020006978	noncoding	noncoding	noncoding
TCONS_00007386	novel_lncRNA	antisense	x	ENSOARG00020006978	noncoding	noncoding	noncoding
TCONS_00007402	novel_lncRNA	lincRNA	u	XLOC_006743	noncoding	noncoding	noncoding
TCONS_00007402	novel_lncRNA	lincRNA	u	XLOC_006743	noncoding	noncoding	noncoding
TCONS_00007422	novel_mRNA	-	o	ENSOARG00020007192	coding	coding	coding
TCONS_00007422	novel_mRNA	-	o	ENSOARG00020007192	coding	coding	coding
TCONS_00007420	novel_lncRNA	sense_overlapping	o	ENSOARG00020007293	noncoding	noncoding	noncoding
TCONS_00007420	novel_lncRNA	sense_overlapping	o	ENSOARG00020007293	noncoding	noncoding	noncoding
TCONS_00007425	TUCP	-	x	ENSOARG00020007231	noncoding	coding	noncoding
TCONS_00007425	TUCP	-	x	ENSOARG00020007231	noncoding	coding	noncoding
TCONS_00007431	novel_lncRNA	sense_intronic	i	ENSOARG00020007293	noncoding	noncoding	noncoding
TCONS_00007431	novel_lncRNA	sense_intronic	i	ENSOARG00020007293	noncoding	noncoding	noncoding
TCONS_00007464	novel_lncRNA	sense_intronic	i	ENSOARG00020007496	noncoding	noncoding	noncoding
TCONS_00007464	novel_lncRNA	sense_intronic	i	ENSOARG00020007496	noncoding	noncoding	noncoding
TCONS_00007480	novel_lncRNA	lincRNA	u	XLOC_006811	noncoding	noncoding	noncoding
TCONS_00007480	novel_lncRNA	lincRNA	u	XLOC_006811	noncoding	noncoding	noncoding
TCONS_00007483	novel_mRNA	-	o	ENSOARG00020008540	coding	coding	coding
TCONS_00007483	novel_mRNA	-	o	ENSOARG00020008540	coding	coding	coding
TCONS_00007487	novel_lncRNA	lincRNA	u	XLOC_006816	noncoding	noncoding	noncoding
TCONS_00007487	novel_lncRNA	lincRNA	u	XLOC_006816	noncoding	noncoding	noncoding
TCONS_00007488	novel_lncRNA	lincRNA	u	XLOC_006816	noncoding	noncoding	noncoding
TCONS_00007488	novel_lncRNA	lincRNA	u	XLOC_006816	noncoding	noncoding	noncoding
TCONS_00007533	TUCP	-	o	ENSOARG00020009684	noncoding	coding	noncoding
TCONS_00007533	TUCP	-	o	ENSOARG00020009684	noncoding	coding	noncoding
TCONS_00007561	novel_lncRNA	sense_overlapping	o	ENSOARG00020013448	noncoding	noncoding	noncoding
TCONS_00007561	novel_lncRNA	sense_overlapping	o	ENSOARG00020013448	noncoding	noncoding	noncoding
TCONS_00007563	novel_lncRNA	sense_overlapping	o	ENSOARG00020013642	noncoding	noncoding	noncoding
TCONS_00007563	novel_lncRNA	sense_overlapping	o	ENSOARG00020013642	noncoding	noncoding	noncoding
TCONS_00007562	novel_lncRNA	sense_overlapping	o	ENSOARG00020013642	noncoding	noncoding	noncoding
TCONS_00007562	novel_lncRNA	sense_overlapping	o	ENSOARG00020013642	noncoding	noncoding	noncoding
TCONS_00007564	novel_lncRNA	sense_overlapping	o	ENSOARG00020013448	noncoding	noncoding	noncoding
TCONS_00007564	novel_lncRNA	sense_overlapping	o	ENSOARG00020013448	noncoding	noncoding	noncoding
TCONS_00007566	novel_lncRNA	sense_overlapping	o	ENSOARG00020013448	noncoding	noncoding	noncoding
TCONS_00007566	novel_lncRNA	sense_overlapping	o	ENSOARG00020013448	noncoding	noncoding	noncoding
TCONS_00007567	novel_mRNA	-	j	ENSOARG00020013448	coding	coding	coding
TCONS_00007567	novel_mRNA	-	j	ENSOARG00020013448	coding	coding	coding
TCONS_00007572	TUCP	-	j	ENSOARG00020013642	coding	coding	noncoding
TCONS_00007572	TUCP	-	j	ENSOARG00020013642	coding	coding	noncoding
TCONS_00007576	novel_lncRNA	lincRNA	u	XLOC_006859	noncoding	noncoding	noncoding
TCONS_00007576	novel_lncRNA	lincRNA	u	XLOC_006859	noncoding	noncoding	noncoding
TCONS_00007577	novel_lncRNA	lincRNA	u	XLOC_006860	noncoding	noncoding	noncoding
TCONS_00007577	novel_lncRNA	lincRNA	u	XLOC_006860	noncoding	noncoding	noncoding
TCONS_00007587	TUCP	-	x	ENSOARG00020014172	noncoding	coding	noncoding
TCONS_00007587	TUCP	-	x	ENSOARG00020014172	noncoding	coding	noncoding
TCONS_00007617	novel_lncRNA	antisense	x	ENSOARG00020014436	noncoding	noncoding	noncoding
TCONS_00007617	novel_lncRNA	antisense	x	ENSOARG00020014436	noncoding	noncoding	noncoding
TCONS_00007619	TUCP	-	o	ENSOARG00020014679	noncoding	coding	coding
TCONS_00007619	TUCP	-	o	ENSOARG00020014679	noncoding	coding	coding
TCONS_00007620	novel_mRNA	-	o	ENSOARG00020014679	coding	coding	coding
TCONS_00007620	novel_mRNA	-	o	ENSOARG00020014679	coding	coding	coding
TCONS_00007622	TUCP	-	o	ENSOARG00020014594	noncoding	coding	coding
TCONS_00007622	TUCP	-	o	ENSOARG00020014594	noncoding	coding	coding
TCONS_00007630	novel_mRNA	-	j	ENSOARG00020014787	coding	coding	coding
TCONS_00007630	novel_mRNA	-	j	ENSOARG00020014787	coding	coding	coding
TCONS_00007630	novel_mRNA	-	j	ENSOARG00020014787	coding	coding	coding
TCONS_00007632	novel_mRNA	-	j	ENSOARG00020014787	coding	coding	coding
TCONS_00007632	novel_mRNA	-	j	ENSOARG00020014787	coding	coding	coding
TCONS_00007632	novel_mRNA	-	j	ENSOARG00020014787	coding	coding	coding
TCONS_00007632	novel_mRNA	-	j	ENSOARG00020014787	coding	coding	coding
TCONS_00007632	novel_mRNA	-	j	ENSOARG00020014787	coding	coding	coding
TCONS_00007638	novel_mRNA	-	j	ENSOARG00020015210	coding	coding	coding
TCONS_00007638	novel_mRNA	-	j	ENSOARG00020015210	coding	coding	coding
TCONS_00007638	novel_mRNA	-	j	ENSOARG00020015210	coding	coding	coding
TCONS_00007674	novel_lncRNA	sense_intronic	i	ENSOARG00020015398	noncoding	noncoding	noncoding
TCONS_00007674	novel_lncRNA	sense_intronic	i	ENSOARG00020015398	noncoding	noncoding	noncoding
TCONS_00007691	novel_lncRNA	lincRNA	u	XLOC_006962	noncoding	noncoding	noncoding
TCONS_00007691	novel_lncRNA	lincRNA	u	XLOC_006962	noncoding	noncoding	noncoding
TCONS_00007698	novel_lncRNA	sense_overlapping	o	ENSOARG00020015865	noncoding	noncoding	noncoding
TCONS_00007698	novel_lncRNA	sense_overlapping	o	ENSOARG00020015865	noncoding	noncoding	noncoding
TCONS_00007705	novel_lncRNA	sense_intronic	i	ENSOARG00020015865	noncoding	noncoding	noncoding
TCONS_00007705	novel_lncRNA	sense_intronic	i	ENSOARG00020015865	noncoding	noncoding	noncoding
TCONS_00007711	novel_lncRNA	antisense	x	ENSOARG00020016913	noncoding	noncoding	noncoding
TCONS_00007711	novel_lncRNA	antisense	x	ENSOARG00020016913	noncoding	noncoding	noncoding
TCONS_00007714	novel_lncRNA	lincRNA	u	XLOC_006981	noncoding	noncoding	noncoding
TCONS_00007714	novel_lncRNA	lincRNA	u	XLOC_006981	noncoding	noncoding	noncoding
TCONS_00007721	novel_lncRNA	sense_overlapping	o	ENSOARG00020017328	noncoding	noncoding	noncoding
TCONS_00007721	novel_lncRNA	sense_overlapping	o	ENSOARG00020017328	noncoding	noncoding	noncoding
TCONS_00007729	novel_mRNA	-	u	XLOC_006996	coding	coding	coding
TCONS_00007729	novel_mRNA	-	u	XLOC_006996	coding	coding	coding
TCONS_00007730	novel_mRNA	-	u	XLOC_006996	coding	coding	coding
TCONS_00007730	novel_mRNA	-	u	XLOC_006996	coding	coding	coding
TCONS_00007731	novel_lncRNA	lincRNA	u	XLOC_006997	noncoding	noncoding	noncoding
TCONS_00007731	novel_lncRNA	lincRNA	u	XLOC_006997	noncoding	noncoding	noncoding
TCONS_00007732	novel_lncRNA	lincRNA	u	XLOC_006998	noncoding	noncoding	noncoding
TCONS_00007732	novel_lncRNA	lincRNA	u	XLOC_006998	noncoding	noncoding	noncoding
TCONS_00007734	novel_lncRNA	lincRNA	u	XLOC_006998	noncoding	noncoding	noncoding
TCONS_00007734	novel_lncRNA	lincRNA	u	XLOC_006998	noncoding	noncoding	noncoding
TCONS_00007733	novel_lncRNA	lincRNA	u	XLOC_006998	noncoding	noncoding	noncoding
TCONS_00007733	novel_lncRNA	lincRNA	u	XLOC_006998	noncoding	noncoding	noncoding
TCONS_00007735	novel_lncRNA	lincRNA	u	XLOC_006999	noncoding	noncoding	noncoding
TCONS_00007735	novel_lncRNA	lincRNA	u	XLOC_006999	noncoding	noncoding	noncoding
TCONS_00007735	novel_lncRNA	lincRNA	u	XLOC_006999	noncoding	noncoding	noncoding
TCONS_00007800	novel_lncRNA	lincRNA	u	XLOC_007064	noncoding	noncoding	noncoding
TCONS_00007800	novel_lncRNA	lincRNA	u	XLOC_007064	noncoding	noncoding	noncoding
TCONS_00007818	TUCP	-	u	XLOC_007080	noncoding	coding	coding
TCONS_00007818	TUCP	-	u	XLOC_007080	noncoding	coding	coding
TCONS_00007825	novel_lncRNA	sense_overlapping	o	ENSOARG00020018400	noncoding	noncoding	noncoding
TCONS_00007825	novel_lncRNA	sense_overlapping	o	ENSOARG00020018400	noncoding	noncoding	noncoding
TCONS_00007826	novel_lncRNA	sense_overlapping	o	ENSOARG00020018400	noncoding	noncoding	noncoding
TCONS_00007826	novel_lncRNA	sense_overlapping	o	ENSOARG00020018400	noncoding	noncoding	noncoding
TCONS_00007827	novel_lncRNA	sense_overlapping	o	ENSOARG00020018400	noncoding	noncoding	noncoding
TCONS_00007827	novel_lncRNA	sense_overlapping	o	ENSOARG00020018400	noncoding	noncoding	noncoding
TCONS_00007828	novel_lncRNA	lincRNA	u	XLOC_007089	noncoding	noncoding	noncoding
TCONS_00007828	novel_lncRNA	lincRNA	u	XLOC_007089	noncoding	noncoding	noncoding
TCONS_00007829	novel_lncRNA	lincRNA	u	XLOC_007090	noncoding	noncoding	noncoding
TCONS_00007829	novel_lncRNA	lincRNA	u	XLOC_007090	noncoding	noncoding	noncoding
TCONS_00007829	novel_lncRNA	lincRNA	u	XLOC_007090	noncoding	noncoding	noncoding
TCONS_00007830	novel_lncRNA	lincRNA	u	XLOC_007090	noncoding	noncoding	noncoding
TCONS_00007830	novel_lncRNA	lincRNA	u	XLOC_007090	noncoding	noncoding	noncoding
TCONS_00007830	novel_lncRNA	lincRNA	u	XLOC_007090	noncoding	noncoding	noncoding
TCONS_00007851	TUCP	-	u	XLOC_007108	noncoding	coding	noncoding
TCONS_00007851	TUCP	-	u	XLOC_007108	noncoding	coding	noncoding
TCONS_00007858	novel_lncRNA	antisense	x	ENSOARG00020019355	noncoding	noncoding	noncoding
TCONS_00007858	novel_lncRNA	antisense	x	ENSOARG00020019355	noncoding	noncoding	noncoding
TCONS_00007858	novel_lncRNA	antisense	x	ENSOARG00020019355	noncoding	noncoding	noncoding
TCONS_00007859	novel_lncRNA	antisense	x	ENSOARG00020019355	noncoding	noncoding	noncoding
TCONS_00007859	novel_lncRNA	antisense	x	ENSOARG00020019355	noncoding	noncoding	noncoding
TCONS_00007860	novel_lncRNA	sense_intronic	i	ENSOARG00020019355	noncoding	noncoding	noncoding
TCONS_00007860	novel_lncRNA	sense_intronic	i	ENSOARG00020019355	noncoding	noncoding	noncoding
TCONS_00007868	novel_lncRNA	lincRNA	u	XLOC_007123	noncoding	noncoding	noncoding
TCONS_00007868	novel_lncRNA	lincRNA	u	XLOC_007123	noncoding	noncoding	noncoding
TCONS_00007911	novel_lncRNA	sense_intronic	i	ENSOARG00020020641	noncoding	noncoding	noncoding
TCONS_00007911	novel_lncRNA	sense_intronic	i	ENSOARG00020020641	noncoding	noncoding	noncoding
TCONS_00007917	novel_lncRNA	sense_intronic	i	ENSOARG00020020641	noncoding	noncoding	noncoding
TCONS_00007917	novel_lncRNA	sense_intronic	i	ENSOARG00020020641	noncoding	noncoding	noncoding
TCONS_00007961	TUCP	-	i	ENSOARG00020021467	noncoding	coding	noncoding
TCONS_00007961	TUCP	-	i	ENSOARG00020021467	noncoding	coding	noncoding
TCONS_00007966	novel_lncRNA	antisense	x	ENSOARG00020021528	noncoding	noncoding	noncoding
TCONS_00007966	novel_lncRNA	antisense	x	ENSOARG00020021528	noncoding	noncoding	noncoding
TCONS_00007967	novel_lncRNA	sense_intronic	i	ENSOARG00020021528	noncoding	noncoding	noncoding
TCONS_00007967	novel_lncRNA	sense_intronic	i	ENSOARG00020021528	noncoding	noncoding	noncoding
TCONS_00007980	novel_lncRNA	lincRNA	u	XLOC_007223	noncoding	noncoding	noncoding
TCONS_00007980	novel_lncRNA	lincRNA	u	XLOC_007223	noncoding	noncoding	noncoding
TCONS_00008011	novel_lncRNA	sense_intronic	i	ENSOARG00020021690	noncoding	noncoding	noncoding
TCONS_00008011	novel_lncRNA	sense_intronic	i	ENSOARG00020021690	noncoding	noncoding	noncoding
TCONS_00008052	novel_lncRNA	sense_intronic	i	ENSOARG00020021801	noncoding	noncoding	noncoding
TCONS_00008052	novel_lncRNA	sense_intronic	i	ENSOARG00020021801	noncoding	noncoding	noncoding
TCONS_00008066	novel_lncRNA	sense_intronic	i	ENSOARG00020021801	noncoding	noncoding	noncoding
TCONS_00008066	novel_lncRNA	sense_intronic	i	ENSOARG00020021801	noncoding	noncoding	noncoding
TCONS_00008066	novel_lncRNA	sense_intronic	i	ENSOARG00020021801	noncoding	noncoding	noncoding
TCONS_00008220	novel_lncRNA	lincRNA	u	XLOC_007459	noncoding	noncoding	noncoding
TCONS_00008220	novel_lncRNA	lincRNA	u	XLOC_007459	noncoding	noncoding	noncoding
TCONS_00008233	novel_lncRNA	sense_overlapping	o	ENSOARG00020022125	noncoding	noncoding	noncoding
TCONS_00008233	novel_lncRNA	sense_overlapping	o	ENSOARG00020022125	noncoding	noncoding	noncoding
TCONS_00008240	novel_lncRNA	sense_intronic	i	ENSOARG00020022125	noncoding	noncoding	noncoding
TCONS_00008240	novel_lncRNA	sense_intronic	i	ENSOARG00020022125	noncoding	noncoding	noncoding
TCONS_00008243	novel_lncRNA	sense_intronic	i	ENSOARG00020022125	noncoding	noncoding	noncoding
TCONS_00008243	novel_lncRNA	sense_intronic	i	ENSOARG00020022125	noncoding	noncoding	noncoding
TCONS_00008254	novel_lncRNA	sense_intronic	i	ENSOARG00020022125	noncoding	noncoding	noncoding
TCONS_00008254	novel_lncRNA	sense_intronic	i	ENSOARG00020022125	noncoding	noncoding	noncoding
TCONS_00008284	TUCP	-	u	XLOC_007517	noncoding	noncoding	coding
TCONS_00008284	TUCP	-	u	XLOC_007517	noncoding	noncoding	coding
TCONS_00008300	novel_lncRNA	sense_intronic	i	ENSOARG00020000122	noncoding	noncoding	noncoding
TCONS_00008300	novel_lncRNA	sense_intronic	i	ENSOARG00020000122	noncoding	noncoding	noncoding
TCONS_00008323	TUCP	-	o	ENSOARG00020000211	noncoding	coding	coding
TCONS_00008323	TUCP	-	o	ENSOARG00020000211	noncoding	coding	coding
TCONS_00008320	novel_lncRNA	sense_intronic	i	ENSOARG00020000211	noncoding	noncoding	noncoding
TCONS_00008320	novel_lncRNA	sense_intronic	i	ENSOARG00020000211	noncoding	noncoding	noncoding
TCONS_00008320	novel_lncRNA	sense_intronic	i	ENSOARG00020000211	noncoding	noncoding	noncoding
TCONS_00008321	novel_lncRNA	sense_intronic	i	ENSOARG00020000211	noncoding	noncoding	noncoding
TCONS_00008321	novel_lncRNA	sense_intronic	i	ENSOARG00020000211	noncoding	noncoding	noncoding
TCONS_00008325	novel_lncRNA	sense_intronic	i	ENSOARG00020000211	noncoding	noncoding	noncoding
TCONS_00008325	novel_lncRNA	sense_intronic	i	ENSOARG00020000211	noncoding	noncoding	noncoding
TCONS_00008342	novel_lncRNA	lincRNA	u	XLOC_007571	noncoding	noncoding	noncoding
TCONS_00008342	novel_lncRNA	lincRNA	u	XLOC_007571	noncoding	noncoding	noncoding
TCONS_00008343	TUCP	-	u	XLOC_007572	noncoding	coding	coding
TCONS_00008343	TUCP	-	u	XLOC_007572	noncoding	coding	coding
TCONS_00008344	TUCP	-	u	XLOC_007572	noncoding	coding	coding
TCONS_00008344	TUCP	-	u	XLOC_007572	noncoding	coding	coding
TCONS_00008344	TUCP	-	u	XLOC_007572	noncoding	coding	coding
TCONS_00008345	novel_lncRNA	lincRNA	u	XLOC_007572	noncoding	noncoding	noncoding
TCONS_00008345	novel_lncRNA	lincRNA	u	XLOC_007572	noncoding	noncoding	noncoding
TCONS_00008350	novel_lncRNA	lincRNA	u	XLOC_007577	noncoding	noncoding	noncoding
TCONS_00008350	novel_lncRNA	lincRNA	u	XLOC_007577	noncoding	noncoding	noncoding
TCONS_00008365	novel_lncRNA	lincRNA	u	XLOC_007592	noncoding	noncoding	noncoding
TCONS_00008365	novel_lncRNA	lincRNA	u	XLOC_007592	noncoding	noncoding	noncoding
TCONS_00008368	novel_lncRNA	lincRNA	u	XLOC_007595	noncoding	noncoding	noncoding
TCONS_00008368	novel_lncRNA	lincRNA	u	XLOC_007595	noncoding	noncoding	noncoding
TCONS_00008369	TUCP	-	x	ENSOARG00020000053	noncoding	coding	coding
TCONS_00008369	TUCP	-	x	ENSOARG00020000053	noncoding	coding	coding
TCONS_00008372	novel_mRNA	-	o	ENSOARG00020000059	coding	coding	coding
TCONS_00008372	novel_mRNA	-	o	ENSOARG00020000059	coding	coding	coding
TCONS_00008377	novel_lncRNA	sense_overlapping	o	ENSOARG00020000059	noncoding	noncoding	noncoding
TCONS_00008377	novel_lncRNA	sense_overlapping	o	ENSOARG00020000059	noncoding	noncoding	noncoding
TCONS_00008378	novel_lncRNA	sense_intronic	i	ENSOARG00020000060	noncoding	noncoding	noncoding
TCONS_00008378	novel_lncRNA	sense_intronic	i	ENSOARG00020000060	noncoding	noncoding	noncoding
TCONS_00008410	TUCP	-	o	ENSOARG00020000079	noncoding	coding	noncoding
TCONS_00008410	TUCP	-	o	ENSOARG00020000079	noncoding	coding	noncoding
TCONS_00008437	novel_lncRNA	antisense	x	ENSOARG00020000111	noncoding	noncoding	noncoding
TCONS_00008437	novel_lncRNA	antisense	x	ENSOARG00020000111	noncoding	noncoding	noncoding
TCONS_00008438	novel_lncRNA	lincRNA	u	XLOC_007650	noncoding	noncoding	noncoding
TCONS_00008438	novel_lncRNA	lincRNA	u	XLOC_007650	noncoding	noncoding	noncoding
TCONS_00008448	novel_mRNA	-	o	ENSOARG00020000363	coding	coding	coding
TCONS_00008448	novel_mRNA	-	o	ENSOARG00020000363	coding	coding	coding
TCONS_00008449	TUCP	-	o	ENSOARG00020000363	noncoding	coding	coding
TCONS_00008449	TUCP	-	o	ENSOARG00020000363	noncoding	coding	coding
TCONS_00008460	novel_lncRNA	sense_overlapping	o	ENSOARG00020000704	noncoding	noncoding	noncoding
TCONS_00008460	novel_lncRNA	sense_overlapping	o	ENSOARG00020000704	noncoding	noncoding	noncoding
TCONS_00008465	TUCP	-	o	ENSOARG00020000704	noncoding	coding	coding
TCONS_00008465	TUCP	-	o	ENSOARG00020000704	noncoding	coding	coding
TCONS_00008465	TUCP	-	o	ENSOARG00020000704	noncoding	coding	coding
TCONS_00008466	TUCP	-	x	ENSOARG00020000754	noncoding	coding	coding
TCONS_00008466	TUCP	-	x	ENSOARG00020000754	noncoding	coding	coding
TCONS_00008482	TUCP	-	x	ENSOARG00020000824	coding	noncoding	noncoding
TCONS_00008482	TUCP	-	x	ENSOARG00020000824	coding	noncoding	noncoding
TCONS_00008482	TUCP	-	x	ENSOARG00020000824	coding	noncoding	noncoding
TCONS_00008498	novel_mRNA	-	o	ENSOARG00020001165	coding	coding	coding
TCONS_00008498	novel_mRNA	-	o	ENSOARG00020001165	coding	coding	coding
TCONS_00008533	novel_lncRNA	lincRNA	u	XLOC_007731	noncoding	noncoding	noncoding
TCONS_00008533	novel_lncRNA	lincRNA	u	XLOC_007731	noncoding	noncoding	noncoding
TCONS_00008562	novel_lncRNA	lincRNA	u	XLOC_007760	noncoding	noncoding	noncoding
TCONS_00008562	novel_lncRNA	lincRNA	u	XLOC_007760	noncoding	noncoding	noncoding
TCONS_00008567	novel_lncRNA	lincRNA	u	XLOC_007765	noncoding	noncoding	noncoding
TCONS_00008567	novel_lncRNA	lincRNA	u	XLOC_007765	noncoding	noncoding	noncoding
TCONS_00008576	novel_lncRNA	lincRNA	u	XLOC_007774	noncoding	noncoding	noncoding
TCONS_00008576	novel_lncRNA	lincRNA	u	XLOC_007774	noncoding	noncoding	noncoding
TCONS_00008581	novel_lncRNA	lincRNA	u	XLOC_007779	noncoding	noncoding	noncoding
TCONS_00008581	novel_lncRNA	lincRNA	u	XLOC_007779	noncoding	noncoding	noncoding
TCONS_00008582	novel_lncRNA	lincRNA	u	XLOC_007780	noncoding	noncoding	noncoding
TCONS_00008582	novel_lncRNA	lincRNA	u	XLOC_007780	noncoding	noncoding	noncoding
TCONS_00008614	novel_lncRNA	lincRNA	u	XLOC_007812	noncoding	noncoding	noncoding
TCONS_00008614	novel_lncRNA	lincRNA	u	XLOC_007812	noncoding	noncoding	noncoding
TCONS_00008650	novel_lncRNA	antisense	x	ENSOARG00020001352	noncoding	noncoding	noncoding
TCONS_00008650	novel_lncRNA	antisense	x	ENSOARG00020001352	noncoding	noncoding	noncoding
TCONS_00008716	novel_lncRNA	lincRNA	u	XLOC_007914	noncoding	noncoding	noncoding
TCONS_00008716	novel_lncRNA	lincRNA	u	XLOC_007914	noncoding	noncoding	noncoding
TCONS_00008730	novel_lncRNA	lincRNA	u	XLOC_007928	noncoding	noncoding	noncoding
TCONS_00008730	novel_lncRNA	lincRNA	u	XLOC_007928	noncoding	noncoding	noncoding
TCONS_00008780	TUCP	-	x	ENSOARG00020001611	noncoding	coding	noncoding
TCONS_00008780	TUCP	-	x	ENSOARG00020001611	noncoding	coding	noncoding
TCONS_00008793	novel_mRNA	-	o	ENSOARG00020001740	coding	coding	coding
TCONS_00008793	novel_mRNA	-	o	ENSOARG00020001740	coding	coding	coding
TCONS_00008799	novel_lncRNA	sense_intronic	i	ENSOARG00020001749	noncoding	noncoding	noncoding
TCONS_00008799	novel_lncRNA	sense_intronic	i	ENSOARG00020001749	noncoding	noncoding	noncoding
TCONS_00008799	novel_lncRNA	sense_intronic	i	ENSOARG00020001749	noncoding	noncoding	noncoding
TCONS_00008798	novel_lncRNA	sense_intronic	i	ENSOARG00020001749	noncoding	noncoding	noncoding
TCONS_00008798	novel_lncRNA	sense_intronic	i	ENSOARG00020001749	noncoding	noncoding	noncoding
TCONS_00008798	novel_lncRNA	sense_intronic	i	ENSOARG00020001749	noncoding	noncoding	noncoding
TCONS_00008800	novel_lncRNA	sense_intronic	i	ENSOARG00020001749	noncoding	noncoding	noncoding
TCONS_00008800	novel_lncRNA	sense_intronic	i	ENSOARG00020001749	noncoding	noncoding	noncoding
TCONS_00008800	novel_lncRNA	sense_intronic	i	ENSOARG00020001749	noncoding	noncoding	noncoding
TCONS_00008801	TUCP	-	i	ENSOARG00020001749	noncoding	coding	noncoding
TCONS_00008801	TUCP	-	i	ENSOARG00020001749	noncoding	coding	noncoding
TCONS_00008803	novel_lncRNA	sense_overlapping	o	ENSOARG00020001794	noncoding	noncoding	noncoding
TCONS_00008803	novel_lncRNA	sense_overlapping	o	ENSOARG00020001794	noncoding	noncoding	noncoding
TCONS_00008804	novel_lncRNA	sense_intronic	i	ENSOARG00020001794	noncoding	noncoding	noncoding
TCONS_00008804	novel_lncRNA	sense_intronic	i	ENSOARG00020001794	noncoding	noncoding	noncoding
TCONS_00008805	novel_lncRNA	sense_intronic	i	ENSOARG00020001794	noncoding	noncoding	noncoding
TCONS_00008805	novel_lncRNA	sense_intronic	i	ENSOARG00020001794	noncoding	noncoding	noncoding
TCONS_00008816	TUCP	-	j	ENSOARG00020001897	noncoding	coding	noncoding
TCONS_00008816	TUCP	-	j	ENSOARG00020001897	noncoding	coding	noncoding
TCONS_00008816	TUCP	-	j	ENSOARG00020001897	noncoding	coding	noncoding
TCONS_00008816	TUCP	-	j	ENSOARG00020001897	noncoding	coding	noncoding
TCONS_00008860	novel_lncRNA	sense_intronic	i	ENSOARG00020002174	noncoding	noncoding	noncoding
TCONS_00008860	novel_lncRNA	sense_intronic	i	ENSOARG00020002174	noncoding	noncoding	noncoding
TCONS_00008861	novel_lncRNA	sense_intronic	i	ENSOARG00020002174	noncoding	noncoding	noncoding
TCONS_00008861	novel_lncRNA	sense_intronic	i	ENSOARG00020002174	noncoding	noncoding	noncoding
TCONS_00008868	novel_lncRNA	sense_intronic	i	ENSOARG00020002225	noncoding	noncoding	noncoding
TCONS_00008868	novel_lncRNA	sense_intronic	i	ENSOARG00020002225	noncoding	noncoding	noncoding
TCONS_00008921	novel_mRNA	-	j	ENSOARG00020004238	coding	coding	coding
TCONS_00008921	novel_mRNA	-	j	ENSOARG00020004238	coding	coding	coding
TCONS_00008921	novel_mRNA	-	j	ENSOARG00020004238	coding	coding	coding
TCONS_00008921	novel_mRNA	-	j	ENSOARG00020004238	coding	coding	coding
TCONS_00008921	novel_mRNA	-	j	ENSOARG00020004238	coding	coding	coding
TCONS_00008997	novel_lncRNA	lincRNA	u	XLOC_008163	noncoding	noncoding	noncoding
TCONS_00008997	novel_lncRNA	lincRNA	u	XLOC_008163	noncoding	noncoding	noncoding
TCONS_00009015	novel_lncRNA	lincRNA	u	XLOC_008181	noncoding	noncoding	noncoding
TCONS_00009015	novel_lncRNA	lincRNA	u	XLOC_008181	noncoding	noncoding	noncoding
TCONS_00009019	novel_mRNA	-	j	ENSOARG00020004474	coding	coding	coding
TCONS_00009019	novel_mRNA	-	j	ENSOARG00020004474	coding	coding	coding
TCONS_00009029	TUCP	-	o	ENSOARG00020004474	noncoding	coding	noncoding
TCONS_00009029	TUCP	-	o	ENSOARG00020004474	noncoding	coding	noncoding
TCONS_00009083	novel_lncRNA	sense_intronic	i	ENSOARG00020004474	noncoding	noncoding	noncoding
TCONS_00009083	novel_lncRNA	sense_intronic	i	ENSOARG00020004474	noncoding	noncoding	noncoding
TCONS_00009136	novel_lncRNA	lincRNA	u	XLOC_008287	noncoding	noncoding	noncoding
TCONS_00009136	novel_lncRNA	lincRNA	u	XLOC_008287	noncoding	noncoding	noncoding
TCONS_00009138	novel_lncRNA	lincRNA	u	XLOC_008287	noncoding	noncoding	noncoding
TCONS_00009138	novel_lncRNA	lincRNA	u	XLOC_008287	noncoding	noncoding	noncoding
TCONS_00009138	novel_lncRNA	lincRNA	u	XLOC_008287	noncoding	noncoding	noncoding
TCONS_00009137	novel_lncRNA	lincRNA	u	XLOC_008287	noncoding	noncoding	noncoding
TCONS_00009137	novel_lncRNA	lincRNA	u	XLOC_008287	noncoding	noncoding	noncoding
TCONS_00009137	novel_lncRNA	lincRNA	u	XLOC_008287	noncoding	noncoding	noncoding
TCONS_00009140	novel_lncRNA	lincRNA	u	XLOC_008289	noncoding	noncoding	noncoding
TCONS_00009140	novel_lncRNA	lincRNA	u	XLOC_008289	noncoding	noncoding	noncoding
TCONS_00009206	TUCP	-	x	ENSOARG00020005342	noncoding	coding	noncoding
TCONS_00009206	TUCP	-	x	ENSOARG00020005342	noncoding	coding	noncoding
TCONS_00009228	TUCP	-	o	ENSOARG00020007641	noncoding	noncoding	coding
TCONS_00009228	TUCP	-	o	ENSOARG00020007641	noncoding	noncoding	coding
TCONS_00009242	TUCP	-	j	ENSOARG00020007641	noncoding	coding	coding
TCONS_00009242	TUCP	-	j	ENSOARG00020007641	noncoding	coding	coding
TCONS_00009241	novel_mRNA	-	o	ENSOARG00020007641	coding	coding	coding
TCONS_00009241	novel_mRNA	-	o	ENSOARG00020007641	coding	coding	coding
TCONS_00009249	TUCP	-	o	ENSOARG00020010848	noncoding	coding	noncoding
TCONS_00009249	TUCP	-	o	ENSOARG00020010848	noncoding	coding	noncoding
TCONS_00009251	TUCP	-	o	ENSOARG00020010848	noncoding	coding	noncoding
TCONS_00009251	TUCP	-	o	ENSOARG00020010848	noncoding	coding	noncoding
TCONS_00009280	novel_lncRNA	lincRNA	u	XLOC_008409	noncoding	noncoding	noncoding
TCONS_00009280	novel_lncRNA	lincRNA	u	XLOC_008409	noncoding	noncoding	noncoding
TCONS_00009282	TUCP	-	o	ENSOARG00020006862	noncoding	coding	coding
TCONS_00009282	TUCP	-	o	ENSOARG00020006862	noncoding	coding	coding
TCONS_00009281	TUCP	-	o	ENSOARG00020006862	noncoding	coding	coding
TCONS_00009281	TUCP	-	o	ENSOARG00020006862	noncoding	coding	coding
TCONS_00009283	novel_lncRNA	sense_overlapping	o	ENSOARG00020006862	noncoding	noncoding	noncoding
TCONS_00009283	novel_lncRNA	sense_overlapping	o	ENSOARG00020006862	noncoding	noncoding	noncoding
TCONS_00009294	novel_lncRNA	sense_intronic	i	ENSOARG00020006862	noncoding	noncoding	noncoding
TCONS_00009294	novel_lncRNA	sense_intronic	i	ENSOARG00020006862	noncoding	noncoding	noncoding
TCONS_00009417	novel_mRNA	-	o	ENSOARG00020012933	coding	coding	coding
TCONS_00009417	novel_mRNA	-	o	ENSOARG00020012933	coding	coding	coding
TCONS_00009575	novel_lncRNA	sense_overlapping	o	ENSOARG00020017300	noncoding	noncoding	noncoding
TCONS_00009575	novel_lncRNA	sense_overlapping	o	ENSOARG00020017300	noncoding	noncoding	noncoding
TCONS_00009577	novel_lncRNA	antisense	x	ENSOARG00020017421	noncoding	noncoding	noncoding
TCONS_00009577	novel_lncRNA	antisense	x	ENSOARG00020017421	noncoding	noncoding	noncoding
TCONS_00009635	TUCP	-	x	ENSOARG00020025841	noncoding	coding	noncoding
TCONS_00009635	TUCP	-	x	ENSOARG00020025841	noncoding	coding	noncoding
TCONS_00009646	TUCP	-	i	ENSOARG00020018731	noncoding	coding	noncoding
TCONS_00009646	TUCP	-	i	ENSOARG00020018731	noncoding	coding	noncoding
TCONS_00009649	TUCP	-	j	ENSOARG00020025866	noncoding	coding	coding
TCONS_00009649	TUCP	-	j	ENSOARG00020025866	noncoding	coding	coding
TCONS_00009698	TUCP	-	o	ENSOARG00020000046	noncoding	coding	noncoding
TCONS_00009698	TUCP	-	o	ENSOARG00020000046	noncoding	coding	noncoding
TCONS_00009799	novel_lncRNA	lincRNA	u	XLOC_008859	noncoding	noncoding	noncoding
TCONS_00009799	novel_lncRNA	lincRNA	u	XLOC_008859	noncoding	noncoding	noncoding
TCONS_00009829	TUCP	-	j	ENSOARG00020000445	noncoding	coding	coding
TCONS_00009829	TUCP	-	j	ENSOARG00020000445	noncoding	coding	coding
TCONS_00009829	TUCP	-	j	ENSOARG00020000445	noncoding	coding	coding
TCONS_00009830	novel_mRNA	-	j	ENSOARG00020000445	coding	coding	coding
TCONS_00009830	novel_mRNA	-	j	ENSOARG00020000445	coding	coding	coding
TCONS_00009874	novel_lncRNA	antisense	x	ENSOARG00020001019	noncoding	noncoding	noncoding
TCONS_00009874	novel_lncRNA	antisense	x	ENSOARG00020001019	noncoding	noncoding	noncoding
TCONS_00009943	novel_lncRNA	lincRNA	u	XLOC_008994	noncoding	noncoding	noncoding
TCONS_00009943	novel_lncRNA	lincRNA	u	XLOC_008994	noncoding	noncoding	noncoding
TCONS_00010011	novel_lncRNA	sense_overlapping	o	ENSOARG00020003787	noncoding	noncoding	noncoding
TCONS_00010011	novel_lncRNA	sense_overlapping	o	ENSOARG00020003787	noncoding	noncoding	noncoding
TCONS_00010020	TUCP	-	j	ENSOARG00020000085	noncoding	coding	coding
TCONS_00010020	TUCP	-	j	ENSOARG00020000085	noncoding	coding	coding
TCONS_00010020	TUCP	-	j	ENSOARG00020000085	noncoding	coding	coding
TCONS_00010020	TUCP	-	j	ENSOARG00020000085	noncoding	coding	coding
TCONS_00010020	TUCP	-	j	ENSOARG00020000085	noncoding	coding	coding
TCONS_00010047	TUCP	-	o	ENSOARG00020000971	noncoding	coding	noncoding
TCONS_00010047	TUCP	-	o	ENSOARG00020000971	noncoding	coding	noncoding
TCONS_00010047	TUCP	-	o	ENSOARG00020000971	noncoding	coding	noncoding
TCONS_00010091	novel_lncRNA	sense_overlapping	o	ENSOARG00020001546	noncoding	noncoding	noncoding
TCONS_00010091	novel_lncRNA	sense_overlapping	o	ENSOARG00020001546	noncoding	noncoding	noncoding
TCONS_00010093	novel_lncRNA	lincRNA	u	XLOC_009121	noncoding	noncoding	noncoding
TCONS_00010093	novel_lncRNA	lincRNA	u	XLOC_009121	noncoding	noncoding	noncoding
TCONS_00010092	novel_lncRNA	sense_overlapping	o	ENSOARG00020001546	noncoding	noncoding	noncoding
TCONS_00010092	novel_lncRNA	sense_overlapping	o	ENSOARG00020001546	noncoding	noncoding	noncoding
TCONS_00010145	novel_lncRNA	sense_overlapping	o	ENSOARG00020002393	noncoding	noncoding	noncoding
TCONS_00010145	novel_lncRNA	sense_overlapping	o	ENSOARG00020002393	noncoding	noncoding	noncoding
TCONS_00010226	novel_mRNA	-	o	ENSOARG00020002528	coding	coding	coding
TCONS_00010226	novel_mRNA	-	o	ENSOARG00020002528	coding	coding	coding
TCONS_00010227	TUCP	-	o	ENSOARG00020002528	coding	coding	noncoding
TCONS_00010227	TUCP	-	o	ENSOARG00020002528	coding	coding	noncoding
TCONS_00010230	novel_lncRNA	antisense	x	ENSOARG00020002618	noncoding	noncoding	noncoding
TCONS_00010230	novel_lncRNA	antisense	x	ENSOARG00020002618	noncoding	noncoding	noncoding
TCONS_00010234	TUCP	-	u	XLOC_009253	noncoding	noncoding	coding
TCONS_00010234	TUCP	-	u	XLOC_009253	noncoding	noncoding	coding
TCONS_00010306	novel_lncRNA	sense_overlapping	o	ENSOARG00020008476	noncoding	noncoding	noncoding
TCONS_00010306	novel_lncRNA	sense_overlapping	o	ENSOARG00020008476	noncoding	noncoding	noncoding
TCONS_00010311	novel_lncRNA	antisense	x	ENSOARG00020008657	noncoding	noncoding	noncoding
TCONS_00010311	novel_lncRNA	antisense	x	ENSOARG00020008657	noncoding	noncoding	noncoding
TCONS_00010315	TUCP	-	o	ENSOARG00020005133	noncoding	coding	coding
TCONS_00010315	TUCP	-	o	ENSOARG00020005133	noncoding	coding	coding
TCONS_00010316	TUCP	-	j	ENSOARG00020005192	noncoding	coding	coding
TCONS_00010316	TUCP	-	j	ENSOARG00020005192	noncoding	coding	coding
TCONS_00010317	novel_lncRNA	others	j	ENSOARG00020005192	noncoding	noncoding	noncoding
TCONS_00010317	novel_lncRNA	others	j	ENSOARG00020005192	noncoding	noncoding	noncoding
TCONS_00010318	TUCP	-	o	ENSOARG00020005133	noncoding	coding	noncoding
TCONS_00010318	TUCP	-	o	ENSOARG00020005133	noncoding	coding	noncoding
TCONS_00010319	novel_lncRNA	sense_overlapping	o	ENSOARG00020005192	noncoding	noncoding	noncoding
TCONS_00010319	novel_lncRNA	sense_overlapping	o	ENSOARG00020005192	noncoding	noncoding	noncoding
TCONS_00010320	novel_lncRNA	sense_overlapping	o	ENSOARG00020005192	noncoding	noncoding	noncoding
TCONS_00010320	novel_lncRNA	sense_overlapping	o	ENSOARG00020005192	noncoding	noncoding	noncoding
TCONS_00010320	novel_lncRNA	sense_overlapping	o	ENSOARG00020005192	noncoding	noncoding	noncoding
TCONS_00010603	TUCP	-	o	ENSOARG00020023337	noncoding	coding	noncoding
TCONS_00010603	TUCP	-	o	ENSOARG00020023337	noncoding	coding	noncoding
TCONS_00010609	TUCP	-	o	ENSOARG00020023337	noncoding	coding	noncoding
TCONS_00010609	TUCP	-	o	ENSOARG00020023337	noncoding	coding	noncoding
TCONS_00010610	novel_lncRNA	lincRNA	u	XLOC_009581	noncoding	noncoding	noncoding
TCONS_00010610	novel_lncRNA	lincRNA	u	XLOC_009581	noncoding	noncoding	noncoding
TCONS_00010701	novel_lncRNA	antisense	x	ENSOARG00020025892	noncoding	noncoding	noncoding
TCONS_00010701	novel_lncRNA	antisense	x	ENSOARG00020025892	noncoding	noncoding	noncoding
TCONS_00010703	novel_lncRNA	antisense	x	ENSOARG00020025892	noncoding	noncoding	noncoding
TCONS_00010703	novel_lncRNA	antisense	x	ENSOARG00020025892	noncoding	noncoding	noncoding
TCONS_00010704	novel_lncRNA	antisense	x	ENSOARG00020025892	noncoding	noncoding	noncoding
TCONS_00010704	novel_lncRNA	antisense	x	ENSOARG00020025892	noncoding	noncoding	noncoding
TCONS_00010723	TUCP	-	j	ENSOARG00020025959	noncoding	coding	coding
TCONS_00010723	TUCP	-	j	ENSOARG00020025959	noncoding	coding	coding
TCONS_00010735	novel_lncRNA	sense_intronic	i	ENSOARG00020025972	noncoding	noncoding	noncoding
TCONS_00010735	novel_lncRNA	sense_intronic	i	ENSOARG00020025972	noncoding	noncoding	noncoding
TCONS_00010770	novel_mRNA	-	j	ENSOARG00020009805	coding	coding	coding
TCONS_00010770	novel_mRNA	-	j	ENSOARG00020009805	coding	coding	coding
TCONS_00010770	novel_mRNA	-	j	ENSOARG00020009805	coding	coding	coding
TCONS_00010770	novel_mRNA	-	j	ENSOARG00020009805	coding	coding	coding
TCONS_00010769	novel_mRNA	-	j	ENSOARG00020009805	coding	coding	coding
TCONS_00010769	novel_mRNA	-	j	ENSOARG00020009805	coding	coding	coding
TCONS_00010769	novel_mRNA	-	j	ENSOARG00020009805	coding	coding	coding
TCONS_00010839	novel_lncRNA	sense_overlapping	o	ENSOARG00020014123	noncoding	noncoding	noncoding
TCONS_00010839	novel_lncRNA	sense_overlapping	o	ENSOARG00020014123	noncoding	noncoding	noncoding
TCONS_00010839	novel_lncRNA	sense_overlapping	o	ENSOARG00020014123	noncoding	noncoding	noncoding
TCONS_00010840	novel_lncRNA	sense_overlapping	o	ENSOARG00020014123	noncoding	noncoding	noncoding
TCONS_00010840	novel_lncRNA	sense_overlapping	o	ENSOARG00020014123	noncoding	noncoding	noncoding
TCONS_00010842	TUCP	-	x	ENSOARG00020014137	noncoding	coding	noncoding
TCONS_00010842	TUCP	-	x	ENSOARG00020014137	noncoding	coding	noncoding
TCONS_00010852	novel_lncRNA	sense_overlapping	o	ENSOARG00020014243	noncoding	noncoding	noncoding
TCONS_00010852	novel_lncRNA	sense_overlapping	o	ENSOARG00020014243	noncoding	noncoding	noncoding
TCONS_00010853	novel_lncRNA	sense_overlapping	o	ENSOARG00020014243	noncoding	noncoding	noncoding
TCONS_00010853	novel_lncRNA	sense_overlapping	o	ENSOARG00020014243	noncoding	noncoding	noncoding
TCONS_00010869	novel_lncRNA	lincRNA	u	XLOC_009829	noncoding	noncoding	noncoding
TCONS_00010869	novel_lncRNA	lincRNA	u	XLOC_009829	noncoding	noncoding	noncoding
TCONS_00010874	novel_lncRNA	lincRNA	u	XLOC_009834	noncoding	noncoding	noncoding
TCONS_00010874	novel_lncRNA	lincRNA	u	XLOC_009834	noncoding	noncoding	noncoding
TCONS_00010875	novel_lncRNA	lincRNA	u	XLOC_009835	noncoding	noncoding	noncoding
TCONS_00010875	novel_lncRNA	lincRNA	u	XLOC_009835	noncoding	noncoding	noncoding
TCONS_00010876	novel_lncRNA	lincRNA	u	XLOC_009835	noncoding	noncoding	noncoding
TCONS_00010876	novel_lncRNA	lincRNA	u	XLOC_009835	noncoding	noncoding	noncoding
TCONS_00010944	novel_lncRNA	lincRNA	u	XLOC_009903	noncoding	noncoding	noncoding
TCONS_00010944	novel_lncRNA	lincRNA	u	XLOC_009903	noncoding	noncoding	noncoding
TCONS_00010950	novel_lncRNA	lincRNA	u	XLOC_009909	noncoding	noncoding	noncoding
TCONS_00010950	novel_lncRNA	lincRNA	u	XLOC_009909	noncoding	noncoding	noncoding
TCONS_00011056	novel_lncRNA	antisense	x	ENSOARG00020006149	noncoding	noncoding	noncoding
TCONS_00011056	novel_lncRNA	antisense	x	ENSOARG00020006149	noncoding	noncoding	noncoding
TCONS_00011109	novel_lncRNA	lincRNA	u	XLOC_010066	noncoding	noncoding	noncoding
TCONS_00011109	novel_lncRNA	lincRNA	u	XLOC_010066	noncoding	noncoding	noncoding
TCONS_00011127	novel_lncRNA	lincRNA	u	XLOC_010083	noncoding	noncoding	noncoding
TCONS_00011127	novel_lncRNA	lincRNA	u	XLOC_010083	noncoding	noncoding	noncoding
TCONS_00011162	novel_mRNA	-	j	ENSOARG00020011724	coding	coding	coding
TCONS_00011162	novel_mRNA	-	j	ENSOARG00020011724	coding	coding	coding
TCONS_00011161	novel_lncRNA	sense_intronic	i	ENSOARG00020011724	noncoding	noncoding	noncoding
TCONS_00011161	novel_lncRNA	sense_intronic	i	ENSOARG00020011724	noncoding	noncoding	noncoding
TCONS_00011175	novel_mRNA	-	j	ENSOARG00020000200	coding	coding	coding
TCONS_00011175	novel_mRNA	-	j	ENSOARG00020000200	coding	coding	coding
TCONS_00011188	TUCP	-	j	ENSOARG00020000473	noncoding	coding	coding
TCONS_00011188	TUCP	-	j	ENSOARG00020000473	noncoding	coding	coding
TCONS_00011188	TUCP	-	j	ENSOARG00020000473	noncoding	coding	coding
TCONS_00011188	TUCP	-	j	ENSOARG00020000473	noncoding	coding	coding
TCONS_00011188	TUCP	-	j	ENSOARG00020000473	noncoding	coding	coding
TCONS_00011199	novel_lncRNA	sense_overlapping	o	ENSOARG00020001067	noncoding	noncoding	noncoding
TCONS_00011199	novel_lncRNA	sense_overlapping	o	ENSOARG00020001067	noncoding	noncoding	noncoding
TCONS_00011200	novel_lncRNA	sense_overlapping	o	ENSOARG00020001067	noncoding	noncoding	noncoding
TCONS_00011200	novel_lncRNA	sense_overlapping	o	ENSOARG00020001067	noncoding	noncoding	noncoding
TCONS_00011240	novel_lncRNA	lincRNA	u	XLOC_010185	noncoding	noncoding	noncoding
TCONS_00011240	novel_lncRNA	lincRNA	u	XLOC_010185	noncoding	noncoding	noncoding
TCONS_00011239	novel_lncRNA	lincRNA	u	XLOC_010185	noncoding	noncoding	noncoding
TCONS_00011239	novel_lncRNA	lincRNA	u	XLOC_010185	noncoding	noncoding	noncoding
TCONS_00011238	TUCP	-	u	XLOC_010185	noncoding	noncoding	coding
TCONS_00011238	TUCP	-	u	XLOC_010185	noncoding	noncoding	coding
TCONS_00011312	TUCP	-	x	ENSOARG00020003035	noncoding	coding	noncoding
TCONS_00011312	TUCP	-	x	ENSOARG00020003035	noncoding	coding	noncoding
TCONS_00011369	TUCP	-	o	ENSOARG00020004923	coding	coding	noncoding
TCONS_00011369	TUCP	-	o	ENSOARG00020004923	coding	coding	noncoding
TCONS_00011375	novel_lncRNA	antisense	x	ENSOARG00020005314	noncoding	noncoding	noncoding
TCONS_00011375	novel_lncRNA	antisense	x	ENSOARG00020005314	noncoding	noncoding	noncoding
TCONS_00011406	novel_lncRNA	antisense	x	ENSOARG00020007664	noncoding	noncoding	noncoding
TCONS_00011406	novel_lncRNA	antisense	x	ENSOARG00020007664	noncoding	noncoding	noncoding
TCONS_00011410	novel_mRNA	-	j	ENSOARG00020008341	coding	coding	coding
TCONS_00011410	novel_mRNA	-	j	ENSOARG00020008341	coding	coding	coding
TCONS_00011410	novel_mRNA	-	j	ENSOARG00020008341	coding	coding	coding
TCONS_00011410	novel_mRNA	-	j	ENSOARG00020008341	coding	coding	coding
TCONS_00011410	novel_mRNA	-	j	ENSOARG00020008341	coding	coding	coding
TCONS_00011410	novel_mRNA	-	j	ENSOARG00020008341	coding	coding	coding
TCONS_00011410	novel_mRNA	-	j	ENSOARG00020008341	coding	coding	coding
TCONS_00011491	novel_mRNA	-	j	ENSOARG00020009993	coding	coding	coding
TCONS_00011491	novel_mRNA	-	j	ENSOARG00020009993	coding	coding	coding
TCONS_00011491	novel_mRNA	-	j	ENSOARG00020009993	coding	coding	coding
TCONS_00011491	novel_mRNA	-	j	ENSOARG00020009993	coding	coding	coding
TCONS_00011546	novel_lncRNA	lincRNA	u	XLOC_010484	noncoding	noncoding	noncoding
TCONS_00011546	novel_lncRNA	lincRNA	u	XLOC_010484	noncoding	noncoding	noncoding
TCONS_00011552	novel_lncRNA	sense_intronic	i	ENSOARG00020014766	noncoding	noncoding	noncoding
TCONS_00011552	novel_lncRNA	sense_intronic	i	ENSOARG00020014766	noncoding	noncoding	noncoding
TCONS_00011564	TUCP	-	x	ENSOARG00020015385	noncoding	coding	noncoding
TCONS_00011564	TUCP	-	x	ENSOARG00020015385	noncoding	coding	noncoding
TCONS_00011570	novel_lncRNA	lincRNA	u	XLOC_010507	noncoding	noncoding	noncoding
TCONS_00011570	novel_lncRNA	lincRNA	u	XLOC_010507	noncoding	noncoding	noncoding
TCONS_00011590	novel_lncRNA	lincRNA	u	XLOC_010525	noncoding	noncoding	noncoding
TCONS_00011590	novel_lncRNA	lincRNA	u	XLOC_010525	noncoding	noncoding	noncoding
TCONS_00011594	TUCP	-	x	ENSOARG00020021275	noncoding	coding	noncoding
TCONS_00011594	TUCP	-	x	ENSOARG00020021275	noncoding	coding	noncoding
TCONS_00011605	novel_lncRNA	sense_overlapping	o	ENSOARG00020022702	noncoding	noncoding	noncoding
TCONS_00011605	novel_lncRNA	sense_overlapping	o	ENSOARG00020022702	noncoding	noncoding	noncoding
TCONS_00011654	novel_lncRNA	antisense	x	ENSOARG00020000332	noncoding	noncoding	noncoding
TCONS_00011654	novel_lncRNA	antisense	x	ENSOARG00020000332	noncoding	noncoding	noncoding
TCONS_00011758	novel_mRNA	-	o	ENSOARG00020001541	coding	coding	coding
TCONS_00011758	novel_mRNA	-	o	ENSOARG00020001541	coding	coding	coding
TCONS_00011758	novel_mRNA	-	o	ENSOARG00020001541	coding	coding	coding
TCONS_00011759	novel_mRNA	-	o	ENSOARG00020001539	coding	coding	coding
TCONS_00011759	novel_mRNA	-	o	ENSOARG00020001539	coding	coding	coding
TCONS_00011765	novel_mRNA	-	j	ENSOARG00020001563	coding	coding	coding
TCONS_00011765	novel_mRNA	-	j	ENSOARG00020001563	coding	coding	coding
TCONS_00011777	novel_lncRNA	sense_overlapping	o	ENSOARG00020002454	noncoding	noncoding	noncoding
TCONS_00011777	novel_lncRNA	sense_overlapping	o	ENSOARG00020002454	noncoding	noncoding	noncoding
TCONS_00011780	novel_lncRNA	sense_overlapping	o	ENSOARG00020002454	noncoding	noncoding	noncoding
TCONS_00011780	novel_lncRNA	sense_overlapping	o	ENSOARG00020002454	noncoding	noncoding	noncoding
TCONS_00011779	novel_lncRNA	sense_overlapping	o	ENSOARG00020002454	noncoding	noncoding	noncoding
TCONS_00011779	novel_lncRNA	sense_overlapping	o	ENSOARG00020002454	noncoding	noncoding	noncoding
TCONS_00011786	novel_lncRNA	antisense	x	ENSOARG00020002495	noncoding	noncoding	noncoding
TCONS_00011786	novel_lncRNA	antisense	x	ENSOARG00020002495	noncoding	noncoding	noncoding
TCONS_00011787	novel_lncRNA	antisense	x	ENSOARG00020002495	noncoding	noncoding	noncoding
TCONS_00011787	novel_lncRNA	antisense	x	ENSOARG00020002495	noncoding	noncoding	noncoding
TCONS_00011788	novel_lncRNA	sense_overlapping	o	ENSOARG00020002511	noncoding	noncoding	noncoding
TCONS_00011788	novel_lncRNA	sense_overlapping	o	ENSOARG00020002511	noncoding	noncoding	noncoding
TCONS_00011789	novel_lncRNA	sense_overlapping	o	ENSOARG00020002511	noncoding	noncoding	noncoding
TCONS_00011789	novel_lncRNA	sense_overlapping	o	ENSOARG00020002511	noncoding	noncoding	noncoding
TCONS_00011792	novel_lncRNA	sense_overlapping	o	ENSOARG00020002511	noncoding	noncoding	noncoding
TCONS_00011792	novel_lncRNA	sense_overlapping	o	ENSOARG00020002511	noncoding	noncoding	noncoding
TCONS_00011792	novel_lncRNA	sense_overlapping	o	ENSOARG00020002511	noncoding	noncoding	noncoding
TCONS_00011791	novel_lncRNA	sense_overlapping	o	ENSOARG00020002511	noncoding	noncoding	noncoding
TCONS_00011791	novel_lncRNA	sense_overlapping	o	ENSOARG00020002511	noncoding	noncoding	noncoding
TCONS_00011791	novel_lncRNA	sense_overlapping	o	ENSOARG00020002511	noncoding	noncoding	noncoding
TCONS_00011791	novel_lncRNA	sense_overlapping	o	ENSOARG00020002511	noncoding	noncoding	noncoding
TCONS_00011790	novel_lncRNA	sense_overlapping	o	ENSOARG00020002511	noncoding	noncoding	noncoding
TCONS_00011790	novel_lncRNA	sense_overlapping	o	ENSOARG00020002511	noncoding	noncoding	noncoding
TCONS_00011790	novel_lncRNA	sense_overlapping	o	ENSOARG00020002511	noncoding	noncoding	noncoding
TCONS_00011793	novel_lncRNA	sense_overlapping	o	ENSOARG00020002511	noncoding	noncoding	noncoding
TCONS_00011793	novel_lncRNA	sense_overlapping	o	ENSOARG00020002511	noncoding	noncoding	noncoding
TCONS_00011794	novel_lncRNA	sense_overlapping	o	ENSOARG00020002511	noncoding	noncoding	noncoding
TCONS_00011794	novel_lncRNA	sense_overlapping	o	ENSOARG00020002511	noncoding	noncoding	noncoding
TCONS_00011794	novel_lncRNA	sense_overlapping	o	ENSOARG00020002511	noncoding	noncoding	noncoding
TCONS_00011798	novel_lncRNA	sense_overlapping	o	ENSOARG00020002511	noncoding	noncoding	noncoding
TCONS_00011798	novel_lncRNA	sense_overlapping	o	ENSOARG00020002511	noncoding	noncoding	noncoding
TCONS_00011798	novel_lncRNA	sense_overlapping	o	ENSOARG00020002511	noncoding	noncoding	noncoding
TCONS_00011797	novel_lncRNA	sense_overlapping	o	ENSOARG00020002511	noncoding	noncoding	noncoding
TCONS_00011797	novel_lncRNA	sense_overlapping	o	ENSOARG00020002511	noncoding	noncoding	noncoding
TCONS_00011797	novel_lncRNA	sense_overlapping	o	ENSOARG00020002511	noncoding	noncoding	noncoding
TCONS_00011796	novel_lncRNA	sense_overlapping	o	ENSOARG00020002511	noncoding	noncoding	noncoding
TCONS_00011796	novel_lncRNA	sense_overlapping	o	ENSOARG00020002511	noncoding	noncoding	noncoding
TCONS_00011795	novel_lncRNA	sense_overlapping	o	ENSOARG00020002511	noncoding	noncoding	noncoding
TCONS_00011795	novel_lncRNA	sense_overlapping	o	ENSOARG00020002511	noncoding	noncoding	noncoding
TCONS_00011799	novel_lncRNA	sense_overlapping	o	ENSOARG00020002511	noncoding	noncoding	noncoding
TCONS_00011799	novel_lncRNA	sense_overlapping	o	ENSOARG00020002511	noncoding	noncoding	noncoding
TCONS_00011799	novel_lncRNA	sense_overlapping	o	ENSOARG00020002511	noncoding	noncoding	noncoding
TCONS_00011801	novel_lncRNA	sense_overlapping	o	ENSOARG00020002511	noncoding	noncoding	noncoding
TCONS_00011801	novel_lncRNA	sense_overlapping	o	ENSOARG00020002511	noncoding	noncoding	noncoding
TCONS_00011801	novel_lncRNA	sense_overlapping	o	ENSOARG00020002511	noncoding	noncoding	noncoding
TCONS_00011800	novel_lncRNA	sense_overlapping	o	ENSOARG00020002511	noncoding	noncoding	noncoding
TCONS_00011800	novel_lncRNA	sense_overlapping	o	ENSOARG00020002511	noncoding	noncoding	noncoding
TCONS_00011800	novel_lncRNA	sense_overlapping	o	ENSOARG00020002511	noncoding	noncoding	noncoding
TCONS_00011802	novel_lncRNA	sense_overlapping	o	ENSOARG00020002511	noncoding	noncoding	noncoding
TCONS_00011802	novel_lncRNA	sense_overlapping	o	ENSOARG00020002511	noncoding	noncoding	noncoding
TCONS_00011802	novel_lncRNA	sense_overlapping	o	ENSOARG00020002511	noncoding	noncoding	noncoding
TCONS_00011802	novel_lncRNA	sense_overlapping	o	ENSOARG00020002511	noncoding	noncoding	noncoding
TCONS_00011803	novel_lncRNA	sense_overlapping	o	ENSOARG00020002511	noncoding	noncoding	noncoding
TCONS_00011803	novel_lncRNA	sense_overlapping	o	ENSOARG00020002511	noncoding	noncoding	noncoding
TCONS_00011804	novel_lncRNA	sense_overlapping	o	ENSOARG00020002516	noncoding	noncoding	noncoding
TCONS_00011804	novel_lncRNA	sense_overlapping	o	ENSOARG00020002516	noncoding	noncoding	noncoding
TCONS_00011804	novel_lncRNA	sense_overlapping	o	ENSOARG00020002516	noncoding	noncoding	noncoding
TCONS_00011804	novel_lncRNA	sense_overlapping	o	ENSOARG00020002516	noncoding	noncoding	noncoding
TCONS_00011805	novel_lncRNA	sense_overlapping	o	ENSOARG00020002516	noncoding	noncoding	noncoding
TCONS_00011805	novel_lncRNA	sense_overlapping	o	ENSOARG00020002516	noncoding	noncoding	noncoding
TCONS_00011807	novel_lncRNA	sense_overlapping	o	ENSOARG00020002516	noncoding	noncoding	noncoding
TCONS_00011807	novel_lncRNA	sense_overlapping	o	ENSOARG00020002516	noncoding	noncoding	noncoding
TCONS_00011807	novel_lncRNA	sense_overlapping	o	ENSOARG00020002516	noncoding	noncoding	noncoding
TCONS_00011806	novel_lncRNA	sense_overlapping	o	ENSOARG00020002516	noncoding	noncoding	noncoding
TCONS_00011806	novel_lncRNA	sense_overlapping	o	ENSOARG00020002516	noncoding	noncoding	noncoding
TCONS_00011806	novel_lncRNA	sense_overlapping	o	ENSOARG00020002516	noncoding	noncoding	noncoding
TCONS_00011810	novel_lncRNA	sense_overlapping	o	ENSOARG00020002516	noncoding	noncoding	noncoding
TCONS_00011810	novel_lncRNA	sense_overlapping	o	ENSOARG00020002516	noncoding	noncoding	noncoding
TCONS_00011810	novel_lncRNA	sense_overlapping	o	ENSOARG00020002516	noncoding	noncoding	noncoding
TCONS_00011809	novel_lncRNA	sense_overlapping	o	ENSOARG00020002516	noncoding	noncoding	noncoding
TCONS_00011809	novel_lncRNA	sense_overlapping	o	ENSOARG00020002516	noncoding	noncoding	noncoding
TCONS_00011809	novel_lncRNA	sense_overlapping	o	ENSOARG00020002516	noncoding	noncoding	noncoding
TCONS_00011809	novel_lncRNA	sense_overlapping	o	ENSOARG00020002516	noncoding	noncoding	noncoding
TCONS_00011808	novel_lncRNA	sense_overlapping	o	ENSOARG00020002516	noncoding	noncoding	noncoding
TCONS_00011808	novel_lncRNA	sense_overlapping	o	ENSOARG00020002516	noncoding	noncoding	noncoding
TCONS_00011808	novel_lncRNA	sense_overlapping	o	ENSOARG00020002516	noncoding	noncoding	noncoding
TCONS_00011811	novel_lncRNA	sense_overlapping	o	ENSOARG00020002546	noncoding	noncoding	noncoding
TCONS_00011811	novel_lncRNA	sense_overlapping	o	ENSOARG00020002546	noncoding	noncoding	noncoding
TCONS_00011812	novel_lncRNA	sense_overlapping	o	ENSOARG00020002546	noncoding	noncoding	noncoding
TCONS_00011812	novel_lncRNA	sense_overlapping	o	ENSOARG00020002546	noncoding	noncoding	noncoding
TCONS_00011827	novel_lncRNA	antisense	x	ENSOARG00020002952	noncoding	noncoding	noncoding
TCONS_00011827	novel_lncRNA	antisense	x	ENSOARG00020002952	noncoding	noncoding	noncoding
TCONS_00011845	TUCP	-	j	ENSOARG00020003329	coding	coding	noncoding
TCONS_00011845	TUCP	-	j	ENSOARG00020003329	coding	coding	noncoding
TCONS_00011845	TUCP	-	j	ENSOARG00020003329	coding	coding	noncoding
TCONS_00011857	novel_lncRNA	sense_overlapping	o	ENSOARG00020004098	noncoding	noncoding	noncoding
TCONS_00011857	novel_lncRNA	sense_overlapping	o	ENSOARG00020004098	noncoding	noncoding	noncoding
TCONS_00011858	novel_lncRNA	sense_overlapping	o	ENSOARG00020004098	noncoding	noncoding	noncoding
TCONS_00011858	novel_lncRNA	sense_overlapping	o	ENSOARG00020004098	noncoding	noncoding	noncoding
TCONS_00011859	novel_lncRNA	sense_overlapping	o	ENSOARG00020004098	noncoding	noncoding	noncoding
TCONS_00011859	novel_lncRNA	sense_overlapping	o	ENSOARG00020004098	noncoding	noncoding	noncoding
TCONS_00011860	novel_lncRNA	antisense	x	ENSOARG00020004120	noncoding	noncoding	noncoding
TCONS_00011860	novel_lncRNA	antisense	x	ENSOARG00020004120	noncoding	noncoding	noncoding
TCONS_00011860	novel_lncRNA	antisense	x	ENSOARG00020004120	noncoding	noncoding	noncoding
TCONS_00011861	novel_lncRNA	sense_overlapping	o	ENSOARG00020004141	noncoding	noncoding	noncoding
TCONS_00011861	novel_lncRNA	sense_overlapping	o	ENSOARG00020004141	noncoding	noncoding	noncoding
TCONS_00011861	novel_lncRNA	sense_overlapping	o	ENSOARG00020004141	noncoding	noncoding	noncoding
TCONS_00011878	novel_lncRNA	lincRNA	u	XLOC_010763	noncoding	noncoding	noncoding
TCONS_00011878	novel_lncRNA	lincRNA	u	XLOC_010763	noncoding	noncoding	noncoding
TCONS_00011879	novel_lncRNA	lincRNA	u	XLOC_010764	noncoding	noncoding	noncoding
TCONS_00011879	novel_lncRNA	lincRNA	u	XLOC_010764	noncoding	noncoding	noncoding
TCONS_00011880	novel_lncRNA	lincRNA	u	XLOC_010764	noncoding	noncoding	noncoding
TCONS_00011880	novel_lncRNA	lincRNA	u	XLOC_010764	noncoding	noncoding	noncoding
TCONS_00011880	novel_lncRNA	lincRNA	u	XLOC_010764	noncoding	noncoding	noncoding
TCONS_00011880	novel_lncRNA	lincRNA	u	XLOC_010764	noncoding	noncoding	noncoding
TCONS_00011882	novel_lncRNA	sense_overlapping	o	ENSOARG00020006437	noncoding	noncoding	noncoding
TCONS_00011882	novel_lncRNA	sense_overlapping	o	ENSOARG00020006437	noncoding	noncoding	noncoding
TCONS_00011882	novel_lncRNA	sense_overlapping	o	ENSOARG00020006437	noncoding	noncoding	noncoding
TCONS_00011881	novel_lncRNA	sense_overlapping	o	ENSOARG00020006437	noncoding	noncoding	noncoding
TCONS_00011881	novel_lncRNA	sense_overlapping	o	ENSOARG00020006437	noncoding	noncoding	noncoding
TCONS_00011881	novel_lncRNA	sense_overlapping	o	ENSOARG00020006437	noncoding	noncoding	noncoding
TCONS_00011883	novel_lncRNA	sense_overlapping	o	ENSOARG00020006437	noncoding	noncoding	noncoding
TCONS_00011883	novel_lncRNA	sense_overlapping	o	ENSOARG00020006437	noncoding	noncoding	noncoding
TCONS_00011883	novel_lncRNA	sense_overlapping	o	ENSOARG00020006437	noncoding	noncoding	noncoding
TCONS_00011883	novel_lncRNA	sense_overlapping	o	ENSOARG00020006437	noncoding	noncoding	noncoding
TCONS_00011884	novel_lncRNA	lincRNA	u	XLOC_010764	noncoding	noncoding	noncoding
TCONS_00011884	novel_lncRNA	lincRNA	u	XLOC_010764	noncoding	noncoding	noncoding
TCONS_00011890	novel_lncRNA	lincRNA	u	XLOC_010764	noncoding	noncoding	noncoding
TCONS_00011890	novel_lncRNA	lincRNA	u	XLOC_010764	noncoding	noncoding	noncoding
TCONS_00011892	novel_lncRNA	sense_overlapping	o	ENSOARG00020006437	noncoding	noncoding	noncoding
TCONS_00011892	novel_lncRNA	sense_overlapping	o	ENSOARG00020006437	noncoding	noncoding	noncoding
TCONS_00011891	novel_lncRNA	sense_overlapping	o	ENSOARG00020006437	noncoding	noncoding	noncoding
TCONS_00011891	novel_lncRNA	sense_overlapping	o	ENSOARG00020006437	noncoding	noncoding	noncoding
TCONS_00011885	novel_lncRNA	lincRNA	u	XLOC_010765	noncoding	noncoding	noncoding
TCONS_00011885	novel_lncRNA	lincRNA	u	XLOC_010765	noncoding	noncoding	noncoding
TCONS_00011885	novel_lncRNA	lincRNA	u	XLOC_010765	noncoding	noncoding	noncoding
TCONS_00011886	novel_lncRNA	lincRNA	u	XLOC_010765	noncoding	noncoding	noncoding
TCONS_00011886	novel_lncRNA	lincRNA	u	XLOC_010765	noncoding	noncoding	noncoding
TCONS_00011887	novel_lncRNA	lincRNA	u	XLOC_010765	noncoding	noncoding	noncoding
TCONS_00011887	novel_lncRNA	lincRNA	u	XLOC_010765	noncoding	noncoding	noncoding
TCONS_00011887	novel_lncRNA	lincRNA	u	XLOC_010765	noncoding	noncoding	noncoding
TCONS_00011888	novel_lncRNA	lincRNA	u	XLOC_010766	noncoding	noncoding	noncoding
TCONS_00011888	novel_lncRNA	lincRNA	u	XLOC_010766	noncoding	noncoding	noncoding
TCONS_00011889	novel_lncRNA	sense_overlapping	o	ENSOARG00020006437	noncoding	noncoding	noncoding
TCONS_00011889	novel_lncRNA	sense_overlapping	o	ENSOARG00020006437	noncoding	noncoding	noncoding
TCONS_00011895	novel_lncRNA	lincRNA	u	XLOC_010769	noncoding	noncoding	noncoding
TCONS_00011895	novel_lncRNA	lincRNA	u	XLOC_010769	noncoding	noncoding	noncoding
TCONS_00011946	novel_mRNA	-	j	ENSOARG00020008725	coding	coding	coding
TCONS_00011946	novel_mRNA	-	j	ENSOARG00020008725	coding	coding	coding
TCONS_00011950	novel_lncRNA	sense_overlapping	o	ENSOARG00020011401	noncoding	noncoding	noncoding
TCONS_00011950	novel_lncRNA	sense_overlapping	o	ENSOARG00020011401	noncoding	noncoding	noncoding
TCONS_00011955	novel_lncRNA	antisense	x	ENSOARG00020011679	noncoding	noncoding	noncoding
TCONS_00011955	novel_lncRNA	antisense	x	ENSOARG00020011679	noncoding	noncoding	noncoding
TCONS_00011955	novel_lncRNA	antisense	x	ENSOARG00020011679	noncoding	noncoding	noncoding
TCONS_00011969	TUCP	-	x	ENSOARG00020014502	noncoding	coding	noncoding
TCONS_00011969	TUCP	-	x	ENSOARG00020014502	noncoding	coding	noncoding
TCONS_00011990	TUCP	-	o	ENSOARG00020017622	noncoding	coding	coding
TCONS_00011990	TUCP	-	o	ENSOARG00020017622	noncoding	coding	coding
TCONS_00012014	TUCP	-	o	ENSOARG00020000114	noncoding	coding	coding
TCONS_00012014	TUCP	-	o	ENSOARG00020000114	noncoding	coding	coding
TCONS_00012014	TUCP	-	o	ENSOARG00020000114	noncoding	coding	coding
TCONS_00012019	TUCP	-	o	ENSOARG00020000162	noncoding	noncoding	coding
TCONS_00012019	TUCP	-	o	ENSOARG00020000162	noncoding	noncoding	coding
TCONS_00012024	novel_lncRNA	antisense	x	ENSOARG00020000245	noncoding	noncoding	noncoding
TCONS_00012024	novel_lncRNA	antisense	x	ENSOARG00020000245	noncoding	noncoding	noncoding
TCONS_00012025	novel_lncRNA	antisense	x	ENSOARG00020000228	noncoding	noncoding	noncoding
TCONS_00012025	novel_lncRNA	antisense	x	ENSOARG00020000228	noncoding	noncoding	noncoding
TCONS_00012026	novel_lncRNA	antisense	x	ENSOARG00020000245	noncoding	noncoding	noncoding
TCONS_00012026	novel_lncRNA	antisense	x	ENSOARG00020000245	noncoding	noncoding	noncoding
TCONS_00012033	TUCP	-	o	ENSOARG00020000573	noncoding	coding	coding
TCONS_00012033	TUCP	-	o	ENSOARG00020000573	noncoding	coding	coding
TCONS_00012033	TUCP	-	o	ENSOARG00020000573	noncoding	coding	coding
TCONS_00012039	novel_lncRNA	antisense	x	ENSOARG00020000744	noncoding	noncoding	noncoding
TCONS_00012039	novel_lncRNA	antisense	x	ENSOARG00020000744	noncoding	noncoding	noncoding
TCONS_00012055	novel_mRNA	-	j	ENSOARG00020000855	coding	coding	coding
TCONS_00012055	novel_mRNA	-	j	ENSOARG00020000855	coding	coding	coding
TCONS_00012056	TUCP	-	j	ENSOARG00020000874	noncoding	coding	coding
TCONS_00012056	TUCP	-	j	ENSOARG00020000874	noncoding	coding	coding
TCONS_00012059	TUCP	-	j	ENSOARG00020000908	noncoding	coding	coding
TCONS_00012059	TUCP	-	j	ENSOARG00020000908	noncoding	coding	coding
TCONS_00012075	TUCP	-	o	ENSOARG00020001161	noncoding	coding	coding
TCONS_00012075	TUCP	-	o	ENSOARG00020001161	noncoding	coding	coding
TCONS_00012080	novel_mRNA	-	j	ENSOARG00020001237	coding	coding	coding
TCONS_00012080	novel_mRNA	-	j	ENSOARG00020001237	coding	coding	coding
TCONS_00012087	TUCP	-	j	ENSOARG00020001551	noncoding	noncoding	coding
TCONS_00012087	TUCP	-	j	ENSOARG00020001551	noncoding	noncoding	coding
TCONS_00012113	novel_lncRNA	sense_overlapping	o	ENSOARG00020002136	noncoding	noncoding	noncoding
TCONS_00012113	novel_lncRNA	sense_overlapping	o	ENSOARG00020002136	noncoding	noncoding	noncoding
TCONS_00012196	novel_lncRNA	sense_overlapping	o	ENSOARG00020013192	noncoding	noncoding	noncoding
TCONS_00012196	novel_lncRNA	sense_overlapping	o	ENSOARG00020013192	noncoding	noncoding	noncoding
TCONS_00012202	novel_mRNA	-	j	ENSOARG00020014346	coding	coding	coding
TCONS_00012202	novel_mRNA	-	j	ENSOARG00020014346	coding	coding	coding
TCONS_00012254	novel_mRNA	-	j	ENSOARG00020017561	coding	coding	coding
TCONS_00012254	novel_mRNA	-	j	ENSOARG00020017561	coding	coding	coding
TCONS_00012254	novel_mRNA	-	j	ENSOARG00020017561	coding	coding	coding
TCONS_00012330	novel_lncRNA	lincRNA	u	XLOC_011137	noncoding	noncoding	noncoding
TCONS_00012330	novel_lncRNA	lincRNA	u	XLOC_011137	noncoding	noncoding	noncoding
TCONS_00012331	novel_lncRNA	lincRNA	u	XLOC_011137	noncoding	noncoding	noncoding
TCONS_00012331	novel_lncRNA	lincRNA	u	XLOC_011137	noncoding	noncoding	noncoding
TCONS_00012341	TUCP	-	x	ENSOARG00020026159	noncoding	coding	noncoding
TCONS_00012341	TUCP	-	x	ENSOARG00020026159	noncoding	coding	noncoding
TCONS_00012341	TUCP	-	x	ENSOARG00020026159	noncoding	coding	noncoding
TCONS_00012395	novel_lncRNA	antisense	x	ENSOARG00020009216	noncoding	noncoding	noncoding
TCONS_00012395	novel_lncRNA	antisense	x	ENSOARG00020009216	noncoding	noncoding	noncoding
TCONS_00012402	novel_lncRNA	antisense	x	ENSOARG00020009707	noncoding	noncoding	noncoding
TCONS_00012402	novel_lncRNA	antisense	x	ENSOARG00020009707	noncoding	noncoding	noncoding
TCONS_00012401	novel_lncRNA	antisense	x	ENSOARG00020009707	noncoding	noncoding	noncoding
TCONS_00012401	novel_lncRNA	antisense	x	ENSOARG00020009707	noncoding	noncoding	noncoding
TCONS_00012412	TUCP	-	o	ENSOARG00020011063	noncoding	coding	noncoding
TCONS_00012412	TUCP	-	o	ENSOARG00020011063	noncoding	coding	noncoding
TCONS_00012421	novel_lncRNA	sense_overlapping	o	ENSOARG00020011725	noncoding	noncoding	noncoding
TCONS_00012421	novel_lncRNA	sense_overlapping	o	ENSOARG00020011725	noncoding	noncoding	noncoding
TCONS_00012478	novel_lncRNA	sense_overlapping	o	ENSOARG00020017225	noncoding	noncoding	noncoding
TCONS_00012478	novel_lncRNA	sense_overlapping	o	ENSOARG00020017225	noncoding	noncoding	noncoding
TCONS_00012483	novel_lncRNA	lincRNA	u	XLOC_011277	noncoding	noncoding	noncoding
TCONS_00012483	novel_lncRNA	lincRNA	u	XLOC_011277	noncoding	noncoding	noncoding
TCONS_00012484	novel_lncRNA	lincRNA	u	XLOC_011278	noncoding	noncoding	noncoding
TCONS_00012484	novel_lncRNA	lincRNA	u	XLOC_011278	noncoding	noncoding	noncoding
TCONS_00012488	novel_lncRNA	lincRNA	u	XLOC_011282	noncoding	noncoding	noncoding
TCONS_00012488	novel_lncRNA	lincRNA	u	XLOC_011282	noncoding	noncoding	noncoding
TCONS_00012490	novel_lncRNA	lincRNA	u	XLOC_011282	noncoding	noncoding	noncoding
TCONS_00012490	novel_lncRNA	lincRNA	u	XLOC_011282	noncoding	noncoding	noncoding
TCONS_00012489	novel_lncRNA	lincRNA	u	XLOC_011282	noncoding	noncoding	noncoding
TCONS_00012489	novel_lncRNA	lincRNA	u	XLOC_011282	noncoding	noncoding	noncoding
TCONS_00012499	novel_mRNA	-	j	ENSOARG00020018088	coding	coding	coding
TCONS_00012499	novel_mRNA	-	j	ENSOARG00020018088	coding	coding	coding
TCONS_00012499	novel_mRNA	-	j	ENSOARG00020018088	coding	coding	coding
TCONS_00012499	novel_mRNA	-	j	ENSOARG00020018088	coding	coding	coding
TCONS_00012499	novel_mRNA	-	j	ENSOARG00020018088	coding	coding	coding
TCONS_00012505	TUCP	-	x	ENSOARG00020018808	noncoding	coding	noncoding
TCONS_00012505	TUCP	-	x	ENSOARG00020018808	noncoding	coding	noncoding
TCONS_00012519	novel_lncRNA	lincRNA	u	XLOC_011304	noncoding	noncoding	noncoding
TCONS_00012519	novel_lncRNA	lincRNA	u	XLOC_011304	noncoding	noncoding	noncoding
TCONS_00012520	novel_lncRNA	lincRNA	u	XLOC_011305	noncoding	noncoding	noncoding
TCONS_00012520	novel_lncRNA	lincRNA	u	XLOC_011305	noncoding	noncoding	noncoding
TCONS_00012520	novel_lncRNA	lincRNA	u	XLOC_011305	noncoding	noncoding	noncoding
TCONS_00012521	novel_lncRNA	lincRNA	u	XLOC_011305	noncoding	noncoding	noncoding
TCONS_00012521	novel_lncRNA	lincRNA	u	XLOC_011305	noncoding	noncoding	noncoding
TCONS_00012522	novel_lncRNA	lincRNA	u	XLOC_011306	noncoding	noncoding	noncoding
TCONS_00012522	novel_lncRNA	lincRNA	u	XLOC_011306	noncoding	noncoding	noncoding
TCONS_00012523	novel_lncRNA	lincRNA	u	XLOC_011307	noncoding	noncoding	noncoding
TCONS_00012523	novel_lncRNA	lincRNA	u	XLOC_011307	noncoding	noncoding	noncoding
TCONS_00012523	novel_lncRNA	lincRNA	u	XLOC_011307	noncoding	noncoding	noncoding
TCONS_00012523	novel_lncRNA	lincRNA	u	XLOC_011307	noncoding	noncoding	noncoding
TCONS_00012528	novel_lncRNA	lincRNA	u	XLOC_011307	noncoding	noncoding	noncoding
TCONS_00012528	novel_lncRNA	lincRNA	u	XLOC_011307	noncoding	noncoding	noncoding
TCONS_00012528	novel_lncRNA	lincRNA	u	XLOC_011307	noncoding	noncoding	noncoding
TCONS_00012528	novel_lncRNA	lincRNA	u	XLOC_011307	noncoding	noncoding	noncoding
TCONS_00012529	novel_lncRNA	lincRNA	u	XLOC_011307	noncoding	noncoding	noncoding
TCONS_00012529	novel_lncRNA	lincRNA	u	XLOC_011307	noncoding	noncoding	noncoding
TCONS_00012529	novel_lncRNA	lincRNA	u	XLOC_011307	noncoding	noncoding	noncoding
TCONS_00012533	novel_lncRNA	lincRNA	u	XLOC_011307	noncoding	noncoding	noncoding
TCONS_00012533	novel_lncRNA	lincRNA	u	XLOC_011307	noncoding	noncoding	noncoding
TCONS_00012524	novel_lncRNA	lincRNA	u	XLOC_011308	noncoding	noncoding	noncoding
TCONS_00012524	novel_lncRNA	lincRNA	u	XLOC_011308	noncoding	noncoding	noncoding
TCONS_00012525	novel_lncRNA	lincRNA	u	XLOC_011309	noncoding	noncoding	noncoding
TCONS_00012525	novel_lncRNA	lincRNA	u	XLOC_011309	noncoding	noncoding	noncoding
TCONS_00012526	novel_lncRNA	lincRNA	u	XLOC_011310	noncoding	noncoding	noncoding
TCONS_00012526	novel_lncRNA	lincRNA	u	XLOC_011310	noncoding	noncoding	noncoding
TCONS_00012527	novel_lncRNA	lincRNA	u	XLOC_011310	noncoding	noncoding	noncoding
TCONS_00012527	novel_lncRNA	lincRNA	u	XLOC_011310	noncoding	noncoding	noncoding
TCONS_00012527	novel_lncRNA	lincRNA	u	XLOC_011310	noncoding	noncoding	noncoding
TCONS_00012531	novel_lncRNA	lincRNA	u	XLOC_011310	noncoding	noncoding	noncoding
TCONS_00012531	novel_lncRNA	lincRNA	u	XLOC_011310	noncoding	noncoding	noncoding
TCONS_00012532	novel_lncRNA	lincRNA	u	XLOC_011310	noncoding	noncoding	noncoding
TCONS_00012532	novel_lncRNA	lincRNA	u	XLOC_011310	noncoding	noncoding	noncoding
TCONS_00012530	novel_lncRNA	lincRNA	u	XLOC_011311	noncoding	noncoding	noncoding
TCONS_00012530	novel_lncRNA	lincRNA	u	XLOC_011311	noncoding	noncoding	noncoding
TCONS_00012590	novel_lncRNA	antisense	x	ENSOARG00020001261	noncoding	noncoding	noncoding
TCONS_00012590	novel_lncRNA	antisense	x	ENSOARG00020001261	noncoding	noncoding	noncoding
TCONS_00012591	novel_lncRNA	antisense	x	ENSOARG00020001261	noncoding	noncoding	noncoding
TCONS_00012591	novel_lncRNA	antisense	x	ENSOARG00020001261	noncoding	noncoding	noncoding
TCONS_00012592	TUCP	-	x	ENSOARG00020001261	noncoding	noncoding	coding
TCONS_00012592	TUCP	-	x	ENSOARG00020001261	noncoding	noncoding	coding
TCONS_00012593	novel_lncRNA	antisense	x	ENSOARG00020001261	noncoding	noncoding	noncoding
TCONS_00012593	novel_lncRNA	antisense	x	ENSOARG00020001261	noncoding	noncoding	noncoding
TCONS_00012722	novel_mRNA	-	j	ENSOARG00020002817	coding	coding	coding
TCONS_00012722	novel_mRNA	-	j	ENSOARG00020002817	coding	coding	coding
TCONS_00012722	novel_mRNA	-	j	ENSOARG00020002817	coding	coding	coding
TCONS_00012737	novel_lncRNA	sense_overlapping	o	ENSOARG00020005125	noncoding	noncoding	noncoding
TCONS_00012737	novel_lncRNA	sense_overlapping	o	ENSOARG00020005125	noncoding	noncoding	noncoding
TCONS_00012741	novel_lncRNA	lincRNA	u	XLOC_011504	noncoding	noncoding	noncoding
TCONS_00012741	novel_lncRNA	lincRNA	u	XLOC_011504	noncoding	noncoding	noncoding
TCONS_00012743	novel_lncRNA	sense_overlapping	o	ENSOARG00020005405	noncoding	noncoding	noncoding
TCONS_00012743	novel_lncRNA	sense_overlapping	o	ENSOARG00020005405	noncoding	noncoding	noncoding
TCONS_00012777	novel_lncRNA	sense_overlapping	o	ENSOARG00020005580	noncoding	noncoding	noncoding
TCONS_00012777	novel_lncRNA	sense_overlapping	o	ENSOARG00020005580	noncoding	noncoding	noncoding
TCONS_00012781	novel_lncRNA	lincRNA	u	XLOC_011540	noncoding	noncoding	noncoding
TCONS_00012781	novel_lncRNA	lincRNA	u	XLOC_011540	noncoding	noncoding	noncoding
TCONS_00012817	novel_lncRNA	sense_overlapping	o	ENSOARG00020007337	noncoding	noncoding	noncoding
TCONS_00012817	novel_lncRNA	sense_overlapping	o	ENSOARG00020007337	noncoding	noncoding	noncoding
TCONS_00012816	novel_lncRNA	sense_overlapping	o	ENSOARG00020007337	noncoding	noncoding	noncoding
TCONS_00012816	novel_lncRNA	sense_overlapping	o	ENSOARG00020007337	noncoding	noncoding	noncoding
TCONS_00012871	TUCP	-	o	ENSOARG00020001206	noncoding	coding	noncoding
TCONS_00012871	TUCP	-	o	ENSOARG00020001206	noncoding	coding	noncoding
TCONS_00012880	novel_lncRNA	lincRNA	u	XLOC_011632	noncoding	noncoding	noncoding
TCONS_00012880	novel_lncRNA	lincRNA	u	XLOC_011632	noncoding	noncoding	noncoding
TCONS_00012881	novel_lncRNA	lincRNA	u	XLOC_011632	noncoding	noncoding	noncoding
TCONS_00012881	novel_lncRNA	lincRNA	u	XLOC_011632	noncoding	noncoding	noncoding
TCONS_00012896	TUCP	-	u	XLOC_011647	noncoding	coding	noncoding
TCONS_00012896	TUCP	-	u	XLOC_011647	noncoding	coding	noncoding
TCONS_00012908	novel_lncRNA	lincRNA	u	XLOC_011656	noncoding	noncoding	noncoding
TCONS_00012908	novel_lncRNA	lincRNA	u	XLOC_011656	noncoding	noncoding	noncoding
TCONS_00012908	novel_lncRNA	lincRNA	u	XLOC_011656	noncoding	noncoding	noncoding
TCONS_00012908	novel_lncRNA	lincRNA	u	XLOC_011656	noncoding	noncoding	noncoding
TCONS_00012910	novel_lncRNA	antisense	x	ENSOARG00020001317	noncoding	noncoding	noncoding
TCONS_00012910	novel_lncRNA	antisense	x	ENSOARG00020001317	noncoding	noncoding	noncoding
TCONS_00012984	novel_lncRNA	lincRNA	u	XLOC_011729	noncoding	noncoding	noncoding
TCONS_00012984	novel_lncRNA	lincRNA	u	XLOC_011729	noncoding	noncoding	noncoding
TCONS_00013027	novel_lncRNA	antisense	x	ENSOARG00020005202	noncoding	noncoding	noncoding
TCONS_00013027	novel_lncRNA	antisense	x	ENSOARG00020005202	noncoding	noncoding	noncoding
TCONS_00013038	novel_lncRNA	lincRNA	u	XLOC_011783	noncoding	noncoding	noncoding
TCONS_00013038	novel_lncRNA	lincRNA	u	XLOC_011783	noncoding	noncoding	noncoding
TCONS_00013040	novel_lncRNA	lincRNA	u	XLOC_011783	noncoding	noncoding	noncoding
TCONS_00013040	novel_lncRNA	lincRNA	u	XLOC_011783	noncoding	noncoding	noncoding
TCONS_00013039	novel_lncRNA	lincRNA	u	XLOC_011783	noncoding	noncoding	noncoding
TCONS_00013039	novel_lncRNA	lincRNA	u	XLOC_011783	noncoding	noncoding	noncoding
TCONS_00013066	novel_lncRNA	lincRNA	u	XLOC_011809	noncoding	noncoding	noncoding
TCONS_00013066	novel_lncRNA	lincRNA	u	XLOC_011809	noncoding	noncoding	noncoding
TCONS_00013080	novel_lncRNA	sense_intronic	i	ENSOARG00020005404	noncoding	noncoding	noncoding
TCONS_00013080	novel_lncRNA	sense_intronic	i	ENSOARG00020005404	noncoding	noncoding	noncoding
TCONS_00013080	novel_lncRNA	sense_intronic	i	ENSOARG00020005404	noncoding	noncoding	noncoding
TCONS_00013079	novel_lncRNA	sense_intronic	i	ENSOARG00020005404	noncoding	noncoding	noncoding
TCONS_00013079	novel_lncRNA	sense_intronic	i	ENSOARG00020005404	noncoding	noncoding	noncoding
TCONS_00013082	novel_lncRNA	sense_intronic	i	ENSOARG00020005404	noncoding	noncoding	noncoding
TCONS_00013082	novel_lncRNA	sense_intronic	i	ENSOARG00020005404	noncoding	noncoding	noncoding
TCONS_00013082	novel_lncRNA	sense_intronic	i	ENSOARG00020005404	noncoding	noncoding	noncoding
TCONS_00013081	novel_lncRNA	sense_intronic	i	ENSOARG00020005404	noncoding	noncoding	noncoding
TCONS_00013081	novel_lncRNA	sense_intronic	i	ENSOARG00020005404	noncoding	noncoding	noncoding
TCONS_00013081	novel_lncRNA	sense_intronic	i	ENSOARG00020005404	noncoding	noncoding	noncoding
TCONS_00013147	novel_lncRNA	sense_overlapping	o	ENSOARG00020001119	noncoding	noncoding	noncoding
TCONS_00013147	novel_lncRNA	sense_overlapping	o	ENSOARG00020001119	noncoding	noncoding	noncoding
TCONS_00013148	novel_lncRNA	sense_overlapping	o	ENSOARG00020001119	noncoding	noncoding	noncoding
TCONS_00013148	novel_lncRNA	sense_overlapping	o	ENSOARG00020001119	noncoding	noncoding	noncoding
TCONS_00013145	novel_lncRNA	antisense	x	ENSOARG00020001270	noncoding	noncoding	noncoding
TCONS_00013145	novel_lncRNA	antisense	x	ENSOARG00020001270	noncoding	noncoding	noncoding
TCONS_00013153	novel_lncRNA	sense_intronic	i	ENSOARG00020001346	noncoding	noncoding	noncoding
TCONS_00013153	novel_lncRNA	sense_intronic	i	ENSOARG00020001346	noncoding	noncoding	noncoding
TCONS_00013156	novel_lncRNA	sense_intronic	i	ENSOARG00020001346	noncoding	noncoding	noncoding
TCONS_00013156	novel_lncRNA	sense_intronic	i	ENSOARG00020001346	noncoding	noncoding	noncoding
TCONS_00013196	novel_lncRNA	lincRNA	u	XLOC_011933	noncoding	noncoding	noncoding
TCONS_00013196	novel_lncRNA	lincRNA	u	XLOC_011933	noncoding	noncoding	noncoding
TCONS_00013207	novel_lncRNA	lincRNA	u	XLOC_011944	noncoding	noncoding	noncoding
TCONS_00013207	novel_lncRNA	lincRNA	u	XLOC_011944	noncoding	noncoding	noncoding
TCONS_00013265	novel_lncRNA	lincRNA	u	XLOC_012002	noncoding	noncoding	noncoding
TCONS_00013265	novel_lncRNA	lincRNA	u	XLOC_012002	noncoding	noncoding	noncoding
TCONS_00013266	novel_lncRNA	lincRNA	u	XLOC_012002	noncoding	noncoding	noncoding
TCONS_00013266	novel_lncRNA	lincRNA	u	XLOC_012002	noncoding	noncoding	noncoding
TCONS_00013276	novel_lncRNA	lincRNA	u	XLOC_012011	noncoding	noncoding	noncoding
TCONS_00013276	novel_lncRNA	lincRNA	u	XLOC_012011	noncoding	noncoding	noncoding
TCONS_00013277	novel_lncRNA	lincRNA	u	XLOC_012011	noncoding	noncoding	noncoding
TCONS_00013277	novel_lncRNA	lincRNA	u	XLOC_012011	noncoding	noncoding	noncoding
TCONS_00013278	novel_lncRNA	antisense	x	ENSOARG00020002422	noncoding	noncoding	noncoding
TCONS_00013278	novel_lncRNA	antisense	x	ENSOARG00020002422	noncoding	noncoding	noncoding
TCONS_00013278	novel_lncRNA	antisense	x	ENSOARG00020002422	noncoding	noncoding	noncoding
TCONS_00013279	novel_lncRNA	antisense	x	ENSOARG00020002422	noncoding	noncoding	noncoding
TCONS_00013279	novel_lncRNA	antisense	x	ENSOARG00020002422	noncoding	noncoding	noncoding
TCONS_00013402	novel_lncRNA	lincRNA	u	XLOC_012129	noncoding	noncoding	noncoding
TCONS_00013402	novel_lncRNA	lincRNA	u	XLOC_012129	noncoding	noncoding	noncoding
TCONS_00013416	novel_lncRNA	sense_overlapping	o	ENSOARG00020004577	noncoding	noncoding	noncoding
TCONS_00013416	novel_lncRNA	sense_overlapping	o	ENSOARG00020004577	noncoding	noncoding	noncoding
TCONS_00013447	novel_lncRNA	antisense	x	ENSOARG00020000866	noncoding	noncoding	noncoding
TCONS_00013447	novel_lncRNA	antisense	x	ENSOARG00020000866	noncoding	noncoding	noncoding
TCONS_00013457	novel_mRNA	-	j	ENSOARG00020001149	coding	coding	coding
TCONS_00013457	novel_mRNA	-	j	ENSOARG00020001149	coding	coding	coding
TCONS_00013457	novel_mRNA	-	j	ENSOARG00020001149	coding	coding	coding
TCONS_00013465	novel_mRNA	-	j	ENSOARG00020001691	coding	coding	coding
TCONS_00013465	novel_mRNA	-	j	ENSOARG00020001691	coding	coding	coding
TCONS_00013465	novel_mRNA	-	j	ENSOARG00020001691	coding	coding	coding
TCONS_00013465	novel_mRNA	-	j	ENSOARG00020001691	coding	coding	coding
TCONS_00013465	novel_mRNA	-	j	ENSOARG00020001691	coding	coding	coding
TCONS_00013465	novel_mRNA	-	j	ENSOARG00020001691	coding	coding	coding
TCONS_00013465	novel_mRNA	-	j	ENSOARG00020001691	coding	coding	coding
TCONS_00013465	novel_mRNA	-	j	ENSOARG00020001691	coding	coding	coding
TCONS_00013465	novel_mRNA	-	j	ENSOARG00020001691	coding	coding	coding
TCONS_00013465	novel_mRNA	-	j	ENSOARG00020001691	coding	coding	coding
TCONS_00013465	novel_mRNA	-	j	ENSOARG00020001691	coding	coding	coding
TCONS_00013493	TUCP	-	u	XLOC_012215	noncoding	noncoding	coding
TCONS_00013493	TUCP	-	u	XLOC_012215	noncoding	noncoding	coding
TCONS_00013492	TUCP	-	u	XLOC_012215	noncoding	noncoding	coding
TCONS_00013492	TUCP	-	u	XLOC_012215	noncoding	noncoding	coding
TCONS_00013495	TUCP	-	u	XLOC_012215	noncoding	noncoding	coding
TCONS_00013495	TUCP	-	u	XLOC_012215	noncoding	noncoding	coding
TCONS_00013494	TUCP	-	u	XLOC_012215	noncoding	noncoding	coding
TCONS_00013494	TUCP	-	u	XLOC_012215	noncoding	noncoding	coding
TCONS_00013502	novel_lncRNA	lincRNA	u	XLOC_012222	noncoding	noncoding	noncoding
TCONS_00013502	novel_lncRNA	lincRNA	u	XLOC_012222	noncoding	noncoding	noncoding
TCONS_00013506	novel_lncRNA	antisense	x	ENSOARG00020002348	noncoding	noncoding	noncoding
TCONS_00013506	novel_lncRNA	antisense	x	ENSOARG00020002348	noncoding	noncoding	noncoding
TCONS_00013509	novel_lncRNA	sense_overlapping	o	ENSOARG00020002438	noncoding	noncoding	noncoding
TCONS_00013509	novel_lncRNA	sense_overlapping	o	ENSOARG00020002438	noncoding	noncoding	noncoding
TCONS_00013573	novel_lncRNA	lincRNA	u	XLOC_012292	noncoding	noncoding	noncoding
TCONS_00013573	novel_lncRNA	lincRNA	u	XLOC_012292	noncoding	noncoding	noncoding
TCONS_00013574	novel_lncRNA	lincRNA	u	XLOC_012292	noncoding	noncoding	noncoding
TCONS_00013574	novel_lncRNA	lincRNA	u	XLOC_012292	noncoding	noncoding	noncoding
TCONS_00013575	novel_mRNA	-	u	XLOC_012293	coding	coding	coding
TCONS_00013575	novel_mRNA	-	u	XLOC_012293	coding	coding	coding
TCONS_00013580	novel_lncRNA	lincRNA	u	XLOC_012298	noncoding	noncoding	noncoding
TCONS_00013580	novel_lncRNA	lincRNA	u	XLOC_012298	noncoding	noncoding	noncoding
TCONS_00013597	TUCP	-	j	ENSOARG00020000247	noncoding	coding	coding
TCONS_00013597	TUCP	-	j	ENSOARG00020000247	noncoding	coding	coding
TCONS_00013597	TUCP	-	j	ENSOARG00020000247	noncoding	coding	coding
TCONS_00013597	TUCP	-	j	ENSOARG00020000247	noncoding	coding	coding
TCONS_00013597	TUCP	-	j	ENSOARG00020000247	noncoding	coding	coding
TCONS_00013597	TUCP	-	j	ENSOARG00020000247	noncoding	coding	coding
TCONS_00013597	TUCP	-	j	ENSOARG00020000247	noncoding	coding	coding
TCONS_00013628	novel_lncRNA	sense_overlapping	o	ENSOARG00020001164	noncoding	noncoding	noncoding
TCONS_00013628	novel_lncRNA	sense_overlapping	o	ENSOARG00020001164	noncoding	noncoding	noncoding
TCONS_00013643	novel_lncRNA	lincRNA	u	XLOC_012361	noncoding	noncoding	noncoding
TCONS_00013643	novel_lncRNA	lincRNA	u	XLOC_012361	noncoding	noncoding	noncoding
TCONS_00013702	novel_lncRNA	sense_overlapping	o	ENSOARG00020001783	noncoding	noncoding	noncoding
TCONS_00013702	novel_lncRNA	sense_overlapping	o	ENSOARG00020001783	noncoding	noncoding	noncoding
TCONS_00013879	TUCP	-	j	ENSOARG00020001083	coding	coding	noncoding
TCONS_00013879	TUCP	-	j	ENSOARG00020001083	coding	coding	noncoding
TCONS_00013879	TUCP	-	j	ENSOARG00020001083	coding	coding	noncoding
TCONS_00013917	TUCP	-	u	XLOC_012591	noncoding	coding	coding
TCONS_00013917	TUCP	-	u	XLOC_012591	noncoding	coding	coding
TCONS_00013952	novel_lncRNA	sense_overlapping	o	ENSOARG00020002414	noncoding	noncoding	noncoding
TCONS_00013952	novel_lncRNA	sense_overlapping	o	ENSOARG00020002414	noncoding	noncoding	noncoding
TCONS_00013971	novel_lncRNA	lincRNA	u	XLOC_012632	noncoding	noncoding	noncoding
TCONS_00013971	novel_lncRNA	lincRNA	u	XLOC_012632	noncoding	noncoding	noncoding
TCONS_00013978	novel_lncRNA	sense_intronic	i	ENSOARG00020009298	noncoding	noncoding	noncoding
TCONS_00013978	novel_lncRNA	sense_intronic	i	ENSOARG00020009298	noncoding	noncoding	noncoding
TCONS_00014224	novel_mRNA	-	j	ENSOARG00020002164	coding	coding	coding
TCONS_00014224	novel_mRNA	-	j	ENSOARG00020002164	coding	coding	coding
TCONS_00014243	TUCP	-	j	ENSOARG00020002486	noncoding	coding	coding
TCONS_00014243	TUCP	-	j	ENSOARG00020002486	noncoding	coding	coding
TCONS_00014252	novel_mRNA	-	j	ENSOARG00020003022	coding	coding	coding
TCONS_00014252	novel_mRNA	-	j	ENSOARG00020003022	coding	coding	coding
TCONS_00014287	novel_lncRNA	lincRNA	u	XLOC_012922	noncoding	noncoding	noncoding
TCONS_00014287	novel_lncRNA	lincRNA	u	XLOC_012922	noncoding	noncoding	noncoding
TCONS_00014333	novel_lncRNA	antisense	x	ENSOARG00020006964	noncoding	noncoding	noncoding
TCONS_00014333	novel_lncRNA	antisense	x	ENSOARG00020006964	noncoding	noncoding	noncoding
TCONS_00014361	novel_lncRNA	lincRNA	u	XLOC_012995	noncoding	noncoding	noncoding
TCONS_00014361	novel_lncRNA	lincRNA	u	XLOC_012995	noncoding	noncoding	noncoding
TCONS_00014368	novel_lncRNA	lincRNA	u	XLOC_013002	noncoding	noncoding	noncoding
TCONS_00014368	novel_lncRNA	lincRNA	u	XLOC_013002	noncoding	noncoding	noncoding
TCONS_00014398	novel_lncRNA	lincRNA	u	XLOC_013032	noncoding	noncoding	noncoding
TCONS_00014398	novel_lncRNA	lincRNA	u	XLOC_013032	noncoding	noncoding	noncoding
TCONS_00014409	novel_mRNA	-	i	ENSOARG00020000356	coding	coding	coding
TCONS_00014409	novel_mRNA	-	i	ENSOARG00020000356	coding	coding	coding
TCONS_00014409	novel_mRNA	-	i	ENSOARG00020000356	coding	coding	coding
TCONS_00014410	TUCP	-	i	ENSOARG00020000356	noncoding	noncoding	coding
TCONS_00014410	TUCP	-	i	ENSOARG00020000356	noncoding	noncoding	coding
TCONS_00014412	novel_lncRNA	sense_intronic	i	ENSOARG00020000356	noncoding	noncoding	noncoding
TCONS_00014412	novel_lncRNA	sense_intronic	i	ENSOARG00020000356	noncoding	noncoding	noncoding
TCONS_00014411	novel_lncRNA	sense_intronic	i	ENSOARG00020000356	noncoding	noncoding	noncoding
TCONS_00014411	novel_lncRNA	sense_intronic	i	ENSOARG00020000356	noncoding	noncoding	noncoding
TCONS_00014424	novel_lncRNA	lincRNA	u	XLOC_013056	noncoding	noncoding	noncoding
TCONS_00014424	novel_lncRNA	lincRNA	u	XLOC_013056	noncoding	noncoding	noncoding
TCONS_00014427	TUCP	-	u	XLOC_013059	noncoding	coding	noncoding
TCONS_00014427	TUCP	-	u	XLOC_013059	noncoding	coding	noncoding
TCONS_00014467	novel_lncRNA	antisense	x	ENSOARG00020001566	noncoding	noncoding	noncoding
TCONS_00014467	novel_lncRNA	antisense	x	ENSOARG00020001566	noncoding	noncoding	noncoding
TCONS_00014468	novel_lncRNA	antisense	x	ENSOARG00020001566	noncoding	noncoding	noncoding
TCONS_00014468	novel_lncRNA	antisense	x	ENSOARG00020001566	noncoding	noncoding	noncoding
TCONS_00014469	novel_lncRNA	antisense	x	ENSOARG00020001566	noncoding	noncoding	noncoding
TCONS_00014469	novel_lncRNA	antisense	x	ENSOARG00020001566	noncoding	noncoding	noncoding
TCONS_00014469	novel_lncRNA	antisense	x	ENSOARG00020001566	noncoding	noncoding	noncoding
TCONS_00014469	novel_lncRNA	antisense	x	ENSOARG00020001566	noncoding	noncoding	noncoding
TCONS_00014494	novel_mRNA	-	o	ENSOARG00020001929	coding	coding	coding
TCONS_00014494	novel_mRNA	-	o	ENSOARG00020001929	coding	coding	coding
TCONS_00014543	novel_lncRNA	lincRNA	u	XLOC_013172	noncoding	noncoding	noncoding
TCONS_00014543	novel_lncRNA	lincRNA	u	XLOC_013172	noncoding	noncoding	noncoding
TCONS_00014575	novel_lncRNA	lincRNA	u	XLOC_013204	noncoding	noncoding	noncoding
TCONS_00014575	novel_lncRNA	lincRNA	u	XLOC_013204	noncoding	noncoding	noncoding
TCONS_00014588	novel_lncRNA	lincRNA	u	XLOC_013217	noncoding	noncoding	noncoding
TCONS_00014588	novel_lncRNA	lincRNA	u	XLOC_013217	noncoding	noncoding	noncoding
TCONS_00014669	TUCP	-	j	ENSOARG00020000715	noncoding	noncoding	coding
TCONS_00014669	TUCP	-	j	ENSOARG00020000715	noncoding	noncoding	coding
TCONS_00014669	TUCP	-	j	ENSOARG00020000715	noncoding	noncoding	coding
TCONS_00014669	TUCP	-	j	ENSOARG00020000715	noncoding	noncoding	coding
TCONS_00014709	TUCP	-	j	ENSOARG00020001069	noncoding	coding	coding
TCONS_00014709	TUCP	-	j	ENSOARG00020001069	noncoding	coding	coding
TCONS_00014709	TUCP	-	j	ENSOARG00020001069	noncoding	coding	coding
TCONS_00014709	TUCP	-	j	ENSOARG00020001069	noncoding	coding	coding
TCONS_00014709	TUCP	-	j	ENSOARG00020001069	noncoding	coding	coding
TCONS_00014725	TUCP	-	o	ENSOARG00020001873	noncoding	coding	noncoding
TCONS_00014725	TUCP	-	o	ENSOARG00020001873	noncoding	coding	noncoding
TCONS_00014727	novel_lncRNA	sense_overlapping	o	ENSOARG00020001873	noncoding	noncoding	noncoding
TCONS_00014727	novel_lncRNA	sense_overlapping	o	ENSOARG00020001873	noncoding	noncoding	noncoding
TCONS_00014737	novel_lncRNA	lincRNA	u	XLOC_013364	noncoding	noncoding	noncoding
TCONS_00014737	novel_lncRNA	lincRNA	u	XLOC_013364	noncoding	noncoding	noncoding
TCONS_00014742	novel_lncRNA	lincRNA	u	XLOC_013368	noncoding	noncoding	noncoding
TCONS_00014742	novel_lncRNA	lincRNA	u	XLOC_013368	noncoding	noncoding	noncoding
TCONS_00014742	novel_lncRNA	lincRNA	u	XLOC_013368	noncoding	noncoding	noncoding
TCONS_00014743	novel_lncRNA	lincRNA	u	XLOC_013368	noncoding	noncoding	noncoding
TCONS_00014743	novel_lncRNA	lincRNA	u	XLOC_013368	noncoding	noncoding	noncoding
TCONS_00014808	TUCP	-	j	ENSOARG00020004612	noncoding	coding	coding
TCONS_00014808	TUCP	-	j	ENSOARG00020004612	noncoding	coding	coding
TCONS_00014808	TUCP	-	j	ENSOARG00020004612	noncoding	coding	coding
TCONS_00014828	TUCP	-	j	ENSOARG00020005658	noncoding	coding	noncoding
TCONS_00014828	TUCP	-	j	ENSOARG00020005658	noncoding	coding	noncoding
TCONS_00014841	novel_lncRNA	lincRNA	u	XLOC_013462	noncoding	noncoding	noncoding
TCONS_00014841	novel_lncRNA	lincRNA	u	XLOC_013462	noncoding	noncoding	noncoding
TCONS_00014866	novel_lncRNA	sense_overlapping	o	ENSOARG00020006020	noncoding	noncoding	noncoding
TCONS_00014866	novel_lncRNA	sense_overlapping	o	ENSOARG00020006020	noncoding	noncoding	noncoding
TCONS_00014868	novel_lncRNA	lincRNA	u	XLOC_013487	noncoding	noncoding	noncoding
TCONS_00014868	novel_lncRNA	lincRNA	u	XLOC_013487	noncoding	noncoding	noncoding
TCONS_00014873	novel_lncRNA	lincRNA	u	XLOC_013492	noncoding	noncoding	noncoding
TCONS_00014873	novel_lncRNA	lincRNA	u	XLOC_013492	noncoding	noncoding	noncoding
TCONS_00014882	novel_lncRNA	lincRNA	u	XLOC_013501	noncoding	noncoding	noncoding
TCONS_00014882	novel_lncRNA	lincRNA	u	XLOC_013501	noncoding	noncoding	noncoding
TCONS_00014897	novel_lncRNA	lincRNA	u	XLOC_013516	noncoding	noncoding	noncoding
TCONS_00014897	novel_lncRNA	lincRNA	u	XLOC_013516	noncoding	noncoding	noncoding
TCONS_00014940	novel_lncRNA	lincRNA	u	XLOC_013559	noncoding	noncoding	noncoding
TCONS_00014940	novel_lncRNA	lincRNA	u	XLOC_013559	noncoding	noncoding	noncoding
TCONS_00014945	TUCP	-	j	ENSOARG00020008329	noncoding	coding	coding
TCONS_00014945	TUCP	-	j	ENSOARG00020008329	noncoding	coding	coding
TCONS_00014945	TUCP	-	j	ENSOARG00020008329	noncoding	coding	coding
TCONS_00014945	TUCP	-	j	ENSOARG00020008329	noncoding	coding	coding
TCONS_00014945	TUCP	-	j	ENSOARG00020008329	noncoding	coding	coding
TCONS_00014945	TUCP	-	j	ENSOARG00020008329	noncoding	coding	coding
TCONS_00014945	TUCP	-	j	ENSOARG00020008329	noncoding	coding	coding
TCONS_00014977	TUCP	-	j	ENSOARG00020009173	noncoding	coding	coding
TCONS_00014977	TUCP	-	j	ENSOARG00020009173	noncoding	coding	coding
TCONS_00014977	TUCP	-	j	ENSOARG00020009173	noncoding	coding	coding
TCONS_00014977	TUCP	-	j	ENSOARG00020009173	noncoding	coding	coding
TCONS_00014977	TUCP	-	j	ENSOARG00020009173	noncoding	coding	coding
TCONS_00014977	TUCP	-	j	ENSOARG00020009173	noncoding	coding	coding
TCONS_00014981	novel_mRNA	-	j	ENSOARG00020009485	coding	coding	coding
TCONS_00014981	novel_mRNA	-	j	ENSOARG00020009485	coding	coding	coding
[truncated: 36,059 more rows]
