# Supplementary material for: Sperm long non-coding RNAs as markers for ram fertility
Source: Front Vet Sci. 2024 May 10;11:1337939. doi: 10.3389/fvets.2024.1337939 (PMC11117017; doi:10.3389/fvets.2024.1337939)
Supplement: Supplementary file 7 [file Table_2.XLSX]

## Sheet: lncRNA.transcripts.FPKM
transcript_id	LF	HF
TCONS_00000001	10.7061	11.112
TCONS_00008342	8.2613	10.2729
TCONS_00008345	10.3951	13.721
ENSOART00020000037	0.062056	0
TCONS_00008350	9.19271	10.471
TCONS_00000010	12.2014	9.63974
TCONS_00008365	5.91065	8.1239
TCONS_00000022	8.42572	7.52207
TCONS_00000026	7.88478	11.1432
TCONS_00008368	9.51849	10.808
TCONS_00008377	11.5102	12.0483
TCONS_00008378	5.22897	8.2591
ENSOART00020000080	8.08048	10.3949
ENSOART00020000081	0	0
ENSOART00020000094	5.94795	6.9914
ENSOART00020000095	0	0
ENSOART00020000096	0	0
ENSOART00020000098	0	0
TCONS_00000080	5.5324	7.18993
TCONS_00008437	5.35889	8.32036
TCONS_00008438	3.18057	0
TCONS_00000092	13.2681	13.4327
ENSOART00020000339	1.21401	0.798296
ENSOART00020000337	0.003434	0.00605
ENSOART00020000333	6.34812	6.66192
ENSOART00020000341	0.163113	0.1591
TCONS_00008460	9.27503	10.9521
TCONS_00000113	7.95881	12.5285
TCONS_00000125	8.6866	7.78027
TCONS_00008533	11.8779	15.5296
TCONS_00000186	12.9563	15.5372
ENSOART00020001869	1.16996	0.255134
TCONS_00000217	11.4451	13.8563
TCONS_00008562	1.25142	5.66388
TCONS_00008567	14.1891	18.5105
TCONS_00000233	8.34396	6.26392
TCONS_00008576	7.33821	8.36126
TCONS_00000237	8.46225	6.9128
TCONS_00008581	8.60841	2.83904
TCONS_00000238	5.54616	3.95671
TCONS_00000239	9.06744	9.13846
TCONS_00008582	9.29314	8.93928
ENSOART00020001990	0	0.081821
TCONS_00008614	10.3392	9.3719
TCONS_00000272	10.0172	9.82724
TCONS_00000305	5.63936	6.99863
TCONS_00008650	12.5566	12.543
TCONS_00000324	8.36712	7.15274
TCONS_00000361	8.49419	9.10259
TCONS_00008716	9.347	8.67201
TCONS_00008730	14.6612	13.3886
TCONS_00008798	527.934	287.701
TCONS_00008799	407.894	178.649
TCONS_00000465	641.495	340.912
TCONS_00000466	482.38	213.944
TCONS_00000467	1454.03	666.217
TCONS_00008800	1565.83	758.134
TCONS_00008803	0.150302	10.0604
TCONS_00000471	7.71615	9.99005
TCONS_00000472	3.4153	0.422531
TCONS_00008804	0	11.1016
TCONS_00008805	10.4905	0
TCONS_00008860	0	19.8744
TCONS_00008861	19.0255	0.034949
TCONS_00008868	7.71517	1.89533
TCONS_00000550	7.32789	0
ENSOART00020006534	0	0.416862
TCONS_00008997	15.695	12.2585
TCONS_00000663	27.2722	28.1513
TCONS_00009015	12.6008	9.56486
TCONS_00000729	7.50527	6.47258
TCONS_00009083	8.37225	9.95026
TCONS_00000759	21.796	18.5678
TCONS_00000811	0.006192	45.547
TCONS_00009136	0	34.9506
TCONS_00000812	27.2284	11.2187
TCONS_00000813	13.6016	0
TCONS_00009137	34.7007	14.2652
TCONS_00009138	10.8303	0
TCONS_00009140	6.78982	6.94082
TCONS_00000843	13.3411	18.5188
TCONS_00000844	6.78479	6.97206
ENSOART00020007364	0.179686	0.084892
ENSOART00020007370	0.006665	0.166882
ENSOART00020007444	0.242991	0
ENSOART00020008038	0.194861	0.126571
TCONS_00000919	4.61612	5.80222
TCONS_00000920	8.76792	9.47738
TCONS_00000928	13.0553	20.8112
TCONS_00000959	9.01741	3.79627
TCONS_00009280	7.84832	4.4266
TCONS_00000961	13.2842	10.0756
TCONS_00009283	10.8545	0.727261
TCONS_00000962	6.44455	2.84978
TCONS_00009294	22.2383	11.696
TCONS_00000974	29.6123	16.9696
TCONS_00000988	6.97719	8.27663
TCONS_00001041	9.50134	5.42204
ENSOART00020026380	0	0
ENSOART00020026417	0	0
ENSOART00020026189	5.32504	4.93905
ENSOART00020026320	0	0
TCONS_00009575	8.04104	6.9506
TCONS_00001233	11.2628	16.2481
TCONS_00001234	6.65445	3.00606
TCONS_00009577	11.9808	8.16119
TCONS_00001235	12.2354	11.9536
ENSOART00020027492	0.467223	0.764318
ENSOART00020027531	8.41006	9.03676
ENSOART00020027557	0	0
TCONS_00001298	7.34428	14.7969
ENSOART00020000060	0.213081	0.1631
ENSOART00020000090	16.9823	22.0213
TCONS_00009799	10.7909	8.73586
ENSOART00020000132	1.09981	0.479952
ENSOART00020000257	0	1.09039
ENSOART00020000292	0	0.281735
TCONS_00001435	9.20269	7.97592
ENSOART00020000307	0	0.185677
TCONS_00009874	11.0444	6.92939
TCONS_00001537	9.03893	7.6249
TCONS_00009943	9.61968	10.781
TCONS_00010011	10.9057	13.8947
TCONS_00001636	16.028	12.3162
TCONS_00001650	43.6148	41.4099
TCONS_00010091	27.5065	16.6869
TCONS_00001723	36.1647	18.8449
TCONS_00010092	0	2.65464
TCONS_00001725	10.1955	5.12817
TCONS_00001726	6.68799	1.49117
TCONS_00010093	0	18.9001
TCONS_00001727	0	16.5137
TCONS_00001776	17.3482	7.20777
TCONS_00010145	5.40834	2.3207
ENSOART00020003878	3.28432	0.836118
ENSOART00020003875	1.20609	1.26825
TCONS_00010230	7.11803	4.73713
TCONS_00001851	8.68051	7.45274
TCONS_00001854	18.4084	1.9087
TCONS_00001855	0	9.52001
TCONS_00001856	2.98002	8.07451
ENSOART00020004286	0.165127	0
ENSOART00020004289	0.48979	0.11618
TCONS_00010306	10.1228	15.9472
TCONS_00001927	33.6812	24.0401
TCONS_00010311	38.6153	26.5069
TCONS_00001933	8.72015	0.810742
TCONS_00010317	13.1484	5.44749
TCONS_00001934	28.236	6.08413
TCONS_00010319	22.9062	22.4378
TCONS_00010320	7.19921	5.14414
TCONS_00001936	19.1296	11.4965
TCONS_00001937	19.7895	22.135
TCONS_00001938	2.61171	5.42237
ENSOART00020008085	0.435273	1.33707
ENSOART00020025167	0.129269	1.1707
TCONS_00002129	9.43544	7.2676
TCONS_00002144	9.91563	8.23191
TCONS_00002156	38.2738	40.9237
ENSOART00020032544	1.17192	0.734587
ENSOART00020032635	0.207185	0.101407
ENSOART00020035177	1.21141	0.232833
ENSOART00020035850	0.096288	0.015396
TCONS_00010610	23.0012	17.6412
TCONS_00002218	21.9254	18.4584
ENSOART00020036912	0	0
ENSOART00020036915	1.20433	1.23376
ENSOART00020039620	0.651771	0.670835
ENSOART00020040687	0	0.064023
ENSOART00020040691	0	0
ENSOART00020040686	0	0
ENSOART00020040680	0.087341	0.023434
ENSOART00020040695	0	0
ENSOART00020040693	14.8329	11.9813
ENSOART00020040700	0	0
ENSOART00020040698	0.09625	0
TCONS_00010701	9.34214	6.52327
TCONS_00010703	23.6865	11.4419
TCONS_00002308	40.191	40.5338
TCONS_00010704	12.9182	0
ENSOART00020040739	1.30075	0.584808
TCONS_00002342	39.5473	32.5061
TCONS_00010735	41.4991	35.4143
TCONS_00002357	5.74639	6.19141
ENSOART00020014605	0.156407	0.204044
ENSOART00020015717	1.62119	1.71227
ENSOART00020017182	0.120455	0.051529
ENSOART00020021325	0.564264	0.300962
ENSOART00020021331	0	0
TCONS_00010839	4.57651	18.5753
TCONS_00010840	2.53134	9.685
TCONS_00002428	10.5191	8.2933
ENSOART00020021560	0.503236	0
TCONS_00002440	27.9759	17.851
TCONS_00010852	28.2094	15.8617
TCONS_00010853	10.2968	10.4947
TCONS_00002441	16.8349	12.6109
ENSOART00020021744	0	0.146482
ENSOART00020022002	0.542628	0
ENSOART00020022018	0	0
ENSOART00020022041	0	0
ENSOART00020022073	1.52861	0.957813
ENSOART00020022151	0	0
ENSOART00020022126	0	0
ENSOART00020022180	0	0
ENSOART00020023022	0	0.049893
TCONS_00010869	34.9136	38.5388
TCONS_00002454	47.6113	46.3193
TCONS_00010874	4.88549	4.20613
TCONS_00010875	15.3189	13.8142
TCONS_00002459	25.5702	17.8637
TCONS_00010876	36.8525	25.7202
ENSOART00020030100	0.079682	0.133923
ENSOART00020030254	0.487553	0.650256
ENSOART00020030440	0	0.143131
TCONS_00002500	7.50858	2.531
ENSOART00020030966	0.60716	0.290262
ENSOART00020030981	0	0
ENSOART00020031005	0	0.056554
ENSOART00020031010	0.105361	0
ENSOART00020031103	0.374738	0.039458
TCONS_00010944	6.59119	8.48799
TCONS_00002531	16.3694	16.7346
TCONS_00010950	22.6332	15.8752
ENSOART00020033106	0	0
ENSOART00020033113	1.06659	1.19823
ENSOART00020033117	2.6975	0.665911
ENSOART00020000075	0.017574	0.486418
ENSOART00020002889	0.02873	0.112163
ENSOART00020003075	0	0
ENSOART00020003053	6.63109	1.73462
ENSOART00020009416	0	0
TCONS_00002616	7.65321	2.46439
TCONS_00011056	88.1372	95.9411
ENSOART00020010336	0	0
ENSOART00020010289	0	0
ENSOART00020010281	0.036917	0.313634
ENSOART00020010355	0	0
ENSOART00020010444	0.29404	0.16724
ENSOART00020010553	1.01466	0.549782
ENSOART00020010475	0	0
ENSOART00020010560	0	0.036449
ENSOART00020010382	0	0
ENSOART00020010413	0	0.044342
ENSOART00020011060	1.05401	0.961638
ENSOART00020011997	0.252758	0.278546
ENSOART00020012031	0.101396	0.237559
ENSOART00020012120	1.54579	0.829673
TCONS_00011109	18.4366	15.3396
TCONS_00002671	19.0248	18.4236
ENSOART00020012426	0.024495	0.017651
ENSOART00020012482	0.46497	0.057995
ENSOART00020012681	1.03343	0
TCONS_00011127	7.38842	10.5534
TCONS_00002691	12.1843	16.6786
ENSOART00020014038	4.53191	0.263899
ENSOART00020015691	15.0771	14.6633
ENSOART00020015730	0	0
ENSOART00020015769	0.048191	0
TCONS_00011161	17.4861	21.0306
TCONS_00011199	57.7133	45.0743
TCONS_00011200	0	12.1865
TCONS_00002758	71.353	63.1784
TCONS_00002759	0	21.4043
ENSOART00020001594	0.519508	0.341107
ENSOART00020001672	0	0.107671
TCONS_00002786	108.005	119.413
TCONS_00011239	0	25.4667
TCONS_00011240	0	25.4343
TCONS_00002810	79.9776	79.3823
ENSOART00020002309	0	0.153005
ENSOART00020002485	0	0.007996
ENSOART00020002565	0	0
ENSOART00020003542	0	0.019292
TCONS_00002848	21.0522	16.1446
ENSOART00020003775	1.09671	0.60694
TCONS_00002858	21.6652	19.3772
ENSOART00020004652	0.199376	0.098689
ENSOART00020004702	0.227534	0.034841
ENSOART00020004710	0.525581	0.43213
ENSOART00020004729	0.0999	0.052911
ENSOART00020004732	0.024783	0.299488
ENSOART00020004737	0	0
TCONS_00002929	1.37856	7.0981
TCONS_00011375	8.63026	13.594
TCONS_00002936	4.36077	11.9522
TCONS_00002967	6.09633	6.18461
TCONS_00002969	7.21339	3.54366
TCONS_00011406	17.885	2.94265
TCONS_00003012	13.8607	19.9984
ENSOART00020019090	0.102933	1.53538
ENSOART00020019066	0	0.036313
ENSOART00020019116	0	0
ENSOART00020019157	0	0
ENSOART00020019232	0	0.742423
TCONS_00003110	10.9855	0.05965
TCONS_00011546	27.8388	29.0786
TCONS_00003111	10.5214	23.4731
ENSOART00020022537	0.170931	0.120708
TCONS_00011552	14.3664	14.8334
ENSOART00020024202	0.157087	0.039808
ENSOART00020029881	0	0
ENSOART00020030436	0.030386	0
ENSOART00020030468	0	0
ENSOART00020030501	0	0
ENSOART00020030629	0	0.064581
ENSOART00020030664	0	0
ENSOART00020030699	0	0
TCONS_00011570	18.3623	21.2646
TCONS_00011590	21.9584	12.7285
TCONS_00011605	15.1613	9.14878
ENSOART00020035350	0.438396	0.721109
TCONS_00011654	68.1486	58.1604
TCONS_00003219	51.8434	44.9059
ENSOART00020001168	1.1134	0.47118
ENSOART00020001846	0.386078	0.600544
ENSOART00020002318	0.355182	0.026282
ENSOART00020002324	0.052426	0.788846
TCONS_00011777	9.97925	0.098379
TCONS_00011779	6.10504	2.86355
TCONS_00011780	6.48951	10.6339
TCONS_00011786	4.56395	7.6229
TCONS_00011787	5.21006	5.66956
TCONS_00003341	7.30387	8.50373
TCONS_00003342	14.4809	17.0707
TCONS_00003343	2.88775	2.585
TCONS_00003344	4.52404	8.04849
TCONS_00003345	9.98815	9.72386
TCONS_00003346	9.69391	13.8302
TCONS_00003347	10.1668	6.85077
TCONS_00003348	5.81365	4.16222
TCONS_00003349	3.58582	4.08108
TCONS_00003350	7.58316	3.21276
TCONS_00011788	2.63076	6.79148
TCONS_00011789	14.1136	18.2398
TCONS_00011790	1.57261	11.3386
TCONS_00011791	0	13.35
TCONS_00011792	11.5557	19.7849
TCONS_00011793	12.9581	12.5561
TCONS_00011794	10.8339	11.6474
TCONS_00011795	5.34106	11.0521
TCONS_00011796	3.91984	9.21361
TCONS_00011797	3.14102	5.61844
TCONS_00011798	4.01587	8.2082
TCONS_00011799	13.5098	1.1598
TCONS_00011800	6.36085	0
TCONS_00011801	1.58145	0
TCONS_00003351	32.5719	27.8061
TCONS_00003352	7.48142	13.3347
TCONS_00003353	4.88024	0
TCONS_00003354	3.59991	3.39687
TCONS_00011802	4.20968	6.29845
TCONS_00011803	5.50422	7.35755
TCONS_00003355	7.9408	7.57215
TCONS_00003356	15.5741	9.43538
TCONS_00011804	19.0459	2.05505
TCONS_00003357	14.8129	31.5682
TCONS_00003358	14.3226	18.0942
TCONS_00003359	21.6501	28.0704
TCONS_00011805	4.40273	5.73039
TCONS_00011806	3.55299	10.6017
TCONS_00011807	4.87433	28.3552
TCONS_00011808	19.3354	26.046
TCONS_00011809	2.63749	5.45349
TCONS_00011810	17.0133	7.07397
TCONS_00003360	23.2831	28.24
TCONS_00011811	4.01579	0
TCONS_00003361	12.1591	11.2759
TCONS_00011812	16.718	13.9507
ENSOART00020004516	0	0
ENSOART00020004531	0.299446	0
TCONS_00011827	40.1387	32.877
ENSOART00020005141	0.364342	15.2934
ENSOART00020005091	0.372983	0.413609
ENSOART00020005117	0	0
TCONS_00003406	6.1182	5.63264
TCONS_00011857	17.013	0
TCONS_00011858	5.54322	5.45369
TCONS_00011859	2.67875	26.0383
TCONS_00003412	8.30713	16.1426
TCONS_00011860	11.7412	10.387
TCONS_00011861	3.56181	4.21701
ENSOART00020006327	0	0.046775
TCONS_00003419	20.6939	19.27
TCONS_00003420	27.8848	29.4088
TCONS_00003428	12.5266	4.22035
TCONS_00003429	31.2073	24.867
TCONS_00011878	32.5626	29.9398
TCONS_00011879	25.9704	21.9074
TCONS_00011880	14.1202	13.2759
TCONS_00011881	3.58788	7.64085
TCONS_00011882	0	7.74545
TCONS_00003430	2.0651	7.14914
TCONS_00003431	19.6002	18.0481
TCONS_00003432	7.13245	14.2775
TCONS_00003433	13.6534	15.6972
TCONS_00011883	3.53575	0.001286
TCONS_00003434	22.7557	18.5875
TCONS_00003435	7.64166	9.84018
TCONS_00011884	11.0736	8.28686
TCONS_00011885	7.38608	7.31187
TCONS_00011886	9.44981	11.694
TCONS_00011887	28.5939	63.7981
TCONS_00003436	10.8569	28.8618
TCONS_00003437	13.4861	15.0859
TCONS_00003438	6.77345	12.1427
TCONS_00011888	12.8394	10.189
TCONS_00011889	20.3622	22.3492
TCONS_00003439	26.8394	23.0047
TCONS_00003440	0	14.5744
TCONS_00011890	2.69734	0
TCONS_00011891	7.841	10.3415
TCONS_00011892	12.4976	12.4362
TCONS_00011895	33.0107	28.7815
ENSOART00020010099	0	0.072809
ENSOART00020011300	0	0.039047
TCONS_00011950	14.4081	0
TCONS_00011955	16.7541	13.2898
ENSOART00020028716	0	0
ENSOART00020000134	7.18285	8.8837
TCONS_00003572	25.474	22.0423
TCONS_00003575	32.3	18.1961
ENSOART00020000240	1.39619	0.877185
ENSOART00020000249	2.42862	0.273858
TCONS_00012024	25.6108	22.9593
TCONS_00012025	17.7618	10.753
TCONS_00012026	7.21636	5.11813
TCONS_00003582	15.9189	12.8185
TCONS_00003596	2.50418	0.147837
TCONS_00012039	11.7831	7.60498
ENSOART00020002060	0.403173	0.167575
TCONS_00003676	18.9449	13.7045
TCONS_00012113	8.82738	5.0904
TCONS_00003702	7.83542	8.3888
TCONS_00012196	27.4859	25.0059
ENSOART00020024468	0.155359	0.041534
TCONS_00012330	0	8.16034
TCONS_00012331	13.2534	0.027426
ENSOART00020041152	0.006244	0
ENSOART00020041168	0	0
ENSOART00020041169	0.119609	0.068939
TCONS_00003968	10.9046	6.04427
TCONS_00012395	28.7787	14.8301
TCONS_00012401	12.4683	12.2017
TCONS_00012402	0	4.56801
TCONS_00003989	17.3752	18.4346
ENSOART00020015068	0.452728	0
ENSOART00020016713	10.7594	8.01109
ENSOART00020016739	0	0
ENSOART00020016687	0	0
ENSOART00020016775	0	0
TCONS_00012421	1.78778	14.7469
ENSOART00020025380	0.264616	0.154965
ENSOART00020025355	0	0
ENSOART00020025241	0	0
ENSOART00020025322	0	0
ENSOART00020025401	0	0
TCONS_00012478	5.57811	3.53163
ENSOART00020026450	0.104538	0.265832
TCONS_00004068	11.7545	6.27137
TCONS_00004069	4.44761	3.45433
TCONS_00004070	9.31078	6.68797
TCONS_00012483	11.3687	5.8908
TCONS_00004071	16.4196	12.7781
TCONS_00004072	0	3.78696
TCONS_00012484	18.7964	14.8749
ENSOART00020026591	0.023991	0
TCONS_00012488	17.7409	3.498
TCONS_00012489	7.32391	0
TCONS_00012490	5.40781	1.03669
ENSOART00020027712	12.011	2.72573
ENSOART00020027630	0.346615	0.32801
ENSOART00020027647	0	0
ENSOART00020027673	0	0
ENSOART00020027767	0	0
TCONS_00012519	76.2099	107.856
TCONS_00012520	2.54979	12.5107
TCONS_00004107	12.0669	11.9178
TCONS_00004108	11.4064	17.4596
TCONS_00004109	12.2175	14.5101
TCONS_00012521	15.6714	13.4335
TCONS_00004112	5.14705	5.91048
TCONS_00012522	17.7735	18.9668
TCONS_00012523	27.1234	41.8304
TCONS_00004113	21.9235	23.1812
TCONS_00004114	14.6002	20.6276
TCONS_00012524	8.57451	24.8935
TCONS_00004115	2.11831	25.7946
TCONS_00012525	32.8909	31.1724
TCONS_00012526	39.2565	32.2628
TCONS_00004116	49.649	51.8373
TCONS_00012527	27.2822	24.412
TCONS_00004117	15.816	10.5478
TCONS_00004118	0.490745	9.38866
TCONS_00012528	8.46969	7.459
TCONS_00012529	13.0691	17.4849
TCONS_00004119	10.1758	12.38
TCONS_00012530	10.7322	9.25887
TCONS_00012531	6.8236	2.69305
TCONS_00012532	0	26.1999
TCONS_00004121	43.6741	43.6475
TCONS_00012533	14.6661	24.7455
TCONS_00004122	4.91606	3.31102
TCONS_00004123	0	35.153
TCONS_00004124	0	8.99433
TCONS_00004125	5.54754	6.14505
TCONS_00004126	28.6457	5.35612
ENSOART00020001803	0.729943	0.057275
TCONS_00012590	6.47394	8.12535
TCONS_00012591	13.0822	13.7428
TCONS_00004173	13.1568	10.1671
TCONS_00004174	4.50106	12.3095
TCONS_00004175	1.7491	3.31359
TCONS_00004176	18.6814	22.9437
TCONS_00012593	30.2917	38.6739
ENSOART00020002123	0	0.851539
ENSOART00020002314	0	0.285815
ENSOART00020003104	0.012556	3.80634
TCONS_00004326	4.92269	16.8385
TCONS_00012737	12.6688	17.3119
TCONS_00012741	8.68786	5.38842
TCONS_00004333	35.6491	39.234
TCONS_00012743	33.4562	32.9516
ENSOART00020008308	0	0
ENSOART00020008312	40.7885	51.7506
ENSOART00020008324	0.184844	0
ENSOART00020008413	0.107173	0.002365
ENSOART00020008556	0.029517	0.074839
TCONS_00012777	15.0617	21.1428
TCONS_00004366	10.2722	2.31712
ENSOART00020008583	0.013148	0.082404
TCONS_00004368	6.45949	5.2575
TCONS_00012781	8.5989	4.05855
TCONS_00004404	12.3816	13.1198
TCONS_00004405	6.19816	8.75758
TCONS_00012816	9.80007	14.7818
TCONS_00012817	9.71912	9.23111
ENSOART00020000076	0.086625	0
ENSOART00020001813	8.42666	5.69067
ENSOART00020001816	0	0
ENSOART00020001819	0	0
ENSOART00020001808	0	0
TCONS_00012880	9.69634	6.78423
TCONS_00012881	5.34183	3.17253
TCONS_00012908	1.95567	10.6888
TCONS_00012910	25.8534	30.3923
TCONS_00004497	29.5322	36.5754
TCONS_00004533	1.59184	5.79424
ENSOART00020005941	0.284576	0.121055
ENSOART00020005951	0.069353	0.244603
TCONS_00012984	25.3911	27.6395
TCONS_00004581	31.7102	30.0351
ENSOART00020005983	0.564092	0.177836
TCONS_00004591	5.44472	5.77252
ENSOART00020006018	0	0
ENSOART00020006003	30.1775	34.2282
ENSOART00020006080	0.010542	0.646125
ENSOART00020007884	0.015097	0.483577
TCONS_00013027	30.764	26.9087
ENSOART00020007971	0	0.0979
TCONS_00013038	25.8824	15.1716
TCONS_00004634	21.365	2.93086
TCONS_00004635	2.03712	4.02337
TCONS_00004636	5.20347	11.9999
TCONS_00013039	4.65086	3.13131
TCONS_00013040	3.059	0
ENSOART00020008229	0	0.378318
TCONS_00013066	34.397	24.2764
TCONS_00004672	6.47588	2.68632
TCONS_00013079	13.3747	34.4199
TCONS_00013080	0	16.3372
TCONS_00013081	32.6512	0.154929
TCONS_00013082	3.30737	2.54735
ENSOART00020008487	0.006493	0.003527
ENSOART00020008509	0.918794	0.925725
ENSOART00020000787	0	0
ENSOART00020001146	2.01987	1.17241
ENSOART00020001453	0	0
ENSOART00020001467	0	0.035264
ENSOART00020001411	1.03778	0
ENSOART00020001424	0	0
ENSOART00020001434	0	0
ENSOART00020001443	0	6.34126
ENSOART00020001329	0.002023	0.052547
ENSOART00020001359	0.378017	0.713723
ENSOART00020001364	0	0
ENSOART00020001484	0.309954	0.591471
ENSOART00020001488	0.622203	0.099786
ENSOART00020001507	0	0.140834
TCONS_00004744	6.51335	3.38021
TCONS_00013145	25.7673	19.098
TCONS_00004751	10.6702	5.1705
TCONS_00004752	14.9015	2.41372
TCONS_00013147	1.05595	16.8452
TCONS_00013148	14.7298	0
TCONS_00004753	0.121979	9.98444
TCONS_00013153	6.92115	1.3734
TCONS_00013156	31.2705	22.7369
TCONS_00004758	43.1016	25.1422
ENSOART00020002294	0	0.507126
TCONS_00013196	4.44643	2.35236
TCONS_00004793	38.7234	45.7636
TCONS_00013207	9.8353	3.33984
ENSOART00020003282	0.044466	0.12393
ENSOART00020003530	0.594452	0.214321
ENSOART00020003548	0.166898	0
TCONS_00013265	14.7702	17.8169
TCONS_00004864	18.1046	11.781
TCONS_00004865	10.879	13.3935
TCONS_00004866	9.71583	8.25693
TCONS_00013266	21.9478	13.5097
ENSOART00020003652	0.03288	0
TCONS_00013276	16.0732	16.9797
TCONS_00004875	11.9387	19.7226
TCONS_00013277	4.40525	0.594923
TCONS_00004876	6.94739	1.40366
TCONS_00013278	11.2175	11.0908
TCONS_00013279	25.9136	20.834
TCONS_00004877	13.4032	13.3312
ENSOART00020003842	0	0
ENSOART00020003863	0.113143	0.013317
TCONS_00004908	15.1079	12.2961
TCONS_00004928	7.55122	7.58537
TCONS_00005001	12.0047	21.9608
TCONS_00013402	9.93271	21.6573
TCONS_00013416	15.0457	9.94242
TCONS_00005012	13.8989	10.5634
ENSOART00020007164	0	0.088335
ENSOART00020007237	0.466402	0.316923
ENSOART00020000199	0.049536	0
ENSOART00020000266	0.181157	0
ENSOART00020000323	0	0
TCONS_00013447	18.7196	20.9013
ENSOART00020001780	0.921662	0.43791
ENSOART00020001845	0	0.198437
ENSOART00020002410	0	0
ENSOART00020002413	0	0
ENSOART00020002405	0.026035	0.642786
ENSOART00020002424	0	0
ENSOART00020003488	0.319273	0.140774
ENSOART00020003522	1.73586	1.94691
TCONS_00005095	8.06993	22.8309
TCONS_00005096	16.0745	6.61453
TCONS_00005097	15.1446	7.42305
TCONS_00005098	10.0836	0
TCONS_00013502	7.25852	5.6865
TCONS_00013506	16.1348	2.89612
TCONS_00013509	36.1509	68.4031
TCONS_00005115	19.331	9.71304
ENSOART00020004167	0	0.107941
ENSOART00020004373	0.434828	0
ENSOART00020007742	0.227864	0.217451
ENSOART00020008153	0.492916	0
ENSOART00020008160	0	0
ENSOART00020008224	0.26309	0.160669
ENSOART00020008284	0.317659	0.412482
TCONS_00005170	13.9692	12.2588
TCONS_00005171	4.18542	2.2568
TCONS_00013573	13.0189	13.5351
TCONS_00013574	5.31569	4.17528
TCONS_00013580	8.27521	10.3542
ENSOART00020000996	6.21322	0
ENSOART00020000983	0.299748	8.20284
ENSOART00020001126	0	0
ENSOART00020001142	0	0.335492
ENSOART00020001160	0	0
ENSOART00020001241	0.377787	0.219594
TCONS_00013628	32.5086	30.0434
ENSOART00020001977	0.138054	0.496054
TCONS_00013643	11.6281	10.5151
TCONS_00005240	12.9351	12.2989
TCONS_00005241	13.0932	12.0111
ENSOART00020002151	0.185382	0.716537
ENSOART00020002154	0.04181	0.059051
ENSOART00020002196	0.032704	0.055545
ENSOART00020002507	1.06751	1.05035
TCONS_00005300	38.4218	41.4399
TCONS_00013702	23.8523	17.3356
ENSOART00020002703	0.461408	0
ENSOART00020003419	0.316135	0.114161
ENSOART00020003467	0	0
ENSOART00020003451	1.89568	0.801935
ENSOART00020003460	0	0
ENSOART00020003471	0	0
ENSOART00020003697	0	0.044942
ENSOART00020000367	1.8389	1.0857
ENSOART00020000375	0	0
TCONS_00013952	20.2764	14.8576
TCONS_00005559	19.6566	9.132
TCONS_00013971	6.59089	7.0057
TCONS_00013978	22.0532	23.9974
ENSOART00020036781	0.173977	0.830661
ENSOART00020037022	0.816297	0.596133
ENSOART00020037072	0	0
ENSOART00020037301	0.354707	1.69525
ENSOART00020037262	35.5161	12.359
ENSOART00020037272	0	0
ENSOART00020037305	0	0
ENSOART00020037404	0.83174	0.620157
ENSOART00020037445	6.4939	5.36345
ENSOART00020037450	0	0
ENSOART00020037454	0.335109	0.995119
ENSOART00020037658	0.505429	0.878744
ENSOART00020039470	1.06195	1.45215
ENSOART00020000485	0.933522	1.4609
TCONS_00005814	25.7725	25.5981
ENSOART00020004820	0	0
TCONS_00005898	10.6287	8.62351
TCONS_00014287	16.2579	9.61705
ENSOART00020008833	0	0
ENSOART00020008888	1.14744	0.453041
TCONS_00014333	1.01063	11.627
TCONS_00005983	42.3225	34.3769
TCONS_00014361	38.5718	30.7264
ENSOART00020000092	0.2123	0.343553
TCONS_00005989	26.6457	16.0493
TCONS_00014368	4.77551	6.88081
TCONS_00006001	15.2491	19.2228
TCONS_00006010	13.6712	13.2656
TCONS_00014398	11.7854	17.7579
TCONS_00014411	8.63928	9.5469
TCONS_00014412	6.38073	8.75963
TCONS_00006018	27.9347	27.3739
ENSOART00020000532	0	0
TCONS_00014424	54.1533	56.8205
TCONS_00014467	0	31.9174
TCONS_00014468	43.8807	30.9017
TCONS_00014469	9.041	8.97065
TCONS_00006115	6.76377	4.92906
ENSOART00020003914	0	0.093278
ENSOART00020004012	0	0
ENSOART00020004026	0.138902	0.083853
ENSOART00020004032	0	0
ENSOART00020004087	0.224808	2.44853
ENSOART00020004094	0	0.458414
TCONS_00014543	17.2437	6.34478
ENSOART00020004103	0.004218	0.177506
TCONS_00014575	12.5056	7.88075
TCONS_00006170	28.1394	26.1336
TCONS_00006171	4.36686	8.76529
ENSOART00020007216	0.598277	1.06124
ENSOART00020007223	0.156616	0.166637
TCONS_00014588	17.232	24.6974
TCONS_00006188	19.3241	22.9736
ENSOART00020007266	0	0
ENSOART00020007293	19.0569	10.6268
ENSOART00020009003	0.514402	0.251246
TCONS_00014727	90.3643	38.7881
TCONS_00006331	87.8058	105.094
TCONS_00014737	9.9399	8.34678
TCONS_00006339	11.175	7.04843
TCONS_00014742	0.885356	14.9251
TCONS_00014743	1.20185	12.4764
TCONS_00006350	6.08763	8.41549
ENSOART00020004549	0.315595	0.061491
ENSOART00020004557	1.1547	0.383261
ENSOART00020004625	0.049943	0.344949
ENSOART00020004633	0.017978	0.05002
ENSOART00020005489	0.615847	1.24527
ENSOART00020005639	0	0
ENSOART00020005646	0.043736	0
ENSOART00020005739	1.77646	1.70632
ENSOART00020007417	0	0
ENSOART00020007779	0.134709	0
ENSOART00020007954	0	0
ENSOART00020007975	0	0
ENSOART00020008762	0	0
TCONS_00006458	54.3043	49.5775
TCONS_00014841	50.1933	49.2579
ENSOART00020009159	16.3811	0.877717
ENSOART00020009188	12.2475	0.429923
ENSOART00020009206	0	0
ENSOART00020009224	0	0
ENSOART00020009256	0	0
ENSOART00020009248	0	36.7342
ENSOART00020009230	0	0
TCONS_00006481	19.6721	15.6515
TCONS_00014866	8.46722	5.52067
TCONS_00006482	10.4858	5.05714
TCONS_00014868	28.9388	25.721
TCONS_00006487	23.265	13.7035
TCONS_00014873	22.9982	11.2506
ENSOART00020008632	0.083981	0.006354
TCONS_00006495	34.9422	30.8321
TCONS_00014882	43.262	42.5791
ENSOART00020008636	0.256317	0.170564
TCONS_00014897	7.39694	3.02654
TCONS_00006524	0	11.0281
ENSOART00020008791	0.069493	0.057663
TCONS_00014940	15.0074	7.74287
ENSOART00020013764	0	0.074271
ENSOART00020014454	1.53601	0
ENSOART00020014854	0.197415	0.092671
TCONS_00006676	7.33341	5.42316
ENSOART00020023238	18.4568	13.2915
ENSOART00020023270	0	0
ENSOART00020023303	0	0
TCONS_00006714	30.613	21.3724
TCONS_00015100	25.1756	32.9873
TCONS_00015101	16.6134	0
TCONS_00015113	61.3355	68.6161
TCONS_00006742	6.70781	1.36906
TCONS_00015153	2.31243	5.05505
TCONS_00015166	12.9832	2.52885
TCONS_00015179	7.91815	5.23295
ENSOART00020028820	0.178918	0.157281
ENSOART00020028834	0.011935	0
ENSOART00020001747	0.535787	0.2758
ENSOART00020003218	0	0
TCONS_00015310	21.6005	0
TCONS_00015311	19.5284	25.9256
ENSOART00020003678	0	0.305292
TCONS_00006970	29.3465	26.7232
TCONS_00006972	13.8526	8.82321
TCONS_00006973	1.3092	4.76715
TCONS_00015346	21.2545	10.6097
TCONS_00015347	2.43523	13.1329
TCONS_00015355	10.7852	5.82357
TCONS_00006988	53.5333	50.029
TCONS_00015380	50.8449	7.96984
TCONS_00007007	55.9776	54.3442
ENSOART00020004209	0.249845	0.110795
ENSOART00020004246	0	0
TCONS_00007039	3.32428	16.395
TCONS_00015413	3.30164	21.6345
TCONS_00007040	6.40299	6.2543
TCONS_00015414	0	5.1834
TCONS_00007041	10.3072	4.41169
TCONS_00007043	7.69807	6.68201
TCONS_00015424	10.5075	6.39837
ENSOART00020004946	0.04517	0.016358
TCONS_00015475	8.06089	5.41315
TCONS_00015509	14.4854	20.1495
TCONS_00015521	13.4543	10.1334
TCONS_00015550	5.92066	1.739
TCONS_00007182	10.9579	0
TCONS_00007183	4.82725	9.39209
TCONS_00015565	14.1951	8.68513
ENSOART00020008739	0.366266	0
ENSOART00020008909	6.85047	8.01625
TCONS_00007237	15.3191	12.6646
TCONS_00015619	6.16617	11.732
TCONS_00015628	6.65053	6.95107
TCONS_00007245	9.31194	9.39243
TCONS_00007249	8.81225	10.1402
TCONS_00015635	9.84445	9.77944
TCONS_00007292	16.5139	14.7188
TCONS_00015674	14.9716	19.2269
TCONS_00007386	14.5661	16.6112
TCONS_00015771	0	12.7523
TCONS_00015778	15.8982	16.8226
TCONS_00007402	14.9056	15.441
TCONS_00007420	6.79179	9.91235
TCONS_00015797	8.97953	10.2997
TCONS_00007431	12.0688	11.8159
TCONS_00015813	15.3311	7.99167
TCONS_00007464	13.5857	13.1638
TCONS_00015838	16.946	13.7091
TCONS_00007480	12.9683	11.411
TCONS_00015855	22.8147	18.4847
TCONS_00007487	7.88255	0
TCONS_00015858	27.4655	27.1796
TCONS_00007488	14.7438	24.2695
ENSOART00020014924	10.2491	9.81773
TCONS_00015892	9.93974	11.3045
TCONS_00015928	21.1072	12.5242
TCONS_00007561	17.6394	17.451
TCONS_00007562	2.88758	8.4302
TCONS_00007563	22.6305	9.07596
TCONS_00015929	10.0233	18.1779
TCONS_00015930	17.9247	18.4064
TCONS_00015931	2.4878	2.42131
TCONS_00007564	19.3313	17.5123
TCONS_00007566	30.2853	41.2005
TCONS_00015935	31.6359	26.4518
TCONS_00007576	30.5877	27.193
TCONS_00007577	20.2643	11.3845
TCONS_00015937	18.4834	14.2389
ENSOART00020022012	0.352887	0.095606
TCONS_00007617	16.3325	15.8583
TCONS_00007674	18.3493	14.0105
TCONS_00016036	22.0631	19.1556
ENSOART00020023903	0	0
ENSOART00020023876	1.16289	1.15762
ENSOART00020023854	11.0037	7.73144
ENSOART00020023834	0.052432	0.048185
TCONS_00016047	10.2299	2.73326
TCONS_00007691	34.0271	36.6364
TCONS_00016057	26.4327	8.54018
TCONS_00007698	27.2036	30.049
TCONS_00007705	17.1058	9.04167
TCONS_00007711	8.83344	5.0237
TCONS_00007714	4.11656	7.99612
TCONS_00007721	11.1224	13.4885
TCONS_00016083	8.23452	6.95869
TCONS_00016087	16.5254	13.5413
TCONS_00016090	13.6693	11.5469
TCONS_00016091	3.78104	11.5725
TCONS_00007731	10.5319	6.73591
TCONS_00016092	14.2031	5.99659
TCONS_00007732	9.12504	7.37384
TCONS_00007733	4.41567	10.4583
TCONS_00007734	7.56837	8.42816
TCONS_00016093	9.59322	17.7621
TCONS_00016094	11.1285	14.19
TCONS_00016095	11.3106	10.5785
TCONS_00007735	17.578	7.23531
TCONS_00016096	21.41	7.79889
TCONS_00016121	30.0397	25.0172
ENSOART00020027529	1.6692	0.156998
TCONS_00016159	13.5706	14.0946
TCONS_00007800	10.9696	12.9009
TCONS_00007825	11.2646	7.75867
TCONS_00007826	6.46001	3.80417
TCONS_00016182	12.3845	7.62595
TCONS_00007827	7.21249	5.29189
TCONS_00007828	8.23138	8.92094
TCONS_00007829	0.158314	5.48815
TCONS_00007830	13.1676	0.544011
TCONS_00016208	17.3001	24.2213
TCONS_00007858	8.44233	16.2264
TCONS_00007859	13.9597	14.4993
TCONS_00016214	21.7405	24.4589
TCONS_00007860	22.7047	25.0228
TCONS_00016221	23.4097	22.1715
TCONS_00007868	23.3882	20.7178
TCONS_00016265	17.6177	9.6048
TCONS_00007911	18.7167	10.1732
TCONS_00007917	22.8193	23.196
TCONS_00016269	22.9973	22.0411
ENSOART00020033056	19.0991	19.358
ENSOART00020033026	0	0
TCONS_00016315	14.8388	18.9053
TCONS_00016320	22.0112	24.284
TCONS_00007966	20.6274	23.9172
TCONS_00007967	16.693	13.7425
TCONS_00016321	16.7308	12.9109
TCONS_00007980	10.8993	8.07964
ENSOART00020033530	0.244112	0.103227
TCONS_00008011	17.7148	20.7152
TCONS_00016370	16.0679	16.0957
TCONS_00008052	27.4199	32.669
TCONS_00016418	28.1718	19.5374
TCONS_00016419	0.844508	13.4152
TCONS_00008066	20.9319	21.5129
TCONS_00016435	20.4008	19.9975
TCONS_00016553	8.28285	10.5331
TCONS_00008220	5.43893	12.7121
TCONS_00016565	9.04383	3.08583
TCONS_00008233	13.7591	6.63168
ENSOART00020034529	0.830876	8.3234
TCONS_00016575	12.8051	14.8157
TCONS_00008240	20.2223	16.598
TCONS_00008243	13.6108	6.59277
ENSOART00020034587	0	0
ENSOART00020034561	11.0268	0
ENSOART00020034572	0	0
TCONS_00008254	10.3137	6.65553
TCONS_00016592	13.0061	6.70697
ENSOART00020034601	0	0.172071
ENSOART00020034606	0.13737	0.766842
TCONS_00016619	30.5358	27.814
TCONS_00008300	7.51122	11.6465
ENSOART00020000164	3.15831	1.46853
ENSOART00020000161	0	0
ENSOART00020000165	0	0
TCONS_00008320	11.692	6.17192
TCONS_00008321	1.28422	5.26528
TCONS_00016656	13.6034	8.85627
TCONS_00016660	12.2592	7.49726
TCONS_00008325	13.5238	9.69475
TCONS_00016679	73.6888	39.2203
TCONS_00019217	10.3126	2.34501
TCONS_00016680	18.8266	0
TCONS_00019219	17.7407	0
ENSOART00020020153	0	0.202284
TCONS_00019226	14.3144	14.617
TCONS_00016716	20.0506	13.7589
TCONS_00019253	5.06365	2.77834
TCONS_00019262	20.2911	0.579538
TCONS_00016723	17.8015	13.1705
TCONS_00019263	0.1711	17.9032
TCONS_00019274	41.2219	39.1464
TCONS_00019300	16.6688	14.5425
TCONS_00016761	16.9881	17.9666
ENSOART00020007359	0	0
ENSOART00020007394	0	0
ENSOART00020007410	0	0
TCONS_00016800	4.91655	6.11418
TCONS_00016814	23.3649	6.79981
TCONS_00019354	16.3532	12.9762
TCONS_00016824	14.383	12.3694
ENSOART00020007484	0.254572	0.26284
TCONS_00019359	12.5775	17.4946
TCONS_00016828	12.1256	17.7235
TCONS_00019360	21.001	16.5828
TCONS_00016830	22.6919	20.0607
TCONS_00016831	9.27645	10.1333
TCONS_00019398	23.13	31.9323
TCONS_00019434	24.4529	18.8943
TCONS_00016953	0	14.4897
TCONS_00016955	48.5101	1.56383
TCONS_00019490	49.9744	51.1564
ENSOART00020009375	1.3305	0.638964
TCONS_00019598	9.08401	9.56872
TCONS_00017056	9.46149	8.64043
TCONS_00019599	6.44785	3.14246
TCONS_00017057	3.91019	6.17676
TCONS_00019600	8.60029	5.17708
ENSOART00020012129	4.51824	3.66799
ENSOART00020014409	0.299589	0
ENSOART00020014776	0.004021	0.453045
TCONS_00019692	16.2399	15.1443
TCONS_00019709	23.3733	25.2378
TCONS_00019714	21.381	27.1213
TCONS_00017163	21.407	29.2186
ENSOART00020021143	27.2744	33.6839
ENSOART00020021154	0	0
TCONS_00019807	8.41476	20.8601
TCONS_00019808	21.323	9.25755
TCONS_00017245	15.2428	18.7732
TCONS_00017246	15.372	7.71193
TCONS_00017249	4.35685	9.94987
TCONS_00019845	10.7512	4.10233
TCONS_00019846	11.5312	2.92391
ENSOART00020006278	0.516946	0.291525
ENSOART00020006597	2.09433	1.56525
ENSOART00020006595	0	0
ENSOART00020006580	0	0.339425
ENSOART00020007142	0.358692	0.112025
TCONS_00019877	85.7592	74.9912
TCONS_00017331	63.8523	44.9839
ENSOART00020008315	0.136256	0.260365
TCONS_00017339	5.22705	9.89237
TCONS_00017340	11.2124	5.58316
TCONS_00019884	9.40387	18.7262
TCONS_00019885	17.2147	12.7614
ENSOART00020008323	0	0
ENSOART00020008433	0	0
ENSOART00020008453	0	0
ENSOART00020008400	0	0
ENSOART00020008371	0	0
TCONS_00019886	22.4837	28.4565
TCONS_00017358	8.28922	7.60351
TCONS_00019914	24.582	16.9382
ENSOART00020009851	0	0.028296
TCONS_00017407	27.5826	28.3044
ENSOART00020010106	0.320223	0.084953
ENSOART00020010126	0.910935	0.873491
TCONS_00017424	7.87475	3.32607
TCONS_00019970	9.55138	4.45229
TCONS_00017425	11.9243	12.8225
TCONS_00019971	9.99988	10.1401
ENSOART00020014305	0	0.160619
ENSOART00020014318	0	0
ENSOART00020014336	0	0
TCONS_00017449	19.7654	12.6336
TCONS_00017450	0	15.505
TCONS_00017451	0	13.8801
TCONS_00020000	12.3839	13.6867
TCONS_00017476	7.93681	5.67055
TCONS_00017482	6.03704	5.60623
TCONS_00020021	10.2795	5.44004
TCONS_00017496	8.89327	6.13872
TCONS_00017499	18.0159	14.5663
TCONS_00017557	16.0387	18.7759
TCONS_00020104	23.9124	24.6831
TCONS_00017574	18.0666	10.8585
TCONS_00020124	17.2708	15.5167
TCONS_00020145	11.1445	7.50917
TCONS_00017606	7.62473	1.58216
TCONS_00017624	6.42613	9.49029
TCONS_00020242	7.09624	23.5588
ENSOART00020005819	18.1916	20.3835
ENSOART00020005913	0.065553	0.092585
ENSOART00020005832	1.96178	1.09937
ENSOART00020005861	0.116282	0.168505
ENSOART00020005885	0	0
ENSOART00020008347	0	0
ENSOART00020008375	0	0
ENSOART00020008405	4.2256	3.48858
ENSOART00020008560	0	0
ENSOART00020008627	0	0
ENSOART00020008571	0.037624	0.600812
ENSOART00020008601	0	0
ENSOART00020008615	0	0
ENSOART00020008639	0	0
ENSOART00020009283	0	0
ENSOART00020009351	1.0586	0
ENSOART00020009456	0	0
ENSOART00020009429	0	0
ENSOART00020009397	0	2.49137
ENSOART00020009481	0	0
TCONS_00020469	18.8588	0.360358
ENSOART00020009725	0.045811	0.064702
ENSOART00020009795	0	0.035318
ENSOART00020009806	0.024975	0.047972
ENSOART00020009811	0	0
TCONS_00017979	1.81069	7.86831
ENSOART00020010085	0.536193	0
ENSOART00020010092	0.839092	1.35327
ENSOART00020010103	0.027035	0.038183
ENSOART00020010116	0.270257	0.52752
TCONS_00020592	55.4458	45.9458
TCONS_00018045	51.5013	41.6123
ENSOART00020014171	0	0.436531
ENSOART00020014181	1.02253	0.589814
ENSOART00020017228	0	0.336374
ENSOART00020017259	0	0.115137
ENSOART00020017270	0.293701	0.264098
ENSOART00020017291	1.10699	0.374015
ENSOART00020017586	8.59998	11.2674
ENSOART00020017628	0	0.167784
ENSOART00020017670	0	0
TCONS_00020645	7.3298	0.175697
ENSOART00020024332	0	0
TCONS_00018107	8.61991	3.60079
TCONS_00020670	12.6444	1.39699
ENSOART00020028900	0	0.110873
ENSOART00020028917	0	0
ENSOART00020028981	0.156953	0.506823
ENSOART00020004680	1.19964	0.425871
ENSOART00020004690	0	0
TCONS_00018139	9.83779	0.860585
TCONS_00020688	15.6304	2.18099
ENSOART00020004699	0	0.275633
TCONS_00020723	9.18045	2.41383
TCONS_00020738	4.33888	0.328035
TCONS_00020739	0	1.74615
TCONS_00020743	4.60077	7.75037
TCONS_00018203	4.39475	10.7942
TCONS_00020747	10.9543	0.654573
TCONS_00018206	7.10111	5.80136
TCONS_00020758	14.239	12.6631
TCONS_00018215	17.1232	12.8168
ENSOART00020005440	0.832154	0.1106
ENSOART00020005505	0.2401	1.15889
TCONS_00020772	11.8326	2.58152
ENSOART00020005709	0.831943	0.566404
TCONS_00020780	9.33692	11.9894
TCONS_00020788	1.49218	12.5711
TCONS_00020834	9.99601	11.788
TCONS_00018286	10.9314	6.91
TCONS_00018295	19.5934	30.31
TCONS_00018296	4.37852	5.48517
TCONS_00020845	20.8216	9.06134
TCONS_00018297	11.5124	6.15683
TCONS_00020846	0	19.2155
TCONS_00020847	7.45894	7.2946
TCONS_00020851	7.281	0.21118
TCONS_00018303	9.45929	5.24772
ENSOART00020016175	0.612057	0.061109
ENSOART00020016122	0	0
TCONS_00018305	7.32361	3.17557
ENSOART00020016316	3.94465	2.70608
ENSOART00020016382	0	0
ENSOART00020016440	0	0
ENSOART00020016505	0	0.080286
ENSOART00020016718	5.34702	5.93889
ENSOART00020016799	0.1418	0.102772
ENSOART00020016806	0.535855	0.552545
TCONS_00020869	30.7677	19.0321
TCONS_00018319	16.5623	3.15834
TCONS_00018320	23.9317	23.3094
TCONS_00018321	97.8475	65.5033
TCONS_00020870	0	13.4859
TCONS_00020871	0	37.0741
TCONS_00018322	0	40.5877
TCONS_00020872	77.9883	24.3889
TCONS_00018328	6.56438	2.64839
ENSOART00020026586	0	0
ENSOART00020027245	0	0
ENSOART00020027144	15.9475	16.0233
ENSOART00020027177	0	0
ENSOART00020027206	0	0
ENSOART00020030118	0	0.013943
ENSOART00020030178	0.015632	0.086366
ENSOART00020030302	11.4482	9.85735
ENSOART00020030267	0	0
ENSOART00020030208	0.416478	0.153927
ENSOART00020030214	0	0
ENSOART00020030221	0	0
ENSOART00020030200	0	0
ENSOART00020030382	0	0.180577
TCONS_00020932	33.4649	36.8789
TCONS_00018374	43.6978	46.1467
TCONS_00020944	23.9524	14.75
TCONS_00018467	8.30467	6.38914
TCONS_00020998	8.90495	6.64302
ENSOART00020035778	0.498323	0.565372
TCONS_00021043	12.5408	12.2772
TCONS_00018567	24.0723	15.0202
TCONS_00021092	20.7771	12.0784
TCONS_00021105	59.496	35.7264
TCONS_00018581	49.8706	37.4252
TCONS_00021111	9.38575	12.2959
TCONS_00021112	22.387	16.9377
TCONS_00018587	22.9857	18.6771
TCONS_00018588	8.28927	11.1874
ENSOART00020004925	0.185237	0.115718
ENSOART00020004936	3.13583	5.07616
TCONS_00018598	26.3595	20.4166
ENSOART00020004942	0	0
TCONS_00018609	10.6171	4.40784
TCONS_00021219	13.566	5.77369
TCONS_00021253	24.0337	28.82
TCONS_00021254	11.3923	6.4628
TCONS_00018725	23.3561	28.2913
TCONS_00018726	8.29112	7.94644
TCONS_00021274	21.4966	20.6343
TCONS_00018746	17.9471	19.4403
TCONS_00018749	24.0158	17.2523
TCONS_00021278	17.7541	19.4828
TCONS_00018761	14.0916	12.6839
TCONS_00018770	9.56662	7.20244
TCONS_00018791	6.60228	10.6077
TCONS_00021326	17.1442	18.9833
TCONS_00018795	23.4817	24.787
TCONS_00018808	7.89349	12.7462
TCONS_00021338	7.06534	15.2387
TCONS_00018809	8.09967	7.69198
TCONS_00021339	12.4279	3.38783
TCONS_00018810	7.98888	0
TCONS_00018843	9.30585	8.41405
TCONS_00018877	7.38616	12.935
TCONS_00018910	12.1976	13.0499
TCONS_00021454	14.1144	14.3392
TCONS_00021458	10.7598	9.32982
TCONS_00018914	11.491	11.853
TCONS_00018915	1.89651	2.8419
TCONS_00021513	8.96627	8.31096
TCONS_00021523	8.21218	9.64609
TCONS_00021537	9.86659	6.95438
TCONS_00018982	10.0705	9.25256
TCONS_00018985	10.3512	11.0685
TCONS_00021551	0	9.19881
TCONS_00021565	11.5716	11.8497
TCONS_00019013	10.0674	12.3112
TCONS_00021567	11.074	10.8345
TCONS_00019016	10.7015	15.8797
TCONS_00021571	21.1977	27.2569
TCONS_00019017	6.97491	8.31486
TCONS_00021590	9.40698	12.6357
TCONS_00019036	20.2405	20.1233
TCONS_00019067	13.7216	18.7534
TCONS_00021618	15.7983	20.5714
TCONS_00021633	5.63733	8.58618
TCONS_00019081	9.36016	8.81795
TCONS_00019087	11.0137	8.51769
TCONS_00019091	14.9535	16.2401
TCONS_00019092	12.525	16.5389
TCONS_00021641	11.0019	13.0891
TCONS_00019143	8.52444	0.072512
TCONS_00019149	11.4052	11.3991
TCONS_00021692	14.7541	14.5018
TCONS_00019150	10.4321	11.8734
TCONS_00021698	9.04445	11.4856
TCONS_00021704	7.45434	9.43877
TCONS_00019158	6.77543	3.50224
TCONS_00021705	9.84578	9.84569
TCONS_00021709	8.83536	8.00392
TCONS_00019180	3.50308	9.40201
TCONS_00019181	2.96005	6.73089
ENSOART00020011223	4.64419	6.13776
ENSOART00020011200	1.79285	0.881212
TCONS_00026377	8.95927	9.80123
TCONS_00021764	9.03306	9.57726
TCONS_00021777	11.1142	14.3582
TCONS_00021778	9.76394	12.0155
TCONS_00026390	10.6766	11.7718
TCONS_00021793	13.0465	17.9285
TCONS_00026410	8.68152	9.31385
TCONS_00021794	10.8243	10.8056
TCONS_00021798	13.1403	18.3472
TCONS_00026428	6.36233	6.38678
TCONS_00021815	7.10241	6.66795
TCONS_00026448	10.2827	8.67597
ENSOART00020014551	0	0.111463
TCONS_00021867	5.36505	6.95331
TCONS_00021868	4.08073	7.83833
TCONS_00021869	6.84894	0
TCONS_00026541	7.40848	8.4331
TCONS_00026581	8.89039	6.98358
TCONS_00021956	10.382	11.0176
TCONS_00026592	7.89221	4.12556
TCONS_00021968	8.0791	6.11345
TCONS_00026593	21.6934	16.5046
TCONS_00026594	8.94917	11.3413
TCONS_00021970	15.0609	20.5548
TCONS_00026609	12.2984	13.4737
TCONS_00022016	13.0561	24.7182
TCONS_00026640	9.05149	16.5752
TCONS_00022020	1.91943	6.68504
TCONS_00026661	10.1903	11.6428
TCONS_00022083	19.8047	25.0421
TCONS_00026756	20.056	20.999
ENSOART00020040787	0.468246	0.051166
TCONS_00026875	4.57283	4.2758
TCONS_00022247	5.13294	4.38732
TCONS_00026876	5.89031	6.66609
TCONS_00022248	7.89325	9.84872
TCONS_00022265	12.7659	14.2118
TCONS_00022280	10.6129	8.52666
ENSOART00020040816	6.50768	4.45524
ENSOART00020040822	0	0
ENSOART00020040818	4.90219	7.13504
ENSOART00020040820	0	0
TCONS_00022493	10.6196	10.3473
TCONS_00022494	20.9663	16.6019
TCONS_00022495	10.8554	8.64246
TCONS_00022594	8.64591	8.38685
TCONS_00027310	10.0676	13.9527
TCONS_00022698	11.2133	16.325
TCONS_00027606	8.18145	10.3883
TCONS_00023058	0	6.81069
TCONS_00027719	7.61308	8.07791
TCONS_00023099	11.6974	10.8136
TCONS_00023168	12.7863	6.88936
TCONS_00027792	8.93429	6.27897
TCONS_00027820	0	26.9082
TCONS_00027824	9.42407	6.76143
TCONS_00027826	2.94427	7.28326
TCONS_00027827	4.20251	8.64499
TCONS_00023199	3.12751	12.5415
TCONS_00027828	4.24938	7.41741
TCONS_00023200	7.33214	4.34741
TCONS_00027829	8.75437	19.0233
TCONS_00023203	5.15308	4.13911
TCONS_00027954	16.3354	20.2901
TCONS_00023329	17.277	19.2058
TCONS_00027978	11.8441	6.24412
TCONS_00023353	6.07805	1.12968
TCONS_00027979	11.3371	13.1759
TCONS_00023370	7.85806	4.31611
ENSOART00020034321	0.712747	0.529745
TCONS_00023438	16.5818	16.6932
ENSOART00020038160	20.8233	19.1534
TCONS_00023481	6.88181	8.65214
TCONS_00023482	0	5.29943
TCONS_00028291	6.21627	5.93647
TCONS_00023663	6.45887	9.02538
TCONS_00028292	7.99023	8.22514
TCONS_00023664	11.0307	8.94749
TCONS_00023670	19.8798	21.7525
TCONS_00028298	20.5346	24.7801
TCONS_00023671	22.0994	24.1931
TCONS_00028299	26.3834	33.3354
TCONS_00023672	12.7501	15.897
TCONS_00023673	19.6885	21.4162
ENSOART00020033538	0.190912	0.154028
TCONS_00028340	11.3599	10.2386
TCONS_00023826	11.9895	1.41933
ENSOART00020009384	0	0
TCONS_00023871	13.2084	12.097
TCONS_00028522	9.58538	6.40298
TCONS_00023946	10.0031	14.1128
TCONS_00028552	6.36501	10.0381
ENSOART00020027585	8.52585	9.28881
ENSOART00020027611	1.51179	0.40235
ENSOART00020027635	0	3.68337
TCONS_00024151	10.9002	10.9448
TCONS_00028754	12.6575	9.4052
ENSOART00020041254	11.0131	11.447
TCONS_00029030	7.68747	7.02955
TCONS_00024501	10.2437	15.276
TCONS_00024609	15.879	8.10205
ENSOART00020020341	0.284714	0
ENSOART00020020430	0.012924	0
ENSOART00020020504	0.04995	0
TCONS_00029231	22.3062	17.4768
TCONS_00029259	11.0989	7.40975
ENSOART00020026689	18.4314	6.65521
TCONS_00024737	9.70091	10.4758
ENSOART00020032475	22.8457	20.1936
TCONS_00024955	14.2889	24.7097
TCONS_00025021	9.39656	4.78054
TCONS_00025053	10.0806	9.56967
ENSOART00020029940	0.04995	0
ENSOART00020034030	0.421507	0.800547
TCONS_00029919	17.2538	27.1053
TCONS_00025432	11.3375	3.5232
TCONS_00025435	14.5779	15.0412
TCONS_00025486	9.8648	5.8013
TCONS_00025489	10.3456	5.97701
TCONS_00025492	7.69589	13.9037
TCONS_00025493	12.4608	5.36619
TCONS_00030108	14.2121	4.50593
TCONS_00025494	4.79787	4.07163
TCONS_00030109	7.62418	4.11319
TCONS_00025495	11.9435	10.0056
TCONS_00030111	11.1615	3.81358
TCONS_00030113	9.9185	7.08193
TCONS_00025496	23.6217	17.1485
TCONS_00025500	8.6759	7.5115
TCONS_00025501	10.6632	8.21458
TCONS_00025502	22.3557	25.0605
TCONS_00025503	7.69984	0.488084
TCONS_00030122	1.63057	10.599
TCONS_00030124	15.5205	13.8236
TCONS_00025567	14.5429	12.6445
TCONS_00030201	4.28051	5.18182
ENSOART00020018186	0.382289	0.533175
TCONS_00030224	23.5298	19.6487
TCONS_00025603	36.4262	24.7734
TCONS_00030239	3.04639	3.47474
TCONS_00030241	12.4038	13.5838
TCONS_00025620	12.7586	11.4076
TCONS_00030254	12.1604	5.99751
TCONS_00025697	10.2544	3.38358
TCONS_00025702	8.71511	4.70758
TCONS_00025765	6.88943	6.39088
ENSOART00020030632	0	0
ENSOART00020030674	0.123916	0.245406
TCONS_00025768	25.623	21.0327
ENSOART00020031807	11.6287	9.33877
ENSOART00020031842	0	0
ENSOART00020031892	0	0
TCONS_00025828	15.133	18.5366
TCONS_00030451	21.2068	23.0781
TCONS_00030482	8.52363	4.4484
TCONS_00025866	6.36333	4.43714
TCONS_00025867	16.3016	6.34185
TCONS_00025875	12.9695	13.5977
TCONS_00030491	11.4081	11.6716
ENSOART00020018190	0.091092	0.4915
TCONS_00026039	26.4989	21.8277
TCONS_00030677	17.0957	12.6873
TCONS_00026060	16.741	3.27724
TCONS_00026061	14.0986	7.19571
TCONS_00030678	12.2532	7.13427
TCONS_00030679	5.16	1.46337
TCONS_00030680	6.29855	12.7682
TCONS_00030681	4.52937	3.19028
TCONS_00026062	1.79268	13.1349
TCONS_00026063	4.20264	0.7935
TCONS_00026088	17.0784	12.7931
TCONS_00030707	16.9914	9.15054
TCONS_00026105	19.5963	17.5593
TCONS_00026113	21.3105	19.7598
TCONS_00026141	26.6824	27.1871
ENSOART00020033585	0	0.254238
TCONS_00026190	4.79918	6.41608
TCONS_00030830	15.8973	17.5682
TCONS_00026206	22.6588	22.6227
TCONS_00026222	10.2237	6.79637
TCONS_00030873	31.486	22.2393
TCONS_00026258	7.91585	11.1859
TCONS_00030874	16.0443	1.92925
TCONS_00030875	0	16.5505
TCONS_00030876	9.32056	6.29966
TCONS_00030877	17.493	13.7787
TCONS_00030881	6.71821	6.31765
TCONS_00030934	29.6979	28.9844
TCONS_00030946	42.5414	32.9054
TCONS_00026348	36.7134	31.5539
TCONS_00034433	12.3053	6.25098
TCONS_00031031	5.23917	6.24378
TCONS_00031039	20.5245	17.9969
TCONS_00034444	11.815	15.8049
TCONS_00031045	0.091247	17.555
TCONS_00031046	20.6204	0.03045
TCONS_00031052	10.3028	9.85242
TCONS_00034448	10.3395	10.5896
TCONS_00031057	5.67082	3.90901
TCONS_00031058	7.52926	0
TCONS_00031059	4.35068	6.88419
TCONS_00031060	15.6603	22.3258
TCONS_00034453	10.9531	3.43945
TCONS_00034465	6.61789	7.73052
TCONS_00031074	8.98147	8.40692
ENSOART00020006255	0.848881	0.886788
TCONS_00034518	7.86303	1.01826
ENSOART00020007373	0	2.32057
TCONS_00031183	9.08473	7.37052
TCONS_00031192	15.2501	15.9083
TCONS_00034590	16.4996	16.1932
TCONS_00031207	19.3643	15.76
TCONS_00031254	14.7131	12.3296
TCONS_00034648	23.9815	0
ENSOART00020010805	0.15903	0.109741
ENSOART00020011930	0.146268	7.59512
ENSOART00020011962	0	0
ENSOART00020011895	20.8701	16.7123
ENSOART00020012158	0.014377	0
TCONS_00031294	3.8717	14.1984
TCONS_00031323	10.0655	1.3633
TCONS_00031394	12.3244	11.0521
TCONS_00034797	7.71528	7.74611
TCONS_00031402	5.76004	1.1114
TCONS_00031438	12.5658	18.425
ENSOART00020018483	0	0.157471
TCONS_00034850	5.94882	6.21406
ENSOART00020019009	0	0.076079
ENSOART00020018991	0.176778	0
ENSOART00020019024	0	0.291828
TCONS_00031467	12.5889	5.42976
TCONS_00031468	8.35439	3.58527
TCONS_00031483	15.317	13.9248
TCONS_00034874	10.7517	11.9695
TCONS_00034875	16.25	10.1526
TCONS_00034876	6.62743	1.34933
TCONS_00034887	9.69976	5.54176
TCONS_00031503	9.44784	13.0487
TCONS_00034892	8.68903	15.0016
TCONS_00031511	39.0937	30.5097
TCONS_00034898	38.7279	30.7607
ENSOART00020028483	0.086605	0
ENSOART00020028496	0	0.182893
TCONS_00031526	7.726	6.56704
ENSOART00020028532	0	0.033948
TCONS_00031572	22.8643	11.3782
TCONS_00034962	24.6628	15.6219
TCONS_00034966	6.92057	41.8096
TCONS_00034967	10.9319	5.72355
TCONS_00031577	33.6602	47.8281
TCONS_00034968	59.2449	49.6277
ENSOART00020010987	0	0.04894
ENSOART00020011008	0.04995	0.070548
TCONS_00031613	6.98164	1.75219
TCONS_00031617	9.50301	3.45115
ENSOART00020011149	0.033416	0.138217
ENSOART00020011161	0	0.308929
ENSOART00020011168	0.367334	0.084124
ENSOART00020011206	0.026237	0
ENSOART00020011222	0.901944	0.860249
TCONS_00035014	29.2676	26.4024
TCONS_00031626	44.3357	0.875353
TCONS_00031627	0.564974	33.3253
TCONS_00031669	71.5818	69.5415
TCONS_00035058	31.3825	24.4544
TCONS_00035059	57.0242	54.8719
ENSOART00020012879	0.141574	0.129281
TCONS_00035108	5.34819	6.71105
TCONS_00035116	8.5496	8.62249
TCONS_00031741	10.545	4.33137
ENSOART00020016541	0.613277	0.20407
TCONS_00031776	12.0806	3.49663
TCONS_00035140	23.7853	7.99075
ENSOART00020018727	0.079284	0.048524
ENSOART00020019841	1.18936	0.301391
TCONS_00031806	9.87231	1.61912
TCONS_00031809	29.1473	30.0982
TCONS_00031812	11.9775	9.04403
TCONS_00035178	14.0227	9.7804
TCONS_00031836	26.5578	32.136
TCONS_00035203	14.4266	34.6017
ENSOART00020023449	0.120615	0.195574
ENSOART00020025163	0.132729	0.054494
TCONS_00031849	54.3765	49.8814
TCONS_00035217	67.8338	63.1453
TCONS_00035259	27.923	18.5854
TCONS_00035353	48.787	30.4644
ENSOART00020005906	0	0.202575
TCONS_00035427	11.173	16.8321
TCONS_00032061	44.8928	37.3804
ENSOART00020009674	0.336024	0.561294
TCONS_00035481	7.98233	19.1391
TCONS_00032104	8.47687	26.0181
ENSOART00020011810	0.511417	1.01364
ENSOART00020012616	1.18814	0.709693
ENSOART00020012761	0	0
ENSOART00020013613	0.061141	0.086353
TCONS_00035510	7.64068	12.9607
TCONS_00032130	17.8065	17.2726
ENSOART00020014969	0	0.319978
ENSOART00020015008	0	0.176132
ENSOART00020022472	2.24142	0.778436
ENSOART00020017684	0.085513	0.042581
ENSOART00020017712	0	0.124456
TCONS_00035617	4.03942	6.14673
TCONS_00035618	0.362553	5.5766
TCONS_00035780	28.0579	23.2301
TCONS_00032413	23.4604	19.5334
TCONS_00032464	8.61023	17.7314
TCONS_00035838	0	5.8539
TCONS_00035840	21.9763	17.1706
TCONS_00032467	27.9061	9.70221
TCONS_00032468	0	19.0727
TCONS_00035842	10.5076	9.30988
TCONS_00032470	14.3114	8.98563
TCONS_00032471	15.9285	7.26375
TCONS_00032472	8.56241	8.73189
TCONS_00035843	6.56243	5.92283
TCONS_00032473	17.5042	7.14926
TCONS_00035844	21.7037	9.67817
TCONS_00032477	37.7562	34.9423
TCONS_00035846	41.6975	46.5695
TCONS_00035854	20.1695	23.5963
ENSOART00020031492	0	0.778439
ENSOART00020031558	8.03419	8.11458
TCONS_00032540	9.40762	4.88728
TCONS_00032569	15.6079	17.0037
TCONS_00035951	9.44925	10.2432
ENSOART00020031586	0.806182	0.383354
ENSOART00020031593	0	0
ENSOART00020031608	0	1.97381
ENSOART00020031621	1.30527	0.339866
ENSOART00020032782	1.52247	1.58329
TCONS_00036021	8.47565	10.5056
ENSOART00020038074	0.008666	0.20983
TCONS_00036110	18.5917	14.0702
TCONS_00032727	15.4875	15.8108
TCONS_00032740	12.2199	14.4901
TCONS_00036123	14.0406	13.8559
ENSOART00020008157	9.95138	11.7117
ENSOART00020008187	0	0
ENSOART00020008209	0	0
ENSOART00020008242	0	0
ENSOART00020008273	0	0
ENSOART00020008296	0	0
ENSOART00020008326	0	0
ENSOART00020008352	0	0
ENSOART00020008391	3.85285	2.8348
ENSOART00020008427	0	0
TCONS_00036195	11	11.38
TCONS_00032810	9.24604	9.88697
TCONS_00036309	9.92038	6.06233
TCONS_00036333	7.17289	10.251
TCONS_00032946	9.79135	16.7716
TCONS_00036350	12.9067	12.2568
ENSOART00020014286	16.9821	12.4398
ENSOART00020026568	2.80866	4.85089
ENSOART00020026588	0	0
TCONS_00033124	14.0925	13.5587
TCONS_00036526	22.3625	24.6868
ENSOART00020014263	0	0.589759
TCONS_00033181	8.02315	17.7733
TCONS_00033183	17.7248	6.25562
TCONS_00036593	34.768	20.4756
ENSOART00020021555	0.545343	0.27519
ENSOART00020021573	0	0
ENSOART00020021465	1.3713	0
ENSOART00020021603	0	0
ENSOART00020021651	0.243823	0.180043
ENSOART00020021622	0	0.709524
ENSOART00020026061	0	0
ENSOART00020026006	0	0
ENSOART00020025972	0	0
ENSOART00020025847	0.386938	0.668968
ENSOART00020025900	0	0
ENSOART00020026113	0	0
ENSOART00020026138	0	0
ENSOART00020026176	0	0
ENSOART00020026191	0	0
TCONS_00033226	10.6335	10.7696
TCONS_00033261	15.8965	13.1085
TCONS_00036665	13.6656	7.91717
TCONS_00033266	7.01721	15.171
TCONS_00033267	1.21183	6.00881
TCONS_00033268	0	6.27237
TCONS_00033270	11.0997	17.9256
TCONS_00033271	11.1967	11.6603
TCONS_00033272	1.7011	16.7113
TCONS_00036668	13.1915	19.235
TCONS_00036669	7.03635	12.127
TCONS_00036671	13.6495	21.2472
TCONS_00036672	2.13346	24.8941
TCONS_00036673	5.80551	1.05942
TCONS_00033273	8.5535	0
TCONS_00036683	7.18035	0
TCONS_00033315	18.7257	12.4587
TCONS_00036724	27.8999	19.9949
ENSOART00020030182	0.200574	0
TCONS_00036756	11.4848	9.56822
TCONS_00033342	14.7161	10.2493
TCONS_00036796	19.261	26.513
TCONS_00036801	19.3614	13.2429
TCONS_00036804	14.9021	12.7871
TCONS_00036805	15.0652	3.22559
TCONS_00036836	12.1813	9.66599
TCONS_00033418	9.26614	0.408997
ENSOART00020037548	0	0.017472
TCONS_00033444	28.8389	24.5155
ENSOART00020004857	0	0
ENSOART00020004889	49.2537	42.3972
TCONS_00033480	12.2443	9.89206
TCONS_00033481	0	6.50745
TCONS_00033482	20.2998	16.038
TCONS_00033483	9.16029	10.7815
TCONS_00036897	27.7061	26.9195
TCONS_00036898	14.1803	18.1324
TCONS_00036956	23.8206	25.589
TCONS_00033534	0.628691	5.80974
TCONS_00036964	52.8717	43.8375
TCONS_00033540	70.4475	43.9246
TCONS_00033541	0	10.2355
ENSOART00020010118	0	0
ENSOART00020010032	0.427016	0.32679
ENSOART00020010076	0	0
ENSOART00020010440	0.708187	0.814187
ENSOART00020023191	3.54817	4.51703
ENSOART00020024388	0.452826	0.195801
ENSOART00020024677	0.965634	0.483319
ENSOART00020024861	0.096197	0
TCONS_00033597	8.74493	0.158497
ENSOART00020025361	0.183121	0.184691
ENSOART00020025375	0.033822	0.128978
ENSOART00020025426	0	0
ENSOART00020025462	0.744219	0.744809
ENSOART00020025507	0	0
ENSOART00020025543	0	0
TCONS_00037035	6.4888	2.83853
TCONS_00037036	11.9642	7.21145
TCONS_00033615	15.8461	0
ENSOART00020025996	0.323577	0.009202
TCONS_00037065	9.26508	3.80005
TCONS_00033650	14.0554	2.65935
TCONS_00033660	8.41775	0.071556
TCONS_00033661	8.41782	0
TCONS_00033662	0.042245	13.3078
TCONS_00033669	9.31831	4.18587
TCONS_00037108	7.89662	1.14772
TCONS_00033689	7.82007	1.44913
TCONS_00033696	8.94282	3.42831
TCONS_00037115	8.81869	4.92875
ENSOART00020029718	7.92564	8.79595
ENSOART00020029738	0	0
ENSOART00020029767	0	0
ENSOART00020029780	0	0
TCONS_00037117	7.11913	9.284
TCONS_00033698	10.3193	10.1368
ENSOART00020029801	1.62676	0.591997
TCONS_00033724	27.989	30.7026
TCONS_00037143	25.4989	12.1907
TCONS_00037168	17.2296	16.7331
TCONS_00037184	16.494	9.49212
ENSOART00020031838	0.023869	0
ENSOART00020031845	0	0.040454
TCONS_00037212	43.5899	27.6369
TCONS_00037214	8.76456	19.0988
TCONS_00037215	0	13.9412
TCONS_00033804	10.2062	17.6502
TCONS_00033805	25.3923	11.3166
TCONS_00033806	0	9.80738
TCONS_00033808	13.7657	14.2626
ENSOART00020031864	0.429766	0.036855
TCONS_00037226	29.1133	33.0954
TCONS_00033818	27.3374	33.4381
TCONS_00037254	17.631	9.67518
TCONS_00033820	17.4587	10.2307
TCONS_00037259	15.1074	10.8051
TCONS_00033829	8.28665	8.02338
TCONS_00033860	23.6801	17.5693
ENSOART00020034075	0.620978	0.520931
ENSOART00020034906	3.31311	3.28952
ENSOART00020034936	0	0
ENSOART00020034965	0	0
ENSOART00020034993	0	0
TCONS_00033878	32.3835	32.1762
ENSOART00020015646	19.2303	18.0782
ENSOART00020015706	0	0
ENSOART00020015729	0	0.028219
TCONS_00033937	20.6511	16.5021
TCONS_00037374	21.9115	18.1823
TCONS_00034000	23.6472	15.9788
TCONS_00037439	26.7306	22.2627
ENSOART00020022934	0	0
TCONS_00034091	17.1553	16.5914
TCONS_00037546	18.6701	18.4086
ENSOART00020023685	6.00075	5.43873
ENSOART00020023769	0	0
TCONS_00037617	8.59847	6.8317
TCONS_00037639	4.00447	7.45113
TCONS_00034200	10.851	10.4653
TCONS_00037651	10.1656	10.7377
TCONS_00037655	0	13.0268
TCONS_00037656	13.356	1.47542
TCONS_00037658	11.9283	11.0489
TCONS_00037660	10.2376	10.9855
TCONS_00037665	10.2367	10.9321
TCONS_00034212	0	9.01237
TCONS_00034224	8.61917	8.80508
TCONS_00034231	9.70252	10.4484
TCONS_00034244	9.72162	14.9539
TCONS_00037694	10.4532	15.9254
TCONS_00037727	8.30779	11.6723
TCONS_00037746	9.49513	8.26278
TCONS_00034290	9.92619	10.412
TCONS_00034293	7.43268	10.5422
TCONS_00037752	7.9173	10.9035
ENSOART00020031714	10.3957	10.1119
ENSOART00020031703	2.29535	1.99305
ENSOART00020032232	1.79308	2.65526
ENSOART00020032263	0	0
ENSOART00020032301	4.06076	3.10618
TCONS_00034301	9.73962	7.63604
TCONS_00034309	4.51454	6.3
TCONS_00034312	8.2702	7.93377
TCONS_00034325	9.9346	6.52616
TCONS_00034326	0.001575	5.96688
TCONS_00034327	8.40761	11.6962
TCONS_00034328	9.41469	10.9609
TCONS_00037781	6.60808	4.30743
ENSOART00020032920	8.69871	8.63659
TCONS_00037787	8.98871	10.8044
TCONS_00034338	9.05959	10.7719
ENSOART00020035400	0	0
TCONS_00042161	48.8215	34.8877
TCONS_00042168	6.99284	8.04351
TCONS_00042198	18.2396	21.0597
TCONS_00037916	11.2394	28.4204
TCONS_00037917	23.009	0
TCONS_00037979	34.3786	20.368
TCONS_00042256	43.9784	26.9873
TCONS_00037980	2.85196	5.80358
ENSOART00020039085	0.68907	0.352769
TCONS_00042281	9.89183	0
TCONS_00042282	19.8381	14.2725
TCONS_00042283	11.8342	11.0621
TCONS_00038051	0	3.53133
ENSOART00020039460	0.102963	0
ENSOART00020039745	0.024975	0
ENSOART00020039747	0.179622	0
TCONS_00042377	29.1739	24.7706
TCONS_00042378	7.93767	8.69521
TCONS_00038105	22.8568	15.7683
TCONS_00042392	8.35901	1.61606
TCONS_00042393	23.3461	14.343
TCONS_00038120	31.5149	20.5776
TCONS_00038135	22.3983	14.1227
TCONS_00042406	19.4475	18.0138
TCONS_00042410	6.86678	16.0888
ENSOART00020039789	0.628124	0.157519
TCONS_00038178	5.39289	15.4416
TCONS_00042447	9.11532	14.735
ENSOART00020006476	0.205683	0.265701
TCONS_00042533	0.708721	14.3244
TCONS_00038305	6.95125	0.895881
ENSOART00020008420	0.03606	0.021221
TCONS_00038493	31.2391	34.5986
ENSOART00020035526	0	0.176766
ENSOART00020035542	0	0.106783
ENSOART00020035560	0	0
TCONS_00038500	38.4583	34.5371
TCONS_00038510	15.4372	3.35919
TCONS_00038511	31.4768	28.5668
TCONS_00042775	33.4019	31.6218
TCONS_00042776	7.92095	6.35001
ENSOART00020035647	0	0
ENSOART00020035677	0	0
ENSOART00020035667	0	0
TCONS_00038533	0.238456	12.4663
ENSOART00020004866	2.10451	1.38041
ENSOART00020004876	0.436225	0.359881
TCONS_00042981	2.47108	15.1198
TCONS_00038736	14.0791	16.2408
TCONS_00042997	15.4435	13.5546
TCONS_00042998	7.69099	5.88695
TCONS_00038737	7.15455	8.03414
ENSOART00020007260	0	0
TCONS_00038767	6.78908	6.11915
ENSOART00020008336	0.520103	0.53961
ENSOART00020008341	0.329801	0.028481
TCONS_00043049	11.1851	8.70711
TCONS_00038789	6.8621	1.6897
ENSOART00020022859	0	0.05126
TCONS_00043083	16.5184	10.7034
TCONS_00038826	17.8106	7.30784
TCONS_00038837	14.8376	11.1262
ENSOART00020028090	0	0.176867
ENSOART00020028100	0	0
ENSOART00020028115	27.0302	20.9183
ENSOART00020028148	0	0
TCONS_00043118	15.102	10.5759
TCONS_00038854	8.16047	8.01895
TCONS_00038855	14.7924	7.77698
TCONS_00043195	20.6017	16.3231
TCONS_00038935	31.8401	16.5675
TCONS_00043216	34.8431	23.8592
TCONS_00038959	45.6056	28.005
ENSOART00020033139	0.974912	0.577293
ENSOART00020033176	0.494204	1.36929
ENSOART00020033470	15.1508	9.63064
ENSOART00020033525	2.66414	1.02076
ENSOART00020033542	0	0
ENSOART00020033489	0	0
TCONS_00038986	17.1686	15.0085
TCONS_00038987	7.96202	8.76056
TCONS_00043248	12.2607	10.9996
TCONS_00043249	22.1436	17.8514
TCONS_00038988	22.5955	17.8429
TCONS_00039019	36.8396	34.9664
TCONS_00039033	26.9385	22.469
TCONS_00039117	34.4578	27.9713
TCONS_00043383	32.2858	36.8193
TCONS_00039175	33.1196	31.7007
TCONS_00043441	36.7534	31.2902
TCONS_00043469	48.4992	48.4062
TCONS_00039210	32.8185	28.3727
ENSOART00020007168	54.7975	58.6668
TCONS_00043541	6.93612	5.06399
ENSOART00020008207	11.4488	10.2464
TCONS_00039360	13.3528	15.2437
TCONS_00043628	14.7482	17.8259
ENSOART00020010623	0	0
ENSOART00020010612	0.092231	0
TCONS_00043729	43.8662	31.6685
TCONS_00039453	40.8946	36.8507
TCONS_00043746	6.17003	7.75821
TCONS_00039481	28.5549	14.9182
TCONS_00043766	10.0786	6.14583
TCONS_00039494	14.7687	9.12553
TCONS_00043769	27.3294	16.9561
TCONS_00039498	35.6612	22.497
TCONS_00039510	38.6851	37.6158
TCONS_00039516	11.5856	8.31083
TCONS_00043791	12.5621	5.03709
TCONS_00039540	10.619	9.96783
TCONS_00043816	10.5087	8.57034
TCONS_00039586	12.9887	5.57111
TCONS_00039587	0.00877	3.92862
TCONS_00039593	16.9739	23.8907
TCONS_00043862	17.0841	12.5818
TCONS_00043869	8.52776	2.84275
TCONS_00043870	10.1671	0
TCONS_00043872	0	10.8954
TCONS_00039603	10.7428	1.65234
TCONS_00043879	11.5759	3.15123
ENSOART00020013760	0	0
ENSOART00020013851	0	0
ENSOART00020013908	5.77271	9.26883
ENSOART00020013971	0	0
TCONS_00039631	40.2784	37.0581
TCONS_00043905	31.6566	28.107
ENSOART00020014036	0	0.081707
TCONS_00039652	11.3331	14.1823
ENSOART00020019186	0.75821	0.745601
ENSOART00020005287	0.03913	0.009978
TCONS_00039699	29.745	22.4592
TCONS_00043987	31.3476	21.9266
TCONS_00043988	8.81398	4.54851
ENSOART00020006177	8.98571	10.0449
ENSOART00020006167	0	0
ENSOART00020006190	10.7486	6.99887
ENSOART00020006944	22.3781	23.905
ENSOART00020008554	0	0.171667
TCONS_00044049	43.2808	43.112
ENSOART00020008921	10.9895	8.15448
TCONS_00044070	9.4177	9.54408
TCONS_00039768	11.4018	14.7505
TCONS_00044072	13.2144	9.0931
TCONS_00044073	20.5011	6.76227
TCONS_00039771	10.0528	16.2908
TCONS_00044074	2.73129	19.9602
TCONS_00039772	13.1814	9.99026
ENSOART00020013496	0	0.457126
TCONS_00039840	14.3515	22.5789
ENSOART00020007840	0.376987	0.398762
ENSOART00020008139	0	0
ENSOART00020008133	0	0
ENSOART00020008119	11.1233	10.793
ENSOART00020008131	0	0
TCONS_00039996	9.56249	10.7959
ENSOART00020008696	6.0601	5.75983
ENSOART00020008730	0	0
TCONS_00044411	6.93324	10.9819
TCONS_00044498	6.6687	20.1887
ENSOART00020015275	43.2213	41.6683
ENSOART00020020632	0	0
TCONS_00044615	22.3808	0
TCONS_00040306	27.5304	34.8571
TCONS_00040337	13.1743	12.8744
ENSOART00020023650	2.35722	2.49138
ENSOART00020023662	0	0
ENSOART00020023673	0	0
TCONS_00040378	34.1347	41.1739
TCONS_00044746	5.04903	10.5874
TCONS_00044747	0.003608	7.4357
TCONS_00044748	10.701	0.067281
TCONS_00040432	22.1664	24.3326
ENSOART00020006113	0	0.052911
ENSOART00020010895	0	0
ENSOART00020010809	0	0
ENSOART00020010455	4.91228	3.03952
ENSOART00020010642	0	0
ENSOART00020010655	0	0
ENSOART00020010921	0.358114	1.13187
ENSOART00020010992	0	0
TCONS_00044861	8.89898	11.7138
ENSOART00020014024	6.3823	5.11745
ENSOART00020013992	0.174743	0.07464
TCONS_00040572	7.77259	2.40112
ENSOART00020014898	1.35068	0.573826
ENSOART00020015354	0	0
ENSOART00020015412	2.10761	1.29336
ENSOART00020015670	0	0
ENSOART00020015595	0.166138	0.038376
ENSOART00020015483	0	0
ENSOART00020018994	0.337748	0.502579
ENSOART00020019001	0.069569	0.217476
TCONS_00040609	44.2342	45.3258
ENSOART00020019408	0.504264	0.22719
ENSOART00020019435	0.214462	0.032991
TCONS_00040626	22.3873	22.1818
TCONS_00040658	8.33484	7.51453
TCONS_00045023	19.5976	27.0261
TCONS_00045036	9.28852	12.5865
TCONS_00045097	4.67122	4.24137
TCONS_00045119	13.2727	11.1614
[truncated: 12,525 more rows]

## Sheet: mRNA.transcripts.FPKM
transcript_id	LF	HF
ENSOART00020000042	5.64011	7.84516
ENSOART00020000057	1.34483	0
ENSOART00020000059	12.1243	12.0792
TCONS_00008372	6.04532	10.2014
ENSOART00020000064	1.75255	1.94908
ENSOART00020000062	0	0
ENSOART00020000067	8.45337	10.2372
ENSOART00020000065	0	0
ENSOART00020000070	1.37347	2.34844
ENSOART00020000071	6.50454	7.71548
ENSOART00020000072	3.76448	4.82334
ENSOART00020000073	1.17815	0
ENSOART00020000077	6.51161	8.63697
ENSOART00020000078	0.115549	0
ENSOART00020000082	8.0236	12.1559
ENSOART00020000083	0	0
ENSOART00020000102	3.14818	3.14235
ENSOART00020000162	1.22733	0
ENSOART00020000133	3.79286	5.99551
ENSOART00020000144	0.144821	0.068045
ENSOART00020000283	0	0
ENSOART00020000262	5.37174	5.87513
ENSOART00020000628	1.93731	5.10312
ENSOART00020000742	6.78702	0.808034
ENSOART00020000827	0	0
ENSOART00020000845	1.70807	0.753935
TCONS_00008448	0	12.4605
ENSOART00020000995	4.51957	4.74395
ENSOART00020001047	0	0.986612
ENSOART00020001081	9.56756	8.54031
ENSOART00020001179	3.35696	7.52728
ENSOART00020001276	0	0
ENSOART00020001404	9.41771	8.64665
ENSOART00020001418	5.47361	8.31558
ENSOART00020001645	7.60627	7.12571
ENSOART00020001655	0	0
ENSOART00020001700	1.88839	2.41942
ENSOART00020001716	0	0
TCONS_00008498	8.42172	9.7736
ENSOART00020001741	0	0
ENSOART00020001762	7.41516	7.03009
TCONS_00000157	6.64011	8.26193
ENSOART00020001782	0.331201	0.495566
ENSOART00020001807	7.48458	9.12632
ENSOART00020001857	0.691464	0.413038
ENSOART00020001879	0	0
ENSOART00020001888	1.74433	2.0335
ENSOART00020001898	2.14414	1.71867
ENSOART00020001906	2.35082	1.82525
ENSOART00020001964	8.18922	7.445
ENSOART00020001972	0	0
ENSOART00020001987	25.544	17.5393
ENSOART00020002149	8.82305	8.06997
ENSOART00020002064	0.616457	0.887079
ENSOART00020002034	0.755139	0.821731
ENSOART00020002219	18.0398	26.1658
ENSOART00020002249	10.5965	10.5639
ENSOART00020002258	0	0
ENSOART00020002375	6.35595	5.60788
ENSOART00020002389	0	0
ENSOART00020002415	6.9973	8.69558
ENSOART00020002447	8.94784	8.50849
ENSOART00020002498	13.5046	20.393
ENSOART00020002503	0	0
ENSOART00020002517	4.67881	10.0017
ENSOART00020002548	5.42369	4.82013
ENSOART00020002597	0	0
ENSOART00020002581	0	0
ENSOART00020002591	0	0
ENSOART00020002619	6.85216	7.99415
TCONS_00008793	16.7551	17.142
ENSOART00020002634	0	0
ENSOART00020002766	1.04164	2.20072
ENSOART00020002786	1.38977	0.68362
ENSOART00020002812	6.05241	5.7456
ENSOART00020002892	0	0
ENSOART00020002885	3.45552	3.80739
ENSOART00020002932	0	0
ENSOART00020002919	0	0
ENSOART00020002939	0	0
ENSOART00020002961	11.7405	13.8952
ENSOART00020003095	0	0
ENSOART00020003073	0.065611	0
ENSOART00020003237	2.05145	1.97133
ENSOART00020003263	1.84216	3.86789
ENSOART00020003271	0	0
ENSOART00020003281	0	0
ENSOART00020003312	10.2709	7.50807
ENSOART00020003332	16.1941	15.295
ENSOART00020003406	9.73135	7.69017
ENSOART00020003418	0	0
ENSOART00020003452	0	0
ENSOART00020003466	0	0
ENSOART00020004797	5.89414	3.66936
ENSOART00020004821	0	0
ENSOART00020005826	0	0
ENSOART00020005997	2.46941	2.03106
ENSOART00020006029	0	0
ENSOART00020006176	0	0
ENSOART00020006309	0	0
ENSOART00020006414	0	0
ENSOART00020006462	0	6.32974
ENSOART00020006522	0	0
TCONS_00008921	8.83803	0.146007
ENSOART00020006540	21.9229	11.068
ENSOART00020006615	1.72878	1.64627
ENSOART00020006648	0	0
ENSOART00020006699	14.5643	17.2394
ENSOART00020006733	21.3935	32.0187
ENSOART00020006762	0.525713	0.269455
TCONS_00009019	19.0327	14.3563
ENSOART00020006982	11.5001	11.9229
ENSOART00020007067	0	0
ENSOART00020007139	0	0
ENSOART00020006846	0	0
ENSOART00020006909	0	0
ENSOART00020007268	5.668	4.43131
ENSOART00020007316	0.527713	1.05145
ENSOART00020007338	14.8316	12.796
ENSOART00020007401	19.7131	26.3131
ENSOART00020007485	0	0
ENSOART00020007518	0	0
ENSOART00020007570	0	0
ENSOART00020007963	0.356408	0
ENSOART00020007930	3.13378	2.15058
ENSOART00020008017	0	0
ENSOART00020008084	5.79963	4.57457
ENSOART00020009359	9.37261	9.87106
ENSOART00020009510	0.025445	0.369019
ENSOART00020009547	0	0
ENSOART00020010610	1.01407	1.75239
ENSOART00020010535	1.77369	1.23908
ENSOART00020010495	2.29026	1.1144
ENSOART00020010451	0.531956	0.358637
ENSOART00020010398	0	0.115433
ENSOART00020010842	1.9611	1.36921
ENSOART00020010804	0.791668	0.400012
ENSOART00020010775	1.22234	0.799918
ENSOART00020010764	0.493641	0.147433
ENSOART00020010876	31.0657	25.6104
ENSOART00020010903	14.7765	17.2005
ENSOART00020011035	1.79103	1.96625
ENSOART00020011256	0	0
ENSOART00020011440	0.7526	1.60509
ENSOART00020012109	7.59222	9.03567
TCONS_00009241	5.23088	9.90055
ENSOART00020012278	14.082	7.65154
ENSOART00020012461	8.38064	6.16254
ENSOART00020015986	5.62893	4.01228
ENSOART00020016053	0	0
ENSOART00020016138	0.61809	0.57502
ENSOART00020016324	0	0
ENSOART00020016376	0	0
ENSOART00020016646	8.9905	8.86949
ENSOART00020016811	10.1037	5.84133
ENSOART00020016974	0	0.452112
ENSOART00020017029	19.2052	15.8743
ENSOART00020017194	28.7949	32.6481
ENSOART00020017272	0.56309	0.773242
ENSOART00020017592	0.440348	0
ENSOART00020010048	0	0
ENSOART00020010000	9.26296	10.6097
ENSOART00020010216	0	1.0665
ENSOART00020010120	5.16925	3.30736
ENSOART00020013280	6.83084	4.64453
ENSOART00020013033	0.037183	0.026011
ENSOART00020013149	0	0
ENSOART00020013449	0.01011	0
ENSOART00020013596	0	0
ENSOART00020013634	1.4514	16.8635
ENSOART00020013806	12.9353	5.46154
ENSOART00020013871	15.8803	15.4158
ENSOART00020013897	32.4583	19.2127
ENSOART00020013935	17.8738	16.6387
ENSOART00020013969	26.9416	31.3005
ENSOART00020013989	17.9052	21.5954
ENSOART00020014042	25.8652	22.7914
ENSOART00020014168	26.7908	26.2101
ENSOART00020014241	14.2392	15.0486
ENSOART00020014294	0.114915	0.29548
ENSOART00020014385	0	0
ENSOART00020014545	0	0.101546
ENSOART00020014604	0.219908	0
ENSOART00020014678	0	0
ENSOART00020014911	21.8305	24.9887
ENSOART00020015145	0	0
ENSOART00020015057	1.82754	2.97016
ENSOART00020015249	13.948	18.1069
ENSOART00020015779	0.669378	0.822197
ENSOART00020015886	15.7123	8.54244
ENSOART00020015979	2.8219	3.54522
ENSOART00020016225	27.1805	27.3383
ENSOART00020016403	23.5905	20.8301
ENSOART00020016508	3.95556	4.01104
ENSOART00020016569	30.5111	21.2504
ENSOART00020018253	0.764799	0.27383
ENSOART00020018311	0	0
ENSOART00020018452	0.201931	0.280863
ENSOART00020018602	0	0
ENSOART00020019223	2.34436	1.60529
ENSOART00020019597	0	0
ENSOART00020019551	11.005	11.4387
TCONS_00009417	1.6436	12.8101
ENSOART00020019700	0	0.228946
ENSOART00020019863	6.64978	4.51106
ENSOART00020019953	5.39795	4.13163
ENSOART00020020045	61.2461	74.9749
ENSOART00020020165	0	0
ENSOART00020020282	2.9161	3.24907
ENSOART00020020384	0	0
ENSOART00020020530	17.9957	22.9165
ENSOART00020020870	0.998513	0.576835
ENSOART00020020797	0	0.03026
ENSOART00020021777	0	1.12288
ENSOART00020021948	2.31965	0
ENSOART00020021984	0	0
ENSOART00020022052	15.0014	21.8887
ENSOART00020022108	12.4335	15.5364
ENSOART00020022194	12.2537	8.00111
ENSOART00020022750	2.62368	1.29422
ENSOART00020022823	0	0
ENSOART00020023005	2.84576	4.14652
ENSOART00020023131	8.79866	6.60789
ENSOART00020023555	9.47518	7.66893
ENSOART00020023746	24.6329	8.52735
TCONS_00001194	0	19.2028
ENSOART00020023926	0	0.52753
ENSOART00020024012	1.62309	1.9777
ENSOART00020024067	9.0885	8.28817
ENSOART00020024286	8.06854	7.04279
ENSOART00020024359	1.80594	1.39476
ENSOART00020024762	14.1595	13.5937
ENSOART00020024803	0	0
ENSOART00020024668	0	0
ENSOART00020024856	1.17981	0
ENSOART00020024906	7.90062	4.24167
ENSOART00020025548	17.1238	18.9621
ENSOART00020025620	0	0
ENSOART00020025730	3.85482	2.73376
ENSOART00020025820	19.4096	26.0638
ENSOART00020025906	0	0
ENSOART00020025975	10.4567	15.3906
ENSOART00020026035	4.60946	4.07046
ENSOART00020026476	2.00631	1.95381
ENSOART00020026622	12.7132	16.5176
ENSOART00020026695	0	0
ENSOART00020026820	0	0
ENSOART00020026757	0	0
ENSOART00020026944	0	0
ENSOART00020026889	0	0
ENSOART00020027010	18.266	19.8715
ENSOART00020027064	0	0
ENSOART00020027154	0	0
ENSOART00020027244	8.5528	9.67992
ENSOART00020027415	30.2816	29.4792
ENSOART00020027778	7.61018	10.9902
ENSOART00020027794	0	0
ENSOART00020027853	0	0
ENSOART00020027898	1.29918	2.84197
ENSOART00020040374	0.329591	0.692265
ENSOART00020040432	0.064801	0.043232
ENSOART00020040461	0	0
ENSOART00020040503	0	0
ENSOART00020040256	0.050027	0.029004
ENSOART00020040197	0	0
ENSOART00020040555	0	0
ENSOART00020040607	5.28844	4.35916
ENSOART00020040611	0	0
ENSOART00020040627	3.43773	5.75649
ENSOART00020040635	0.718151	4.65563
ENSOART00020040703	5.56382	2.96495
ENSOART00020040707	0	0
ENSOART00020040714	12.8075	18.3037
ENSOART00020040725	9.6632	5.85222
ENSOART00020040730	10.6557	13.6586
ENSOART00020040762	0	0
ENSOART00020040752	5.03993	5.54657
ENSOART00020040756	0	0
ENSOART00020040748	0.121385	0.082777
ENSOART00020040767	15.6145	19.8354
ENSOART00020040809	0	0
ENSOART00020040806	0	0
ENSOART00020040796	2.34931	1.55733
ENSOART00020040805	0	0
ENSOART00020040817	44.5094	41.2169
ENSOART00020040828	5.75079	6.3457
ENSOART00020040834	0	0.084127
TCONS_00001315	19.4758	21.8027
ENSOART00020040843	0	0.392323
ENSOART00020040875	0	0
ENSOART00020040868	0	0
ENSOART00020040877	2.36905	1.23874
ENSOART00020040883	0	1.32647
ENSOART00020040886	0.065083	0.280829
ENSOART00020040891	0	0.99773
ENSOART00020040903	3.24449	1.31794
ENSOART00020040926	18.9982	16.8584
ENSOART00020040950	20.4532	20.9405
ENSOART00020040955	0.092129	0.082827
ENSOART00020040959	0	0.138986
ENSOART00020040965	0.57865	0
ENSOART00020000038	0.401627	0.121034
ENSOART00020000044	0	0
ENSOART00020000045	0	0.174045
ENSOART00020000046	9.54059	4.2239
ENSOART00020000048	0	0
ENSOART00020000047	6.06284	3.39941
ENSOART00020000049	0	0
ENSOART00020000055	20.8862	19.6983
ENSOART00020000056	0	0
ENSOART00020000053	0.49883	0.413178
ENSOART00020000058	32.4438	39.1385
ENSOART00020000063	2.8557	1.81672
ENSOART00020000066	34.1334	44.0479
ENSOART00020000087	0	0
ENSOART00020000085	0	0
ENSOART00020000086	0	0
ENSOART00020000084	1.83709	1.01653
ENSOART00020000093	10.6526	10.9573
ENSOART00020000097	8.7598	10.6389
ENSOART00020000104	21.887	7.73932
ENSOART00020000111	2.59501	0.855216
ENSOART00020000122	0.352512	1.62541
ENSOART00020000128	0	0
ENSOART00020000142	9.27338	6.59121
ENSOART00020000145	0	0
ENSOART00020000155	4.48787	4.18622
ENSOART00020000171	17.7933	20.3307
ENSOART00020000331	2.22576	1.47989
ENSOART00020000363	3.71197	3.0625
ENSOART00020000416	34.4117	0
ENSOART00020000428	0	44.7556
ENSOART00020000451	17.0822	17.9077
ENSOART00020000488	9.78807	10.7216
ENSOART00020000510	0.46982	2.76172
ENSOART00020000521	5.23381	5.07338
ENSOART00020000534	24.7009	27.6349
ENSOART00020000602	0.514003	0.019444
ENSOART00020000588	7.50953	10.1016
TCONS_00009830	13.98	7.59445
ENSOART00020000666	7.91803	6.19615
ENSOART00020000684	0	0
ENSOART00020000707	0	0
ENSOART00020000718	0	0.4253
ENSOART00020000724	0.462811	0.211729
ENSOART00020000794	0	0
ENSOART00020000810	0.507877	0.475337
ENSOART00020000825	0.378298	0.308357
ENSOART00020000832	0	0
ENSOART00020000858	1.85269	2.11318
ENSOART00020000886	8.4897	5.12256
ENSOART00020001021	3.26401	2.1541
ENSOART00020001050	14.0795	23.1437
ENSOART00020001062	9.4944	4.67986
ENSOART00020001076	0	0
ENSOART00020001163	0	0
ENSOART00020001114	15.2511	15.5321
ENSOART00020001226	10.2269	8.2687
ENSOART00020001263	13.3847	9.14885
ENSOART00020001296	1.37397	0.93974
ENSOART00020001306	0	0
ENSOART00020001323	0	0
ENSOART00020001345	0.264042	0.438546
ENSOART00020002037	13.1868	10.9106
ENSOART00020002182	0	0
ENSOART00020002231	16.4707	14.6934
ENSOART00020002402	0.263878	0
ENSOART00020002290	13.929	14.0542
ENSOART00020002342	0	0
ENSOART00020002508	1.18648	1.52913
ENSOART00020003947	0	0
ENSOART00020003957	0	0
ENSOART00020003923	0	0
ENSOART00020003904	0	0
ENSOART00020003849	5.78997	6.75798
ENSOART00020003864	0	0
ENSOART00020003871	0	0
ENSOART00020004013	10.4409	11.7328
ENSOART00020004019	0	0
ENSOART00020004083	0	0
ENSOART00020004060	5.2085	2.99387
ENSOART00020004118	0	0
ENSOART00020004138	7.70201	5.57844
ENSOART00020004141	0	0
ENSOART00020004155	3.22599	2.70266
ENSOART00020004169	11.7168	10.1918
ENSOART00020004190	10.7361	11.3703
ENSOART00020004224	9.65109	7.60778
ENSOART00020004271	0	0
ENSOART00020004278	0.318462	0.068592
ENSOART00020004297	10.4269	9.65585
ENSOART00020004326	14.4928	13.1725
ENSOART00020004334	0	0
ENSOART00020004348	0	0
ENSOART00020004386	5.14631	4.34652
ENSOART00020004407	11.0627	9.91548
ENSOART00020004427	0.229647	0.667311
ENSOART00020004465	0.663359	0.823169
ENSOART00020004582	1.34498	1.88603
ENSOART00020004594	0	0
ENSOART00020004654	16.8514	20.2645
ENSOART00020004721	10.361	8.16712
ENSOART00020004774	29.4374	37.7388
ENSOART00020004799	18.9683	12.7685
ENSOART00020004816	0	0
ENSOART00020005268	17.2799	0
ENSOART00020005305	0	16.9301
ENSOART00020005353	0.258656	0.141865
ENSOART00020005410	0	0
ENSOART00020005464	1.86216	0.486045
ENSOART00020005549	1.27442	0.84401
ENSOART00020005779	15.0505	13.95
ENSOART00020005698	0	0
ENSOART00020005717	0	0
ENSOART00020005740	0	0
ENSOART00020005958	12.2462	10.691
ENSOART00020000039	0	0
ENSOART00020000043	42.5502	39.8233
ENSOART00020000052	11.3237	7.65522
ENSOART00020000054	4.66799	2.85101
ENSOART00020000109	0.947859	0.597228
ENSOART00020000113	0	0
ENSOART00020000151	0.617699	0.796317
ENSOART00020000158	0	0.238506
ENSOART00020000200	0	0.087095
ENSOART00020000193	0.847597	1.26861
ENSOART00020000218	3.55231	4.18697
ENSOART00020000351	5.8085	2.78981
ENSOART00020000377	0	0
ENSOART00020000389	0	0
ENSOART00020000397	0	0
ENSOART00020000497	0	22.2691
ENSOART00020000522	34.7949	0
ENSOART00020000556	1.04192	0.431912
ENSOART00020000584	0	0
ENSOART00020000616	0.432499	0
ENSOART00020000634	0	0.849263
ENSOART00020000876	16.8303	16.2107
ENSOART00020000951	0	0
ENSOART00020001054	0	0
TCONS_00001662	0.023439	10.5881
ENSOART00020001138	0.65021	0.892573
ENSOART00020001148	0	0
ENSOART00020001193	9.64981	1.6351
ENSOART00020001209	27.1695	43.7864
ENSOART00020001288	5.33998	2.30976
ENSOART00020001304	0	0
ENSOART00020001325	24.8571	19.724
ENSOART00020001383	1.73838	1.44417
ENSOART00020001414	10.2192	4.89019
ENSOART00020001447	0.718373	1.30988
ENSOART00020001461	0	0
ENSOART00020001469	0	0.195096
ENSOART00020001496	1.51107	1.45819
ENSOART00020001508	1.63648	0.517533
ENSOART00020001534	11.834	12.0635
ENSOART00020001556	0.564072	0.704558
ENSOART00020001577	19.4542	13.7309
ENSOART00020001593	14.4898	18.2775
ENSOART00020001620	2.50454	0.476668
ENSOART00020001625	0	0
ENSOART00020001682	8.37561	7.65955
ENSOART00020001709	0	0
ENSOART00020001723	0	0
ENSOART00020001738	14.9079	16.5789
ENSOART00020001820	7.70595	7.95443
ENSOART00020001843	0	0
ENSOART00020001866	10.3897	12.3626
ENSOART00020001885	0.399602	1.55129
ENSOART00020001915	6.43859	4.75146
ENSOART00020001920	0	0
ENSOART00020002169	0.52961	1.13825
ENSOART00020002215	0	0
ENSOART00020002130	0	0
ENSOART00020002262	1.21665	0.672058
ENSOART00020002542	1.49119	0.125763
ENSOART00020002570	0	0
ENSOART00020002510	0	0
ENSOART00020002603	0	0
ENSOART00020002662	3.51738	2.43908
ENSOART00020003413	0	0
ENSOART00020003433	0	0
ENSOART00020003456	0	0
ENSOART00020003393	0.755241	0.645484
ENSOART00020003484	0.115771	0.0389
ENSOART00020003498	17.6836	14.6568
ENSOART00020003517	22.719	24.433
ENSOART00020003538	0.628714	0.425074
ENSOART00020003579	7.95363	10.8098
ENSOART00020003595	0	0
ENSOART00020003608	17.2899	29.3961
ENSOART00020003619	42.8889	57.3526
ENSOART00020003647	0	0
ENSOART00020003655	0	0
ENSOART00020003663	19.5222	21.7433
ENSOART00020003672	0	0
ENSOART00020003695	0	0
ENSOART00020003730	18.0815	16.328
ENSOART00020003735	0.503529	0
ENSOART00020003755	0	0
ENSOART00020003802	4.84051	5.7673
ENSOART00020003821	0	0
ENSOART00020003852	3.32082	3.93771
TCONS_00010226	5.2405	2.51187
ENSOART00020003986	2.10765	1.41746
ENSOART00020003999	0	0
ENSOART00020004044	0	0.78796
ENSOART00020004225	0	0
ENSOART00020004204	0	0
ENSOART00020004178	0	0
ENSOART00020004258	0	0.439338
ENSOART00020004276	0	0
ENSOART00020005011	2.08234	1.71057
ENSOART00020005041	0	0
ENSOART00020005064	0	0
ENSOART00020005082	0	0
ENSOART00020005102	0	0
ENSOART00020005132	0	0
ENSOART00020005206	0	0
ENSOART00020005235	0	0
ENSOART00020005269	43.1311	51.6981
ENSOART00020005348	0.946144	1.24746
ENSOART00020005446	0	0
ENSOART00020005829	0	0
ENSOART00020005641	0	0
ENSOART00020005748	0	0
ENSOART00020005921	0	0
ENSOART00020006031	3.42497	1.86014
ENSOART00020006125	0	0
ENSOART00020006156	14.1963	12.4763
ENSOART00020006671	0	0
ENSOART00020006586	0	0
ENSOART00020006549	9.75067	8.10685
ENSOART00020007345	0.454472	1.38022
ENSOART00020007376	0	0
ENSOART00020007413	0	0
ENSOART00020007558	0	0
ENSOART00020007695	0	0.280197
ENSOART00020009186	0	0
ENSOART00020009247	0	0
ENSOART00020009281	0	0
ENSOART00020009390	5.94552	5.65112
ENSOART00020010937	2.73916	3.75874
ENSOART00020011143	0	0.638013
ENSOART00020011411	0.155832	0.353579
ENSOART00020011456	0.287889	0
ENSOART00020011522	0	0
ENSOART00020011559	0.851489	1.05204
ENSOART00020011597	0	0
ENSOART00020011632	0.661343	0.915998
ENSOART00020011679	0.433585	0.682363
ENSOART00020011779	0	0
ENSOART00020011991	28.6225	19.6431
ENSOART00020012113	1.23409	0.734446
ENSOART00020012216	1.72673	0.498374
ENSOART00020012309	0	0.214924
ENSOART00020012604	0.190074	0.483476
ENSOART00020012866	7.80563	7.41641
ENSOART00020012918	14.5098	15.8004
ENSOART00020012956	1.4348	0.57227
ENSOART00020013178	0.836312	1.08739
ENSOART00020007851	6.67345	8.016
ENSOART00020007863	0	0
ENSOART00020007880	0	0
ENSOART00020007988	5.76193	9.35373
ENSOART00020008039	6.78915	7.37232
ENSOART00020008061	0	0
ENSOART00020008248	31.8977	28.1431
ENSOART00020008265	0	0
ENSOART00020008339	12.7859	9.09075
ENSOART00020008414	0	0.008403
ENSOART00020008394	7.71405	8.95505
ENSOART00020008435	6.31944	5.36869
ENSOART00020008538	0	0
ENSOART00020008559	0	0
ENSOART00020023716	6.71507	6.53252
ENSOART00020023925	0	0
ENSOART00020024195	0	0
ENSOART00020024404	0	0
ENSOART00020024473	0	0
ENSOART00020024676	0	0
ENSOART00020024745	0	0
ENSOART00020024896	0	0
ENSOART00020024948	0	0
ENSOART00020025051	0	0
ENSOART00020025147	34.8041	29.5945
ENSOART00020025263	13.8704	14.9935
ENSOART00020025382	36.358	32.2868
ENSOART00020025661	0.138583	0.136396
ENSOART00020025737	1.80852	1.12755
ENSOART00020026532	0	0
ENSOART00020026561	0	0
ENSOART00020026482	0	0
ENSOART00020026202	1.00379	0
ENSOART00020026242	0	0
ENSOART00020026705	0	0.258527
ENSOART00020026743	0	0
ENSOART00020026795	3.95549	4.39597
ENSOART00020027294	15.1048	9.32237
ENSOART00020027328	0	0
ENSOART00020027364	0	0
ENSOART00020027542	7.20859	5.70761
ENSOART00020027450	0	0
ENSOART00020027668	0	5.74396
ENSOART00020027746	1.93799	1.21708
ENSOART00020027887	17.59	14.5238
ENSOART00020028044	5.32821	0.720824
ENSOART00020028081	0	0
ENSOART00020028186	6.2981	5.42478
ENSOART00020028252	0	0
ENSOART00020028486	7.14206	7.58093
ENSOART00020028533	0	0
ENSOART00020028582	0	0
ENSOART00020028844	6.68652	3.83335
ENSOART00020029032	9.89745	8.33889
ENSOART00020029633	5.74912	2.69919
ENSOART00020029794	2.30651	1.6041
ENSOART00020029834	2.00288	2.27191
ENSOART00020029966	21.9961	25.4577
ENSOART00020030238	0	0
ENSOART00020030312	7.13567	3.54469
ENSOART00020030392	13.823	12.5546
ENSOART00020030510	15.2641	8.16598
ENSOART00020030573	15.9847	11.1669
ENSOART00020031459	2.50977	2.00558
ENSOART00020031940	0	0
ENSOART00020032497	0.835161	0
ENSOART00020032578	19.2713	17.9192
ENSOART00020032805	5.69845	5.7425
ENSOART00020032722	0.540727	0
ENSOART00020032893	0.474731	0
ENSOART00020034506	1.41777	0.121688
ENSOART00020034537	0	0
ENSOART00020034620	0	0
ENSOART00020034652	0	0
ENSOART00020034688	0	0
ENSOART00020034726	0	0
ENSOART00020034853	0.655071	0.304701
ENSOART00020034973	0.375342	5.78371
ENSOART00020035084	0	0
ENSOART00020035126	0	0
ENSOART00020035157	0	0.065069
ENSOART00020035188	0	0.337736
ENSOART00020035302	0	0
ENSOART00020035246	1.71632	0.225127
ENSOART00020035371	45.1815	54.4278
ENSOART00020035471	1.40846	0.822188
ENSOART00020035575	0	0
ENSOART00020035673	0	0
ENSOART00020035781	29.6811	30.4311
ENSOART00020035835	0	0
ENSOART00020035976	0.640342	0.87864
ENSOART00020036082	0	0
ENSOART00020036130	41.0385	42.2986
ENSOART00020036168	1.29188	3.30754
ENSOART00020036607	0	0
ENSOART00020036468	4.02073	0
ENSOART00020036530	0	0
ENSOART00020036346	0	2.242
ENSOART00020036423	0	0
ENSOART00020036623	0	0
ENSOART00020036740	1.3258	0.802421
ENSOART00020036706	0	0
ENSOART00020036776	1.43449	0.534014
ENSOART00020036831	0.963805	4.33458
ENSOART00020036845	0	0.678205
ENSOART00020036895	11.1637	19.9984
ENSOART00020037324	0.194655	0
ENSOART00020037350	0	0
ENSOART00020037409	2.29177	1.87592
ENSOART00020037505	0	0
ENSOART00020037464	0	0
ENSOART00020037474	0	0
ENSOART00020037489	0	0
ENSOART00020037448	0	0
ENSOART00020037586	7.09593	3.14285
ENSOART00020037606	0	0
ENSOART00020039416	0	0
ENSOART00020039500	0	0
ENSOART00020039346	0.095082	0
ENSOART00020039264	0	0
ENSOART00020039031	0	0
ENSOART00020039105	0	0
ENSOART00020039169	0	0
ENSOART00020038883	0	0
ENSOART00020038770	1.34082	1.54265
ENSOART00020038863	0	0
ENSOART00020039586	0	0
ENSOART00020039596	0.372628	0.09375
ENSOART00020039604	0.626746	0
ENSOART00020039673	0	0
ENSOART00020039654	4.94974	2.06894
ENSOART00020039636	7.06531	6.29812
ENSOART00020039683	16.8525	17.7853
ENSOART00020040450	0	0
ENSOART00020040454	0	0
ENSOART00020040470	0	0
ENSOART00020040475	0	0
ENSOART00020040497	0	0
ENSOART00020040526	0	0.20714
ENSOART00020040556	0.800092	0.774317
ENSOART00020040580	0.364066	0
ENSOART00020040591	1.59718	0.497054
ENSOART00020040596	0	0
ENSOART00020040602	95.0165	76.5053
ENSOART00020040612	3.83843	4.27924
ENSOART00020040633	0	0
ENSOART00020040713	1.08064	0.8202
ENSOART00020040728	0	1.04803
ENSOART00020040770	7.47222	6.26416
ENSOART00020040784	0	0
ENSOART00020040813	4.96022	5.45856
ENSOART00020040827	2.6737	3.3522
ENSOART00020040833	0	0
ENSOART00020040849	19.4307	19.532
ENSOART00020040895	8.27354	7.39709
ENSOART00020040906	0	0
ENSOART00020040910	3.44226	3.86137
ENSOART00020040928	0	0
ENSOART00020040925	7.03375	7.62221
ENSOART00020010713	0	0
ENSOART00020010807	0	0
ENSOART00020010549	0	0
ENSOART00020010490	0.194414	0.055265
ENSOART00020011434	0.224294	0.528274
ENSOART00020011468	0	0
ENSOART00020011499	0	0
ENSOART00020011647	1.50217	0.553762
ENSOART00020011685	0	0
ENSOART00020011729	0	0
ENSOART00020011863	0	0
ENSOART00020012010	0	0
ENSOART00020012133	0	0
ENSOART00020012377	0	0
ENSOART00020012436	0	0
ENSOART00020012605	1.89459	0
ENSOART00020012688	0	0
ENSOART00020012748	0	0
ENSOART00020013062	3.44612	2.35456
ENSOART00020013114	0	0
ENSOART00020013644	16.0884	13.8357
ENSOART00020013737	0.339665	0.592547
ENSOART00020013833	0	0
TCONS_00002368	2.68691	37.7608
ENSOART00020014067	7.25294	7.05582
ENSOART00020014118	0	9.23515
ENSOART00020014388	0.198748	0.137221
ENSOART00020014477	0	0
ENSOART00020014567	0	0
ENSOART00020014913	0	0
ENSOART00020014719	0.43138	0.222836
ENSOART00020014802	0	0
ENSOART00020014990	0	0
ENSOART00020015116	1.04015	0.785796
TCONS_00010769	45.6783	24.9202
TCONS_00010770	0	15.4707
ENSOART00020015268	36.537	24.6683
ENSOART00020015332	0	17.0575
ENSOART00020015436	0	0
ENSOART00020015405	0	0
ENSOART00020015536	0	3.72761
ENSOART00020015637	3.11736	3.34473
ENSOART00020015704	39.3026	35.6515
ENSOART00020015995	0	0
ENSOART00020015819	0	0
ENSOART00020016059	4.90407	3.47655
ENSOART00020016265	0	0
ENSOART00020016506	0.010194	0.613154
ENSOART00020016851	0	0.184733
ENSOART00020017057	0	0
ENSOART00020016622	0.592784	0.580116
ENSOART00020018823	0	0
ENSOART00020018735	0.280279	0.776019
ENSOART00020018867	0	0
ENSOART00020018933	0	0
ENSOART00020019040	7.47463	6.50351
ENSOART00020019271	7.26953	8.08884
ENSOART00020019794	14.8693	17.0891
ENSOART00020019844	0	0
ENSOART00020020104	0.880301	0.493824
ENSOART00020020246	0	0
ENSOART00020020312	0	0
ENSOART00020020411	0	0
ENSOART00020020475	2.28454	0.055603
ENSOART00020020865	0	0
ENSOART00020020902	0	0
ENSOART00020020960	0	66.5077
ENSOART00020020999	73.9355	0
ENSOART00020021106	0.217344	0.395327
ENSOART00020021164	0	0
ENSOART00020021287	0	0
ENSOART00020021507	0	0
ENSOART00020021463	2.60564	2.45401
ENSOART00020021591	0.50551	0.306203
ENSOART00020021696	20.2874	26.3826
ENSOART00020021781	21.4965	17.6648
ENSOART00020022225	1.04534	0.424789
ENSOART00020022340	0.155957	0.333346
ENSOART00020022518	0	0
ENSOART00020022665	0	0
ENSOART00020022795	0	0
ENSOART00020023060	0	0.109694
ENSOART00020023174	0	0
ENSOART00020023374	0	0
ENSOART00020023311	0	0
ENSOART00020023438	0.74887	0
ENSOART00020023556	0	0
ENSOART00020023700	11.2431	11.2955
ENSOART00020024794	0.3304	1.89527
ENSOART00020025003	0	0
ENSOART00020025265	0	0
ENSOART00020025410	0	0
ENSOART00020025624	0	0
ENSOART00020025540	0.105421	0.092521
ENSOART00020025994	2.42665	3.55981
ENSOART00020026062	0	1.25934
ENSOART00020026289	1.98062	18.4024
ENSOART00020026387	0.492112	0.737419
ENSOART00020026430	34.0575	37.5024
ENSOART00020026674	0	0
ENSOART00020026629	0.155926	0.232696
ENSOART00020026990	4.04112	3.31896
ENSOART00020027525	0	0
ENSOART00020027283	0	0.429972
ENSOART00020027410	0	0
ENSOART00020028057	0.132099	0
ENSOART00020028217	0	0
ENSOART00020028352	0	0
ENSOART00020028799	2.93175	2.90712
ENSOART00020029129	0.024786	0.044389
ENSOART00020029277	0	0
ENSOART00020029426	0	0
ENSOART00020029607	0.305916	0.215224
ENSOART00020029779	0	0
ENSOART00020029982	0	0
ENSOART00020030068	0	0.51663
ENSOART00020030169	15.6125	16.2327
ENSOART00020030234	0	0.396648
ENSOART00020030359	0	0
ENSOART00020030333	1.25298	1.26237
ENSOART00020030483	0.212986	0.16088
ENSOART00020030739	0.390879	0.681549
ENSOART00020030882	0	0
ENSOART00020030935	25.7971	16.5046
ENSOART00020031042	0.700647	0
ENSOART00020031091	0	0
ENSOART00020031598	0	0
ENSOART00020031733	4.61341	5.65006
ENSOART00020031943	0	0
ENSOART00020032127	0	0
ENSOART00020032251	0	0.07232
ENSOART00020032312	0	0
ENSOART00020032434	0	0
ENSOART00020032570	0	0
ENSOART00020032867	0	0
ENSOART00020032680	0	0
ENSOART00020000239	0	0.96646
ENSOART00020000300	0	0
ENSOART00020000346	0	0
ENSOART00020001481	0.724553	0.875776
ENSOART00020001495	0	0.009246
ENSOART00020001561	0	0
ENSOART00020001574	0	0
ENSOART00020001596	0	0
ENSOART00020001604	0	0
ENSOART00020001632	1.12812	2.12174
ENSOART00020001646	0	0
ENSOART00020001699	0.253846	0
ENSOART00020001720	0	0
ENSOART00020001751	0	0
ENSOART00020001783	0	0
ENSOART00020001772	5.61013	3.29652
ENSOART00020001800	10.7599	11.0873
ENSOART00020001848	0	1.11979
ENSOART00020001897	10.0524	9.76228
ENSOART00020001936	1.32594	5.51513
ENSOART00020001965	0.23353	1.20984
ENSOART00020001986	9.42432	12.2616
ENSOART00020002185	0	0.034964
ENSOART00020002190	0	0
ENSOART00020002206	0	0
ENSOART00020002736	0.035562	0.48234
ENSOART00020002789	0	0.453296
ENSOART00020002807	0	0
ENSOART00020002826	43.6345	50.0389
ENSOART00020002852	18.1272	13.4009
ENSOART00020002865	27.7892	32.029
ENSOART00020002882	0.96688	0.171329
ENSOART00020002981	0	0
ENSOART00020002973	25.3387	31.3315
TCONS_00002584	35.9783	44.9912
ENSOART00020003008	0	0
ENSOART00020003137	0.915129	1.29536
ENSOART00020003197	0	0
ENSOART00020003214	0	0
ENSOART00020003238	0	0
ENSOART00020003255	0.036874	0.125037
ENSOART00020003304	0.169578	0.080989
ENSOART00020003341	0	0.027294
ENSOART00020003377	0.04942	0.203381
ENSOART00020004360	0	0
ENSOART00020004472	0	0
ENSOART00020005009	0	0
ENSOART00020004999	0	0
ENSOART00020004807	0	0.829566
ENSOART00020004788	0	0
ENSOART00020004741	0	0.001963
ENSOART00020004541	0	0
ENSOART00020005168	0	0
TCONS_00002598	9.56063	21.439
ENSOART00020008856	0.015458	0.01093
ENSOART00020008775	0.179432	0.06508
ENSOART00020008699	0	0
ENSOART00020008568	0	0.007438
ENSOART00020008434	0	0
ENSOART00020008963	10.513	12.418
ENSOART00020009008	0	0
ENSOART00020009037	0	0
ENSOART00020009107	0	10.0041
ENSOART00020009126	26.551	0
ENSOART00020009244	4.1691	3.06354
ENSOART00020009287	0	0
ENSOART00020009357	2.50758	3.0857
ENSOART00020009394	20.144	22.2811
ENSOART00020009616	0	0
ENSOART00020009730	0.09462	0.339917
ENSOART00020009920	0	0
ENSOART00020009955	1.72164	2.49422
ENSOART00020010015	0	0
ENSOART00020010149	0	0
ENSOART00020010658	0.387069	0.138021
ENSOART00020010583	0	0
ENSOART00020011031	0	0.197263
ENSOART00020010737	0.238552	0.04777
ENSOART00020011551	0.15039	0
ENSOART00020011602	0	0
ENSOART00020011650	0	0.435693
ENSOART00020011705	0.725351	0.444845
ENSOART00020011811	0.293474	2.55187
ENSOART00020011837	0.33944	0.054627
ENSOART00020011874	0.100057	0.144357
ENSOART00020011955	5.42408	5.36645
ENSOART00020012097	30.7897	29.4551
ENSOART00020012197	0	0
ENSOART00020012159	0	0
ENSOART00020012246	0.062407	0
ENSOART00020012341	0	0
ENSOART00020012392	3.73937	3.72966
ENSOART00020012459	19.6116	19.3933
ENSOART00020012524	0.126161	0.192846
ENSOART00020012754	4.0582	2.81344
ENSOART00020012830	0.057815	0.193018
ENSOART00020012888	0	0
ENSOART00020012955	0.418376	0.389899
ENSOART00020013790	0.407815	0.85634
ENSOART00020013876	0	0
ENSOART00020014003	7.17573	8.593
ENSOART00020014069	4.31824	2.17247
ENSOART00020014275	0	0
ENSOART00020014327	0.112463	0.008906
ENSOART00020014570	3.02837	2.65245
ENSOART00020014676	14.2663	13.6356
ENSOART00020014847	0	0
ENSOART00020015051	0	0
ENSOART00020015258	0	0
ENSOART00020015402	0	0
ENSOART00020016262	1.1193	1.20388
ENSOART00020016320	0	0
ENSOART00020016380	0	0
ENSOART00020016469	0	0
ENSOART00020016652	0.623988	0.199369
ENSOART00020016747	0	0
ENSOART00020016863	0.51687	0
ENSOART00020016953	0	0
ENSOART00020016994	16.915	13.951
ENSOART00020017074	1.64871	2.33739
ENSOART00020017351	1.16838	1.97829
ENSOART00020017405	1.35102	0
ENSOART00020017437	0.499269	0.493939
ENSOART00020017590	11.9507	12.0784
ENSOART00020017641	0	0
ENSOART00020017541	0	0
ENSOART00020018122	5.51095	0.036704
ENSOART00020018067	6.51244	5.52912
TCONS_00011162	2.05445	8.95644
ENSOART00020018316	0.300964	0.316614
ENSOART00020018372	0	0
ENSOART00020018428	0	0
ENSOART00020018663	0	0
ENSOART00020018599	0	0
ENSOART00020018685	6.33239	6.33395
ENSOART00020000353	1.09733	1.75741
TCONS_00011175	15.5099	0
ENSOART00020000426	0.261098	0.870573
ENSOART00020000562	0	0
ENSOART00020000493	3.47683	4.15049
ENSOART00020000596	0	1.84308
ENSOART00020001528	0	0
ENSOART00020001537	0	0
ENSOART00020001363	0.468703	0.828862
ENSOART00020001564	0	0
ENSOART00020001570	0	0
ENSOART00020001607	3.3374	2.46376
ENSOART00020001633	0	1.52412
ENSOART00020001662	4.38375	4.37163
ENSOART00020001704	0	0.145961
ENSOART00020002224	0	0
ENSOART00020001839	0	0
ENSOART00020001892	1.74621	1.91755
ENSOART00020001934	0	0
ENSOART00020001980	0	0
ENSOART00020002016	0	0
ENSOART00020002058	0	0
ENSOART00020002111	0	0
ENSOART00020002153	0	0
ENSOART00020002287	18.5836	5.9264
ENSOART00020002383	0	0
ENSOART00020002363	0	0
ENSOART00020002373	0	0
ENSOART00020002351	16.8171	21.9679
ENSOART00020002416	0	0
ENSOART00020002442	0	0
ENSOART00020002460	19.2661	18.2996
ENSOART00020002494	2.34723	0.368376
ENSOART00020002540	11.4973	10.7437
ENSOART00020002551	0	0
ENSOART00020002606	0.296257	0.088411
ENSOART00020002595	0	0
ENSOART00020002645	0	0
ENSOART00020002656	0	0
ENSOART00020002679	0	0
ENSOART00020002697	0	0
ENSOART00020002742	0.08654	0.102753
ENSOART00020002930	0	0
ENSOART00020002918	0	0
ENSOART00020002904	5.73442	6.16629
ENSOART00020002911	0	0
ENSOART00020002944	0.340837	0.238584
ENSOART00020002980	6.63775	7.77289
ENSOART00020003071	0	0
ENSOART00020003038	0.896902	1.3855
ENSOART00020003157	0	0.225304
ENSOART00020003146	0.481473	0.65976
ENSOART00020003173	0	0
ENSOART00020003194	0.691449	1.09059
ENSOART00020003234	17.4529	19.8866
ENSOART00020003243	0	0
ENSOART00020003527	0	0
ENSOART00020003506	2.43309	2.67571
ENSOART00020003494	0	0
ENSOART00020003551	39.6525	45.0002
ENSOART00020003651	0	0
ENSOART00020003598	0	0
ENSOART00020003611	0	0
ENSOART00020003624	0	0.181596
ENSOART00020003637	0.290333	0.076331
ENSOART00020003670	0	0
ENSOART00020003698	1.40216	0.446979
ENSOART00020003714	0	0
ENSOART00020003712	0.134054	0.094667
ENSOART00020003718	0	0
ENSOART00020003734	0	3.19104
ENSOART00020003765	1.06999	0
ENSOART00020003781	5.74275	0.826324
ENSOART00020003912	0	0
ENSOART00020003891	0.286088	0
ENSOART00020003937	0	0
ENSOART00020003952	0	0
ENSOART00020003965	36.1413	23.9598
ENSOART00020004182	0.316448	0.421383
ENSOART00020004202	0	0
ENSOART00020004312	0	0
ENSOART00020004337	0	0
ENSOART00020004452	0	0
ENSOART00020004481	0	0
ENSOART00020004493	0	0
ENSOART00020004576	0	0.114202
ENSOART00020004545	0	0
ENSOART00020004525	0	0
ENSOART00020004621	0	0.058542
ENSOART00020004648	0	0
ENSOART00020004659	1.90575	1.42389
ENSOART00020004681	0.583567	0.034177
ENSOART00020004724	0.824035	0.829903
ENSOART00020004745	99.1415	90.5515
ENSOART00020004867	2.66288	2.9789
ENSOART00020004912	0	0
ENSOART00020004962	0	0
ENSOART00020004995	0	0
ENSOART00020005006	0	0
ENSOART00020005032	0	0
ENSOART00020005056	0	0
ENSOART00020005100	0	0
ENSOART00020005150	4.56539	2.42633
ENSOART00020006075	0	2.20512
ENSOART00020006562	0	0
ENSOART00020006217	1.06053	0
ENSOART00020006358	0	0
ENSOART00020006481	0	0
ENSOART00020006778	10.7169	9.28439
ENSOART00020006835	0	0
ENSOART00020006866	15.8292	17.0741
ENSOART00020006893	0	0.323859
ENSOART00020006974	5.06016	5.28688
ENSOART00020007106	2.70213	3.01109
ENSOART00020007180	0	0.262306
ENSOART00020007280	0	0
ENSOART00020007248	4.99392	5.36089
ENSOART00020007378	0.741709	0.358776
ENSOART00020007411	2.17548	1.79814
ENSOART00020007556	0	0.131813
ENSOART00020007649	0.175495	0.60046
ENSOART00020007739	0.974453	0.973322
ENSOART00020007752	0	0
ENSOART00020007764	0	0
ENSOART00020008011	0	0.418999
ENSOART00020007951	1.02003	0.06789
ENSOART00020008057	0	0.755792
ENSOART00020008088	6.37788	4.99636
ENSOART00020008115	0	0.05732
ENSOART00020008227	0	0
ENSOART00020008246	0	0
ENSOART00020008606	1.76447	1.26659
ENSOART00020008640	0	0
ENSOART00020008692	0.24699	0.063979
ENSOART00020008720	0	0
ENSOART00020008898	16.1996	14.0558
ENSOART00020008993	4.12081	4.5473
ENSOART00020009068	4.17159	2.59886
ENSOART00020009119	3.77534	5.35086
ENSOART00020009178	4.22251	1.84709
ENSOART00020009226	12.5282	12.9333
ENSOART00020009274	16.7427	13.2214
ENSOART00020010074	15.6615	19.8439
ENSOART00020010009	0	0
ENSOART00020010114	7.52737	9.04525
ENSOART00020010151	8.38437	8.75023
ENSOART00020010201	4.79187	7.76494
ENSOART00020010375	0	0
ENSOART00020011546	22.3762	18.2675
ENSOART00020011607	4.12423	4.72161
ENSOART00020011688	0	0
ENSOART00020011668	1.96347	0.446647
ENSOART00020011760	0	0.118518
ENSOART00020011913	0	1.15629
ENSOART00020011885	0	0
ENSOART00020012030	2.88449	0.447891
ENSOART00020012101	2.5164	1.09454
ENSOART00020012287	0	0
ENSOART00020012234	3.32049	0.784384
ENSOART00020011970	1.99321	1.51057
ENSOART00020012445	2.15262	1.05189
ENSOART00020012479	0	0
ENSOART00020012588	0.064624	0
ENSOART00020012628	0	0
ENSOART00020012699	2.38039	1.41803
ENSOART00020012790	0	3.54027
TCONS_00011410	11.9309	19.6963
ENSOART00020012893	3.01834	1.31676
ENSOART00020013205	10.8387	12.8315
ENSOART00020013243	0	0
ENSOART00020013442	5.42395	6.69691
ENSOART00020013581	5.22512	4.84262
ENSOART00020013681	12.363	15.9091
ENSOART00020013777	12.8659	12.3933
ENSOART00020013903	7.74919	5.17777
ENSOART00020014034	0	0
ENSOART00020014015	12.4564	9.78008
ENSOART00020014121	6.04866	3.79501
ENSOART00020014235	0	0
ENSOART00020014325	0.659699	0.589515
ENSOART00020014380	11.1172	9.72225
ENSOART00020014439	3.74007	1.76306
ENSOART00020014488	0.372576	0
ENSOART00020014561	1.29631	1.04565
ENSOART00020014592	12.3102	12.3227
ENSOART00020014615	1.00276	0.283252
ENSOART00020014686	0	0.253161
ENSOART00020014774	0	0.146936
ENSOART00020014843	0	1.74295
ENSOART00020014959	1.7246	0.62504
ENSOART00020014874	1.07095	0
ENSOART00020015203	0	0.090868
ENSOART00020015103	0.705054	0.779181
ENSOART00020015495	2.45542	1.55126
ENSOART00020015325	0.623228	0.66976
TCONS_00011491	17.312	14.0058
ENSOART00020016157	3.34219	8.0118
ENSOART00020016201	0	0
ENSOART00020016272	0.066769	0
ENSOART00020016665	0.021293	0
ENSOART00020016704	0	0
ENSOART00020017204	0	0
ENSOART00020017353	0	0
ENSOART00020017518	0	0
ENSOART00020017612	0	0
ENSOART00020017815	0.075484	0.054345
ENSOART00020017944	0	0
ENSOART00020018040	0	0.053722
ENSOART00020018202	0.322274	0.620117
ENSOART00020018385	2.94826	2.60417
ENSOART00020018659	0	0.618147
ENSOART00020018786	0	0
ENSOART00020018851	0.229277	0.049618
ENSOART00020019313	2.63635	3.12337
ENSOART00020019406	28.4812	22.0181
ENSOART00020019512	0.101508	0.501832
ENSOART00020019724	6.23082	4.90864
ENSOART00020019823	0	0
ENSOART00020019938	1.10931	1.24713
ENSOART00020020546	0	0
ENSOART00020021327	15.1856	14.8561
ENSOART00020020695	0	0
ENSOART00020020975	0	0
ENSOART00020021028	0	0
ENSOART00020021083	3.51075	3.6716
ENSOART00020021381	1.71836	1.55653
ENSOART00020021515	9.13726	5.89145
ENSOART00020021743	0	0
ENSOART00020021931	0	0
ENSOART00020022081	4.94339	2.69283
ENSOART00020022394	0	0
ENSOART00020022266	13.8806	14.07
ENSOART00020022515	17.5023	14.3011
ENSOART00020022600	0	0
ENSOART00020022634	3.29631	4.56955
ENSOART00020022977	3.22485	3.05361
ENSOART00020023342	0	0
ENSOART00020023408	0	0
ENSOART00020023471	0	0
TCONS_00003125	35.6073	24.592
ENSOART00020023967	0.704708	2.40541
ENSOART00020024507	0.036877	0.361591
ENSOART00020024616	0	0
ENSOART00020024717	0	0
ENSOART00020024771	2.96084	2.91333
ENSOART00020024867	21.6415	20.0015
ENSOART00020030755	0	0.453319
ENSOART00020030841	0	0.26574
ENSOART00020030807	0	0
ENSOART00020031058	0	0
ENSOART00020030965	0.55814	0.089001
ENSOART00020031110	0	0.339245
ENSOART00020031147	1.00089	1.22654
ENSOART00020031513	2.48662	4.40815
ENSOART00020031645	0	0
ENSOART00020031693	4.19707	2.43815
ENSOART00020032065	11.8546	4.52071
ENSOART00020032137	0	0
ENSOART00020032430	10.9563	9.3506
ENSOART00020032553	0	0
ENSOART00020032725	0.679734	1.09399
ENSOART00020032856	0	0
ENSOART00020032932	0.348792	0.469371
ENSOART00020032958	0	0
ENSOART00020033312	0.166682	0.02839
ENSOART00020033460	2.16036	1.11248
ENSOART00020034207	0.470495	0.474387
ENSOART00020034258	0	0
ENSOART00020034130	0	0
ENSOART00020034377	8.21105	6.84672
ENSOART00020035048	0.173614	0.408003
ENSOART00020035096	0	0
ENSOART00020035193	0	0
ENSOART00020035308	0	6.23707
ENSOART00020035257	21.6176	4.07075
ENSOART00020035342	14.4497	18.8403
ENSOART00020035407	8.32441	5.00633
ENSOART00020035455	0	0
ENSOART00020035509	2.71689	0.518243
ENSOART00020035611	70.7294	103.036
ENSOART00020000101	4.20089	0.323435
ENSOART00020000204	4.90636	5.43618
ENSOART00020000252	0	0.01237
ENSOART00020000286	0	0
ENSOART00020000860	0.824456	0.781014
ENSOART00020000917	0	0
ENSOART00020000936	0	0
ENSOART00020000953	0	0
ENSOART00020000985	2.4248	2.30606
ENSOART00020001016	0	0
ENSOART00020001061	7.29038	5.50463
ENSOART00020001066	0	0
ENSOART00020001088	0	0
ENSOART00020001093	1.07274	0.072863
ENSOART00020001127	8.12808	8.39001
ENSOART00020001326	0	0
ENSOART00020001234	0	0
ENSOART00020001266	4.80511	2.20732
ENSOART00020001396	0	0
ENSOART00020001486	5.72115	3.09312
ENSOART00020001560	0.82862	1.40832
ENSOART00020001568	0	0
ENSOART00020001599	0	0
ENSOART00020001622	0.21891	0.844887
ENSOART00020001660	11.6494	11.7853
ENSOART00020001694	5.47008	3.31646
ENSOART00020001746	9.15536	6.86136
ENSOART00020001790	8.64661	7.77323
ENSOART00020001870	6.82877	7.03169
ENSOART00020001917	0	0
ENSOART00020001930	0	0
ENSOART00020001961	0	0
ENSOART00020001950	1.37898	1.53161
ENSOART00020002009	0.176012	0.117521
ENSOART00020001999	0	0
ENSOART00020002027	0	0
ENSOART00020002039	0.853887	0.555963
ENSOART00020002051	32.1431	32.5315
ENSOART00020002188	4.96877	5.47633
ENSOART00020002172	0	0
ENSOART00020002117	4.67878	3.04487
ENSOART00020002140	0	0
ENSOART00020002256	0.727804	0.138136
ENSOART00020002271	0	0
ENSOART00020002296	0.201412	0.355275
ENSOART00020002304	0	0
TCONS_00011758	3.85186	3.43008
TCONS_00011759	5.8593	3.26176
ENSOART00020002332	1.49819	1.76581
ENSOART00020002490	9.29495	5.5697
ENSOART00020002574	0	0
TCONS_00011765	4.74458	0
ENSOART00020002605	1.17724	0.443942
ENSOART00020002864	1.74715	1.40531
ENSOART00020002997	0	0
ENSOART00020003119	0	0
ENSOART00020003223	0	0
ENSOART00020003320	0	0
ENSOART00020002757	0	0
ENSOART00020003445	0.022824	0.027151
ENSOART00020003532	0	0
ENSOART00020003638	0	0
ENSOART00020003707	0.736143	0.693698
ENSOART00020003763	0	0
ENSOART00020003803	0	0
ENSOART00020003811	0	0
ENSOART00020003819	0	0.250549
ENSOART00020003823	0	0
ENSOART00020003838	0	0
ENSOART00020003873	0	0
ENSOART00020003932	0	0
ENSOART00020003948	0	0
ENSOART00020003982	24.3174	20.3259
ENSOART00020004001	0.209984	0.295712
ENSOART00020004014	0	0
ENSOART00020004416	2.63927	2.87525
ENSOART00020004471	0	0
ENSOART00020004524	0.396784	0.13732
ENSOART00020004546	12.6289	8.58583
ENSOART00020004567	7.61604	5.614
ENSOART00020004596	9.22176	2.12045
ENSOART00020004613	8.69011	6.78509
ENSOART00020004641	3.13096	4.53231
TCONS_00003390	0	5.21661
ENSOART00020004688	0.35164	1.45403
ENSOART00020004700	0	0
ENSOART00020004730	3.3045	3.65801
ENSOART00020004779	0	0
ENSOART00020004769	1.25714	1.74028
ENSOART00020004819	15.7335	9.95869
ENSOART00020004860	7.85614	8.52936
ENSOART00020004955	0	0
ENSOART00020005684	1.73005	1.48554
ENSOART00020005731	0	0
ENSOART00020005848	0	0
ENSOART00020005835	1.84294	1.58339
ENSOART00020005910	0	0.81208
ENSOART00020005963	8.30208	9.17365
ENSOART00020005984	36.3854	37.8738
ENSOART00020006014	6.02839	7.77796
ENSOART00020006024	0	0
ENSOART00020006084	0	0.053801
ENSOART00020006175	10.716	10.8877
ENSOART00020009970	2.30147	2.86385
ENSOART00020010010	0	0
ENSOART00020010066	0	0
ENSOART00020010178	0.381818	0
ENSOART00020010231	0	0
ENSOART00020010265	31.609	42.5677
ENSOART00020010294	1.78734	2.21352
ENSOART00020010335	32.0778	31.1058
ENSOART00020010369	25.4806	22.4672
ENSOART00020010402	3.15511	3.52157
ENSOART00020010431	3.14035	1.18422
ENSOART00020010456	25.8916	21.2526
ENSOART00020010498	30.9762	33.1019
ENSOART00020010528	12.9526	15.4628
ENSOART00020010558	10.2406	16.1549
ENSOART00020010615	2.43504	10.7163
ENSOART00020010675	16.9827	18.3384
ENSOART00020010923	4.10345	2.06052
ENSOART00020010964	2.2641	2.36479
ENSOART00020011053	1.26281	0.281359
ENSOART00020011210	9.96091	6.00426
ENSOART00020011536	0	0
ENSOART00020011443	0.58799	0.055608
ENSOART00020011571	18.338	12.7737
ENSOART00020011605	1.75694	0.903615
ENSOART00020011689	0.931678	0.141853
ENSOART00020011884	0	0
ENSOART00020011808	0	0
ENSOART00020011928	9.01999	8.60784
ENSOART00020011967	1.23427	0.187561
ENSOART00020012056	0.429475	0.573443
ENSOART00020012098	0.132722	0
ENSOART00020012152	0	0.103817
ENSOART00020012231	0.78203	0.626277
ENSOART00020012632	0	0
ENSOART00020012567	10.0281	9.32855
ENSOART00020012891	2.92509	2.34623
ENSOART00020012940	0	0
ENSOART00020012983	0	0
ENSOART00020013097	1.99622	0
ENSOART00020013129	1.39651	1.78317
TCONS_00003487	0.000392	3.20917
ENSOART00020013317	13.2303	9.2216
ENSOART00020013369	17.516	3.58962
TCONS_00011946	0	27.7901
ENSOART00020013428	4.12272	2.26682
ENSOART00020013511	0	0
ENSOART00020013580	0	0
ENSOART00020013648	0	0.533338
ENSOART00020013749	0	0
ENSOART00020014553	0	0
ENSOART00020014459	0	0
ENSOART00020014497	0	0
ENSOART00020014662	0.06039	0.373553
ENSOART00020014724	0	0
ENSOART00020014790	0	1.2735
ENSOART00020014833	0.143603	0
ENSOART00020016762	0	0
ENSOART00020016581	1.02154	0.637762
ENSOART00020016881	0	0
ENSOART00020016936	0	0
ENSOART00020017240	0	0
ENSOART00020017044	0.929307	0.25593
ENSOART00020017365	1.80403	2.51831
ENSOART00020017572	0.171304	0.626559
ENSOART00020017685	5.61437	4.21564
ENSOART00020018087	0.934732	0.860129
ENSOART00020018147	0	0
ENSOART00020018209	0.730083	0
ENSOART00020018298	21.1063	22.7853
ENSOART00020018382	1.6967	2.15656
ENSOART00020018435	0	1.38611
ENSOART00020018723	0	0
ENSOART00020018769	0	0
ENSOART00020020250	17.1029	18.1269
ENSOART00020020308	0	0
ENSOART00020020372	0	0
ENSOART00020020446	16.3892	25.7633
ENSOART00020020507	1.30032	0.773273
ENSOART00020020588	0.098833	0.093654
ENSOART00020020735	1.4129	2.60882
ENSOART00020020823	4.22783	1.42198
ENSOART00020020888	0	0
ENSOART00020021528	1.42505	0.815873
ENSOART00020021600	0	0
ENSOART00020021947	7.99986	1.77024
ENSOART00020022021	0	0
TCONS_00003515	0	6.29259
ENSOART00020022092	0	0
TCONS_00003517	17.8975	12.7307
ENSOART00020022262	0	0
ENSOART00020023062	0	0
ENSOART00020022999	3.98878	1.30013
ENSOART00020023200	5.2926	4.90453
ENSOART00020023336	5.75406	3.6751
ENSOART00020023394	0	0
ENSOART00020023485	0	0
ENSOART00020023567	11.3724	9.7027
ENSOART00020024218	2.66529	0.54326
ENSOART00020024385	0	0
ENSOART00020024509	2.58653	2.88484
ENSOART00020025866	2.22572	2.75282
ENSOART00020025905	0	0
ENSOART00020025951	0	0
ENSOART00020026915	0	0
ENSOART00020026997	0	0
ENSOART00020026838	6.04561	8.489
ENSOART00020027368	15.628	17.6055
ENSOART00020027408	0	0
ENSOART00020027502	6.49727	9.89327
ENSOART00020027623	8.3961	10.4771
ENSOART00020027665	0	0
ENSOART00020027757	2.41592	3.65662
ENSOART00020027854	0	0
ENSOART00020027824	0	0
ENSOART00020027953	0.603963	0.882025
ENSOART00020028015	28.5155	32.3635
ENSOART00020028447	11.5197	9.91306
ENSOART00020028376	0.291371	0.191557
ENSOART00020028507	21.6505	28.4467
ENSOART00020028564	0.888545	0.155317
ENSOART00020028682	2.65266	3.812
ENSOART00020028776	1.29241	1.89394
ENSOART00020028851	0	0
ENSOART00020028914	1.45978	0.47546
ENSOART00020028933	6.85239	4.21314
ENSOART00020029063	0.662508	0.562042
ENSOART00020029087	0.285012	0.443186
ENSOART00020029180	0.322018	0.055368
ENSOART00020000120	0	0
ENSOART00020000130	0	0
ENSOART00020000163	0	0
ENSOART00020000170	0	0
ENSOART00020000191	1.11581	5.06724
ENSOART00020000205	58.969	34.5128
ENSOART00020000213	65.5998	56.2162
ENSOART00020000233	0	0.251326
ENSOART00020000269	19.0194	4.15842
ENSOART00020000303	30.1197	28.5801
ENSOART00020000315	0	0.8382
ENSOART00020000330	0.414096	0
ENSOART00020000411	1.86682	4.44286
ENSOART00020000422	0.352357	0.973705
ENSOART00020000432	8.12285	8.20017
ENSOART00020000456	0	0
ENSOART00020000473	19.7582	14.5485
ENSOART00020000480	0.722018	3.1893
ENSOART00020000495	0.995006	0
ENSOART00020000504	1.14833	0
ENSOART00020000516	0	0
ENSOART00020000542	5.18813	5.67157
ENSOART00020000563	0	0
ENSOART00020000619	0.20973	0
ENSOART00020000650	0.18974	0.140813
ENSOART00020000653	0	0.069201
ENSOART00020000674	0	0.140964
ENSOART00020000694	0	0
ENSOART00020000714	0.384513	0.205491
ENSOART00020000726	0.654434	1.52042
ENSOART00020000783	0	0.660121
ENSOART00020000813	3.91777	2.22521
ENSOART00020000981	0	0
ENSOART00020000964	0	0.556589
ENSOART00020000929	5.56366	2.00305
ENSOART00020000905	0	4.21147
ENSOART00020001032	0	0
ENSOART00020001018	0	0
TCONS_00003603	21.2004	8.63884
TCONS_00003604	9.79388	49.9661
ENSOART00020001058	9.46991	19.9925
ENSOART00020001071	15.2773	18.22
ENSOART00020001085	2.76598	1.55691
ENSOART00020001112	3.3355	2.17523
ENSOART00020001150	0	0
ENSOART00020001169	0.924101	1.95467
TCONS_00012055	9.79886	8.40738
ENSOART00020001187	2.83781	1.43708
ENSOART00020001202	5.13522	4.49473
ENSOART00020001220	0	0
ENSOART00020001244	11.0785	11.6417
ENSOART00020001272	9.39394	15.6671
ENSOART00020001285	0	4.44559
ENSOART00020001302	1.36403	0.940997
ENSOART00020001370	0.102078	0
ENSOART00020001362	0	0.098424
ENSOART00020001348	3.77948	4.95075
ENSOART00020001397	4.91625	7.66586
ENSOART00020001425	0.097645	0.032164
ENSOART00020001456	7.48602	7.69278
TCONS_00003630	0	9.44669
ENSOART00020001562	3.89316	2.99088
ENSOART00020001615	14.9776	14.3716
ENSOART00020001685	0.154179	0
ENSOART00020001791	11.6562	11.0248
ENSOART00020001873	0	0
ENSOART00020001851	10.82	9.91237
TCONS_00012080	0	10.2464
ENSOART00020001887	8.34375	6.85614
ENSOART00020001945	2.42847	1.11768
ENSOART00020001960	8.09788	10.1603
ENSOART00020001981	6.25737	3.60305
ENSOART00020001996	0	0.732123
ENSOART00020002033	0	0
ENSOART00020002077	0	0.740876
ENSOART00020002144	0.811886	0
ENSOART00020002198	0	0
ENSOART00020002234	0	0
ENSOART00020002250	9.24329	6.54567
ENSOART00020002265	0	0
ENSOART00020002278	0	0
ENSOART00020002316	0	0
ENSOART00020002436	0	0
ENSOART00020002420	3.98798	0
ENSOART00020002468	0	0
ENSOART00020002484	0	1.30339
ENSOART00020002556	0	0.005291
ENSOART00020002584	0	0.019022
ENSOART00020002567	0.767891	0.602661
ENSOART00020002637	2.12323	1.1453
ENSOART00020002824	7.05051	6.40373
ENSOART00020002858	0	0
ENSOART00020002950	0	0
ENSOART00020003021	0	0
ENSOART00020003007	4.08159	6.39969
ENSOART00020003050	18.1694	24.2109
ENSOART00020003079	5.55209	4.31374
ENSOART00020003196	6.13604	6.73976
ENSOART00020003224	9.16026	8.66679
ENSOART00020003279	0.909149	1.0538
ENSOART00020003425	9.10007	11.2022
ENSOART00020003439	0	0
ENSOART00020003475	2.64632	3.78579
ENSOART00020003512	14.5494	13.5207
ENSOART00020003535	11.6886	6.99241
ENSOART00020003674	11.7822	7.7704
ENSOART00020003643	0	0
ENSOART00020003699	0	0.492167
ENSOART00020003708	0	0
ENSOART00020009982	6.61907	5.46472
ENSOART00020010008	1.36745	1.47747
ENSOART00020010024	18.6847	18.9737
ENSOART00020010596	6.39924	4.76166
ENSOART00020010648	0	0
ENSOART00020011942	0	0
ENSOART00020011982	0	0
ENSOART00020011717	9.45322	9.07019
ENSOART00020011752	0	0
ENSOART00020011816	0	0
ENSOART00020011850	0	0
ENSOART00020011902	0	0
ENSOART00020012059	0	0
ENSOART00020012196	2.80883	3.13552
ENSOART00020012269	12.5386	16.6121
ENSOART00020012362	3.18433	2.64077
ENSOART00020012402	0	0
ENSOART00020012592	3.74157	3.14103
ENSOART00020012630	0	0
ENSOART00020012669	0	0
ENSOART00020012730	0	0.188953
ENSOART00020012862	23.5497	17.1036
ENSOART00020012886	0	0
ENSOART00020012925	5.21983	2.87573
ENSOART00020013240	0	0
ENSOART00020013186	9.02641	9.07839
ENSOART00020013363	3.65838	6.26794
ENSOART00020014888	3.03322	3.3811
ENSOART00020014951	0	0
ENSOART00020015000	0	0
ENSOART00020015591	16.1388	14.3646
ENSOART00020015671	0	0
ENSOART00020015879	1.08265	0.875923
ENSOART00020015915	0	0
ENSOART00020016937	12.3441	12.1413
ENSOART00020016993	0	0
ENSOART00020017035	0	0
ENSOART00020017327	0	0
ENSOART00020017281	3.66032	4.25256
ENSOART00020017789	1.81615	1.39416
ENSOART00020017917	17.5066	18.1149
ENSOART00020018391	0	0
ENSOART00020018309	8.20812	5.764
ENSOART00020018641	0	0
ENSOART00020018713	5.09749	6.31815
ENSOART00020019044	21.1105	18.9409
ENSOART00020019073	1.47395	1.82592
ENSOART00020019177	0.182497	0.45678
ENSOART00020019348	1.16276	1.30355
ENSOART00020019692	1.58195	1.63631
ENSOART00020019739	0	0
ENSOART00020019815	0	0
ENSOART00020019959	5.16134	2.41174
ENSOART00020020044	1.82493	0.759508
ENSOART00020020935	0.088621	0.597613
ENSOART00020021097	1.12052	0.278828
ENSOART00020021187	1.62534	2.2097
ENSOART00020021457	2.15096	1.23093
ENSOART00020021476	0	4.4505
ENSOART00020021639	0.793169	1.34079
ENSOART00020021806	20.5601	26.8241
ENSOART00020023617	0.634122	0.736441
ENSOART00020023540	0	0
ENSOART00020023405	0.342984	0.239454
ENSOART00020023790	9.47255	6.82933
TCONS_00012202	12.3614	10.7185
ENSOART00020023875	0	0
ENSOART00020023982	0	0.091908
ENSOART00020024034	0	0
ENSOART00020024107	0.543319	0
ENSOART00020024167	9.12488	5.91832
ENSOART00020024297	0	0
ENSOART00020024256	4.04097	1.48844
ENSOART00020024356	9.11193	4.65996
ENSOART00020024423	19.0692	19.449
ENSOART00020024914	18.4044	17.8547
ENSOART00020024579	0	0
ENSOART00020024828	0	0
ENSOART00020024868	0	0
ENSOART00020025097	1.81756	0.695587
ENSOART00020025183	6.87967	4.66952
ENSOART00020025257	0	0
ENSOART00020025376	4.44639	1.53301
ENSOART00020025600	0	6.48443
ENSOART00020025559	4.34637	0
ENSOART00020025701	14.984	15.0721
ENSOART00020025865	11.2048	11.3963
ENSOART00020026164	5.87019	4.81119
ENSOART00020026261	8.63203	9.00583
ENSOART00020026465	0	0
ENSOART00020026397	6.77109	2.38196
ENSOART00020026637	0.606236	0.582078
ENSOART00020026657	0	0
ENSOART00020026717	0	0.974707
ENSOART00020026850	5.49339	4.1745
ENSOART00020027726	11.178	10.8485
ENSOART00020027760	0	0
ENSOART00020027795	1.75405	0
TCONS_00012254	2.23066	0
ENSOART00020027832	0	0
ENSOART00020041036	0	0
ENSOART00020040984	0	0
ENSOART00020041027	0	0
ENSOART00020041032	0	0
ENSOART00020040914	0	0
ENSOART00020040888	0.539243	0.195909
ENSOART00020040845	2.35486	2.32909
ENSOART00020041054	0	0
ENSOART00020041050	0	0
ENSOART00020041060	10.3589	7.83028
ENSOART00020041061	2.03594	0.628674
ENSOART00020041062	21.4183	23.9839
ENSOART00020041064	7.94029	5.33146
ENSOART00020041066	13.2987	12.2283
ENSOART00020041067	2.86394	1.11263
ENSOART00020041070	3.28416	2.82261
ENSOART00020041072	7.56502	6.40986
ENSOART00020041074	0	0
ENSOART00020041076	0	0
ENSOART00020041078	0.682181	1.10055
ENSOART00020041080	11.7582	8.75726
ENSOART00020041082	7.9494	9.95608
ENSOART00020041086	8.30899	7.10509
ENSOART00020041088	7.48728	6.37393
ENSOART00020041089	8.72532	8.71207
ENSOART00020041095	9.76657	8.9476
ENSOART00020041098	0	0
ENSOART00020041101	0	0
ENSOART00020041102	0	0
ENSOART00020041113	9.73309	6.84015
ENSOART00020041138	0	0
ENSOART00020041125	7.0262	6.79213
ENSOART00020041127	0	0
ENSOART00020041130	0	0
ENSOART00020041136	0	0
ENSOART00020041143	18.8516	14.7768
ENSOART00020041145	0	0
ENSOART00020041146	6.23143	0.204583
ENSOART00020041149	0	0.002861
TCONS_00003921	0.657586	8.50289
ENSOART00020041150	0	0
ENSOART00020041153	21.7296	16.8121
ENSOART00020041157	3.1146	1.12962
ENSOART00020041159	0.162332	0.399604
ENSOART00020041161	1.34233	0.479557
ENSOART00020041162	3.81325	2.12369
ENSOART00020041167	0.4409	0.87073
ENSOART00020041171	0.580624	0.402938
ENSOART00020041172	17.1153	15.8714
ENSOART00020041173	0	0
ENSOART00020041175	0	0
ENSOART00020041176	0	0
ENSOART00020041178	0	0
ENSOART00020041180	3.24998	2.14067
ENSOART00020041182	10.5881	7.5448
ENSOART00020041186	0.774289	0.551964
ENSOART00020041187	0	0
ENSOART00020041190	0.812599	0.293038
ENSOART00020041192	0	0
ENSOART00020005652	1.05624	0.38472
ENSOART00020005880	0	0
ENSOART00020005901	0	0
ENSOART00020005725	0	0
ENSOART00020005778	1.07588	0
ENSOART00020005825	0	0
ENSOART00020005837	0.180416	0.221122
ENSOART00020005943	0.831517	0.550655
ENSOART00020005960	0	0
ENSOART00020006035	0.839867	0.186277
ENSOART00020006057	0	0
ENSOART00020006105	0	0.167285
ENSOART00020006180	0.804779	0.572629
ENSOART00020006271	1.33601	1.22002
ENSOART00020006317	0	0
ENSOART00020006339	0	0
ENSOART00020006354	0.403658	0
ENSOART00020006384	0.101252	0
ENSOART00020006403	2.58195	2.12193
ENSOART00020006456	0.399913	0
ENSOART00020006487	0.333546	0.935327
ENSOART00020006509	0.383278	0.286924
ENSOART00020006524	0.229504	0.246445
ENSOART00020006542	0.438862	0.004132
ENSOART00020006592	0	0
ENSOART00020006614	0.098775	0
ENSOART00020013273	0	0
ENSOART00020012413	0.392838	0
ENSOART00020012570	0	0
ENSOART00020013018	0	0
ENSOART00020013176	0	0
ENSOART00020010089	0	0.159906
ENSOART00020013419	0	0
ENSOART00020013583	0.375139	0
ENSOART00020013605	0	0
ENSOART00020013617	0.179674	0
ENSOART00020013639	0.010698	0
ENSOART00020013649	0	0
ENSOART00020013666	0.554531	0.520829
ENSOART00020013687	0.438129	0.422734
ENSOART00020013734	0	0.282412
ENSOART00020013832	0.503306	0.521737
ENSOART00020013944	0.29286	0.133661
ENSOART00020013990	0	0
ENSOART00020014059	0	0
ENSOART00020014236	12.2552	3.99232
ENSOART00020014312	0	0
ENSOART00020014396	6.67111	4.96207
ENSOART00020014460	0.283867	3.13334
ENSOART00020014523	0.320659	0.468912
ENSOART00020014613	0.176465	0.023262
ENSOART00020014664	0	0
ENSOART00020014706	0.209936	0.554523
ENSOART00020014734	0.984307	1.1395
ENSOART00020014755	0.400811	0.143922
ENSOART00020014789	2.77323	1.39886
ENSOART00020014835	0	0.035247
ENSOART00020014884	0	0.080826
ENSOART00020014968	0	0
ENSOART00020015110	1.64135	1.00886
ENSOART00020015163	19.5733	21.0426
ENSOART00020016451	0	0
ENSOART00020016520	0	0
ENSOART00020016311	8.35219	4.93064
ENSOART00020016963	8.43754	0.962809
ENSOART00020017332	2.92029	2.51796
ENSOART00020017479	0	0
ENSOART00020017064	0	0
ENSOART00020017175	0	0
ENSOART00020017649	7.59018	4.30725
ENSOART00020017731	0	0
ENSOART00020017941	22.116	20.8611
ENSOART00020018141	0	0
ENSOART00020018327	0	0
ENSOART00020018588	0.956057	0.187438
ENSOART00020018644	1.26972	0.206867
ENSOART00020018731	5.28278	8.11283
ENSOART00020018856	29.154	21.6142
ENSOART00020018804	0.725417	0.654434
ENSOART00020018942	28.728	28.907
ENSOART00020022047	8.28011	5.98233
ENSOART00020021905	0.262628	0.034181
ENSOART00020021373	0	0
ENSOART00020021659	0	0
ENSOART00020021094	0	0
ENSOART00020022204	0	0
ENSOART00020022606	0	0
ENSOART00020023269	1.60485	1.0235
ENSOART00020023393	0	0
ENSOART00020023496	10.4855	6.51342
ENSOART00020023620	7.04831	6.14391
ENSOART00020023709	0	0
ENSOART00020023812	8.19812	6.38362
ENSOART00020023954	1.10044	1.50482
ENSOART00020024223	0.519474	0.242339
ENSOART00020024521	0	0
ENSOART00020024634	7.60403	4.621
ENSOART00020024882	24.9159	22.2111
ENSOART00020025088	0	0
ENSOART00020025033	0.560629	0.537781
ENSOART00020025455	0	0
ENSOART00020025490	0	0
ENSOART00020025518	0	0
ENSOART00020025583	0	0
ENSOART00020025706	0.189145	0.450958
ENSOART00020025743	0	0
ENSOART00020025843	0.533618	0.58354
ENSOART00020025934	0	0.543411
ENSOART00020026181	0	0
ENSOART00020026092	0	0
ENSOART00020026315	0	0
ENSOART00020026388	0	0
ENSOART00020026567	1.15625	0.665289
ENSOART00020026714	1.75246	0.099442
ENSOART00020026814	2.16589	3.81621
ENSOART00020026936	2.95114	2.1589
ENSOART00020027035	0	0
ENSOART00020027134	0	0
ENSOART00020027234	9.67713	9.19368
ENSOART00020027291	0	0
ENSOART00020027405	1.32654	1.24236
TCONS_00012499	22.0605	14.2998
ENSOART00020027893	0	0
ENSOART00020028012	8.3693	8.82493
ENSOART00020028094	2.98981	2.68414
ENSOART00020028261	1.13279	0.654187
ENSOART00020028196	0.142885	0.165322
ENSOART00020028322	0	0
ENSOART00020028408	5.23229	4.12849
ENSOART00020028464	0	0.1141
ENSOART00020028591	8.46046	6.55276
ENSOART00020028688	0	0
ENSOART00020028751	0	0
ENSOART00020029073	8.97871	6.24587
ENSOART00020029118	0	0
ENSOART00020029157	0	0
ENSOART00020000118	2.86121	2.63311
ENSOART00020000137	19.7478	19.4078
ENSOART00020000172	2.90835	2.78195
ENSOART00020000196	2.49948	1.04367
ENSOART00020000210	0.478214	0.920649
ENSOART00020000251	2.51551	0.885962
ENSOART00020000275	0	0
ENSOART00020000500	0	0
ENSOART00020000572	0.285583	0.854751
ENSOART00020000579	0	0
ENSOART00020000586	0	0
ENSOART00020000609	0.920689	1.14149
ENSOART00020000643	9.36	7.11905
ENSOART00020000715	0.151696	0.316936
ENSOART00020000722	0	0
ENSOART00020000737	0	0
ENSOART00020000762	0	0
ENSOART00020000789	6.40088	4.8996
ENSOART00020000819	0.854276	0
ENSOART00020000840	21.8375	17.0817
ENSOART00020000891	0	0
ENSOART00020000899	0	0
ENSOART00020000930	1.98933	0.450521
ENSOART00020001149	4.70179	5.85626
ENSOART00020001167	0	0
ENSOART00020001180	0	0
ENSOART00020001191	0	0
ENSOART00020001207	0	0
ENSOART00020001331	0	0
ENSOART00020001311	29.9697	29.0243
ENSOART00020001351	20.3355	12.4951
ENSOART00020001407	0.026477	0.42181
ENSOART00020001433	5.7054	2.87211
ENSOART00020001567	14.9116	17.2079
ENSOART00020001588	0	0
ENSOART00020001673	9.02534	7.20057
TCONS_00004168	16.6371	12.958
ENSOART00020001728	15.6659	6.7039
ENSOART00020001750	0	0.316688
ENSOART00020001784	12.9409	12.0212
ENSOART00020001766	0	0
ENSOART00020001896	0	0.028386
ENSOART00020002013	0.145723	0.020827
ENSOART00020001928	0	0
ENSOART00020001953	0	0
ENSOART00020001968	0	0.008655
ENSOART00020001993	0	0
ENSOART00020001911	0	0.139608
ENSOART00020002042	0.064321	0.034565
ENSOART00020002082	2.92602	2.02487
ENSOART00020002116	0	0.094603
ENSOART00020002177	0	0
ENSOART00020002166	0.502843	0.13254
ENSOART00020002203	0	0
ENSOART00020002223	20.0653	4.16589
ENSOART00020002244	0	0
ENSOART00020002276	4.23062	4.19478
ENSOART00020002300	0.523439	0
ENSOART00020002725	0	0
ENSOART00020002704	4.10243	3.98141
ENSOART00020002714	0	0
ENSOART00020002746	0	0
ENSOART00020002734	0	0
ENSOART00020002759	0.985087	0.053277
ENSOART00020002768	0	0
ENSOART00020002790	3.65833	2.72847
ENSOART00020002825	0.443517	0.214587
ENSOART00020002818	0.371871	0.124355
ENSOART00020002855	0	0
ENSOART00020002866	3.84329	4.37428
ENSOART00020002891	2.44431	3.42194
ENSOART00020002951	2.89448	5.08023
ENSOART00020002928	1.05643	1.76337
ENSOART00020002963	0	0
ENSOART00020002988	12.0612	17.6106
ENSOART00020003001	13.5329	9.03317
ENSOART00020003031	0.068416	0
ENSOART00020003048	10.8804	9.2093
ENSOART00020003088	5.09203	4.0803
ENSOART00020003855	13.6819	14.4315
ENSOART00020003879	0	0
ENSOART00020003917	0	0
ENSOART00020003931	0	0
ENSOART00020003949	0	0
ENSOART00020003958	0	0
ENSOART00020003971	0	0
ENSOART00020004091	0	0.239501
ENSOART00020004098	0	0
ENSOART00020004119	5.95677	5.09806
ENSOART00020004132	7.57267	6.09821
ENSOART00020004222	9.75974	7.04909
ENSOART00020004259	0	0
[truncated: 33,434 more rows]

## Sheet: transcripts.FPKM.annot
transcript_id	LF	HF	gene_id	gene_name	gene_description
TCONS_00000001	10.7061	11.112	XLOC_000001	-	-
TCONS_00008342	8.2613	10.2729	XLOC_007571	-	-
TCONS_00008343	14.0449	16.3969	XLOC_007572	U17L6	Ubiquitin carboxyl-terminal hydrolase 17-like protein 6
TCONS_00008344	11.1484	15.3316	XLOC_007572	U17L6	Ubiquitin carboxyl-terminal hydrolase 17-like protein 6
TCONS_00000002	14.9524	18.4896	XLOC_000002	U17LH	Ubiquitin carboxyl-terminal hydrolase 17-like protein 17
TCONS_00000003	5.95182	6.94801	XLOC_000002	U17LH	Ubiquitin carboxyl-terminal hydrolase 17-like protein 17
TCONS_00000004	19.1772	15.9224	XLOC_000002	U17LH	Ubiquitin carboxyl-terminal hydrolase 17-like protein 17
TCONS_00008345	10.3951	13.721	XLOC_007572	U17L6	Ubiquitin carboxyl-terminal hydrolase 17-like protein 6
ENSOART00020000037	0.062056	0	ENSOARG00020000038	-	-
TCONS_00008350	9.19271	10.471	XLOC_007577	-	-
TCONS_00000010	12.2014	9.63974	XLOC_000008	-	-
ENSOART00020000042	5.64011	7.84516	ENSOARG00020000042	FAM240C	-
TCONS_00008365	5.91065	8.1239	XLOC_007592	-	-
TCONS_00000022	8.42572	7.52207	XLOC_000020	-	-
TCONS_00000024	10.0733	10.6165	XLOC_000022	RTP5	Receptor-transporting protein 5
TCONS_00000026	7.88478	11.1432	XLOC_000024	-	-
TCONS_00008368	9.51849	10.808	XLOC_007595	-	-
TCONS_00008369	9.78019	11.516	ENSOARG00020000053	-	-
TCONS_00000027	9.37279	12.4582	ENSOARG00020000053	-	-
ENSOART00020000057	1.34483	0	ENSOARG00020000053	-	-
TCONS_00000028	10.6301	12.0028	ENSOARG00020000055	NEU4	-
ENSOART00020000059	12.1243	12.0792	ENSOARG00020000055	NEU4	-
TCONS_00008372	6.04532	10.2014	ENSOARG00020000059	GAL3ST2	-
TCONS_00000030	6.72938	9.14449	ENSOARG00020000059	GAL3ST2	-
ENSOART00020000064	1.75255	1.94908	ENSOARG00020000059	GAL3ST2	-
ENSOART00020000062	0	0	ENSOARG00020000059	GAL3ST2	-
TCONS_00008377	11.5102	12.0483	ENSOARG00020000059	GAL3ST2	-
ENSOART00020000067	8.45337	10.2372	ENSOARG00020000060	D2HGDH	-
ENSOART00020000065	0	0	ENSOARG00020000060	D2HGDH	-
TCONS_00008378	5.22897	8.2591	ENSOARG00020000060	D2HGDH	-
ENSOART00020000070	1.37347	2.34844	ENSOARG00020000064	ING5	-
ENSOART00020000071	6.50454	7.71548	ENSOARG00020000065	DTYMK	-
ENSOART00020000072	3.76448	4.82334	ENSOARG00020000066	ATG4B	-
ENSOART00020000073	1.17815	0	ENSOARG00020000066	ATG4B	-
ENSOART00020000077	6.51161	8.63697	ENSOARG00020000069	THAP4	-
ENSOART00020000078	0.115549	0	ENSOARG00020000069	THAP4	-
TCONS_00000047	5.40409	4.85438	ENSOARG00020000069	THAP4	-
ENSOART00020000080	8.08048	10.3949	ENSOARG00020000073	-	-
ENSOART00020000081	0	0	ENSOARG00020000073	-	-
ENSOART00020000082	8.0236	12.1559	ENSOARG00020000074	STK25	-
ENSOART00020000083	0	0	ENSOARG00020000074	STK25	-
ENSOART00020000094	5.94795	6.9914	ENSOARG00020000079	-	-
ENSOART00020000095	0	0	ENSOARG00020000079	-	-
ENSOART00020000096	0	0	ENSOARG00020000079	-	-
ENSOART00020000098	0	0	ENSOARG00020000079	-	-
TCONS_00000065	7.89224	10.3508	ENSOARG00020000079	-	-
TCONS_00008410	3.75713	10.5119	ENSOARG00020000079	-	-
ENSOART00020000102	3.14818	3.14235	ENSOARG00020000087	SEPTIN2	-
TCONS_00000080	5.5324	7.18993	ENSOARG00020000087	SEPTIN2	-
ENSOART00020000162	1.22733	0	ENSOARG00020000111	HDLBP	-
ENSOART00020000133	3.79286	5.99551	ENSOARG00020000111	HDLBP	-
ENSOART00020000144	0.144821	0.068045	ENSOARG00020000111	HDLBP	-
TCONS_00000089	3.8243	6.96994	ENSOARG00020000111	HDLBP	-
TCONS_00008437	5.35889	8.32036	ENSOARG00020000111	HDLBP	-
TCONS_00000090	5.14214	1.23632	ENSOARG00020000111	HDLBP	-
TCONS_00008438	3.18057	0	XLOC_007650	ANO7	Anoctamin-7
TCONS_00000092	13.2681	13.4327	XLOC_000083	-	-
TCONS_00000095	10.7547	10.0589	ENSOARG00020000194	-	-
ENSOART00020000283	0	0	ENSOARG00020000194	-	-
ENSOART00020000262	5.37174	5.87513	ENSOARG00020000194	-	-
ENSOART00020000339	1.21401	0.798296	ENSOARG00020000277	-	-
ENSOART00020000337	0.003434	0.00605	ENSOARG00020000277	-	-
ENSOART00020000333	6.34812	6.66192	ENSOARG00020000277	-	-
ENSOART00020000341	0.163113	0.1591	ENSOARG00020000277	-	-
ENSOART00020000628	1.93731	5.10312	ENSOARG00020000363	SNED1	-
ENSOART00020000742	6.78702	0.808034	ENSOARG00020000363	SNED1	-
ENSOART00020000827	0	0	ENSOARG00020000363	SNED1	-
ENSOART00020000845	1.70807	0.753935	ENSOARG00020000363	SNED1	-
TCONS_00008448	0	12.4605	ENSOARG00020000363	SNED1	-
TCONS_00000103	11.6635	12.3534	ENSOARG00020000363	SNED1	-
TCONS_00008449	0	9.88231	ENSOARG00020000363	SNED1	-
TCONS_00000111	10.8029	11.6388	XLOC_000100	-	-
TCONS_00008460	9.27503	10.9521	ENSOARG00020000704	CROCC2	-
TCONS_00000113	7.95881	12.5285	ENSOARG00020000704	CROCC2	-
ENSOART00020000995	4.51957	4.74395	ENSOARG00020000704	CROCC2	-
TCONS_00008465	10.8306	13.3378	ENSOARG00020000704	CROCC2	-
TCONS_00000119	11.334	15.9032	ENSOARG00020000704	CROCC2	-
TCONS_00000122	6.27978	10.9225	ENSOARG00020000754	MAB21L4	-
TCONS_00008466	9.38081	11.2409	ENSOARG00020000754	MAB21L4	-
TCONS_00000123	8.63881	0	ENSOARG00020000754	MAB21L4	-
ENSOART00020001047	0	0.986612	ENSOARG00020000754	MAB21L4	-
ENSOART00020001081	9.56756	8.54031	ENSOARG00020000775	AGXT	-
TCONS_00000125	8.6866	7.78027	ENSOARG00020000775	AGXT	-
TCONS_00000126	9.21152	8.52007	ENSOARG00020000775	AGXT	-
ENSOART00020001179	3.35696	7.52728	ENSOARG00020000824	KIF1A	-
ENSOART00020001276	0	0	ENSOARG00020000824	KIF1A	-
TCONS_00000136	8.72473	0	ENSOARG00020000824	KIF1A	-
TCONS_00000137	8.88623	0	ENSOARG00020000824	KIF1A	-
TCONS_00008482	8.58835	10.0855	ENSOARG00020000824	KIF1A	-
TCONS_00000138	7.53214	9.00118	ENSOARG00020000824	KIF1A	-
ENSOART00020001404	9.41771	8.64665	ENSOARG00020000955	-	-
ENSOART00020001418	5.47361	8.31558	ENSOARG00020000975	GPR35	-
ENSOART00020001645	7.60627	7.12571	ENSOARG00020001024	CAPN10	-
ENSOART00020001655	0	0	ENSOARG00020001024	CAPN10	-
ENSOART00020001700	1.88839	2.41942	ENSOARG00020001024	CAPN10	-
ENSOART00020001716	0	0	ENSOARG00020001024	CAPN10	-
TCONS_00000151	8.46394	10.6254	ENSOARG00020001024	CAPN10	-
TCONS_00008498	8.42172	9.7736	ENSOARG00020001165	RNPEPL1	-
ENSOART00020001741	0	0	ENSOARG00020001165	RNPEPL1	-
ENSOART00020001762	7.41516	7.03009	ENSOARG00020001183	DUSP28	-
TCONS_00000157	6.64011	8.26193	ENSOARG00020001195	-	-
ENSOART00020001782	0.331201	0.495566	ENSOARG00020001195	-	-
ENSOART00020001807	7.48458	9.12632	ENSOARG00020001209	GPC1	-
ENSOART00020001837	3.8505	6.60082	ENSOARG00020001234	-	-
TCONS_00008533	11.8779	15.5296	XLOC_007731	-	-
TCONS_00000186	12.9563	15.5372	XLOC_000168	-	-
ENSOART00020001857	0.691464	0.413038	ENSOARG00020001243	-	-
ENSOART00020001869	1.16996	0.255134	ENSOARG00020001254	-	-
ENSOART00020001879	0	0	ENSOARG00020001260	-	-
ENSOART00020001888	1.74433	2.0335	ENSOARG00020001271	-	-
ENSOART00020001898	2.14414	1.71867	ENSOARG00020001276	-	-
ENSOART00020001906	2.35082	1.82525	ENSOARG00020001283	-	-
ENSOART00020001964	8.18922	7.445	ENSOARG00020001299	NDUFA10	-
ENSOART00020001972	0	0	ENSOARG00020001299	NDUFA10	-
ENSOART00020001987	25.544	17.5393	ENSOARG00020001326	-	-
TCONS_00000217	11.4451	13.8563	XLOC_000195	-	-
TCONS_00008562	1.25142	5.66388	XLOC_007760	-	-
TCONS_00008567	14.1891	18.5105	XLOC_007765	-	-
TCONS_00000233	8.34396	6.26392	XLOC_000211	-	-
TCONS_00008576	7.33821	8.36126	XLOC_007774	-	-
TCONS_00000237	8.46225	6.9128	XLOC_000215	-	-
TCONS_00008581	8.60841	2.83904	XLOC_007779	-	-
TCONS_00000238	5.54616	3.95671	XLOC_000216	-	-
TCONS_00000239	9.06744	9.13846	XLOC_000217	-	-
TCONS_00008582	9.29314	8.93928	XLOC_007780	-	-
ENSOART00020001990	0	0.081821	ENSOARG00020001331	-	-
TCONS_00008614	10.3392	9.3719	XLOC_007812	-	-
TCONS_00000272	10.0172	9.82724	XLOC_000250	-	-
ENSOART00020002149	8.82305	8.06997	ENSOARG00020001352	HDAC4	-
ENSOART00020002064	0.616457	0.887079	ENSOARG00020001352	HDAC4	-
ENSOART00020002034	0.755139	0.821731	ENSOARG00020001352	HDAC4	-
TCONS_00000305	5.63936	6.99863	ENSOARG00020001352	HDAC4	-
TCONS_00000313	4.279	5.88891	ENSOARG00020001352	HDAC4	-
TCONS_00008650	12.5566	12.543	ENSOARG00020001352	HDAC4	-
TCONS_00000314	0.049798	0.005474	ENSOARG00020001352	HDAC4	-
TCONS_00000320	2.00818	6.49455	ENSOARG00020001352	HDAC4	-
TCONS_00000324	8.36712	7.15274	ENSOARG00020001352	HDAC4	-
TCONS_00000361	8.49419	9.10259	XLOC_000324	-	-
ENSOART00020002219	18.0398	26.1658	ENSOARG00020001470	TWIST2	-
TCONS_00008716	9.347	8.67201	XLOC_007914	-	-
TCONS_00008730	14.6612	13.3886	XLOC_007928	-	-
ENSOART00020002249	10.5965	10.5639	ENSOARG00020001480	ASB1	-
ENSOART00020002258	0	0	ENSOARG00020001480	ASB1	-
ENSOART00020002375	6.35595	5.60788	ENSOARG00020001517	TRAF3IP1	-
ENSOART00020002389	0	0	ENSOARG00020001517	TRAF3IP1	-
TCONS_00000421	9.83381	12.5942	ENSOARG00020001517	TRAF3IP1	-
ENSOART00020002415	6.9973	8.69558	ENSOARG00020001597	-	-
TCONS_00008780	11.3443	12.6857	ENSOARG00020001611	PER2	-
ENSOART00020002447	8.94784	8.50849	ENSOARG00020001611	PER2	-
ENSOART00020002498	13.5046	20.393	ENSOARG00020001631	HES6	-
ENSOART00020002503	0	0	ENSOARG00020001631	HES6	-
ENSOART00020002517	4.67881	10.0017	ENSOARG00020001664	-	-
ENSOART00020002548	5.42369	4.82013	ENSOARG00020001689	ILKAP	-
ENSOART00020002597	0	0	ENSOARG00020001689	ILKAP	-
ENSOART00020002581	0	0	ENSOARG00020001689	ILKAP	-
ENSOART00020002591	0	0	ENSOARG00020001689	ILKAP	-
ENSOART00020002619	6.85216	7.99415	ENSOARG00020001730	ERFE	-
TCONS_00008793	16.7551	17.142	ENSOARG00020001740	KLHL30	-
ENSOART00020002634	0	0	ENSOARG00020001740	KLHL30	-
ENSOART00020002683	10.4442	14.9718	ENSOARG00020001749	-	-
TCONS_00008798	527.934	287.701	ENSOARG00020001749	-	-
TCONS_00008799	407.894	178.649	ENSOARG00020001749	-	-
TCONS_00000465	641.495	340.912	ENSOARG00020001749	-	-
TCONS_00000466	482.38	213.944	ENSOARG00020001749	-	-
TCONS_00000467	1454.03	666.217	ENSOARG00020001749	-	-
TCONS_00008800	1565.83	758.134	ENSOARG00020001749	-	-
TCONS_00008801	10.0106	9.76879	ENSOARG00020001749	-	-
TCONS_00000470	6.78871	8.34112	ENSOARG00020001794	SCLY	-
ENSOART00020002766	1.04164	2.20072	ENSOARG00020001794	SCLY	-
TCONS_00008803	0.150302	10.0604	ENSOARG00020001794	SCLY	-
ENSOART00020002786	1.38977	0.68362	ENSOARG00020001794	SCLY	-
TCONS_00000471	7.71615	9.99005	ENSOARG00020001749	-	-
TCONS_00000472	3.4153	0.422531	ENSOARG00020001749	-	-
TCONS_00000473	2.45231	11.1863	ENSOARG00020001749	-	-
TCONS_00000474	8.66384	4.40819	ENSOARG00020001749	-	-
TCONS_00008804	0	11.1016	ENSOARG00020001794	SCLY	-
TCONS_00008805	10.4905	0	ENSOARG00020001794	SCLY	-
ENSOART00020002812	6.05241	5.7456	ENSOARG00020001794	SCLY	-
ENSOART00020002892	0	0	ENSOARG00020001897	UBE2F	-
ENSOART00020002885	3.45552	3.80739	ENSOARG00020001897	UBE2F	-
ENSOART00020002932	0	0	ENSOARG00020001897	UBE2F	-
ENSOART00020002919	0	0	ENSOARG00020001897	UBE2F	-
ENSOART00020002939	0	0	ENSOARG00020001897	UBE2F	-
TCONS_00008816	4.85937	6.66993	ENSOARG00020001897	UBE2F	-
TCONS_00000491	0.003923	9.03004	ENSOARG00020001939	RAMP1	-
TCONS_00000492	11.1518	5.84611	ENSOARG00020001939	RAMP1	-
TCONS_00000493	7.95034	2.6797	ENSOARG00020001939	RAMP1	-
ENSOART00020002961	11.7405	13.8952	ENSOARG00020001939	RAMP1	-
ENSOART00020003095	0	0	ENSOARG00020001964	RBM44	-
ENSOART00020003073	0.065611	0	ENSOARG00020001964	RBM44	-
ENSOART00020003237	2.05145	1.97133	ENSOARG00020002080	-	-
ENSOART00020003263	1.84216	3.86789	ENSOARG00020002080	-	-
ENSOART00020003271	0	0	ENSOARG00020002080	-	-
ENSOART00020003281	0	0	ENSOARG00020002080	-	-
ENSOART00020003312	10.2709	7.50807	ENSOARG00020002174	RAB17	-
TCONS_00008860	0	19.8744	ENSOARG00020002174	RAB17	-
TCONS_00008861	19.0255	0.034949	ENSOARG00020002174	RAB17	-
ENSOART00020003332	16.1941	15.295	ENSOARG00020002190	PRLH	-
ENSOART00020003406	9.73135	7.69017	ENSOARG00020002225	MLPH	-
ENSOART00020003418	0	0	ENSOARG00020002225	MLPH	-
ENSOART00020003452	0	0	ENSOARG00020002225	MLPH	-
ENSOART00020003466	0	0	ENSOARG00020002225	MLPH	-
TCONS_00008868	7.71517	1.89533	ENSOARG00020002225	MLPH	-
TCONS_00000550	7.32789	0	XLOC_000501	-	-
ENSOART00020004797	5.89414	3.66936	ENSOARG00020002421	COL6A3	-
ENSOART00020004821	0	0	ENSOARG00020002421	COL6A3	-
ENSOART00020005826	0	0	ENSOARG00020002421	COL6A3	-
ENSOART00020005997	2.46941	2.03106	ENSOARG00020002421	COL6A3	-
ENSOART00020006029	0	0	ENSOARG00020002421	COL6A3	-
ENSOART00020006176	0	0	ENSOARG00020002421	COL6A3	-
ENSOART00020006309	0	0	ENSOARG00020002421	COL6A3	-
ENSOART00020006414	0	0	ENSOARG00020002421	COL6A3	-
ENSOART00020006462	0	6.32974	ENSOARG00020004238	COPS8	-
ENSOART00020006522	0	0	ENSOARG00020004238	COPS8	-
TCONS_00008921	8.83803	0.146007	ENSOARG00020004238	COPS8	-
ENSOART00020006534	0	0.416862	ENSOARG00020004292	-	-
ENSOART00020006540	21.9229	11.068	ENSOARG00020004297	ACKR3	-
ENSOART00020006615	1.72878	1.64627	ENSOARG00020004312	IQCA1	-
ENSOART00020006648	0	0	ENSOARG00020004312	IQCA1	-
TCONS_00008997	15.695	12.2585	XLOC_008163	-	-
TCONS_00000663	27.2722	28.1513	XLOC_000596	-	-
ENSOART00020006699	14.5643	17.2394	ENSOARG00020004373	ASB18	-
ENSOART00020006733	21.3935	32.0187	ENSOARG00020004399	GBX2	-
ENSOART00020006762	0.525713	0.269455	ENSOARG00020004419	-	-
ENSOART00020006782	0.296736	0.718457	ENSOARG00020004436	SNORA62	-
TCONS_00009015	12.6008	9.56486	XLOC_008181	-	-
TCONS_00009019	19.0327	14.3563	ENSOARG00020004474	AGAP1	-
ENSOART00020006982	11.5001	11.9229	ENSOARG00020004474	AGAP1	-
ENSOART00020007067	0	0	ENSOARG00020004474	AGAP1	-
ENSOART00020007139	0	0	ENSOARG00020004474	AGAP1	-
ENSOART00020006846	0	0	ENSOARG00020004474	AGAP1	-
ENSOART00020006909	0	0	ENSOARG00020004474	AGAP1	-
TCONS_00000694	11.8285	7.19866	ENSOARG00020004474	AGAP1	-
TCONS_00009029	8.32838	9.40184	ENSOARG00020004474	AGAP1	-
ENSOART00020007268	5.668	4.43131	ENSOARG00020004474	AGAP1	-
TCONS_00000729	7.50527	6.47258	ENSOARG00020004474	AGAP1	-
TCONS_00009083	8.37225	9.95026	ENSOARG00020004474	AGAP1	-
TCONS_00000759	21.796	18.5678	ENSOARG00020004474	AGAP1	-
ENSOART00020007316	0.527713	1.05145	ENSOARG00020004783	-	-
TCONS_00000811	0.006192	45.547	XLOC_000742	-	-
TCONS_00009136	0	34.9506	XLOC_008287	-	-
TCONS_00000812	27.2284	11.2187	XLOC_000742	-	-
TCONS_00000813	13.6016	0	XLOC_000742	-	-
TCONS_00009137	34.7007	14.2652	XLOC_008287	-	-
TCONS_00009138	10.8303	0	XLOC_008287	-	-
TCONS_00009140	6.78982	6.94082	XLOC_008289	-	-
ENSOART00020007338	14.8316	12.796	ENSOARG00020004812	SH3BP4	-
TCONS_00000843	13.3411	18.5188	XLOC_000771	-	-
TCONS_00000844	6.78479	6.97206	XLOC_000771	-	-
ENSOART00020007364	0.179686	0.084892	ENSOARG00020004825	-	-
ENSOART00020007370	0.006665	0.166882	ENSOARG00020004830	-	-
ENSOART00020007401	19.7131	26.3131	ENSOARG00020004841	ARL4C	-
ENSOART00020007420	0	0	ENSOARG00020004865	-	-
ENSOART00020007434	0	0	ENSOARG00020004869	-	-
ENSOART00020007444	0.242991	0	ENSOARG00020004878	-	-
ENSOART00020007485	0	0	ENSOARG00020004890	SPP2	-
ENSOART00020007518	0	0	ENSOARG00020004890	SPP2	-
ENSOART00020007570	0	0	ENSOARG00020004890	SPP2	-
ENSOART00020007963	0.356408	0	ENSOARG00020005009	TRPM8	-
ENSOART00020007930	3.13378	2.15058	ENSOARG00020005009	TRPM8	-
ENSOART00020008017	0	0	ENSOARG00020005009	TRPM8	-
ENSOART00020008038	0.194861	0.126571	ENSOARG00020005257	-	-
ENSOART00020008084	5.79963	4.57457	ENSOARG00020005263	HJURP	-
ENSOART00020009359	9.37261	9.87106	ENSOARG00020005342	MROH2A	-
ENSOART00020009510	0.025445	0.369019	ENSOARG00020005342	MROH2A	-
ENSOART00020009547	0	0	ENSOARG00020005342	MROH2A	-
TCONS_00000884	9.32154	10.9311	ENSOARG00020005342	MROH2A	-
TCONS_00009206	18.1164	18.5874	ENSOARG00020005342	MROH2A	-
TCONS_00000885	8.24975	21.0283	ENSOARG00020005342	MROH2A	-
ENSOART00020010610	1.01407	1.75239	ENSOARG00020006230	UGT1A1	-
ENSOART00020010535	1.77369	1.23908	ENSOARG00020006230	UGT1A1	-
ENSOART00020010495	2.29026	1.1144	ENSOARG00020006230	UGT1A1	-
ENSOART00020010451	0.531956	0.358637	ENSOARG00020006230	UGT1A1	-
ENSOART00020010398	0	0.115433	ENSOARG00020006230	UGT1A1	-
ENSOART00020010842	1.9611	1.36921	ENSOARG00020006230	UGT1A1	-
ENSOART00020010804	0.791668	0.400012	ENSOARG00020006230	UGT1A1	-
ENSOART00020010775	1.22234	0.799918	ENSOARG00020006230	UGT1A1	-
ENSOART00020010764	0.493641	0.147433	ENSOARG00020006230	UGT1A1	-
ENSOART00020010876	31.0657	25.6104	ENSOARG00020007114	-	-
ENSOART00020010903	14.7765	17.2005	ENSOARG00020007139	-	-
TCONS_00000900	6.49442	5.45422	ENSOARG00020006230	UGT1A1	-
ENSOART00020011035	1.79103	1.96625	ENSOARG00020007173	USP40	-
ENSOART00020011256	0	0	ENSOARG00020007173	USP40	-
ENSOART00020011440	0.7526	1.60509	ENSOARG00020007173	USP40	-
ENSOART00020011599	0	0	ENSOARG00020007613	-	-
ENSOART00020012109	7.59222	9.03567	ENSOARG00020007641	DGKD	-
TCONS_00009228	21.3553	29.8675	ENSOARG00020007641	DGKD	-
TCONS_00000919	4.61612	5.80222	ENSOARG00020007641	DGKD	-
TCONS_00000920	8.76792	9.47738	ENSOARG00020007641	DGKD	-
TCONS_00000921	8.66833	10.4538	ENSOARG00020007641	DGKD	-
TCONS_00009241	5.23088	9.90055	ENSOARG00020007641	DGKD	-
ENSOART00020012278	14.082	7.65154	ENSOARG00020008004	-	-
TCONS_00009242	0	9.53728	ENSOARG00020007641	DGKD	-
ENSOART00020012461	8.38064	6.16254	ENSOARG00020008029	SAG	-
ENSOART00020015986	5.62893	4.01228	ENSOARG00020008250	ATG16L1	-
ENSOART00020016053	0	0	ENSOARG00020008250	ATG16L1	-
ENSOART00020016138	0.61809	0.57502	ENSOARG00020008250	ATG16L1	-
ENSOART00020016324	0	0	ENSOARG00020008250	ATG16L1	-
ENSOART00020016376	0	0	ENSOARG00020008250	ATG16L1	-
ENSOART00020016454	10.1815	9.45147	ENSOARG00020010770	-	-
ENSOART00020016483	0.40256	1.65562	ENSOARG00020010793	-	-
ENSOART00020016510	0	0.534952	ENSOARG00020010819	-	-
ENSOART00020016646	8.9905	8.86949	ENSOARG00020010848	INPP5D	-
TCONS_00000928	13.0553	20.8112	ENSOARG00020010848	INPP5D	-
TCONS_00000929	25.5844	22.2	ENSOARG00020010848	INPP5D	-
TCONS_00009249	1.30051	8.10179	ENSOARG00020010848	INPP5D	-
TCONS_00009251	9.45722	16.0928	ENSOARG00020010848	INPP5D	-
ENSOART00020016811	10.1037	5.84133	ENSOARG00020011016	-	-
ENSOART00020016974	0	0.452112	ENSOARG00020011081	NGEF	-
ENSOART00020017029	19.2052	15.8743	ENSOARG00020011081	NGEF	-
ENSOART00020017194	28.7949	32.6481	ENSOARG00020011282	SNORC	-
ENSOART00020017272	0.56309	0.773242	ENSOARG00020011342	GIGYF2	-
ENSOART00020017592	0.440348	0	ENSOARG00020011570	KCNJ13	-
ENSOART00020010048	0	0	ENSOARG00020006468	EFHD1	-
ENSOART00020010000	9.26296	10.6097	ENSOARG00020006468	EFHD1	-
TCONS_00000959	9.01741	3.79627	XLOC_000870	-	-
TCONS_00009280	7.84832	4.4266	XLOC_008409	-	-
TCONS_00000960	7.96615	9.89872	ENSOARG00020006579	ZSCAN20	-
TCONS_00000961	13.2842	10.0756	ENSOARG00020006579	ZSCAN20	-
TCONS_00009281	12.3705	13.2195	ENSOARG00020006862	CSMD2	-
TCONS_00009282	10.1246	4.7532	ENSOARG00020006862	CSMD2	-
TCONS_00009283	10.8545	0.727261	ENSOARG00020006862	CSMD2	-
TCONS_00000962	6.44455	2.84978	ENSOARG00020006579	ZSCAN20	-
ENSOART00020010216	0	1.0665	ENSOARG00020006579	ZSCAN20	-
ENSOART00020010120	5.16925	3.30736	ENSOARG00020006579	ZSCAN20	-
ENSOART00020013280	6.83084	4.64453	ENSOARG00020006862	CSMD2	-
ENSOART00020013033	0.037183	0.026011	ENSOARG00020006862	CSMD2	-
ENSOART00020013149	0	0	ENSOARG00020006862	CSMD2	-
ENSOART00020013449	0.01011	0	ENSOARG00020006862	CSMD2	-
ENSOART00020013596	0	0	ENSOARG00020006862	CSMD2	-
TCONS_00009294	22.2383	11.696	ENSOARG00020006862	CSMD2	-
TCONS_00000974	29.6123	16.9696	ENSOARG00020006862	CSMD2	-
ENSOART00020013634	1.4514	16.8635	ENSOARG00020008876	HMGB4	-
TCONS_00000988	6.97719	8.27663	ENSOARG00020006862	CSMD2	-
ENSOART00020013806	12.9353	5.46154	ENSOARG00020008898	C1orf94	-
ENSOART00020013844	0.814214	0.449035	ENSOARG00020009017	U2	-
ENSOART00020013871	15.8803	15.4158	ENSOARG00020009024	GJB5	-
ENSOART00020013897	32.4583	19.2127	ENSOARG00020009044	GJB4	-
ENSOART00020013935	17.8738	16.6387	ENSOARG00020009068	-	-
ENSOART00020013969	26.9416	31.3005	ENSOARG00020009099	GJB3	-
ENSOART00020013989	17.9052	21.5954	ENSOARG00020009113	GJA4	-
TCONS_00001041	9.50134	5.42204	XLOC_000949	-	-
ENSOART00020014042	25.8652	22.7914	ENSOARG00020009153	SMIM12	-
ENSOART00020014168	26.7908	26.2101	ENSOARG00020009192	DLGAP3	-
ENSOART00020014241	14.2392	15.0486	ENSOARG00020009287	TMEM35B	-
ENSOART00020014294	0.114915	0.29548	ENSOARG00020009325	ZMYM6	-
ENSOART00020014385	0	0	ENSOARG00020009325	ZMYM6	-
ENSOART00020014507	6.2619	3.10825	ENSOARG00020009479	-	-
ENSOART00020014545	0	0.101546	ENSOARG00020009503	ZMYM1	-
ENSOART00020014604	0.219908	0	ENSOARG00020009503	ZMYM1	-
ENSOART00020014678	0	0	ENSOARG00020009503	ZMYM1	-
ENSOART00020014911	21.8305	24.9887	ENSOARG00020009648	SFPQ	-
ENSOART00020015145	0	0	ENSOARG00020009648	SFPQ	-
ENSOART00020015057	1.82754	2.97016	ENSOARG00020009648	SFPQ	-
ENSOART00020015249	13.948	18.1069	ENSOARG00020009956	-	-
ENSOART00020015779	0.669378	0.822197	ENSOARG00020010014	ZMYM4	-
ENSOART00020015843	0	0	ENSOARG00020010388	U6	-
ENSOART00020015886	15.7123	8.54244	ENSOARG00020010396	-	-
ENSOART00020015979	2.8219	3.54522	ENSOARG00020010426	KIAA0319L	-
ENSOART00020016225	27.1805	27.3383	ENSOARG00020010602	NCDN	-
ENSOART00020016403	23.5905	20.8301	ENSOARG00020010658	TFAP2E	-
ENSOART00020016508	3.95556	4.01104	ENSOARG00020010787	PSMB2	-
ENSOART00020016569	30.5111	21.2504	ENSOARG00020010859	C1orf216	-
ENSOART00020018253	0.764799	0.27383	ENSOARG00020010932	CLSPN	-
ENSOART00020018311	0	0	ENSOARG00020010932	CLSPN	-
ENSOART00020018452	0.201931	0.280863	ENSOARG00020012103	AGO4	-
ENSOART00020018602	0	0	ENSOARG00020012103	AGO4	-
ENSOART00020019223	2.34436	1.60529	ENSOARG00020012325	AGO1	-
ENSOART00020019597	0	0	ENSOARG00020012702	AGO3	-
ENSOART00020019551	11.005	11.4387	ENSOARG00020012702	AGO3	-
ENSOART00020019648	1.05779	0	ENSOARG00020012909	U6	-
TCONS_00009417	1.6436	12.8101	ENSOARG00020012933	-	-
ENSOART00020019700	0	0.228946	ENSOARG00020012933	-	-
ENSOART00020019863	6.64978	4.51106	ENSOARG00020012976	TEKT2	-
ENSOART00020019953	5.39795	4.13163	ENSOARG00020013078	ADPRS	-
ENSOART00020020045	61.2461	74.9749	ENSOARG00020013134	COL8A2	-
ENSOART00020020165	0	0	ENSOARG00020013190	TRAPPC3	-
ENSOART00020020282	2.9161	3.24907	ENSOARG00020013190	TRAPPC3	-
ENSOART00020020384	0	0	ENSOARG00020013190	TRAPPC3	-
ENSOART00020020530	17.9957	22.9165	ENSOARG00020013418	MAP7D1	-
TCONS_00001102	10.0997	4.30365	ENSOARG00020013418	MAP7D1	-
ENSOART00020020870	0.998513	0.576835	ENSOARG00020013606	THRAP3	-
ENSOART00020020797	0	0.03026	ENSOARG00020013606	THRAP3	-
TCONS_00001106	14.4604	13.0936	ENSOARG00020013812	-	-
ENSOART00020021777	0	1.12288	ENSOARG00020013812	-	-
ENSOART00020021948	2.31965	0	ENSOARG00020013812	-	-
ENSOART00020021984	0	0	ENSOARG00020013812	-	-
ENSOART00020022052	15.0014	21.8887	ENSOARG00020014434	EVA1B	-
ENSOART00020022108	12.4335	15.5364	ENSOARG00020014470	STK40	-
TCONS_00001109	16.0064	9.44698	ENSOARG00020014470	STK40	-
ENSOART00020022194	12.2537	8.00111	ENSOARG00020014526	LSM10	-
ENSOART00020022750	2.62368	1.29422	ENSOARG00020014556	OSCP1	-
ENSOART00020022823	0	0	ENSOARG00020014556	OSCP1	-
ENSOART00020023005	2.84576	4.14652	ENSOARG00020014966	MRPS15	-
ENSOART00020023131	8.79866	6.60789	ENSOARG00020015107	CSF3R	-
ENSOART00020023555	9.47518	7.66893	ENSOARG00020015177	GRIK3	-
ENSOART00020023746	24.6329	8.52735	ENSOARG00020015441	ZC3H12A	-
TCONS_00001194	0	19.2028	ENSOARG00020015441	ZC3H12A	-
ENSOART00020023926	0	0.52753	ENSOARG00020015561	MEAF6	-
ENSOART00020024012	1.62309	1.9777	ENSOARG00020015561	MEAF6	-
ENSOART00020024067	9.0885	8.28817	ENSOARG00020015736	SNIP1	-
ENSOART00020024286	8.06854	7.04279	ENSOARG00020015777	DNALI1	-
ENSOART00020024359	1.80594	1.39476	ENSOARG00020015915	GNL2	-
ENSOART00020024762	14.1595	13.5937	ENSOARG00020016022	RSPO1	-
ENSOART00020024803	0	0	ENSOARG00020016022	RSPO1	-
ENSOART00020024668	0	0	ENSOARG00020016022	RSPO1	-
ENSOART00020024856	1.17981	0	ENSOARG00020016199	C1orf109	-
ENSOART00020024906	7.90062	4.24167	ENSOARG00020016248	CDCA8	-
TCONS_00001213	6.83806	3.55038	ENSOARG00020016248	CDCA8	-
ENSOART00020025548	17.1238	18.9621	ENSOARG00020016310	EPHA10	-
ENSOART00020025620	0	0	ENSOARG00020016310	EPHA10	-
TCONS_00001218	15.6323	14.0883	ENSOARG00020016310	EPHA10	-
ENSOART00020025667	0	0.265934	ENSOARG00020016744	U6	-
ENSOART00020025730	3.85482	2.73376	ENSOARG00020016753	MANEAL	-
ENSOART00020025820	19.4096	26.0638	ENSOARG00020016821	YRDC	-
ENSOART00020025906	0	0	ENSOARG00020016851	C1orf122	-
ENSOART00020025975	10.4567	15.3906	ENSOARG00020016851	C1orf122	-
ENSOART00020026035	4.60946	4.07046	ENSOARG00020016936	MTF1	-
ENSOART00020026380	0	0	ENSOARG00020017035	-	-
ENSOART00020026417	0	0	ENSOARG00020017035	-	-
ENSOART00020026189	5.32504	4.93905	ENSOARG00020017035	-	-
ENSOART00020026320	0	0	ENSOARG00020017035	-	-
ENSOART00020026476	2.00631	1.95381	ENSOARG00020017211	SF3A3	-
ENSOART00020026622	12.7132	16.5176	ENSOARG00020017300	FHL3	-
TCONS_00009575	8.04104	6.9506	ENSOARG00020017300	FHL3	-
TCONS_00001233	11.2628	16.2481	ENSOARG00020017300	FHL3	-
ENSOART00020026695	0	0	ENSOARG00020017363	-	-
ENSOART00020026820	0	0	ENSOARG00020017421	UTP11	-
ENSOART00020026757	0	0	ENSOARG00020017421	UTP11	-
ENSOART00020026944	0	0	ENSOARG00020017421	UTP11	-
ENSOART00020026889	0	0	ENSOARG00020017421	UTP11	-
TCONS_00001234	6.65445	3.00606	ENSOARG00020017421	UTP11	-
TCONS_00009577	11.9808	8.16119	ENSOARG00020017421	UTP11	-
TCONS_00001235	12.2354	11.9536	ENSOARG00020017421	UTP11	-
ENSOART00020027010	18.266	19.8715	ENSOARG00020017594	POU3F1	-
ENSOART00020027064	0	0	ENSOARG00020017615	RRAGC	-
ENSOART00020027154	0	0	ENSOARG00020017615	RRAGC	-
ENSOART00020027244	8.5528	9.67992	ENSOARG00020017615	RRAGC	-
ENSOART00020027372	0	0.500325	ENSOARG00020017782	-	-
ENSOART00020027415	30.2816	29.4792	ENSOARG00020017826	-	-
ENSOART00020027492	0.467223	0.764318	ENSOARG00020017856	-	-
ENSOART00020027531	8.41006	9.03676	ENSOARG00020017856	-	-
ENSOART00020027557	0	0	ENSOARG00020017924	-	-
ENSOART00020027578	0	0	ENSOARG00020017937	U6	-
ENSOART00020027778	7.61018	10.9902	ENSOARG00020017964	AKIRIN1	-
ENSOART00020027794	0	0	ENSOARG00020017964	AKIRIN1	-
ENSOART00020027853	0	0	ENSOARG00020017964	AKIRIN1	-
ENSOART00020027898	1.29918	2.84197	ENSOARG00020018138	NDUFS5	-
ENSOART00020040374	0.329591	0.692265	ENSOARG00020018731	MACF1	-
ENSOART00020040432	0.064801	0.043232	ENSOARG00020018731	MACF1	-
ENSOART00020040461	0	0	ENSOARG00020018731	MACF1	-
ENSOART00020040503	0	0	ENSOARG00020018731	MACF1	-
ENSOART00020040256	0.050027	0.029004	ENSOARG00020018731	MACF1	-
ENSOART00020040197	0	0	ENSOARG00020018731	MACF1	-
ENSOART00020040599	0	0	ENSOARG00020025838	U2	-
ENSOART00020040555	0	0	ENSOARG00020018731	MACF1	-
ENSOART00020040607	5.28844	4.35916	ENSOARG00020025841	-	-
ENSOART00020040611	0	0	ENSOARG00020025841	-	-
TCONS_00009635	12.9806	8.97526	ENSOARG00020025841	-	-
ENSOART00020040627	3.43773	5.75649	ENSOARG00020025845	-	-
ENSOART00020040635	0.718151	4.65563	ENSOARG00020025851	-	-
TCONS_00001297	0.010934	9.52348	ENSOARG00020025845	-	-
TCONS_00001298	7.34428	14.7969	ENSOARG00020018731	MACF1	-
TCONS_00009646	17.199	16.3046	ENSOARG00020018731	MACF1	-
TCONS_00001299	9.24969	1.67771	ENSOARG00020025845	-	-
ENSOART00020040703	5.56382	2.96495	ENSOARG00020025866	PABPC4	-
ENSOART00020040707	0	0	ENSOARG00020025866	PABPC4	-
ENSOART00020040710	1.75215	0	ENSOARG00020025895	-	-
TCONS_00009649	9.58241	8.72114	ENSOARG00020025866	PABPC4	-
ENSOART00020040714	12.8075	18.3037	ENSOARG00020025898	HEYL	-
ENSOART00020040725	9.6632	5.85222	ENSOARG00020025901	NT5C1A	-
ENSOART00020040730	10.6557	13.6586	ENSOARG00020025905	HPCAL4	-
ENSOART00020040762	0	0	ENSOARG00020025915	PPIE	-
ENSOART00020040752	5.03993	5.54657	ENSOARG00020025915	PPIE	-
ENSOART00020040756	0	0	ENSOARG00020025915	PPIE	-
ENSOART00020040748	0.121385	0.082777	ENSOARG00020025915	PPIE	-
ENSOART00020040767	15.6145	19.8354	ENSOARG00020025927	-	-
ENSOART00020040809	0	0	ENSOARG00020025939	TRIT1	-
ENSOART00020040806	0	0	ENSOARG00020025939	TRIT1	-
ENSOART00020040796	2.34931	1.55733	ENSOARG00020025939	TRIT1	-
ENSOART00020040805	0	0	ENSOARG00020025939	TRIT1	-
ENSOART00020040817	44.5094	41.2169	ENSOARG00020025955	-	-
ENSOART00020040828	5.75079	6.3457	ENSOARG00020025960	MFSD2A	-
ENSOART00020040834	0	0.084127	ENSOARG00020025960	MFSD2A	-
TCONS_00001315	19.4758	21.8027	ENSOARG00020025969	CAP1	-
ENSOART00020040843	0	0.392323	ENSOARG00020025969	CAP1	-
ENSOART00020040875	0	0	ENSOARG00020025978	PPT1	-
ENSOART00020040868	0	0	ENSOARG00020025978	PPT1	-
ENSOART00020040877	2.36905	1.23874	ENSOARG00020025978	PPT1	-
ENSOART00020040880	0.343709	0	ENSOARG00020025992	-	-
ENSOART00020040883	0	1.32647	ENSOARG00020025995	-	-
TCONS_00001317	34.0374	37.5953	ENSOARG00020025999	RLF	-
ENSOART00020040886	0.065083	0.280829	ENSOARG00020025999	RLF	-
ENSOART00020040891	0	0.99773	ENSOARG00020026004	TMCO2	-
ENSOART00020040903	3.24449	1.31794	ENSOARG00020026009	ZMPSTE24	-
ENSOART00020040926	18.9982	16.8584	ENSOARG00020026019	COL9A2	-
ENSOART00020040950	20.4532	20.9405	ENSOARG00020026036	SMAP2	-
ENSOART00020040955	0.092129	0.082827	ENSOARG00020026036	SMAP2	-
ENSOART00020040959	0	0.138986	ENSOARG00020026036	SMAP2	-
ENSOART00020040965	0.57865	0	ENSOARG00020026052	ZFP69	-
ENSOART00020000038	0.401627	0.121034	ENSOARG00020000039	EXO5	-
ENSOART00020000044	0	0	ENSOARG00020000044	ZNF684	-
ENSOART00020000045	0	0.174045	ENSOARG00020000045	-	-
ENSOART00020000046	9.54059	4.2239	ENSOARG00020000046	RIMS3	-
TCONS_00009698	5.08429	10.2681	ENSOARG00020000046	RIMS3	-
ENSOART00020000048	0	0	ENSOARG00020000047	NFYC	-
ENSOART00020000047	6.06284	3.39941	ENSOARG00020000047	NFYC	-
ENSOART00020000049	0	0	ENSOARG00020000047	NFYC	-
ENSOART00020000050	0	0	ENSOARG00020000048	-	-
ENSOART00020000051	0	0	ENSOARG00020000049	MIR30C	-
ENSOART00020000055	20.8862	19.6983	ENSOARG00020000050	KCNQ4	-
ENSOART00020000056	0	0	ENSOARG00020000050	KCNQ4	-
ENSOART00020000053	0.49883	0.413178	ENSOARG00020000050	KCNQ4	-
ENSOART00020000058	32.4438	39.1385	ENSOARG00020000054	CITED4	-
ENSOART00020000060	0.213081	0.1631	ENSOARG00020000056	-	-
ENSOART00020000063	2.8557	1.81672	ENSOARG00020000058	CTPS1	-
ENSOART00020000066	34.1334	44.0479	ENSOARG00020000061	SLFNL1	-
TCONS_00001356	9.54472	10.3149	ENSOARG00020000067	SCMH1	-
ENSOART00020000087	0	0	ENSOARG00020000067	SCMH1	-
ENSOART00020000085	0	0	ENSOARG00020000067	SCMH1	-
ENSOART00020000086	0	0	ENSOARG00020000067	SCMH1	-
ENSOART00020000084	1.83709	1.01653	ENSOARG00020000067	SCMH1	-
ENSOART00020000089	0	0.365104	ENSOARG00020000076	U6	-
ENSOART00020000090	16.9823	22.0213	ENSOARG00020000077	-	-
ENSOART00020000093	10.6526	10.9573	ENSOARG00020000081	EDN2	-
ENSOART00020000097	8.7598	10.6389	ENSOARG00020000082	HIVEP3	-
TCONS_00009799	10.7909	8.73586	XLOC_008859	-	-
ENSOART00020000099	0.948976	0.613161	ENSOARG00020000084	-	-
ENSOART00020000104	21.887	7.73932	ENSOARG00020000089	GUCA2B	-
ENSOART00020000111	2.59501	0.855216	ENSOARG00020000095	GUCA2A	-
ENSOART00020000122	0.352512	1.62541	ENSOARG00020000103	FOXJ3	-
ENSOART00020000128	0	0	ENSOARG00020000103	FOXJ3	-
ENSOART00020000132	1.09981	0.479952	ENSOARG00020000113	-	-
ENSOART00020000136	0	0	ENSOARG00020000117	SNORA70	-
ENSOART00020000142	9.27338	6.59121	ENSOARG00020000124	RIMKLA	-
ENSOART00020000145	0	0	ENSOARG00020000124	RIMKLA	-
ENSOART00020000155	4.48787	4.18622	ENSOARG00020000132	ZMYND12	-
ENSOART00020000171	17.7933	20.3307	ENSOARG00020000145	PPCS	-
ENSOART00020000257	0	1.09039	ENSOARG00020000184	-	-
ENSOART00020000292	0	0.281735	ENSOARG00020000184	-	-
TCONS_00001435	9.20269	7.97592	ENSOARG00020000184	-	-
ENSOART00020000307	0	0.185677	ENSOARG00020000263	-	-
ENSOART00020000331	2.22576	1.47989	ENSOARG00020000274	PPIH	-
TCONS_00001438	20.9418	25.0311	ENSOARG00020000296	-	-
ENSOART00020000363	3.71197	3.0625	ENSOARG00020000296	-	-
ENSOART00020000416	34.4117	0	ENSOARG00020000325	CLDN19	-
ENSOART00020000428	0	44.7556	ENSOARG00020000325	CLDN19	-
ENSOART00020000451	17.0822	17.9077	ENSOARG00020000368	P3H1	-
ENSOART00020000488	9.78807	10.7216	ENSOARG00020000393	-	-
ENSOART00020000510	0.46982	2.76172	ENSOARG00020000403	TMEM269	-
ENSOART00020000521	5.23381	5.07338	ENSOARG00020000415	SVBP	-
ENSOART00020000534	24.7009	27.6349	ENSOARG00020000426	ZNF691	-
ENSOART00020000602	0.514003	0.019444	ENSOARG00020000445	SLC2A1	-
ENSOART00020000588	7.50953	10.1016	ENSOARG00020000445	SLC2A1	-
TCONS_00009829	13.6553	16.5334	ENSOARG00020000445	SLC2A1	-
TCONS_00009830	13.98	7.59445	ENSOARG00020000445	SLC2A1	-
ENSOART00020000666	7.91803	6.19615	ENSOARG00020000505	-	-
ENSOART00020000684	0	0	ENSOARG00020000505	-	-
ENSOART00020000707	0	0	ENSOARG00020000545	-	-
ENSOART00020000718	0	0.4253	ENSOARG00020000553	-	-
ENSOART00020000724	0.462811	0.211729	ENSOARG00020000560	-	-
ENSOART00020000794	0	0	ENSOARG00020000608	-	-
ENSOART00020000810	0.507877	0.475337	ENSOARG00020000619	-	-
ENSOART00020000825	0.378298	0.308357	ENSOARG00020000631	-	-
ENSOART00020000832	0	0	ENSOARG00020000636	-	-
ENSOART00020000858	1.85269	2.11318	ENSOARG00020000642	FAM183A	-
ENSOART00020000886	8.4897	5.12256	ENSOARG00020000671	EBNA1BP2	-
ENSOART00020001021	3.26401	2.1541	ENSOARG00020000692	CFAP57	-
ENSOART00020001050	14.0795	23.1437	ENSOARG00020000761	TMEM125	-
ENSOART00020001062	9.4944	4.67986	ENSOARG00020000770	C1orf210	-
ENSOART00020001076	0	0	ENSOARG00020000780	-	-
ENSOART00020001163	0	0	ENSOARG00020000800	TIE1	-
ENSOART00020001114	15.2511	15.5321	ENSOARG00020000800	TIE1	-
ENSOART00020001184	0	1.07245	ENSOARG00020000854	-	-
ENSOART00020001226	10.2269	8.2687	ENSOARG00020000863	MPL	-
ENSOART00020001247	0	0	ENSOARG00020000889	U6	-
ENSOART00020001263	13.3847	9.14885	ENSOARG00020000896	CDC20	-
ENSOART00020001296	1.37397	0.93974	ENSOARG00020000911	ELOVL1	-
ENSOART00020001306	0	0	ENSOARG00020000911	ELOVL1	-
ENSOART00020001323	0	0	ENSOARG00020000927	-	-
ENSOART00020001345	0.264042	0.438546	ENSOARG00020000934	MED8	-
ENSOART00020002037	13.1868	10.9106	ENSOARG00020001019	SZT2	-
ENSOART00020002182	0	0	ENSOARG00020001019	SZT2	-
TCONS_00009874	11.0444	6.92939	ENSOARG00020001019	SZT2	-
ENSOART00020002231	16.4707	14.6934	ENSOARG00020001473	HYI	-
ENSOART00020002402	0.263878	0	ENSOARG00020001497	PTPRF	-
ENSOART00020002290	13.929	14.0542	ENSOARG00020001497	PTPRF	-
ENSOART00020002342	0	0	ENSOARG00020001497	PTPRF	-
ENSOART00020002508	1.18648	1.52913	ENSOARG00020001646	KDM4A	-
ENSOART00020003947	0	0	ENSOARG00020001758	ST3GAL3	-
ENSOART00020003957	0	0	ENSOARG00020001758	ST3GAL3	-
ENSOART00020003923	0	0	ENSOARG00020001758	ST3GAL3	-
ENSOART00020003904	0	0	ENSOARG00020001758	ST3GAL3	-
ENSOART00020003849	5.78997	6.75798	ENSOARG00020001758	ST3GAL3	-
ENSOART00020003864	0	0	ENSOARG00020001758	ST3GAL3	-
ENSOART00020003871	0	0	ENSOARG00020001758	ST3GAL3	-
ENSOART00020003974	1.23339	1.0589	ENSOARG00020002596	Metazoa_SRP	-
TCONS_00001537	9.03893	7.6249	ENSOARG00020001758	ST3GAL3	-
ENSOART00020004013	10.4409	11.7328	ENSOARG00020002607	ARTN	-
ENSOART00020004019	0	0	ENSOARG00020002607	ARTN	-
ENSOART00020004083	0	0	ENSOARG00020002641	IPO13	-
ENSOART00020004060	5.2085	2.99387	ENSOARG00020002641	IPO13	-
ENSOART00020004118	0	0	ENSOARG00020002641	IPO13	-
ENSOART00020004138	7.70201	5.57844	ENSOARG00020002700	DPH2	-
ENSOART00020004141	0	0	ENSOARG00020002700	DPH2	-
ENSOART00020004155	3.22599	2.70266	ENSOARG00020002716	ATP6V0B	-
ENSOART00020004169	11.7168	10.1918	ENSOARG00020002729	B4GALT2	-
ENSOART00020004190	10.7361	11.3703	ENSOARG00020002741	CCDC24	-
ENSOART00020004224	9.65109	7.60778	ENSOARG00020002750	SLC6A9	-
ENSOART00020004260	0	0	ENSOARG00020002782	-	-
TCONS_00009943	9.61968	10.781	XLOC_008994	-	-
ENSOART00020004271	0	0	ENSOARG00020002787	KLF17	-
ENSOART00020004278	0.318462	0.068592	ENSOARG00020002795	-	-
ENSOART00020004297	10.4269	9.65585	ENSOARG00020002805	DMAP1	-
ENSOART00020004326	14.4928	13.1725	ENSOARG00020002820	ERI3	-
ENSOART00020004334	0	0	ENSOARG00020002820	ERI3	-
ENSOART00020004348	0	0	ENSOARG00020002820	ERI3	-
ENSOART00020004386	5.14631	4.34652	ENSOARG00020002839	RNF220	-
ENSOART00020004407	11.0627	9.91548	ENSOARG00020002864	TMEM53	-
ENSOART00020004427	0.229647	0.667311	ENSOARG00020002881	ARMH1	-
ENSOART00020004434	0	0	ENSOARG00020002890	U5	-
ENSOART00020004443	0	0	ENSOARG00020002894	-	-
ENSOART00020004465	0.663359	0.823169	ENSOARG00020002902	RPS8	-
ENSOART00020004486	0	0	ENSOARG00020002911	U5	-
ENSOART00020004582	1.34498	1.88603	ENSOARG00020002926	KIF2C	-
ENSOART00020004594	0	0	ENSOARG00020002926	KIF2C	-
TCONS_00001624	13.0209	13.7256	ENSOARG00020002902	RPS8	-
ENSOART00020004614	0.465857	0.377457	ENSOARG00020002991	SNORD39	-
ENSOART00020004620	0.350539	0.015866	ENSOARG00020002997	-	-
ENSOART00020004628	5.72276	1.09051	ENSOARG00020003002	-	-
ENSOART00020004637	0.161204	2.16296	ENSOARG00020003012	-	-
ENSOART00020004654	16.8514	20.2645	ENSOARG00020003023	BEST4	-
ENSOART00020004721	10.361	8.16712	ENSOARG00020003053	PLK3	-
TCONS_00001628	0.692691	17.0611	ENSOARG00020003053	PLK3	-
ENSOART00020004774	29.4374	37.7388	ENSOARG00020003125	DYNLT4	-
ENSOART00020004799	18.9683	12.7685	ENSOARG00020003142	BTBD19	-
ENSOART00020004816	0	0	ENSOARG00020003142	BTBD19	-
ENSOART00020004838	0	0.376115	ENSOARG00020003162	U5	-
ENSOART00020005268	17.2799	0	ENSOARG00020003214	PTCH2	-
ENSOART00020005305	0	16.9301	ENSOARG00020003214	PTCH2	-
ENSOART00020005353	0.258656	0.141865	ENSOARG00020003516	EIF2B3	-
ENSOART00020005410	0	0	ENSOARG00020003516	EIF2B3	-
ENSOART00020005464	1.86216	0.486045	ENSOARG00020003567	-	-
ENSOART00020005549	1.27442	0.84401	ENSOARG00020003627	UROD	-
ENSOART00020005779	15.0505	13.95	ENSOARG00020003787	HECTD3	-
TCONS_00010011	10.9057	13.8947	ENSOARG00020003787	HECTD3	-
TCONS_00001636	16.028	12.3162	ENSOARG00020002902	RPS8	-
ENSOART00020005698	0	0	ENSOARG00020003627	UROD	-
ENSOART00020005717	0	0	ENSOARG00020003627	UROD	-
ENSOART00020005740	0	0	ENSOARG00020003627	UROD	-
ENSOART00020005958	12.2462	10.691	ENSOARG00020003848	ZSWIM5	-
ENSOART00020000039	0	0	ENSOARG00020000037	-	-
ENSOART00020000040	0	0	ENSOARG00020000040	U6	-
ENSOART00020000043	42.5502	39.8233	ENSOARG00020000043	HPDL	-
ENSOART00020000052	11.3237	7.65522	ENSOARG00020000051	-	-
ENSOART00020000054	4.66799	2.85101	ENSOARG00020000052	TOE1	-
ENSOART00020000109	0.947859	0.597228	ENSOARG00020000085	TESK2	-
ENSOART00020000113	0	0	ENSOARG00020000085	TESK2	-
TCONS_00010020	32.1541	37.9138	ENSOARG00020000085	TESK2	-
TCONS_00001650	43.6148	41.4099	ENSOARG00020000085	TESK2	-
ENSOART00020000151	0.617699	0.796317	ENSOARG00020000128	-	-
ENSOART00020000158	0	0.238506	ENSOARG00020000138	MMACHC	-
ENSOART00020000200	0	0.087095	ENSOARG00020000156	PRDX1	-
ENSOART00020000193	0.847597	1.26861	ENSOARG00020000156	PRDX1	-
ENSOART00020000218	3.55231	4.18697	ENSOARG00020000189	AKR1A1	-
ENSOART00020000351	5.8085	2.78981	ENSOARG00020000265	-	-
ENSOART00020000377	0	0	ENSOARG00020000265	-	-
ENSOART00020000389	0	0	ENSOARG00020000265	-	-
ENSOART00020000397	0	0	ENSOARG00020000265	-	-
ENSOART00020000497	0	22.2691	ENSOARG00020000364	CCDC17	-
ENSOART00020000522	34.7949	0	ENSOARG00020000364	CCDC17	-
ENSOART00020000556	1.04192	0.431912	ENSOARG00020000433	GPBP1L1	-
ENSOART00020000584	0	0	ENSOARG00020000462	TMEM69	-
ENSOART00020000616	0.432499	0	ENSOARG00020000478	IPP	-
ENSOART00020000634	0	0.849263	ENSOARG00020000500	-	-
ENSOART00020000876	16.8303	16.2107	ENSOARG00020000575	MAST2	-
ENSOART00020000951	0	0	ENSOARG00020000575	MAST2	-
ENSOART00020001054	0	0	ENSOARG00020000575	MAST2	-
TCONS_00001660	13.2136	2.62541	ENSOARG00020000575	MAST2	-
TCONS_00001662	0.023439	10.5881	ENSOARG00020000575	MAST2	-
ENSOART00020001138	0.65021	0.892573	ENSOARG00020000796	PIK3R3	-
ENSOART00020001148	0	0	ENSOARG00020000796	PIK3R3	-
ENSOART00020001174	0	0	ENSOARG00020000848	U6	-
ENSOART00020001193	9.64981	1.6351	ENSOARG00020000858	P3R3URF	-
ENSOART00020001209	27.1695	43.7864	ENSOARG00020000865	TSPAN1	-
ENSOART00020001288	5.33998	2.30976	ENSOARG00020000885	POMGNT1	-
ENSOART00020001304	0	0	ENSOARG00020000885	POMGNT1	-
ENSOART00020001325	24.8571	19.724	ENSOARG00020000928	LURAP1	-
ENSOART00020001383	1.73838	1.44417	ENSOARG00020000936	RAD54L	-
ENSOART00020001414	10.2192	4.89019	ENSOARG00020000971	LRRC41	-
TCONS_00010047	0	45.6737	ENSOARG00020000971	LRRC41	-
ENSOART00020001447	0.718373	1.30988	ENSOARG00020000996	UQCRH	-
ENSOART00020001461	0	0	ENSOARG00020000996	UQCRH	-
ENSOART00020001469	0	0.195096	ENSOARG00020000996	UQCRH	-
ENSOART00020001476	0.615676	0	ENSOARG00020001014	-	-
ENSOART00020001496	1.51107	1.45819	ENSOARG00020001022	NSUN4	-
ENSOART00020001508	1.63648	0.517533	ENSOARG00020001036	-	-
ENSOART00020001534	11.834	12.0635	ENSOARG00020001048	FAAH	-
ENSOART00020001556	0.564072	0.704558	ENSOARG00020001062	-	-
ENSOART00020001577	19.4542	13.7309	ENSOARG00020001077	DMBX1	-
ENSOART00020001593	14.4898	18.2775	ENSOARG00020001085	TMEM275	-
ENSOART00020001620	2.50454	0.476668	ENSOARG00020001096	KNCN	-
ENSOART00020001625	0	0	ENSOARG00020001096	KNCN	-
ENSOART00020001682	8.37561	7.65955	ENSOARG00020001122	MKNK1	-
ENSOART00020001709	0	0	ENSOARG00020001122	MKNK1	-
ENSOART00020001723	0	0	ENSOARG00020001122	MKNK1	-
ENSOART00020001738	14.9079	16.5789	ENSOARG00020001167	MOB3C	-
ENSOART00020001820	7.70595	7.95443	ENSOARG00020001189	ATPAF1	-
ENSOART00020001843	0	0	ENSOARG00020001189	ATPAF1	-
ENSOART00020001866	10.3897	12.3626	ENSOARG00020001250	TEX38	-
ENSOART00020001885	0.399602	1.55129	ENSOARG00020001264	EFCAB14	-
ENSOART00020001915	6.43859	4.75146	ENSOARG00020001284	CYP4B1	-
ENSOART00020001920	0	0	ENSOARG00020001284	CYP4B1	-
ENSOART00020001978	0.986373	0.509871	ENSOARG00020001302	-	-
ENSOART00020002169	0.52961	1.13825	ENSOARG00020001350	-	-
ENSOART00020002215	0	0	ENSOARG00020001350	-	-
ENSOART00020002130	0	0	ENSOARG00020001350	-	-
ENSOART00020002262	1.21665	0.672058	ENSOARG00020001482	-	-
TCONS_00010091	27.5065	16.6869	ENSOARG00020001546	-	-
TCONS_00001723	36.1647	18.8449	ENSOARG00020001546	-	-
ENSOART00020002542	1.49119	0.125763	ENSOARG00020001546	-	-
ENSOART00020002570	0	0	ENSOARG00020001546	-	-
ENSOART00020002510	0	0	ENSOARG00020001546	-	-
ENSOART00020002603	0	0	ENSOARG00020001546	-	-
TCONS_00010092	0	2.65464	ENSOARG00020001546	-	-
TCONS_00001724	7.96438	6.25131	ENSOARG00020001738	-	-
TCONS_00001725	10.1955	5.12817	ENSOARG00020001738	-	-
TCONS_00001726	6.68799	1.49117	ENSOARG00020001738	-	-
TCONS_00010093	0	18.9001	XLOC_009121	-	-
TCONS_00001727	0	16.5137	XLOC_001551	-	-
ENSOART00020002662	3.51738	2.43908	ENSOARG00020001738	-	-
ENSOART00020003413	0	0	ENSOARG00020001814	-	-
ENSOART00020003433	0	0	ENSOARG00020001814	-	-
ENSOART00020003456	0	0	ENSOARG00020001814	-	-
ENSOART00020003393	0.755241	0.645484	ENSOARG00020001814	-	-
ENSOART00020003484	0.115771	0.0389	ENSOARG00020002290	CYP4X1	-
ENSOART00020003498	17.6836	14.6568	ENSOARG00020002299	PDZK1IP1	-
ENSOART00020003517	22.719	24.433	ENSOARG00020002312	TAL1	-
ENSOART00020003538	0.628714	0.425074	ENSOARG00020002323	STIL	-
ENSOART00020003552	0	0	ENSOARG00020002339	U6	-
ENSOART00020003579	7.95363	10.8098	ENSOARG00020002350	CMPK1	-
ENSOART00020003595	0	0	ENSOARG00020002350	CMPK1	-
ENSOART00020003608	17.2899	29.3961	ENSOARG00020002373	FOXE3	-
ENSOART00020003619	42.8889	57.3526	ENSOARG00020002380	FOXD2	-
ENSOART00020003647	0	0	ENSOARG00020002393	TRABD2B	-
ENSOART00020003655	0	0	ENSOARG00020002393	TRABD2B	-
TCONS_00001776	17.3482	7.20777	ENSOARG00020002393	TRABD2B	-
ENSOART00020003663	19.5222	21.7433	ENSOARG00020002393	TRABD2B	-
ENSOART00020003672	0	0	ENSOARG00020002393	TRABD2B	-
TCONS_00010145	5.40834	2.3207	ENSOARG00020002393	TRABD2B	-
ENSOART00020003695	0	0	ENSOARG00020002415	-	-
ENSOART00020003730	18.0815	16.328	ENSOARG00020002431	SLC5A9	-
ENSOART00020003735	0.503529	0	ENSOARG00020002431	SLC5A9	-
ENSOART00020003755	0	0	ENSOARG00020002431	SLC5A9	-
ENSOART00020003802	4.84051	5.7673	ENSOARG00020002472	SPATA6	-
ENSOART00020003821	0	0	ENSOARG00020002472	SPATA6	-
TCONS_00001819	8.38554	9.03669	ENSOARG00020002472	SPATA6	-
ENSOART00020003852	3.32082	3.93771	ENSOARG00020002510	-	-
TCONS_00001845	13.1526	4.60364	ENSOARG00020002510	-	-
TCONS_00010226	5.2405	2.51187	ENSOARG00020002528	-	-
TCONS_00001846	9.33073	3.86691	ENSOARG00020002510	-	-
TCONS_00010227	1.85657	2.70316	ENSOARG00020002528	-	-
TCONS_00001847	0	3.97962	ENSOARG00020002510	-	-
ENSOART00020003878	3.28432	0.836118	ENSOARG00020002528	-	-
ENSOART00020003875	1.20609	1.26825	ENSOARG00020002528	-	-
ENSOART00020003986	2.10765	1.41746	ENSOARG00020002560	-	-
ENSOART00020003999	0	0	ENSOARG00020002560	-	-
TCONS_00010230	7.11803	4.73713	ENSOARG00020002618	U6	-
ENSOART00020004017	0	0	ENSOARG00020002618	U6	-
TCONS_00001851	8.68051	7.45274	ENSOARG00020002623	5S_rRNA	-
ENSOART00020004022	30.2489	22.4103	ENSOARG00020002623	5S_rRNA	-
ENSOART00020004029	45.7286	35.9606	ENSOARG00020002624	5S_rRNA	-
TCONS_00001854	18.4084	1.9087	XLOC_001673	LAD1	Ladinin-1
TCONS_00010234	20.0193	18.7018	XLOC_009253	LAD1	Ladinin-1
TCONS_00001855	0	9.52001	XLOC_001673	LAD1	Ladinin-1
TCONS_00001856	2.98002	8.07451	XLOC_001673	LAD1	Ladinin-1
ENSOART00020004031	0	0	ENSOARG00020002626	U6	-
ENSOART00020004044	0	0.78796	ENSOARG00020002635	-	-
ENSOART00020004225	0	0	ENSOARG00020002674	-	-
ENSOART00020004204	0	0	ENSOARG00020002674	-	-
ENSOART00020004178	0	0	ENSOARG00020002674	-	-
ENSOART00020004258	0	0.439338	ENSOARG00020002674	-	-
ENSOART00020004276	0	0	ENSOARG00020002674	-	-
ENSOART00020004283	1.81066	4.72309	ENSOARG00020002797	U1	-
ENSOART00020004286	0.165127	0	ENSOARG00020002800	-	-
ENSOART00020004289	0.48979	0.11618	ENSOARG00020002803	-	-
ENSOART00020005011	2.08234	1.71057	ENSOARG00020002841	-	-
ENSOART00020005041	0	0	ENSOARG00020002841	-	-
ENSOART00020005064	0	0	ENSOARG00020002841	-	-
ENSOART00020005082	0	0	ENSOARG00020002841	-	-
ENSOART00020005102	0	0	ENSOARG00020002841	-	-
ENSOART00020005132	0	0	ENSOARG00020002841	-	-
ENSOART00020005206	0	0	ENSOARG00020002841	-	-
ENSOART00020005235	0	0	ENSOARG00020002841	-	-
ENSOART00020005269	43.1311	51.6981	ENSOARG00020003462	DMRTA2	-
TCONS_00001875	24.1887	24.0637	ENSOARG00020003462	DMRTA2	-
ENSOART00020005348	0.946144	1.24746	ENSOARG00020003507	FAF1	-
ENSOART00020005446	0	0	ENSOARG00020003507	FAF1	-
ENSOART00020005829	0	0	ENSOARG00020003507	FAF1	-
ENSOART00020005641	0	0	ENSOARG00020003507	FAF1	-
ENSOART00020005748	0	0	ENSOARG00020003507	FAF1	-
ENSOART00020005921	0	0	ENSOARG00020003507	FAF1	-
ENSOART00020006031	3.42497	1.86014	ENSOARG00020003945	CDKN2C	-
ENSOART00020006125	0	0	ENSOARG00020003970	C1orf185	-
ENSOART00020006156	14.1963	12.4763	ENSOARG00020004026	RNF11	-
ENSOART00020006671	0	0	ENSOARG00020004078	TTC39A	-
ENSOART00020006586	0	0	ENSOARG00020004078	TTC39A	-
ENSOART00020006549	9.75067	8.10685	ENSOARG00020004078	TTC39A	-
ENSOART00020007345	0.454472	1.38022	ENSOARG00020004420	EPS15	-
ENSOART00020007376	0	0	ENSOARG00020004420	EPS15	-
ENSOART00020007413	0	0	ENSOARG00020004420	EPS15	-
ENSOART00020007558	0	0	ENSOARG00020004420	EPS15	-
ENSOART00020007660	0	0	ENSOARG00020005018	U6	-
ENSOART00020007695	0	0.280197	ENSOARG00020005031	-	-
ENSOART00020009186	0	0	ENSOARG00020005123	OSBPL9	-
ENSOART00020009247	0	0	ENSOARG00020005123	OSBPL9	-
ENSOART00020009281	0	0	ENSOARG00020005123	OSBPL9	-
ENSOART00020009390	5.94552	5.65112	ENSOARG00020005123	OSBPL9	-
ENSOART00020010937	2.73916	3.75874	ENSOARG00020006154	NRDC	-
ENSOART00020011143	0	0.638013	ENSOARG00020006154	NRDC	-
ENSOART00020011372	0.163149	0.12492	ENSOARG00020007469	-	-
TCONS_00001905	13.8818	8.05579	ENSOARG00020006154	NRDC	-
ENSOART00020011411	0.155832	0.353579	ENSOARG00020007488	RAB3B	-
ENSOART00020011456	0.287889	0	ENSOARG00020007522	TXNDC12	-
ENSOART00020011522	0	0	ENSOARG00020007558	BTF3L4	-
ENSOART00020011559	0.851489	1.05204	ENSOARG00020007558	BTF3L4	-
ENSOART00020011597	0	0	ENSOARG00020007558	BTF3L4	-
ENSOART00020011632	0.661343	0.915998	ENSOARG00020007632	-	-
ENSOART00020011679	0.433585	0.682363	ENSOARG00020007663	ZFYVE9	-
ENSOART00020011779	0	0	ENSOARG00020007663	ZFYVE9	-
ENSOART00020011914	0	0	ENSOARG00020007790	U6	-
ENSOART00020011991	28.6225	19.6431	ENSOARG00020007811	CC2D1B	-
ENSOART00020012113	1.23409	0.734446	ENSOARG00020007895	ORC1	-
ENSOART00020012216	1.72673	0.498374	ENSOARG00020007965	PRPF38A	-
ENSOART00020012309	0	0.214924	ENSOARG00020008020	TUT4	-
ENSOART00020012604	0.190074	0.483476	ENSOARG00020008020	TUT4	-
ENSOART00020012796	0	0.921217	ENSOARG00020008358	Vault	-
ENSOART00020012866	7.80563	7.41641	ENSOARG00020008378	GPX7	-
ENSOART00020012918	14.5098	15.8004	ENSOARG00020008431	SHISAL2A	-
ENSOART00020012956	1.4348	0.57227	ENSOARG00020008476	COA7	-
TCONS_00010306	10.1228	15.9472	ENSOARG00020008476	COA7	-
TCONS_00001923	19.4101	19.6455	ENSOARG00020008476	COA7	-
ENSOART00020013178	0.836312	1.08739	ENSOARG00020008515	ZYG11B	-
ENSOART00020013221	0	0	ENSOARG00020008642	SNORA62	-
TCONS_00001927	33.6812	24.0401	ENSOARG00020008657	-	-
TCONS_00010311	38.6153	26.5069	ENSOARG00020008657	-	-
ENSOART00020013508	0.085525	0.13656	ENSOARG00020008657	-	-
ENSOART00020007788	0.708989	1.25102	ENSOARG00020005103	-	-
ENSOART00020007800	2.74215	1.11545	ENSOARG00020005111	-	-
ENSOART00020007851	6.67345	8.016	ENSOARG00020005133	-	-
ENSOART00020007863	0	0	ENSOARG00020005133	-	-
ENSOART00020007880	0	0	ENSOARG00020005133	-	-
TCONS_00010315	17.1236	2.47724	ENSOARG00020005133	-	-
TCONS_00001931	29.1179	17.4223	ENSOARG00020005133	-	-
TCONS_00001932	21.4943	6.28613	ENSOARG00020005133	-	-
TCONS_00010316	9.49815	1.08631	ENSOARG00020005192	-	-
TCONS_00001933	8.72015	0.810742	ENSOARG00020005133	-	-
TCONS_00010317	13.1484	5.44749	ENSOARG00020005192	-	-
TCONS_00001934	28.236	6.08413	ENSOARG00020005133	-	-
TCONS_00010318	17.0474	0.161089	ENSOARG00020005133	-	-
TCONS_00001935	30.7018	16.8198	ENSOARG00020005133	-	-
ENSOART00020007912	1.33322	1.84915	ENSOARG00020005171	-	-
TCONS_00010319	22.9062	22.4378	ENSOARG00020005192	-	-
TCONS_00010320	7.19921	5.14414	ENSOARG00020005192	-	-
TCONS_00001936	19.1296	11.4965	ENSOARG00020005241	SCP2	-
TCONS_00001937	19.7895	22.135	ENSOARG00020005241	SCP2	-
TCONS_00001938	2.61171	5.42237	ENSOARG00020005241	SCP2	-
ENSOART00020007988	5.76193	9.35373	ENSOARG00020005192	-	-
ENSOART00020008039	6.78915	7.37232	ENSOARG00020005241	SCP2	-
ENSOART00020008061	0	0	ENSOARG00020005241	SCP2	-
ENSOART00020008085	0.435273	1.33707	ENSOARG00020005288	-	-
ENSOART00020008248	31.8977	28.1431	ENSOARG00020005302	PODN	-
ENSOART00020008265	0	0	ENSOARG00020005302	PODN	-
ENSOART00020008339	12.7859	9.09075	ENSOARG00020005417	SLC1A7	-
ENSOART00020008414	0	0.008403	ENSOARG00020005466	CPT2	-
ENSOART00020008394	7.71405	8.95505	ENSOARG00020005466	CPT2	-
ENSOART00020008435	6.31944	5.36869	ENSOARG00020005502	CZIB	-
ENSOART00020008538	0	0	ENSOARG00020005541	MAGOH	-
ENSOART00020008559	0	0	ENSOARG00020005541	MAGOH	-
ENSOART00020023716	6.71507	6.53252	ENSOARG00020005834	LRP8	-
ENSOART00020023925	0	0	ENSOARG00020005834	LRP8	-
ENSOART00020024195	0	0	ENSOARG00020005834	LRP8	-
ENSOART00020024404	0	0	ENSOARG00020005834	LRP8	-
ENSOART00020024473	0	0	ENSOARG00020005834	LRP8	-
ENSOART00020024676	0	0	ENSOARG00020005834	LRP8	-
ENSOART00020024745	0	0	ENSOARG00020005834	LRP8	-
ENSOART00020024896	0	0	ENSOARG00020005834	LRP8	-
ENSOART00020024948	0	0	ENSOARG00020005834	LRP8	-
ENSOART00020025051	0	0	ENSOARG00020005834	LRP8	-
ENSOART00020025147	34.8041	29.5945	ENSOARG00020016380	-	-
ENSOART00020025167	0.129269	1.1707	ENSOARG00020016423	-	-
ENSOART00020025263	13.8704	14.9935	ENSOARG00020016434	-	-
ENSOART00020025382	36.358	32.2868	ENSOARG00020016495	GLIS1	-
ENSOART00020025661	0.138583	0.136396	ENSOARG00020016604	NDC1	-
ENSOART00020025737	1.80852	1.12755	ENSOARG00020016768	YIPF1	-
ENSOART00020026532	0	0	ENSOARG00020016828	DIO1	-
ENSOART00020026561	0	0	ENSOARG00020016828	DIO1	-
ENSOART00020026482	0	0	ENSOARG00020016828	DIO1	-
ENSOART00020026202	1.00379	0	ENSOARG00020016828	DIO1	-
ENSOART00020026242	0	0	ENSOARG00020016828	DIO1	-
ENSOART00020026705	0	0.258527	ENSOARG00020017340	HSPB11	-
ENSOART00020026743	0	0	ENSOARG00020017340	HSPB11	-
ENSOART00020026795	3.95549	4.39597	ENSOARG00020017434	LRRC42	-
ENSOART00020027294	15.1048	9.32237	ENSOARG00020017490	LDLRAD1	-
ENSOART00020027328	0	0	ENSOARG00020017490	LDLRAD1	-
ENSOART00020027364	0	0	ENSOARG00020017490	LDLRAD1	-
ENSOART00020027542	7.20859	5.70761	ENSOARG00020017840	TMEM59	-
ENSOART00020027450	0	0	ENSOARG00020017840	TMEM59	-
ENSOART00020027668	0	5.74396	ENSOARG00020017840	TMEM59	-
ENSOART00020027746	1.93799	1.21708	ENSOARG00020018032	TCEANC2	-
ENSOART00020027800	2.93661	0	ENSOARG00020018077	-	-
ENSOART00020027887	17.59	14.5238	ENSOARG00020018097	CDCP2	-
ENSOART00020028044	5.32821	0.720824	ENSOARG00020018153	-	-
ENSOART00020028081	0	0	ENSOARG00020018153	-	-
ENSOART00020028186	6.2981	5.42478	ENSOARG00020018288	MRPL37	-
ENSOART00020028252	0	0	ENSOARG00020018288	MRPL37	-
ENSOART00020028486	7.14206	7.58093	ENSOARG00020018412	SSBP3	-
ENSOART00020028533	0	0	ENSOARG00020018412	SSBP3	-
ENSOART00020028582	0	0	ENSOARG00020018412	SSBP3	-
ENSOART00020028844	6.68652	3.83335	ENSOARG00020018630	-	-
ENSOART00020029032	9.89745	8.33889	ENSOARG00020018828	-	-
ENSOART00020029633	5.74912	2.69919	ENSOARG00020018923	-	-
TCONS_00002098	0	8.32331	ENSOARG00020018923	-	-
ENSOART00020029794	2.30651	1.6041	ENSOARG00020019340	TTC4	-
ENSOART00020029834	2.00288	2.27191	ENSOARG00020019422	PARS2	-
ENSOART00020029966	21.9961	25.4577	ENSOARG00020019444	TTC22	-
ENSOART00020030238	0	0	ENSOARG00020019541	LEXM	-
ENSOART00020030312	7.13567	3.54469	ENSOARG00020019541	LEXM	-
ENSOART00020030392	13.823	12.5546	ENSOARG00020019762	DHCR24	-
ENSOART00020030466	0	0	ENSOARG00020019812	-	-
ENSOART00020030510	15.2641	8.16598	ENSOARG00020019826	TMEM61	-
ENSOART00020030573	15.9847	11.1669	ENSOARG00020019857	BSND	-
ENSOART00020030611	0.635862	0	ENSOARG00020019905	U6	-
TCONS_00002129	9.43544	7.2676	XLOC_001918	PCSK9	Proprotein convertase subtilisin/kexin type 9
ENSOART00020031459	2.50977	2.00558	ENSOARG00020019969	USP24	-
ENSOART00020031940	0	0	ENSOARG00020019969	USP24	-
ENSOART00020032497	0.835161	0	ENSOARG00020021058	-	-
ENSOART00020032527	0	0	ENSOARG00020021094	U6	-
TCONS_00002144	9.91563	8.23191	XLOC_001933	-	-
TCONS_00002156	38.2738	40.9237	XLOC_001944	-	-
ENSOART00020032544	1.17192	0.734587	ENSOARG00020021108	-	-
ENSOART00020032578	19.2713	17.9192	ENSOARG00020021119	PLPP3	-
ENSOART00020032635	0.207185	0.101407	ENSOARG00020021161	-	-
ENSOART00020032805	5.69845	5.7425	ENSOARG00020021180	PRKAA2	-
ENSOART00020032722	0.540727	0	ENSOARG00020021180	PRKAA2	-
ENSOART00020032893	0.474731	0	ENSOARG00020021180	PRKAA2	-
ENSOART00020034506	1.41777	0.121688	ENSOARG00020021418	C8A	-
ENSOART00020034537	0	0	ENSOARG00020021418	C8A	-
ENSOART00020034620	0	0	ENSOARG00020021418	C8A	-
ENSOART00020034652	0	0	ENSOARG00020021418	C8A	-
ENSOART00020034688	0	0	ENSOARG00020021418	C8A	-
ENSOART00020034726	0	0	ENSOARG00020021418	C8A	-
ENSOART00020034853	0.655071	0.304701	ENSOARG00020022425	C8B	-
ENSOART00020034973	0.375342	5.78371	ENSOARG00020022515	DAB1	-
ENSOART00020035084	0	0	ENSOARG00020022515	DAB1	-
ENSOART00020035126	0	0	ENSOARG00020022515	DAB1	-
ENSOART00020035157	0	0.065069	ENSOARG00020022515	DAB1	-
ENSOART00020035177	1.21141	0.232833	ENSOARG00020022669	-	-
ENSOART00020035188	0	0.337736	ENSOARG00020022675	-	-
ENSOART00020035201	0	0	ENSOARG00020022686	U6	-
ENSOART00020035302	0	0	ENSOARG00020022701	OMA1	-
ENSOART00020035246	1.71632	0.225127	ENSOARG00020022701	OMA1	-
ENSOART00020035371	45.1815	54.4278	ENSOARG00020022774	TACSTD2	-
ENSOART00020035471	1.40846	0.822188	ENSOARG00020022826	MYSM1	-
ENSOART00020035575	0	0	ENSOARG00020022826	MYSM1	-
ENSOART00020035673	0	0	ENSOARG00020022826	MYSM1	-
ENSOART00020035781	29.6811	30.4311	ENSOARG00020023038	JUN	-
ENSOART00020035800	0	0	ENSOARG00020023045	U6	-
ENSOART00020035835	0	0	ENSOARG00020023058	-	-
ENSOART00020035850	0.096288	0.015396	ENSOARG00020023079	-	-
ENSOART00020035976	0.640342	0.87864	ENSOARG00020023091	FGGY	-
ENSOART00020036082	0	0	ENSOARG00020023091	FGGY	-
ENSOART00020036130	41.0385	42.2986	ENSOARG00020023217	-	-
ENSOART00020036168	1.29188	3.30754	ENSOARG00020023235	HOOK1	-
ENSOART00020036607	0	0	ENSOARG00020023337	CYP2J	-
ENSOART00020036468	4.02073	0	ENSOARG00020023337	CYP2J	-
ENSOART00020036530	0	0	ENSOARG00020023337	CYP2J	-
ENSOART00020036346	0	2.242	ENSOARG00020023337	CYP2J	-
ENSOART00020036423	0	0	ENSOARG00020023337	CYP2J	-
TCONS_00002213	17.2975	9.14214	ENSOARG00020023337	CYP2J	-
TCONS_00010603	18.5635	16.9867	ENSOARG00020023337	CYP2J	-
ENSOART00020036623	0	0	ENSOARG00020023337	CYP2J	-
ENSOART00020036740	1.3258	0.802421	ENSOARG00020023337	CYP2J	-
ENSOART00020036706	0	0	ENSOARG00020023337	CYP2J	-
ENSOART00020036776	1.43449	0.534014	ENSOARG00020023337	CYP2J	-
ENSOART00020036831	0.963805	4.33458	ENSOARG00020023337	CYP2J	-
TCONS_00002217	55.4533	47.4781	ENSOARG00020023337	CYP2J	-
TCONS_00010609	49.1091	0	ENSOARG00020023337	CYP2J	-
ENSOART00020036845	0	0.678205	ENSOARG00020023639	-	-
TCONS_00010610	23.0012	17.6412	XLOC_009581	MED30	Mediator of RNA polymerase II transcription subunit 30
TCONS_00002218	21.9254	18.4584	XLOC_002005	-	-
ENSOART00020036872	0	0.611695	ENSOARG00020023651	-	-
ENSOART00020036895	11.1637	19.9984	ENSOARG00020023663	-	-
ENSOART00020036912	0	0	ENSOARG00020023676	-	-
ENSOART00020036915	1.20433	1.23376	ENSOARG00020023679	-	-
ENSOART00020037324	0.194655	0	ENSOARG00020023719	NFIA	-
ENSOART00020037350	0	0	ENSOARG00020023719	NFIA	-
ENSOART00020037409	2.29177	1.87592	ENSOARG00020023719	NFIA	-
ENSOART00020037505	0	0	ENSOARG00020023719	NFIA	-
ENSOART00020037464	0	0	ENSOARG00020023719	NFIA	-
ENSOART00020037474	0	0	ENSOARG00020023719	NFIA	-
ENSOART00020037489	0	0	ENSOARG00020023719	NFIA	-
ENSOART00020037448	0	0	ENSOARG00020023719	NFIA	-
ENSOART00020037586	7.09593	3.14285	ENSOARG00020024049	TM2D1	-
ENSOART00020037606	0	0	ENSOARG00020024049	TM2D1	-
ENSOART00020039416	0	0	ENSOARG00020024177	PATJ	-
ENSOART00020039500	0	0	ENSOARG00020024177	PATJ	-
ENSOART00020039346	0.095082	0	ENSOARG00020024177	PATJ	-
ENSOART00020039264	0	0	ENSOARG00020024177	PATJ	-
ENSOART00020039031	0	0	ENSOARG00020024177	PATJ	-
ENSOART00020039105	0	0	ENSOARG00020024177	PATJ	-
ENSOART00020039169	0	0	ENSOARG00020024177	PATJ	-
ENSOART00020038883	0	0	ENSOARG00020024177	PATJ	-
ENSOART00020038770	1.34082	1.54265	ENSOARG00020024177	PATJ	-
ENSOART00020038863	0	0	ENSOARG00020024177	PATJ	-
ENSOART00020039586	0	0	ENSOARG00020025242	-	-
ENSOART00020039596	0.372628	0.09375	ENSOARG00020025248	-	-
ENSOART00020039604	0.626746	0	ENSOARG00020025257	-	-
ENSOART00020039616	0	0	ENSOARG00020025264	U6	-
ENSOART00020039620	0.651771	0.670835	ENSOARG00020025269	-	-
ENSOART00020039673	0	0	ENSOARG00020025276	KANK4	-
ENSOART00020039654	4.94974	2.06894	ENSOARG00020025276	KANK4	-
ENSOART00020039636	7.06531	6.29812	ENSOARG00020025276	KANK4	-
ENSOART00020039677	0.308847	1.28296	ENSOARG00020025301	U6	-
ENSOART00020039683	16.8525	17.7853	ENSOARG00020025306	USP1	-
ENSOART00020040450	0	0	ENSOARG00020025422	DOCK7	-
ENSOART00020040454	0	0	ENSOARG00020025422	DOCK7	-
ENSOART00020040470	0	0	ENSOARG00020025422	DOCK7	-
ENSOART00020040475	0	0	ENSOARG00020025422	DOCK7	-
ENSOART00020040497	0	0	ENSOARG00020025422	DOCK7	-
ENSOART00020040526	0	0.20714	ENSOARG00020025422	DOCK7	-
ENSOART00020040556	0.800092	0.774317	ENSOARG00020025422	DOCK7	-
ENSOART00020040580	0.364066	0	ENSOARG00020025829	ANGPTL3	-
ENSOART00020040591	1.59718	0.497054	ENSOARG00020025832	ATG4C	-
ENSOART00020040596	0	0	ENSOARG00020025832	ATG4C	-
ENSOART00020040602	95.0165	76.5053	ENSOARG00020025839	FOXD3	-
ENSOART00020040612	3.83843	4.27924	ENSOARG00020025843	ALG6	-
ENSOART00020040633	0	0	ENSOARG00020025849	ITGB3BP	-
ENSOART00020040687	0	0.064023	ENSOARG00020025867	-	-
ENSOART00020040691	0	0	ENSOARG00020025867	-	-
ENSOART00020040686	0	0	ENSOARG00020025867	-	-
ENSOART00020040680	0.087341	0.023434	ENSOARG00020025867	-	-
ENSOART00020040695	0	0	ENSOARG00020025867	-	-
ENSOART00020040693	14.8329	11.9813	ENSOARG00020025867	-	-
ENSOART00020040700	0	0	ENSOARG00020025867	-	-
ENSOART00020040698	0.09625	0	ENSOARG00020025867	-	-
TCONS_00010701	9.34214	6.52327	ENSOARG00020025892	ROR1	-
TCONS_00010703	23.6865	11.4419	ENSOARG00020025892	ROR1	-
TCONS_00002308	40.191	40.5338	ENSOARG00020025892	ROR1	-
TCONS_00010704	12.9182	0	ENSOARG00020025892	ROR1	-
ENSOART00020040713	1.08064	0.8202	ENSOARG00020025892	ROR1	-
ENSOART00020040728	0	1.04803	ENSOARG00020025900	UBE2U	-
ENSOART00020040735	0	0	ENSOARG00020025907	U6	-
ENSOART00020040739	1.30075	0.584808	ENSOARG00020025908	-	-
ENSOART00020040770	7.47222	6.26416	ENSOARG00020025918	CACHD1	-
ENSOART00020040784	0	0	ENSOARG00020025918	CACHD1	-
ENSOART00020040813	4.96022	5.45856	ENSOARG00020025947	RAVER2	-
ENSOART00020040827	2.6737	3.3522	ENSOARG00020025959	JAK1	-
ENSOART00020040833	0	0	ENSOARG00020025959	JAK1	-
TCONS_00010723	12.3652	2.87958	ENSOARG00020025959	JAK1	-
ENSOART00020040841	0.781421	0.286733	ENSOARG00020025970	-	-
ENSOART00020040849	19.4307	19.532	ENSOARG00020025972	AK4	-
TCONS_00002342	39.5473	32.5061	ENSOARG00020025972	AK4	-
TCONS_00010735	41.4991	35.4143	ENSOARG00020025972	AK4	-
ENSOART00020040895	8.27354	7.39709	ENSOARG00020025984	DNAJC6	-
ENSOART00020040906	0	0	ENSOARG00020025984	DNAJC6	-
ENSOART00020040910	3.44226	3.86137	ENSOARG00020025984	DNAJC6	-
ENSOART00020040928	0	0	ENSOARG00020026025	LEPROT	-
ENSOART00020040925	7.03375	7.62221	ENSOARG00020026025	LEPROT	-
ENSOART00020009932	0	0	ENSOARG00020006435	U2	-
ENSOART00020010713	0	0	ENSOARG00020006509	LEPR	-
ENSOART00020010807	0	0	ENSOARG00020006509	LEPR	-
ENSOART00020010549	0	0	ENSOARG00020006509	LEPR	-
ENSOART00020010490	0.194414	0.055265	ENSOARG00020006509	LEPR	-
ENSOART00020010906	0	0	ENSOARG00020007138	U6	-
TCONS_00002357	5.74639	6.19141	XLOC_002138	-	-
ENSOART00020011434	0.224294	0.528274	ENSOARG00020007182	PDE4B	-
ENSOART00020011468	0	0	ENSOARG00020007182	PDE4B	-
ENSOART00020011499	0	0	ENSOARG00020007182	PDE4B	-
ENSOART00020011647	1.50217	0.553762	ENSOARG00020007630	SGIP1	-
ENSOART00020011685	0	0	ENSOARG00020007630	SGIP1	-
ENSOART00020011729	0	0	ENSOARG00020007630	SGIP1	-
ENSOART00020011863	0	0	ENSOARG00020007630	SGIP1	-
ENSOART00020012010	0	0	ENSOARG00020007630	SGIP1	-
ENSOART00020012133	0	0	ENSOARG00020007630	SGIP1	-
ENSOART00020012377	0	0	ENSOARG00020007630	SGIP1	-
ENSOART00020012436	0	0	ENSOARG00020007630	SGIP1	-
ENSOART00020012605	1.89459	0	ENSOARG00020008215	-	-
ENSOART00020012688	0	0	ENSOARG00020008255	DYNLT5	-
ENSOART00020012748	0	0	ENSOARG00020008319	INSL5	-
ENSOART00020013062	3.44612	2.35456	ENSOARG00020008367	DNAI4	-
ENSOART00020013153	0	0	ENSOARG00020008601	SNORA70	-
ENSOART00020013114	0	0	ENSOARG00020008367	DNAI4	-
ENSOART00020013644	16.0884	13.8357	ENSOARG00020008644	MIER1	-
ENSOART00020013737	0.339665	0.592547	ENSOARG00020008644	MIER1	-
ENSOART00020013833	0	0	ENSOARG00020008644	MIER1	-
TCONS_00002368	2.68691	37.7608	ENSOARG00020008644	MIER1	-
ENSOART00020014067	7.25294	7.05582	ENSOARG00020009073	SLC35D1	-
ENSOART00020014118	0	9.23515	ENSOARG00020009212	C1orf141	-
ENSOART00020014388	0.198748	0.137221	ENSOARG00020009278	IL23R	-
ENSOART00020014477	0	0	ENSOARG00020009278	IL23R	-
ENSOART00020014567	0	0	ENSOARG00020009278	IL23R	-
ENSOART00020014605	0.156407	0.204044	ENSOARG00020009534	-	-
ENSOART00020014913	0	0	ENSOARG00020009558	IL12RB2	-
ENSOART00020014719	0.43138	0.222836	ENSOARG00020009558	IL12RB2	-
ENSOART00020014802	0	0	ENSOARG00020009558	IL12RB2	-
ENSOART00020014990	0	0	ENSOARG00020009558	IL12RB2	-
ENSOART00020015116	1.04015	0.785796	ENSOARG00020009805	SERBP1	-
TCONS_00010769	45.6783	24.9202	ENSOARG00020009805	SERBP1	-
TCONS_00010770	0	15.4707	ENSOARG00020009805	SERBP1	-
ENSOART00020015268	36.537	24.6683	ENSOARG00020009930	GADD45A	-
ENSOART00020015332	0	17.0575	ENSOARG00020009930	GADD45A	-
ENSOART00020015436	0	0	ENSOARG00020009930	GADD45A	-
ENSOART00020015405	0	0	ENSOARG00020009930	GADD45A	-
ENSOART00020015536	0	3.72761	ENSOARG00020009930	GADD45A	-
ENSOART00020015637	3.11736	3.34473	ENSOARG00020010213	GNG12	-
ENSOART00020015681	0	0	ENSOARG00020010259	U6	-
ENSOART00020015704	39.3026	35.6515	ENSOARG00020010267	DIRAS3	-
ENSOART00020015717	1.62119	1.71227	ENSOARG00020010289	-	-
ENSOART00020015995	0	0	ENSOARG00020010326	WLS	-
ENSOART00020015819	0	0	ENSOARG00020010326	WLS	-
ENSOART00020016059	4.90407	3.47655	ENSOARG00020010326	WLS	-
ENSOART00020016265	0	0	ENSOARG00020010326	WLS	-
ENSOART00020016506	0.010194	0.613154	ENSOARG00020010689	RPE65	-
ENSOART00020016851	0	0.184733	ENSOARG00020010867	DEPDC1	-
ENSOART00020017057	0	0	ENSOARG00020010867	DEPDC1	-
ENSOART00020016622	0.592784	0.580116	ENSOARG00020010867	DEPDC1	-
ENSOART00020017182	0.120455	0.051529	ENSOARG00020011299	-	-
ENSOART00020018823	0	0	ENSOARG00020011350	LRRC7	-
ENSOART00020018735	0.280279	0.776019	ENSOARG00020011350	LRRC7	-
ENSOART00020018867	0	0	ENSOARG00020011350	LRRC7	-
ENSOART00020018933	0	0	ENSOARG00020011350	LRRC7	-
ENSOART00020018971	0	0	ENSOARG00020012451	U6	-
ENSOART00020019040	7.47463	6.50351	ENSOARG00020012472	LRRC40	-
ENSOART00020019271	7.26953	8.08884	ENSOARG00020012616	SRSF11	-
ENSOART00020019794	14.8693	17.0891	ENSOARG00020012714	ANKRD13C	-
ENSOART00020019844	0	0	ENSOARG00020012714	ANKRD13C	-
ENSOART00020020104	0.880301	0.493824	ENSOARG00020013082	CTH	-
ENSOART00020020246	0	0	ENSOARG00020013082	CTH	-
ENSOART00020020312	0	0	ENSOARG00020013082	CTH	-
ENSOART00020020411	0	0	ENSOARG00020013381	-	-
ENSOART00020020475	2.28454	0.055603	ENSOARG00020013423	-	-
ENSOART00020020865	0	0	ENSOARG00020013470	PTGER3	-
ENSOART00020020902	0	0	ENSOARG00020013470	PTGER3	-
ENSOART00020020960	0	66.5077	ENSOARG00020013470	PTGER3	-
ENSOART00020020999	73.9355	0	ENSOARG00020013470	PTGER3	-
ENSOART00020021106	0.217344	0.395327	ENSOARG00020013817	-	-
ENSOART00020021164	0	0	ENSOARG00020013817	-	-
ENSOART00020021229	0	0.245403	ENSOARG00020013924	-	-
ENSOART00020021287	0	0	ENSOARG00020013954	-	-
ENSOART00020021325	0.564264	0.300962	ENSOARG00020013984	-	-
ENSOART00020021331	0	0	ENSOARG00020013989	-	-
ENSOART00020021507	0	0	ENSOARG00020014000	NEGR1	-
ENSOART00020021463	2.60564	2.45401	ENSOARG00020014000	NEGR1	-
TCONS_00002427	3.24794	17.4533	ENSOARG00020014137	RPRM	-
TCONS_00010839	4.57651	18.5753	ENSOARG00020014123	-	-
TCONS_00010840	2.53134	9.685	ENSOARG00020014123	-	-
TCONS_00002428	10.5191	8.2933	XLOC_002204	-	-
ENSOART00020021560	0.503236	0	ENSOARG00020014123	-	-
TCONS_00010842	42.3108	37.0734	ENSOARG00020014137	RPRM	-
TCONS_00002429	49.5096	39.8759	ENSOARG00020014137	RPRM	-
ENSOART00020021591	0.50551	0.306203	ENSOARG00020014137	RPRM	-
TCONS_00002440	27.9759	17.851	ENSOARG00020014153	-	-
TCONS_00010852	28.2094	15.8617	ENSOARG00020014243	-	-
TCONS_00010853	10.2968	10.4947	ENSOARG00020014243	-	-
TCONS_00002441	16.8349	12.6109	ENSOARG00020014153	-	-
ENSOART00020021696	20.2874	26.3826	ENSOARG00020014153	-	-
ENSOART00020021744	0	0.146482	ENSOARG00020014243	-	-
ENSOART00020021781	21.4965	17.6648	ENSOARG00020014261	HS3ST3B1	-
ENSOART00020021825	0	0	ENSOARG00020014294	U1	-
ENSOART00020022002	0.542628	0	ENSOARG00020014325	-	-
ENSOART00020022018	0	0	ENSOARG00020014325	-	-
ENSOART00020022041	0	0	ENSOARG00020014325	-	-
ENSOART00020022073	1.52861	0.957813	ENSOARG00020014325	-	-
ENSOART00020022151	0	0	ENSOARG00020014325	-	-
ENSOART00020022126	0	0	ENSOARG00020014325	-	-
ENSOART00020022180	0	0	ENSOARG00020014325	-	-
ENSOART00020022225	1.04534	0.424789	ENSOARG00020014548	FPGT	-
ENSOART00020022340	0.155957	0.333346	ENSOARG00020014602	-	-
ENSOART00020022518	0	0	ENSOARG00020014602	-	-
ENSOART00020022665	0	0	ENSOARG00020014602	-	-
ENSOART00020022795	0	0	ENSOARG00020014602	-	-
ENSOART00020023022	0	0.049893	ENSOARG00020015067	-	-
ENSOART00020023060	0	0.109694	ENSOARG00020015086	CRYZ	-
ENSOART00020023174	0	0	ENSOARG00020015086	CRYZ	-
ENSOART00020023374	0	0	ENSOARG00020015086	CRYZ	-
ENSOART00020023311	0	0	ENSOARG00020015086	CRYZ	-
ENSOART00020023438	0.74887	0	ENSOARG00020015319	TYW3	-
ENSOART00020023556	0	0	ENSOARG00020015374	-	-
ENSOART00020023700	11.2431	11.2955	ENSOARG00020015425	LHX8	-
ENSOART00020024794	0.3304	1.89527	ENSOARG00020015606	SLC44A5	-
ENSOART00020025003	0	0	ENSOARG00020015606	SLC44A5	-
ENSOART00020025265	0	0	ENSOARG00020015606	SLC44A5	-
ENSOART00020025343	0	0.071342	ENSOARG00020016529	U6	-
TCONS_00010869	34.9136	38.5388	XLOC_009829	-	-
TCONS_00002454	47.6113	46.3193	XLOC_002229	-	-
ENSOART00020025410	0	0	ENSOARG00020016546	-	-
ENSOART00020025624	0	0	ENSOARG00020016603	RABGGTB	-
ENSOART00020025540	0.105421	0.092521	ENSOARG00020016603	RABGGTB	-
ENSOART00020025671	0	0	ENSOARG00020016745	-	-
ENSOART00020025682	0	0	ENSOARG00020016751	-	-
ENSOART00020025688	0	0	ENSOARG00020016755	-	-
ENSOART00020025994	2.42665	3.55981	ENSOARG00020016767	MSH4	-
ENSOART00020026062	0	1.25934	ENSOARG00020016767	MSH4	-
ENSOART00020026289	1.98062	18.4024	ENSOARG00020017077	ASB17	-
TCONS_00010874	4.88549	4.20613	XLOC_009834	-	-
TCONS_00010875	15.3189	13.8142	XLOC_009835	-	-
TCONS_00002459	25.5702	17.8637	XLOC_002234	-	-
TCONS_00010876	36.8525	25.7202	XLOC_009835	-	-
ENSOART00020026387	0.492112	0.737419	ENSOARG00020017136	ST6GALNAC3	-
ENSOART00020026409	0	0	ENSOARG00020017186	U1	-
ENSOART00020026430	34.0575	37.5024	ENSOARG00020017193	ST6GALNAC5	-
ENSOART00020026674	0	0	ENSOARG00020017215	PIGK	-
ENSOART00020026629	0.155926	0.232696	ENSOARG00020017215	PIGK	-
ENSOART00020026990	4.04112	3.31896	ENSOARG00020017396	AK5	-
ENSOART00020027525	0	0	ENSOARG00020017620	ZZZ3	-
ENSOART00020027283	0	0.429972	ENSOARG00020017620	ZZZ3	-
ENSOART00020027410	0	0	ENSOARG00020017620	ZZZ3	-
ENSOART00020028057	0.132099	0	ENSOARG00020017960	USP33	-
ENSOART00020028217	0	0	ENSOARG00020017960	USP33	-
ENSOART00020028352	0	0	ENSOARG00020017960	USP33	-
ENSOART00020028799	2.93175	2.90712	ENSOARG00020018583	NEXN	-
ENSOART00020029129	0.024786	0.044389	ENSOARG00020018583	NEXN	-
ENSOART00020029323	0	0	ENSOARG00020019083	U6	-
ENSOART00020029347	0	0.60162	ENSOARG00020019098	U6	-
ENSOART00020029277	0	0	ENSOARG00020018583	NEXN	-
ENSOART00020029426	0	0	ENSOARG00020019132	FUBP1	-
ENSOART00020029607	0.305916	0.215224	ENSOARG00020019132	FUBP1	-
ENSOART00020029779	0	0	ENSOARG00020019132	FUBP1	-
ENSOART00020029982	0	0	ENSOARG00020019132	FUBP1	-
TCONS_00002490	5.73073	6.47281	ENSOARG00020019565	DNAJB4	-
ENSOART00020030040	0	0	ENSOARG00020019552	U6	-
ENSOART00020030068	0	0.51663	ENSOARG00020019565	DNAJB4	-
ENSOART00020030100	0.079682	0.133923	ENSOARG00020019594	-	-
ENSOART00020030169	15.6125	16.2327	ENSOARG00020019604	GIPC2	-
ENSOART00020030198	0	0	ENSOARG00020019650	U6	-
ENSOART00020030234	0	0.396648	ENSOARG00020019668	-	-
ENSOART00020030254	0.487553	0.650256	ENSOARG00020019686	-	-
ENSOART00020030359	0	0	ENSOARG00020019699	PTGFR	-
ENSOART00020030333	1.25298	1.26237	ENSOARG00020019699	PTGFR	-
ENSOART00020030440	0	0.143131	ENSOARG00020019791	-	-
ENSOART00020030483	0.212986	0.16088	ENSOARG00020019816	IFI44	-
ENSOART00020030739	0.390879	0.681549	ENSOARG00020019870	ADGRL4	-
ENSOART00020030882	0	0	ENSOARG00020019870	ADGRL4	-
TCONS_00002500	7.50858	2.531	ENSOARG00020019870	ADGRL4	-
ENSOART00020030935	25.7971	16.5046	ENSOARG00020020128	-	-
ENSOART00020030966	0.60716	0.290262	ENSOARG00020020151	-	-
ENSOART00020030981	0	0	ENSOARG00020020156	-	-
ENSOART00020030996	0	0.328461	ENSOARG00020020164	U6	-
ENSOART00020031005	0	0.056554	ENSOARG00020020173	-	-
ENSOART00020031010	0.105361	0	ENSOARG00020020177	-	-
ENSOART00020031042	0.700647	0	ENSOARG00020020181	-	-
ENSOART00020031072	0	0	ENSOARG00020020207	U6	-
ENSOART00020031091	0	0	ENSOARG00020020212	-	-
ENSOART00020031103	0.374738	0.039458	ENSOARG00020020222	-	-
TCONS_00010944	6.59119	8.48799	XLOC_009903	-	-
ENSOART00020031598	0	0	ENSOARG00020020283	ADGRL2	-
ENSOART00020031733	4.61341	5.65006	ENSOARG00020020283	ADGRL2	-
ENSOART00020031943	0	0	ENSOARG00020020283	ADGRL2	-
ENSOART00020032127	0	0	ENSOARG00020020283	ADGRL2	-
ENSOART00020032251	0	0.07232	ENSOARG00020020283	ADGRL2	-
ENSOART00020032312	0	0	ENSOARG00020020283	ADGRL2	-
ENSOART00020032434	0	0	ENSOARG00020020283	ADGRL2	-
ENSOART00020032570	0	0	ENSOARG00020020283	ADGRL2	-
ENSOART00020032867	0	0	ENSOARG00020020283	ADGRL2	-
ENSOART00020032680	0	0	ENSOARG00020020283	ADGRL2	-
TCONS_00002531	16.3694	16.7346	XLOC_002304	-	-
TCONS_00010950	22.6332	15.8752	XLOC_009909	-	-
ENSOART00020033106	0	0	ENSOARG00020021441	-	-
ENSOART00020033113	1.06659	1.19823	ENSOARG00020021447	-	-
ENSOART00020033117	2.6975	0.665911	ENSOARG00020021457	-	-
ENSOART00020000075	0.017574	0.486418	ENSOARG00020000070	-	-
ENSOART00020000239	0	0.96646	ENSOARG00020000192	TTLL7	-
ENSOART00020000300	0	0	ENSOARG00020000192	TTLL7	-
ENSOART00020000346	0	0	ENSOARG00020000192	TTLL7	-
ENSOART00020001481	0.724553	0.875776	ENSOARG00020000399	PRKACB	-
ENSOART00020001495	0	0.009246	ENSOARG00020000399	PRKACB	-
ENSOART00020001561	0	0	ENSOARG00020000399	PRKACB	-
ENSOART00020001574	0	0	ENSOARG00020000399	PRKACB	-
ENSOART00020001596	0	0	ENSOARG00020000399	PRKACB	-
ENSOART00020001604	0	0	ENSOARG00020000399	PRKACB	-
ENSOART00020001632	1.12812	2.12174	ENSOARG00020001103	SAMD13	-
ENSOART00020001646	0	0	ENSOARG00020001115	-	-
ENSOART00020001699	0.253846	0	ENSOARG00020001133	-	-
ENSOART00020001720	0	0	ENSOARG00020001133	-	-
ENSOART00020001751	0	0	ENSOARG00020001163	DNASE2B	-
ENSOART00020001783	0	0	ENSOARG00020001191	RPF1	-
ENSOART00020001772	5.61013	3.29652	ENSOARG00020001191	RPF1	-
ENSOART00020001800	10.7599	11.0873	ENSOARG00020001205	GNG5	-
ENSOART00020001848	0	1.11979	ENSOARG00020001225	SPATA1	-
ENSOART00020001897	10.0524	9.76228	ENSOARG00020001255	CTBS	-
ENSOART00020001936	1.32594	5.51513	ENSOARG00020001297	SSX2IP	-
ENSOART00020001965	0.23353	1.20984	ENSOARG00020001315	LPAR3	-
ENSOART00020001986	9.42432	12.2616	ENSOARG00020001324	MCOLN2	-
ENSOART00020002185	0	0.034964	ENSOARG00020001362	MCOLN3	-
ENSOART00020002190	0	0	ENSOARG00020001362	MCOLN3	-
ENSOART00020002206	0	0	ENSOARG00020001462	-	-
ENSOART00020002736	0.035562	0.48234	ENSOARG00020001533	DNAI3	-
ENSOART00020002789	0	0.453296	ENSOARG00020001533	DNAI3	-
ENSOART00020002807	0	0	ENSOARG00020001533	DNAI3	-
ENSOART00020002819	0	0	ENSOARG00020001853	-	-
ENSOART00020002826	43.6345	50.0389	ENSOARG00020001859	SYDE2	-
ENSOART00020002852	18.1272	13.4009	ENSOARG00020001875	C1orf52	-
ENSOART00020002865	27.7892	32.029	ENSOARG00020001886	BCL10	-
ENSOART00020002882	0.96688	0.171329	ENSOARG00020001899	-	-
ENSOART00020002889	0.02873	0.112163	ENSOARG00020001905	-	-
ENSOART00020002981	0	0	ENSOARG00020001916	DDAH1	-
ENSOART00020002973	25.3387	31.3315	ENSOARG00020001916	DDAH1	-
TCONS_00002584	35.9783	44.9912	ENSOARG00020001971	CCN1	-
ENSOART00020003008	0	0	ENSOARG00020001971	CCN1	-
ENSOART00020003075	0	0	ENSOARG00020001988	-	-
ENSOART00020003053	6.63109	1.73462	ENSOARG00020001988	-	-
ENSOART00020003137	0.915129	1.29536	ENSOARG00020002041	COL24A1	-
ENSOART00020003197	0	0	ENSOARG00020002095	ODF2L	-
ENSOART00020003214	0	0	ENSOARG00020002095	ODF2L	-
ENSOART00020003238	0	0	ENSOARG00020002095	ODF2L	-
ENSOART00020003255	0.036874	0.125037	ENSOARG00020002095	ODF2L	-
ENSOART00020003304	0.169578	0.080989	ENSOARG00020002169	CLCA2	-
ENSOART00020003341	0	0.027294	ENSOARG00020002201	CLCA1	-
ENSOART00020003377	0.04942	0.203381	ENSOARG00020002227	CLCA4	-
ENSOART00020004360	0	0	ENSOARG00020002384	-	-
ENSOART00020004472	0	0	ENSOARG00020002384	-	-
ENSOART00020005009	0	0	ENSOARG00020002384	-	-
ENSOART00020004999	0	0	ENSOARG00020002384	-	-
ENSOART00020004807	0	0.829566	ENSOARG00020002384	-	-
ENSOART00020004788	0	0	ENSOARG00020002384	-	-
ENSOART00020004741	0	0.001963	ENSOARG00020002384	-	-
ENSOART00020004541	0	0	ENSOARG00020002384	-	-
ENSOART00020005168	0	0	ENSOARG00020002384	-	-
TCONS_00002598	9.56063	21.439	ENSOARG00020003537	-	-
ENSOART00020008856	0.015458	0.01093	ENSOARG00020003537	-	-
ENSOART00020008775	0.179432	0.06508	ENSOARG00020003537	-	-
ENSOART00020008699	0	0	ENSOARG00020003537	-	-
ENSOART00020008568	0	0.007438	ENSOARG00020003537	-	-
ENSOART00020008434	0	0	ENSOARG00020003537	-	-
ENSOART00020008963	10.513	12.418	ENSOARG00020005783	SH3GLB1	-
ENSOART00020009008	0	0	ENSOARG00020005783	SH3GLB1	-
ENSOART00020009037	0	0	ENSOARG00020005783	SH3GLB1	-
ENSOART00020009107	0	10.0041	ENSOARG00020005902	SELENOF	-
ENSOART00020009126	26.551	0	ENSOARG00020005902	SELENOF	-
ENSOART00020009244	4.1691	3.06354	ENSOARG00020005954	HS2ST1	-
ENSOART00020009287	0	0	ENSOARG00020005954	HS2ST1	-
ENSOART00020009357	2.50758	3.0857	ENSOARG00020006050	-	-
ENSOART00020009377	2.73975	0	ENSOARG00020006070	SNORA62	-
ENSOART00020009394	20.144	22.2811	ENSOARG00020006088	LMO4	-
ENSOART00020009416	0	0	ENSOARG00020006106	-	-
ENSOART00020009428	0	0	ENSOARG00020006111	U6	-
TCONS_00002616	7.65321	2.46439	XLOC_002387	-	-
TCONS_00011056	88.1372	95.9411	ENSOARG00020006149	PKN2	-
TCONS_00002627	97.9489	107.166	ENSOARG00020006149	PKN2	-
ENSOART00020009616	0	0	ENSOARG00020006149	PKN2	-
ENSOART00020009730	0.09462	0.339917	ENSOARG00020006149	PKN2	-
ENSOART00020009920	0	0	ENSOARG00020006149	PKN2	-
ENSOART00020009955	1.72164	2.49422	ENSOARG00020006445	-	-
ENSOART00020010015	0	0	ENSOARG00020006497	KYAT3	-
ENSOART00020010149	0	0	ENSOARG00020006497	KYAT3	-
ENSOART00020010336	0	0	ENSOARG00020006716	-	-
ENSOART00020010289	0	0	ENSOARG00020006716	-	-
ENSOART00020010281	0.036917	0.313634	ENSOARG00020006716	-	-
ENSOART00020010355	0	0	ENSOARG00020006716	-	-
ENSOART00020010444	0.29404	0.16724	ENSOARG00020006820	-	-
ENSOART00020010553	1.01466	0.549782	ENSOARG00020006820	-	-
ENSOART00020010475	0	0	ENSOARG00020006820	-	-
ENSOART00020010560	0	0.036449	ENSOARG00020006820	-	-
ENSOART00020010382	0	0	ENSOARG00020006716	-	-
ENSOART00020010413	0	0.044342	ENSOARG00020006716	-	-
ENSOART00020010658	0.387069	0.138021	ENSOARG00020006923	GBP5	-
ENSOART00020010583	0	0	ENSOARG00020006923	GBP5	-
ENSOART00020011031	0	0.197263	ENSOARG00020007112	-	-
ENSOART00020010737	0.238552	0.04777	ENSOARG00020006923	GBP5	-
ENSOART00020011060	1.05401	0.961638	ENSOARG00020007248	-	-
ENSOART00020011551	0.15039	0	ENSOARG00020007278	-	-
ENSOART00020011602	0	0	ENSOARG00020007278	-	-
ENSOART00020011627	1.93499	2.96936	ENSOARG00020007635	-	-
ENSOART00020011650	0	0.435693	ENSOARG00020007649	-	-
ENSOART00020011680	2.51259	4.33853	ENSOARG00020007672	-	-
ENSOART00020011705	0.725351	0.444845	ENSOARG00020007678	-	-
ENSOART00020011786	0	0.16755	ENSOARG00020007696	-	-
ENSOART00020011811	0.293474	2.55187	ENSOARG00020007728	LRRC8B	-
ENSOART00020011837	0.33944	0.054627	ENSOARG00020007737	LRRC8C	-
ENSOART00020011874	0.100057	0.144357	ENSOARG00020007764	LRRC8D	-
ENSOART00020011955	5.42408	5.36645	ENSOARG00020007789	ZNF326	-
ENSOART00020011997	0.252758	0.278546	ENSOARG00020007847	-	-
ENSOART00020012031	0.101396	0.237559	ENSOARG00020007853	-	-
ENSOART00020012097	30.7897	29.4551	ENSOARG00020007879	BARHL2	-
ENSOART00020012120	1.54579	0.829673	ENSOARG00020007911	-	-
ENSOART00020012197	0	0	ENSOARG00020007926	ZNF644	-
ENSOART00020012159	0	0	ENSOARG00020007926	ZNF644	-
ENSOART00020012246	0.062407	0	ENSOARG00020007926	ZNF644	-
ENSOART00020012341	0	0	ENSOARG00020007926	ZNF644	-
ENSOART00020012392	3.73937	3.72966	ENSOARG00020007926	ZNF644	-
TCONS_00011109	18.4366	15.3396	XLOC_010066	-	-
TCONS_00002671	19.0248	18.4236	XLOC_002441	-	-
ENSOART00020012426	0.024495	0.017651	ENSOARG00020008110	-	-
ENSOART00020012459	19.6116	19.3933	ENSOARG00020008118	-	-
ENSOART00020012482	0.46497	0.057995	ENSOARG00020008149	-	-
ENSOART00020012524	0.126161	0.192846	ENSOARG00020008161	CDC7	-
ENSOART00020012681	1.03343	0	ENSOARG00020008281	-	-
ENSOART00020012754	4.0582	2.81344	ENSOARG00020008304	TGFBR3	-
ENSOART00020012830	0.057815	0.193018	ENSOARG00020008386	-	-
TCONS_00011127	7.38842	10.5534	XLOC_010083	-	-
TCONS_00002691	12.1843	16.6786	XLOC_002461	-	-
ENSOART00020012888	0	0	ENSOARG00020008404	-	-
ENSOART00020012955	0.418376	0.389899	ENSOARG00020008444	PRD-SPRRII	-
ENSOART00020013790	0.407815	0.85634	ENSOARG00020008525	BRDT	-
ENSOART00020013876	0	0	ENSOARG00020008525	BRDT	-
ENSOART00020014003	7.17573	8.593	ENSOARG00020009087	EPHX4	-
ENSOART00020014038	4.53191	0.263899	ENSOARG00020009158	-	-
ENSOART00020014069	4.31824	2.17247	ENSOARG00020009170	BTBD8	-
ENSOART00020014202	0	0.419931	ENSOARG00020009277	U6	-
ENSOART00020014275	0	0	ENSOARG00020009293	C1orf146	-
ENSOART00020014327	0.112463	0.008906	ENSOARG00020009355	GLMN	-
ENSOART00020014570	3.02837	2.65245	ENSOARG00020009451	RPAP2	-
ENSOART00020014676	14.2663	13.6356	ENSOARG00020009564	EVI5	-
ENSOART00020014847	0	0	ENSOARG00020009564	EVI5	-
ENSOART00020015051	0	0	ENSOARG00020009564	EVI5	-
ENSOART00020015258	0	0	ENSOARG00020009564	EVI5	-
ENSOART00020015402	0	0	ENSOARG00020009564	EVI5	-
ENSOART00020015655	0	0	ENSOARG00020010234	U6	-
ENSOART00020015691	15.0771	14.6633	ENSOARG00020010263	-	-
ENSOART00020015730	0	0	ENSOARG00020010263	-	-
ENSOART00020015769	0.048191	0	ENSOARG00020010263	-	-
ENSOART00020015814	0	0.135646	ENSOARG00020010354	SNORD21	-
ENSOART00020015877	0	0	ENSOARG00020010380	SNORA66	-
ENSOART00020016262	1.1193	1.20388	ENSOARG00020010425	DIPK1A	-
ENSOART00020016320	0	0	ENSOARG00020010425	DIPK1A	-
ENSOART00020016380	0	0	ENSOARG00020010425	DIPK1A	-
TCONS_00002716	2.30094	11.3352	ENSOARG00020010785	MTF2	-
ENSOART00020016469	0	0	ENSOARG00020010785	MTF2	-
ENSOART00020016652	0.623988	0.199369	ENSOARG00020010785	MTF2	-
ENSOART00020016747	0	0	ENSOARG00020010785	MTF2	-
ENSOART00020016831	0	0	ENSOARG00020011033	U6	-
ENSOART00020016863	0.51687	0	ENSOARG00020011067	-	-
ENSOART00020016953	0	0	ENSOARG00020011102	TMED5	-
ENSOART00020016994	16.915	13.951	ENSOARG00020011102	TMED5	-
ENSOART00020017074	1.64871	2.33739	ENSOARG00020011193	CCDC18	-
ENSOART00020017351	1.16838	1.97829	ENSOARG00020011400	DR1	-
ENSOART00020017405	1.35102	0	ENSOARG00020011450	-	-
ENSOART00020017437	0.499269	0.493939	ENSOARG00020011468	-	-
ENSOART00020017590	11.9507	12.0784	ENSOARG00020011503	FNBP1L	-
ENSOART00020017641	0	0	ENSOARG00020011503	FNBP1L	-
ENSOART00020017541	0	0	ENSOARG00020011503	FNBP1L	-
ENSOART00020018122	5.51095	0.036704	ENSOARG00020011724	BCAR3	-
ENSOART00020018067	6.51244	5.52912	ENSOARG00020011724	BCAR3	-
TCONS_00011161	17.4861	21.0306	ENSOARG00020011724	BCAR3	-
TCONS_00011162	2.05445	8.95644	ENSOARG00020011724	BCAR3	-
ENSOART00020018175	47.8089	76.3192	ENSOARG00020011944	-	-
ENSOART00020018316	0.300964	0.316614	ENSOARG00020011971	DNTTIP2	-
ENSOART00020018372	0	0	ENSOARG00020011971	DNTTIP2	-
ENSOART00020018428	0	0	ENSOARG00020011971	DNTTIP2	-
ENSOART00020018663	0	0	ENSOARG00020012157	GCLM	-
ENSOART00020018599	0	0	ENSOARG00020012157	GCLM	-
ENSOART00020018685	6.33239	6.33395	ENSOARG00020012157	GCLM	-
ENSOART00020000353	1.09733	1.75741	ENSOARG00020000200	ABCA4	-
TCONS_00011175	15.5099	0	ENSOARG00020000200	ABCA4	-
ENSOART00020000426	0.261098	0.870573	ENSOARG00020000343	ARHGAP29	-
ENSOART00020000562	0	0	ENSOARG00020000390	ABCD3	-
ENSOART00020000493	3.47683	4.15049	ENSOARG00020000390	ABCD3	-
TCONS_00011188	26.9197	30.4468	ENSOARG00020000473	F3	-
ENSOART00020000596	0	1.84308	ENSOARG00020000473	F3	-
ENSOART00020001528	0	0	ENSOARG00020000556	SLC44A3	-
ENSOART00020001537	0	0	ENSOARG00020000556	SLC44A3	-
ENSOART00020001363	0.468703	0.828862	ENSOARG00020000556	SLC44A3	-
ENSOART00020001564	0	0	ENSOARG00020001067	CNN3	-
ENSOART00020001570	0	0	ENSOARG00020001067	CNN3	-
TCONS_00011199	57.7133	45.0743	ENSOARG00020001067	CNN3	-
TCONS_00011200	0	12.1865	ENSOARG00020001067	CNN3	-
TCONS_00002758	71.353	63.1784	ENSOARG00020001067	CNN3	-
TCONS_00002759	0	21.4043	ENSOARG00020001067	CNN3	-
ENSOART00020001594	0.519508	0.341107	ENSOARG00020001087	-	-
ENSOART00020001607	3.3374	2.46376	ENSOARG00020001092	ALG14	-
ENSOART00020001633	0	1.52412	ENSOARG00020001102	TLCD4	-
ENSOART00020001662	4.38375	4.37163	ENSOARG00020001116	RWDD3	-
ENSOART00020001672	0	0.107671	ENSOARG00020001128	-	-
TCONS_00002786	108.005	119.413	ENSOARG00020001140	PTBP2	-
ENSOART00020001704	0	0.145961	ENSOARG00020001140	PTBP2	-
ENSOART00020002224	0	0	ENSOARG00020001219	DPYD	-
ENSOART00020001839	0	0	ENSOARG00020001219	DPYD	-
ENSOART00020001892	1.74621	1.91755	ENSOARG00020001219	DPYD	-
ENSOART00020001934	0	0	ENSOARG00020001219	DPYD	-
ENSOART00020001980	0	0	ENSOARG00020001219	DPYD	-
ENSOART00020002016	0	0	ENSOARG00020001219	DPYD	-
ENSOART00020002058	0	0	ENSOARG00020001219	DPYD	-
ENSOART00020002111	0	0	ENSOARG00020001219	DPYD	-
ENSOART00020002153	0	0	ENSOARG00020001219	DPYD	-
ENSOART00020002287	18.5836	5.9264	ENSOARG00020001504	-	-
ENSOART00020002293	0	0	ENSOARG00020001514	U6	-
ENSOART00020002302	68.4551	48.9876	ENSOARG00020001522	-	-
TCONS_00011238	89.5307	50.512	XLOC_010185	-	-
TCONS_00011239	0	25.4667	XLOC_010185	-	-
TCONS_00011240	0	25.4343	XLOC_010185	-	-
TCONS_00002810	79.9776	79.3823	XLOC_002578	-	-
ENSOART00020002309	0	0.153005	ENSOARG00020001526	-	-
ENSOART00020002383	0	0	ENSOARG00020001545	SNX7	-
ENSOART00020002363	0	0	ENSOARG00020001545	SNX7	-
ENSOART00020002373	0	0	ENSOARG00020001545	SNX7	-
ENSOART00020002351	16.8171	21.9679	ENSOARG00020001545	SNX7	-
ENSOART00020002416	0	0	ENSOARG00020001545	SNX7	-
ENSOART00020002442	0	0	ENSOARG00020001612	PLPPR5	-
ENSOART00020002460	19.2661	18.2996	ENSOARG00020001612	PLPPR5	-
ENSOART00020002475	20.6819	8.54093	ENSOARG00020001633	U6	-
ENSOART00020002485	0	0.007996	ENSOARG00020001637	-	-
ENSOART00020002494	2.34723	0.368376	ENSOARG00020001644	-	-
ENSOART00020002540	11.4973	10.7437	ENSOARG00020001662	PLPPR4	-
ENSOART00020002551	0	0	ENSOARG00020001662	PLPPR4	-
ENSOART00020002565	0	0	ENSOARG00020001704	-	-
ENSOART00020002606	0.296257	0.088411	ENSOARG00020001716	PALMD	-
ENSOART00020002595	0	0	ENSOARG00020001716	PALMD	-
ENSOART00020002645	0	0	ENSOARG00020001745	FRRS1	-
ENSOART00020002656	0	0	ENSOARG00020001745	FRRS1	-
ENSOART00020002679	0	0	ENSOARG00020001745	FRRS1	-
ENSOART00020002697	0	0	ENSOARG00020001745	FRRS1	-
ENSOART00020002742	0.08654	0.102753	ENSOARG00020001804	AGL	-
ENSOART00020002930	0	0	ENSOARG00020001858	SLC35A3	-
ENSOART00020002918	0	0	ENSOARG00020001858	SLC35A3	-
ENSOART00020002904	5.73442	6.16629	ENSOARG00020001858	SLC35A3	-
ENSOART00020002911	0	0	ENSOARG00020001858	SLC35A3	-
ENSOART00020002944	0.340837	0.238584	ENSOARG00020001858	SLC35A3	-
ENSOART00020002958	1.27172	0	ENSOARG00020001938	U5	-
ENSOART00020002980	6.63775	7.77289	ENSOARG00020001951	MFSD14A	-
ENSOART00020003071	0	0	ENSOARG00020001994	SASS6	-
ENSOART00020003038	0.896902	1.3855	ENSOARG00020001994	SASS6	-
ENSOART00020003157	0	0.225304	ENSOARG00020002056	TRMT13	-
ENSOART00020003146	0.481473	0.65976	ENSOARG00020002056	TRMT13	-
ENSOART00020003173	0	0	ENSOARG00020002081	LRRC39	-
ENSOART00020003194	0.691449	1.09059	ENSOARG00020002093	DBT	-
ENSOART00020003234	17.4529	19.8866	ENSOARG00020002117	RTCA	-
ENSOART00020003243	0	0	ENSOARG00020002117	RTCA	-
ENSOART00020003527	0	0	ENSOARG00020002168	CDC14A	-
ENSOART00020003506	2.43309	2.67571	ENSOARG00020002168	CDC14A	-
ENSOART00020003494	0	0	ENSOARG00020002168	CDC14A	-
ENSOART00020003542	0	0.019292	ENSOARG00020002331	-	-
ENSOART00020003551	39.6525	45.0002	ENSOARG00020002338	GPR88	-
ENSOART00020003651	0	0	ENSOARG00020002368	VCAM1	-
ENSOART00020003598	0	0	ENSOARG00020002368	VCAM1	-
ENSOART00020003611	0	0	ENSOARG00020002368	VCAM1	-
ENSOART00020003624	0	0.181596	ENSOARG00020002368	VCAM1	-
ENSOART00020003637	0.290333	0.076331	ENSOARG00020002368	VCAM1	-
ENSOART00020003670	0	0	ENSOARG00020002368	VCAM1	-
ENSOART00020003698	1.40216	0.446979	ENSOARG00020002419	ARF1	-
ENSOART00020003714	0	0	ENSOARG00020002427	EXTL2	-
ENSOART00020003712	0.134054	0.094667	ENSOARG00020002427	EXTL2	-
ENSOART00020003718	0	0	ENSOARG00020002427	EXTL2	-
TCONS_00002848	21.0522	16.1446	ENSOARG00020002437	SLC30A7	-
ENSOART00020003734	0	3.19104	ENSOARG00020002437	SLC30A7	-
ENSOART00020003753	0	0	ENSOARG00020002449	U6	-
ENSOART00020003765	1.06999	0	ENSOARG00020002452	DPH5	-
ENSOART00020003775	1.09671	0.60694	ENSOARG00020002460	-	-
ENSOART00020003781	5.74275	0.826324	ENSOARG00020002463	S1PR1	-
ENSOART00020003792	0	0	ENSOARG00020002470	-	-
ENSOART00020003801	0	0	ENSOARG00020002479	-	-
ENSOART00020003810	0	0	ENSOARG00020002485	-	-
ENSOART00020003820	0	0	ENSOARG00020002494	-	-
ENSOART00020003912	0	0	ENSOARG00020002515	OLFM3	-
ENSOART00020003891	0.286088	0	ENSOARG00020002515	OLFM3	-
ENSOART00020003937	0	0	ENSOARG00020002515	OLFM3	-
ENSOART00020003952	0	0	ENSOARG00020002578	-	-
TCONS_00002858	21.6652	19.3772	XLOC_002624	-	-
ENSOART00020003965	36.1413	23.9598	ENSOARG00020002593	-	-
ENSOART00020004182	0.316448	0.421383	ENSOARG00020002671	COL11A1	-
ENSOART00020004202	0	0	ENSOARG00020002671	COL11A1	-
ENSOART00020004312	0	0	ENSOARG00020002671	COL11A1	-
ENSOART00020004337	0	0	ENSOARG00020002671	COL11A1	-
ENSOART00020004452	0	0	ENSOARG00020002671	COL11A1	-
ENSOART00020004481	0	0	ENSOARG00020002671	COL11A1	-
ENSOART00020004493	0	0	ENSOARG00020002671	COL11A1	-
ENSOART00020004576	0	0.114202	ENSOARG00020002937	RNPC3	-
ENSOART00020004545	0	0	ENSOARG00020002937	RNPC3	-
ENSOART00020004525	0	0	ENSOARG00020002937	RNPC3	-
ENSOART00020004621	0	0.058542	ENSOARG00020002996	-	-
ENSOART00020004648	0	0	ENSOARG00020003021	-	-
ENSOART00020004652	0.199376	0.098689	ENSOARG00020003025	-	-
TCONS_00011312	11.0376	11.2247	ENSOARG00020003035	-	-
ENSOART00020004659	1.90575	1.42389	ENSOARG00020003035	-	-
ENSOART00020004681	0.583567	0.034177	ENSOARG00020003049	-	-
ENSOART00020004693	0	0	ENSOARG00020003063	U6	-
ENSOART00020004702	0.227534	0.034841	ENSOARG00020003070	-	-
ENSOART00020004710	0.525581	0.43213	ENSOARG00020003075	-	-
ENSOART00020004724	0.824035	0.829903	ENSOARG00020003080	-	-
ENSOART00020004729	0.0999	0.052911	ENSOARG00020003091	-	-
ENSOART00020004732	0.024783	0.299488	ENSOARG00020003096	-	-
ENSOART00020004737	0	0	ENSOARG00020003098	-	-
ENSOART00020004745	99.1415	90.5515	ENSOARG00020003104	PRMT6	-
ENSOART00020004867	2.66288	2.9789	ENSOARG00020003145	NTNG1	-
ENSOART00020004912	0	0	ENSOARG00020003145	NTNG1	-
ENSOART00020004962	0	0	ENSOARG00020003145	NTNG1	-
ENSOART00020004995	0	0	ENSOARG00020003145	NTNG1	-
ENSOART00020005006	0	0	ENSOARG00020003145	NTNG1	-
ENSOART00020005032	0	0	ENSOARG00020003145	NTNG1	-
ENSOART00020005056	0	0	ENSOARG00020003145	NTNG1	-
ENSOART00020005100	0	0	ENSOARG00020003145	NTNG1	-
ENSOART00020005150	4.56539	2.42633	ENSOARG00020003390	-	-
ENSOART00020006075	0	2.20512	ENSOARG00020003474	VAV3	-
ENSOART00020006562	0	0	ENSOARG00020003474	VAV3	-
ENSOART00020006217	1.06053	0	ENSOARG00020003474	VAV3	-
ENSOART00020006358	0	0	ENSOARG00020003474	VAV3	-
ENSOART00020006481	0	0	ENSOARG00020003474	VAV3	-
ENSOART00020006778	10.7169	9.28439	ENSOARG00020004405	-	-
ENSOART00020006835	0	0	ENSOARG00020004405	-	-
ENSOART00020006866	15.8292	17.0741	ENSOARG00020004488	-	-
ENSOART00020006893	0	0.323859	ENSOARG00020004503	-	-
ENSOART00020006974	5.06016	5.28688	ENSOARG00020004531	SLC25A24	-
ENSOART00020007106	2.70213	3.01109	ENSOARG00020004584	FAM102B	-
ENSOART00020007180	0	0.262306	ENSOARG00020004673	HENMT1	-
ENSOART00020007280	0	0	ENSOARG00020004727	-	-
ENSOART00020007248	4.99392	5.36089	ENSOARG00020004727	-	-
ENSOART00020007378	0.741709	0.358776	ENSOARG00020004796	FNDC7	-
ENSOART00020007411	2.17548	1.79814	ENSOARG00020004855	STXBP3	-
ENSOART00020007556	0	0.131813	ENSOARG00020004923	-	-
TCONS_00011369	2.20243	26.1282	ENSOARG00020004923	-	-
TCONS_00002929	1.37856	7.0981	XLOC_002695	-	-
TCONS_00002930	13.4074	16.2007	ENSOARG00020004956	GPSM2	-
ENSOART00020007649	0.175495	0.60046	ENSOARG00020004956	GPSM2	-
ENSOART00020007678	0	0	ENSOARG00020005035	SNORA70	-
ENSOART00020007687	0	0.606805	ENSOARG00020005042	RNaseP_nuc	-
ENSOART00020007739	0.974453	0.973322	ENSOARG00020005063	CLCC1	-
ENSOART00020007752	0	0	ENSOARG00020005063	CLCC1	-
ENSOART00020007764	0	0	ENSOARG00020005063	CLCC1	-
ENSOART00020008011	0	0.418999	ENSOARG00020005109	WDR47	-
ENSOART00020007951	1.02003	0.06789	ENSOARG00020005109	WDR47	-
ENSOART00020008057	0	0.755792	ENSOARG00020005265	TAF13	-
ENSOART00020008088	6.37788	4.99636	ENSOARG00020005287	-	-
ENSOART00020008115	0	0.05732	ENSOARG00020005287	-	-
TCONS_00011375	8.63026	13.594	ENSOARG00020005314	-	-
ENSOART00020008137	25.055	16.4811	ENSOARG00020005314	-	-
TCONS_00002936	4.36077	11.9522	ENSOARG00020005314	-	-
ENSOART00020008227	0	0	ENSOARG00020005330	C1orf194	-
ENSOART00020008246	0	0	ENSOARG00020005330	C1orf194	-
ENSOART00020008606	1.76447	1.26659	ENSOARG00020005416	ELAPOR1	-
ENSOART00020008640	0	0	ENSOARG00020005416	ELAPOR1	-
TCONS_00002938	14.735	14.02	ENSOARG00020005645	SARS1	-
ENSOART00020008692	0.24699	0.063979	ENSOARG00020005645	SARS1	-
ENSOART00020008720	0	0	ENSOARG00020005645	SARS1	-
ENSOART00020008898	16.1996	14.0558	ENSOARG00020005697	CELSR2	-
ENSOART00020008993	4.12081	4.5473	ENSOARG00020005813	PSRC1	-
ENSOART00020009068	4.17159	2.59886	ENSOARG00020005855	MYBPHL	-
ENSOART00020009119	3.77534	5.35086	ENSOARG00020005905	SORT1	-
ENSOART00020009178	4.22251	1.84709	ENSOARG00020005945	PSMA5	-
ENSOART00020009204	0	0.513754	ENSOARG00020005972	-	-
ENSOART00020009226	12.5282	12.9333	ENSOARG00020005982	SYPL2	-
ENSOART00020009274	16.7427	13.2214	ENSOARG00020006006	ATXN7L2	-
ENSOART00020010074	15.6615	19.8439	ENSOARG00020006474	CYB561D1	-
ENSOART00020010009	0	0	ENSOARG00020006474	CYB561D1	-
ENSOART00020010114	7.52737	9.04525	ENSOARG00020006582	AMIGO1	-
ENSOART00020010151	8.38437	8.75023	ENSOARG00020006610	GPR61	-
ENSOART00020010201	4.79187	7.76494	ENSOARG00020006634	GNAI3	-
ENSOART00020010263	0	0	ENSOARG00020006693	-	-
ENSOART00020010375	0	0	ENSOARG00020006728	GNAT2	-
ENSOART00020011546	22.3762	18.2675	ENSOARG00020006842	AMPD2	-
ENSOART00020011607	4.12423	4.72161	ENSOARG00020006842	AMPD2	-
TCONS_00002967	6.09633	6.18461	ENSOARG00020007664	GSTM5	-
ENSOART00020011688	0	0	ENSOARG00020007664	GSTM5	-
ENSOART00020011668	1.96347	0.446647	ENSOARG00020007664	GSTM5	-
ENSOART00020011760	0	0.118518	ENSOARG00020007664	GSTM5	-
ENSOART00020011913	0	1.15629	ENSOARG00020007664	GSTM5	-
ENSOART00020011885	0	0	ENSOARG00020007664	GSTM5	-
ENSOART00020012030	2.88449	0.447891	ENSOARG00020007854	-	-
TCONS_00002969	7.21339	3.54366	ENSOARG00020007931	-	-
ENSOART00020012101	2.5164	1.09454	ENSOARG00020007897	-	-
ENSOART00020012287	0	0	ENSOARG00020007931	-	-
ENSOART00020012234	3.32049	0.784384	ENSOARG00020007931	-	-
TCONS_00011406	17.885	2.94265	ENSOARG00020007664	GSTM5	-
ENSOART00020011970	1.99321	1.51057	ENSOARG00020007664	GSTM5	-
ENSOART00020012445	2.15262	1.05189	ENSOARG00020008069	-	-
ENSOART00020012479	0	0	ENSOARG00020008069	-	-
ENSOART00020012588	0.064624	0	ENSOARG00020008069	-	-
ENSOART00020012628	0	0	ENSOARG00020008069	-	-
ENSOART00020012699	2.38039	1.41803	ENSOARG00020008285	-	-
ENSOART00020012790	0	3.54027	ENSOARG00020008341	GSTM3	-
TCONS_00011410	11.9309	19.6963	ENSOARG00020008341	GSTM3	-
ENSOART00020012893	3.01834	1.31676	ENSOARG00020008395	EPS8L3	-
ENSOART00020013205	10.8387	12.8315	ENSOARG00020008481	CSF1	-
ENSOART00020013243	0	0	ENSOARG00020008481	CSF1	-
ENSOART00020013442	5.42395	6.69691	ENSOARG00020008688	AHCYL1	-
ENSOART00020013581	5.22512	4.84262	ENSOARG00020008832	STRIP1	-
ENSOART00020013681	12.363	15.9091	ENSOARG00020008884	ALX3	-
ENSOART00020013777	12.8659	12.3933	ENSOARG00020008958	-	-
TCONS_00003012	13.8607	19.9984	XLOC_002765	-	-
ENSOART00020013903	7.74919	5.17777	ENSOARG00020008988	SLC6A17	-
ENSOART00020014034	0	0	ENSOARG00020009100	KCNC4	-
ENSOART00020014015	12.4564	9.78008	ENSOARG00020009100	KCNC4	-
ENSOART00020014121	6.04866	3.79501	ENSOARG00020009185	RBM15	-
ENSOART00020014235	0	0	ENSOARG00020009239	SLC16A4	-
ENSOART00020014325	0.659699	0.589515	ENSOARG00020009324	LAMTOR5	-
ENSOART00020014380	11.1172	9.72225	ENSOARG00020009397	PROK1	-
ENSOART00020014439	3.74007	1.76306	ENSOARG00020009427	CYM	-
ENSOART00020014488	0.372576	0	ENSOARG00020009472	KCNA10	-
ENSOART00020014561	1.29631	1.04565	ENSOARG00020009491	KCNA2	-
ENSOART00020014592	12.3102	12.3227	ENSOARG00020009524	KCNA3	-
ENSOART00020014615	1.00276	0.283252	ENSOARG00020009541	-	-
ENSOART00020014686	0	0.253161	ENSOARG00020009555	CD53	-
ENSOART00020014761	0	0	ENSOARG00020009625	U6	-
ENSOART00020014774	0	0.146936	ENSOARG00020009640	LRIF1	-
ENSOART00020014843	0	1.74295	ENSOARG00020009677	DRAM2	-
ENSOART00020014959	1.7246	0.62504	ENSOARG00020009677	DRAM2	-
ENSOART00020014874	1.07095	0	ENSOARG00020009677	DRAM2	-
ENSOART00020015203	0	0.090868	ENSOARG00020009826	CEPT1	-
ENSOART00020015103	0.705054	0.779181	ENSOARG00020009826	CEPT1	-
ENSOART00020015495	2.45542	1.55126	ENSOARG00020009993	DENND2D	-
ENSOART00020015325	0.623228	0.66976	ENSOARG00020009993	DENND2D	-
TCONS_00011491	17.312	14.0058	ENSOARG00020009993	DENND2D	-
ENSOART00020016157	3.34219	8.0118	ENSOARG00020010337	CHI3L2	-
ENSOART00020016201	0	0	ENSOARG00020010337	CHI3L2	-
ENSOART00020016272	0.066769	0	ENSOARG00020010631	CHIA	-
ENSOART00020016665	0.021293	0	ENSOARG00020010749	-	-
ENSOART00020016704	0	0	ENSOARG00020010749	-	-
ENSOART00020017204	0	0	ENSOARG00020011028	-	-
ENSOART00020017353	0	0	ENSOARG00020011028	-	-
ENSOART00020017518	0	0	ENSOARG00020011028	-	-
ENSOART00020017612	0	0	ENSOARG00020011028	-	-
ENSOART00020017648	0	0	ENSOARG00020011606	U6	-
ENSOART00020017815	0.075484	0.054345	ENSOARG00020011625	-	-
ENSOART00020017944	0	0	ENSOARG00020011762	-	-
ENSOART00020018040	0	0.053722	ENSOARG00020011829	-	-
ENSOART00020018202	0.322274	0.620117	ENSOARG00020011897	OVGP1	-
ENSOART00020018279	0	0	ENSOARG00020011985	-	-
ENSOART00020018385	2.94826	2.60417	ENSOARG00020012024	WDR77	-
ENSOART00020018659	0	0.618147	ENSOARG00020012190	-	-
ENSOART00020018786	0	0	ENSOARG00020012190	-	-
ENSOART00020018851	0.229277	0.049618	ENSOARG00020012347	C1orf162	-
ENSOART00020019090	0.102933	1.53538	ENSOARG00020012424	-	-
ENSOART00020019066	0	0.036313	ENSOARG00020012424	-	-
ENSOART00020019116	0	0	ENSOARG00020012424	-	-
ENSOART00020019157	0	0	ENSOARG00020012424	-	-
ENSOART00020019232	0	0.742423	ENSOARG00020012424	-	-
ENSOART00020019253	0	0	ENSOARG00020012633	U6	-
ENSOART00020019313	2.63635	3.12337	ENSOARG00020012648	RAP1A	-
ENSOART00020019406	28.4812	22.0181	ENSOARG00020012728	INKA2	-
TCONS_00003073	17.3278	18.054	ENSOARG00020012777	DDX20	-
ENSOART00020019512	0.101508	0.501832	ENSOARG00020012777	DDX20	-
ENSOART00020019724	6.23082	4.90864	ENSOARG00020012910	KCND3	-
ENSOART00020019823	0	0	ENSOARG00020012910	KCND3	-
ENSOART00020019938	1.10931	1.24713	ENSOARG00020013081	CTTNBP2NL	-
ENSOART00020020546	0	0	ENSOARG00020013173	ST7L	-
ENSOART00020021327	15.1856	14.8561	ENSOARG00020013948	WNT2B	-
ENSOART00020020695	0	0	ENSOARG00020013173	ST7L	-
ENSOART00020020975	0	0	ENSOARG00020013173	ST7L	-
ENSOART00020021028	0	0	ENSOARG00020013173	ST7L	-
ENSOART00020021083	3.51075	3.6716	ENSOARG00020013173	ST7L	-
ENSOART00020021381	1.71836	1.55653	ENSOARG00020014006	-	-
ENSOART00020021515	9.13726	5.89145	ENSOARG00020014075	MOV10	-
ENSOART00020021743	0	0	ENSOARG00020014075	MOV10	-
ENSOART00020021931	0	0	ENSOARG00020014075	MOV10	-
ENSOART00020022081	4.94339	2.69283	ENSOARG00020014447	RHOC	-
ENSOART00020022394	0	0	ENSOARG00020014499	PPM1J	-
ENSOART00020022266	13.8806	14.07	ENSOARG00020014499	PPM1J	-
ENSOART00020022515	17.5023	14.3011	ENSOARG00020014692	TAFA3	-
TCONS_00003110	10.9855	0.05965	XLOC_002851	-	-
TCONS_00011546	27.8388	29.0786	XLOC_010484	-	-
TCONS_00003111	10.5214	23.4731	XLOC_002851	-	-
ENSOART00020022537	0.170931	0.120708	ENSOARG00020014744	-	-
ENSOART00020022600	0	0	ENSOARG00020014766	SLC16A1	-
TCONS_00011552	14.3664	14.8334	ENSOARG00020014766	SLC16A1	-
ENSOART00020022634	3.29631	4.56955	ENSOARG00020014766	SLC16A1	-
ENSOART00020022977	3.22485	3.05361	ENSOARG00020014858	LRIG2	-
ENSOART00020023039	0	0	ENSOARG00020015071	U6	-
ENSOART00020023342	0	0	ENSOARG00020015101	-	-
ENSOART00020023408	0	0	ENSOARG00020015101	-	-
ENSOART00020023471	0	0	ENSOARG00020015101	-	-
TCONS_00011564	50.5373	45.3842	ENSOARG00020015385	MAGI3	-
TCONS_00003125	35.6073	24.592	ENSOARG00020015385	MAGI3	-
ENSOART00020023967	0.704708	2.40541	ENSOARG00020015385	MAGI3	-
ENSOART00020024202	0.157087	0.039808	ENSOARG00020015829	-	-
ENSOART00020024507	0.036877	0.361591	ENSOARG00020015861	PHTF1	-
ENSOART00020024616	0	0	ENSOARG00020015861	PHTF1	-
ENSOART00020024717	0	0	ENSOARG00020015861	PHTF1	-
ENSOART00020024771	2.96084	2.91333	ENSOARG00020015861	PHTF1	-
ENSOART00020024867	21.6415	20.0015	ENSOARG00020016188	RSBN1	-
TCONS_00003128	56.2233	52.0689	ENSOARG00020016188	RSBN1	-
ENSOART00020029881	0	0	ENSOARG00020016353	-	-
ENSOART00020030436	0.030386	0	ENSOARG00020016353	-	-
ENSOART00020030468	0	0	ENSOARG00020016353	-	-
ENSOART00020030501	0	0	ENSOARG00020016353	-	-
ENSOART00020030629	0	0.064581	ENSOARG00020016353	-	-
ENSOART00020030664	0	0	ENSOARG00020016353	-	-
ENSOART00020030699	0	0	ENSOARG00020016353	-	-
ENSOART00020030755	0	0.453319	ENSOARG00020019995	-	-
ENSOART00020030841	0	0.26574	ENSOARG00020020041	BCL2L15	-
ENSOART00020030807	0	0	ENSOARG00020020041	BCL2L15	-
ENSOART00020031058	0	0	ENSOARG00020020107	AP4B1	-
ENSOART00020030965	0.55814	0.089001	ENSOARG00020020107	AP4B1	-
ENSOART00020031110	0	0.339245	ENSOARG00020020107	AP4B1	-
ENSOART00020031147	1.00089	1.22654	ENSOARG00020020246	DCLRE1B	-
TCONS_00011570	18.3623	21.2646	XLOC_010507	-	-
ENSOART00020031513	2.48662	4.40815	ENSOARG00020020282	HIPK1	-
ENSOART00020031645	0	0	ENSOARG00020020282	HIPK1	-
ENSOART00020031693	4.19707	2.43815	ENSOARG00020020553	OLFML3	-
ENSOART00020032065	11.8546	4.52071	ENSOARG00020020593	SYT6	-
ENSOART00020032137	0	0	ENSOARG00020020593	SYT6	-
TCONS_00011590	21.9584	12.7285	XLOC_010525	-	-
ENSOART00020032430	10.9563	9.3506	ENSOARG00020020876	TRIM33	-
ENSOART00020032553	0	0	ENSOARG00020020876	TRIM33	-
ENSOART00020032725	0.679734	1.09399	ENSOARG00020021185	BCAS2	-
TCONS_00003153	15.2642	9.37398	ENSOARG00020021275	-	-
TCONS_00011594	12.8529	14.3645	ENSOARG00020021275	-	-
ENSOART00020032856	0	0	ENSOARG00020021275	-	-
ENSOART00020032932	0.348792	0.469371	ENSOARG00020021315	DENND2C	-
ENSOART00020032958	0	0	ENSOARG00020021315	DENND2C	-
ENSOART00020033312	0.166682	0.02839	ENSOARG00020021414	AMPD1	-
ENSOART00020033460	2.16036	1.11248	ENSOARG00020021627	NRAS	-
ENSOART00020034207	0.470495	0.474387	ENSOARG00020021728	CSDE1	-
ENSOART00020034258	0	0	ENSOARG00020021728	CSDE1	-
ENSOART00020034130	0	0	ENSOARG00020021728	CSDE1	-
ENSOART00020034377	8.21105	6.84672	ENSOARG00020022151	SIKE1	-
ENSOART00020035048	0.173614	0.408003	ENSOARG00020022243	SYCP1	-
ENSOART00020035096	0	0	ENSOARG00020022243	SYCP1	-
ENSOART00020035155	0	0	ENSOARG00020022654	U6	-
ENSOART00020035173	1.27172	0.126291	ENSOARG00020022662	Y_RNA	-
ENSOART00020035193	0	0	ENSOARG00020022677	TSHB	-
ENSOART00020035308	0	6.23707	ENSOARG00020022702	TSPAN2	-
ENSOART00020035257	21.6176	4.07075	ENSOARG00020022702	TSPAN2	-
TCONS_00011605	15.1613	9.14878	ENSOARG00020022702	TSPAN2	-
ENSOART00020035342	14.4497	18.8403	ENSOARG00020022760	NGF	-
ENSOART00020035350	0.438396	0.721109	ENSOARG00020022776	-	-
ENSOART00020035407	8.32441	5.00633	ENSOARG00020022787	VANGL1	-
ENSOART00020035455	0	0	ENSOARG00020022787	VANGL1	-
ENSOART00020035509	2.71689	0.518243	ENSOARG00020022877	CASQ2	-
ENSOART00020035590	0.30424	0.403917	ENSOARG00020022919	-	-
ENSOART00020035611	70.7294	103.036	ENSOARG00020022935	NHLH2	-
ENSOART00020000101	4.20089	0.323435	ENSOARG00020000086	-	-
ENSOART00020000204	4.90636	5.43618	ENSOARG00020000158	SLC22A15	-
ENSOART00020000252	0	0.01237	ENSOARG00020000215	MAB21L3	-
TCONS_00003208	17.1032	14.564	ENSOARG00020000215	MAB21L3	-
ENSOART00020000286	0	0	ENSOARG00020000242	-	-
TCONS_00011654	68.1486	58.1604	ENSOARG00020000332	ATP1A1	-
TCONS_00003219	51.8434	44.9059	ENSOARG00020000332	ATP1A1	-
ENSOART00020000860	0.824456	0.781014	ENSOARG00020000332	ATP1A1	-
ENSOART00020000917	0	0	ENSOARG00020000332	ATP1A1	-
ENSOART00020000936	0	0	ENSOARG00020000332	ATP1A1	-
ENSOART00020000953	0	0	ENSOARG00020000332	ATP1A1	-
ENSOART00020000985	2.4248	2.30606	ENSOARG00020000728	-	-
ENSOART00020001016	0	0	ENSOARG00020000743	-	-
ENSOART00020001061	7.29038	5.50463	ENSOARG00020000764	IGSF3	-
ENSOART00020001066	0	0	ENSOARG00020000764	IGSF3	-
ENSOART00020001088	0	0	ENSOARG00020000791	CD2	-
ENSOART00020001093	1.07274	0.072863	ENSOARG00020000791	CD2	-
ENSOART00020001127	8.12808	8.39001	ENSOARG00020000811	PTGFRN	-
ENSOART00020001168	1.1134	0.47118	ENSOARG00020000838	-	-
ENSOART00020001326	0	0	ENSOARG00020000877	TTF2	-
ENSOART00020001234	0	0	ENSOARG00020000877	TTF2	-
ENSOART00020001266	4.80511	2.20732	ENSOARG00020000877	TTF2	-
ENSOART00020001396	0	0	ENSOARG00020000877	TTF2	-
ENSOART00020001486	5.72115	3.09312	ENSOARG00020001002	TRIM45	-
ENSOART00020001560	0.82862	1.40832	ENSOARG00020001040	VTCN1	-
ENSOART00020001568	0	0	ENSOARG00020001040	VTCN1	-
ENSOART00020001599	0	0	ENSOARG00020001040	VTCN1	-
ENSOART00020001622	0.21891	0.844887	ENSOARG00020001101	MAN1A2	-
ENSOART00020001660	11.6494	11.7853	ENSOARG00020001120	TENT5C	-
ENSOART00020001671	0	0	ENSOARG00020001127	U6	-
ENSOART00020001694	5.47008	3.31646	ENSOARG00020001139	GDAP2	-
ENSOART00020001746	9.15536	6.86136	ENSOARG00020001170	WDR3	-
ENSOART00020001790	8.64661	7.77323	ENSOARG00020001200	-	-
ENSOART00020001806	0	0	ENSOARG00020001208	-	-
ENSOART00020001826	0	0.063244	ENSOARG00020001227	-	-
ENSOART00020001838	0	0.068982	ENSOARG00020001235	-	-
ENSOART00020001846	0.386078	0.600544	ENSOARG00020001240	-	-
ENSOART00020001853	0.891395	0.449035	ENSOARG00020001245	U6	-
ENSOART00020001870	6.82877	7.03169	ENSOARG00020001253	TBX15	-
ENSOART00020001917	0	0	ENSOARG00020001286	WARS2	-
ENSOART00020001930	0	0	ENSOARG00020001286	WARS2	-
ENSOART00020001961	0	0	ENSOARG00020001286	WARS2	-
ENSOART00020001950	1.37898	1.53161	ENSOARG00020001286	WARS2	-
ENSOART00020002009	0.176012	0.117521	ENSOARG00020001334	HAO2	-
ENSOART00020001999	0	0	ENSOARG00020001334	HAO2	-
ENSOART00020002027	0	0	ENSOARG00020001334	HAO2	-
ENSOART00020002039	0.853887	0.555963	ENSOARG00020001361	HSD3B1	-
ENSOART00020002051	32.1431	32.5315	ENSOARG00020001371	ZNF697	-
ENSOART00020002188	4.96877	5.47633	ENSOARG00020001394	PHGDH	-
ENSOART00020002172	0	0	ENSOARG00020001394	PHGDH	-
ENSOART00020002117	4.67878	3.04487	ENSOARG00020001394	PHGDH	-
ENSOART00020002140	0	0	ENSOARG00020001394	PHGDH	-
ENSOART00020002256	0.727804	0.138136	ENSOARG00020001485	HMGCS2	-
ENSOART00020002271	0	0	ENSOARG00020001485	HMGCS2	-
ENSOART00020002282	0	0	ENSOARG00020001501	U2	-
ENSOART00020002296	0.201412	0.355275	ENSOARG00020001515	REG4	-
ENSOART00020002304	0	0	ENSOARG00020001515	REG4	-
ENSOART00020002318	0.355182	0.026282	ENSOARG00020001534	-	-
TCONS_00011758	3.85186	3.43008	ENSOARG00020001541	ADAM30	-
TCONS_00011759	5.8593	3.26176	ENSOARG00020001539	-	-
TCONS_00003318	16.735	14.1596	ENSOARG00020001539	-	-
TCONS_00003319	8.19991	12.2385	ENSOARG00020001541	ADAM30	-
ENSOART00020002324	0.052426	0.788846	ENSOARG00020001539	-	-
TCONS_00003320	8.3933	2.35625	ENSOARG00020001541	ADAM30	-
ENSOART00020002332	1.49819	1.76581	ENSOARG00020001541	ADAM30	-
ENSOART00020002490	9.29495	5.5697	ENSOARG00020001563	NOTCH2	-
ENSOART00020002574	0	0	ENSOARG00020001563	NOTCH2	-
TCONS_00011765	4.74458	0	ENSOARG00020001563	NOTCH2	-
ENSOART00020002605	1.17724	0.443942	ENSOARG00020001722	SEC22B	-
ENSOART00020002864	1.74715	1.40531	ENSOARG00020001810	PDE4DIP	-
ENSOART00020002997	0	0	ENSOARG00020001810	PDE4DIP	-
ENSOART00020003119	0	0	ENSOARG00020001810	PDE4DIP	-
ENSOART00020003223	0	0	ENSOARG00020001810	PDE4DIP	-
ENSOART00020003320	0	0	ENSOARG00020001810	PDE4DIP	-
ENSOART00020002757	0	0	ENSOARG00020001810	PDE4DIP	-
ENSOART00020003445	0.022824	0.027151	ENSOARG00020001810	PDE4DIP	-
ENSOART00020003532	0	0	ENSOARG00020001810	PDE4DIP	-
ENSOART00020003638	0	0	ENSOARG00020001810	PDE4DIP	-
ENSOART00020003707	0.736143	0.693698	ENSOARG00020001810	PDE4DIP	-
TCONS_00011777	9.97925	0.098379	ENSOARG00020002454	-	-
TCONS_00011779	6.10504	2.86355	ENSOARG00020002454	-	-
TCONS_00011780	6.48951	10.6339	ENSOARG00020002454	-	-
ENSOART00020003763	0	0	ENSOARG00020002454	-	-
ENSOART00020003770	3.36542	3.00087	ENSOARG00020002456	U1	-
ENSOART00020003772	5.27958	4.58833	ENSOARG00020002459	U1	-
ENSOART00020003780	0	0	ENSOARG00020002462	U1	-
ENSOART00020003789	2.09369	5.01332	ENSOARG00020002467	U1	-
ENSOART00020003794	19.0972	10.3246	ENSOARG00020002473	U1	-
ENSOART00020003803	0	0	ENSOARG00020002482	-	-
TCONS_00011786	4.56395	7.6229	ENSOARG00020002495	-	-
TCONS_00011787	5.21006	5.66956	ENSOARG00020002495	-	-
ENSOART00020003811	0	0	ENSOARG00020002490	-	-
ENSOART00020003819	0	0.250549	ENSOARG00020002495	-	-
TCONS_00003341	7.30387	8.50373	ENSOARG00020002501	-	-
ENSOART00020003823	0	0	ENSOARG00020002501	-	-
TCONS_00003342	14.4809	17.0707	ENSOARG00020002507	-	-
TCONS_00003343	2.88775	2.585	ENSOARG00020002507	-	-
TCONS_00003344	4.52404	8.04849	ENSOARG00020002507	-	-
TCONS_00003345	9.98815	9.72386	ENSOARG00020002507	-	-
TCONS_00003346	9.69391	13.8302	ENSOARG00020002507	-	-
TCONS_00003347	10.1668	6.85077	ENSOARG00020002507	-	-
TCONS_00003348	5.81365	4.16222	ENSOARG00020002507	-	-
TCONS_00003349	3.58582	4.08108	ENSOARG00020002507	-	-
TCONS_00003350	7.58316	3.21276	ENSOARG00020002507	-	-
TCONS_00011788	2.63076	6.79148	ENSOARG00020002511	U1	-
TCONS_00011789	14.1136	18.2398	ENSOARG00020002511	U1	-
TCONS_00011790	1.57261	11.3386	ENSOARG00020002511	U1	-
TCONS_00011791	0	13.35	ENSOARG00020002511	U1	-
TCONS_00011792	11.5557	19.7849	ENSOARG00020002511	U1	-
TCONS_00011793	12.9581	12.5561	ENSOARG00020002511	U1	-
TCONS_00011794	10.8339	11.6474	ENSOARG00020002511	U1	-
TCONS_00011795	5.34106	11.0521	ENSOARG00020002511	U1	-
TCONS_00011796	3.91984	9.21361	ENSOARG00020002511	U1	-
TCONS_00011797	3.14102	5.61844	ENSOARG00020002511	U1	-
TCONS_00011798	4.01587	8.2082	ENSOARG00020002511	U1	-
TCONS_00011799	13.5098	1.1598	ENSOARG00020002511	U1	-
TCONS_00011800	6.36085	0	ENSOARG00020002511	U1	-
TCONS_00011801	1.58145	0	ENSOARG00020002511	U1	-
TCONS_00003351	32.5719	27.8061	ENSOARG00020002507	-	-
TCONS_00003352	7.48142	13.3347	ENSOARG00020002507	-	-
TCONS_00003353	4.88024	0	ENSOARG00020002507	-	-
TCONS_00003354	3.59991	3.39687	ENSOARG00020002507	-	-
ENSOART00020003838	0	0	ENSOARG00020002507	-	-
TCONS_00011802	4.20968	6.29845	ENSOARG00020002511	U1	-
TCONS_00011803	5.50422	7.35755	ENSOARG00020002511	U1	-
TCONS_00003355	7.9408	7.57215	ENSOARG00020002526	-	-
ENSOART00020003847	0	0	ENSOARG00020002511	U1	-
TCONS_00003356	15.5741	9.43538	ENSOARG00020002526	-	-
TCONS_00011804	19.0459	2.05505	ENSOARG00020002516	U1	-
TCONS_00003357	14.8129	31.5682	ENSOARG00020002526	-	-
TCONS_00003358	14.3226	18.0942	ENSOARG00020002526	-	-
TCONS_00003359	21.6501	28.0704	ENSOARG00020002526	-	-
TCONS_00011805	4.40273	5.73039	ENSOARG00020002516	U1	-
TCONS_00011806	3.55299	10.6017	ENSOARG00020002516	U1	-
TCONS_00011807	4.87433	28.3552	ENSOARG00020002516	U1	-
TCONS_00011808	19.3354	26.046	ENSOARG00020002516	U1	-
TCONS_00011809	2.63749	5.45349	ENSOARG00020002516	U1	-
TCONS_00011810	17.0133	7.07397	ENSOARG00020002516	U1	-
ENSOART00020003853	10.3218	3.65617	ENSOARG00020002516	U1	-
TCONS_00003360	23.2831	28.24	ENSOARG00020002526	-	-
ENSOART00020003861	7.27364	2.53815	ENSOARG00020002519	U1	-
ENSOART00020003873	0	0	ENSOARG00020002526	-	-
ENSOART00020003885	0	0	ENSOARG00020002534	U1	-
TCONS_00011811	4.01579	0	ENSOARG00020002546	U1	-
TCONS_00003361	12.1591	11.2759	ENSOARG00020002542	U1	-
TCONS_00011812	16.718	13.9507	ENSOARG00020002546	U1	-
ENSOART00020003895	0	0	ENSOARG00020002542	U1	-
ENSOART00020003906	0	0	ENSOARG00020002546	U1	-
ENSOART00020003918	9.42678	5.4619	ENSOARG00020002553	U1	-
ENSOART00020003932	0	0	ENSOARG00020002566	-	-
ENSOART00020003948	0	0	ENSOARG00020002576	-	-
ENSOART00020003961	0	0	ENSOARG00020002592	U1	-
ENSOART00020003982	24.3174	20.3259	ENSOARG00020002599	PRKAB2	-
ENSOART00020004001	0.209984	0.295712	ENSOARG00020002609	FMO5	-
ENSOART00020004014	0	0	ENSOARG00020002609	FMO5	-
ENSOART00020004416	2.63927	2.87525	ENSOARG00020002654	CHD1L	-
ENSOART00020004471	0	0	ENSOARG00020002654	CHD1L	-
ENSOART00020004516	0	0	ENSOARG00020002930	-	-
ENSOART00020004524	0.396784	0.13732	ENSOARG00020002939	-	-
ENSOART00020004531	0.299446	0	ENSOARG00020002943	-	-
TCONS_00011827	40.1387	32.877	ENSOARG00020002952	BCL9	-
ENSOART00020004546	12.6289	8.58583	ENSOARG00020002952	BCL9	-
ENSOART00020004567	7.61604	5.614	ENSOARG00020002966	ACP6	-
ENSOART00020004584	0	0.342348	ENSOARG00020002975	-	-
ENSOART00020004596	9.22176	2.12045	ENSOARG00020002982	GJA5	-
ENSOART00020004613	8.69011	6.78509	ENSOARG00020002990	GJA8	-
ENSOART00020004641	3.13096	4.53231	ENSOARG00020003006	-	-
TCONS_00003390	0	5.21661	ENSOARG00020003006	-	-
ENSOART00020004688	0.35164	1.45403	ENSOARG00020003047	PDZK1	-
ENSOART00020004700	0	0	ENSOARG00020003047	PDZK1	-
ENSOART00020004730	3.3045	3.65801	ENSOARG00020003086	RNF115	-
ENSOART00020004779	0	0	ENSOARG00020003118	POLR3C	-
ENSOART00020004769	1.25714	1.74028	ENSOARG00020003118	POLR3C	-
ENSOART00020004819	15.7335	9.95869	ENSOARG00020003144	NUDT17	-
ENSOART00020004860	7.85614	8.52936	ENSOARG00020003167	PIAS3	-
ENSOART00020004955	0	0	ENSOARG00020003167	PIAS3	-
ENSOART00020005141	0.364342	15.2934	ENSOARG00020003329	-	-
ENSOART00020005091	0.372983	0.413609	ENSOARG00020003329	-	-
ENSOART00020005117	0	0	ENSOARG00020003329	-	-
TCONS_00011845	22.2457	0	ENSOARG00020003329	-	-
[truncated: 54,873 more rows]
