# Supplementary material for: Sperm long non-coding RNAs as markers for ram fertility
Source: Front Vet Sci. 2024 May 10;11:1337939. doi: 10.3389/fvets.2024.1337939 (PMC11117017; doi:10.3389/fvets.2024.1337939)
Supplement: Supplementary file 8 [file Table_3.XLSX]

## Sheet: HF_vs_LF.lncRNA.transcripts.DEA
Transcript	HF.value	LF.value	log2foldchange	pvalue	padjust	significance	gene_id
TCONS_00042410	38.3493	0	inf	5e-05	0.0424109	TRUE	XLOC_038128
ENSOART00020000399	9.07797	0	inf	5e-05	0.0424109	TRUE	ENSOARG00020000327
TCONS_00085996	145.279	0	inf	5e-05	0.0424109	TRUE	XLOC_077064
ENSOART00020004087	5.85767	0	inf	5e-05	0.0424109	TRUE	ENSOARG00020002655
ENSOART00020014038	0	5.55702	#NAME?	0.0005	0.226849	TRUE	ENSOARG00020009158
TCONS_00097081	0	47.0472	#NAME?	0.0005	0.226849	TRUE	XLOC_087224
ENSOART00020003104	7.4263	0	inf	0.00075	0.256697	TRUE	ENSOARG00020002032
TCONS_00097223	0	30.1649	#NAME?	0.00075	0.256697	TRUE	XLOC_087363
TCONS_00136350	0	17.1161	#NAME?	0.00095	0.272552	TRUE	XLOC_122728
TCONS_00000663	46.6192	0	inf	0.00115	0.299138	TRUE	XLOC_000596
TCONS_00035618	7.8026	0	inf	0.00115	0.299138	TRUE	XLOC_031997
TCONS_00055820	128.137	14.3718	3.15638	0.00185	0.456856	TRUE	XLOC_049907
TCONS_00069352	27.9567	10.2837	1.44284	0.0019	0.458344	TRUE	XLOC_062161
TCONS_00196395	7.6449	0	inf	0.0033	0.71533	TRUE	XLOC_176290
TCONS_00012330	15.297	0.000834295	14.1623	0.0423	0.99556	TRUE	XLOC_011137
TCONS_00196326	143.321	19.7275	2.86097	0.0374	0.99556	TRUE	XLOC_176266
TCONS_00201905	15.075	0	inf	0.0095	0.99556	TRUE	XLOC_178894
TCONS_00064806	39.6892	0	inf	0.0095	0.99556	TRUE	XLOC_058052
TCONS_00000550	0	495.943	#NAME?	0.0099	0.99556	TRUE	XLOC_000501
TCONS_00202175	0	104.961	#NAME?	0.0091	0.99556	TRUE	XLOC_179145
TCONS_00197411	0.00396691	107.551	-14.7266	0.0419	0.99556	TRUE	XLOC_176732
TCONS_00186886	1096.67	0	inf	0.00995	0.99556	TRUE	XLOC_168250
TCONS_00142490	41.5239	5.49961	2.91654	0.01855	0.99556	TRUE	XLOC_128301
TCONS_00101880	27.0036	101.828	-1.91491	0.0488	0.99556	TRUE	XLOC_091482
TCONS_00197280	24.3729	8.89231	1.45465	0.028	0.99556	TRUE	XLOC_176685
TCONS_00198144	0.00212062	41.2956	-14.2492	0.0388	0.99556	TRUE	XLOC_177099
TCONS_00125360	24.0168	3.6354	2.72386	0.0461	0.99556	TRUE	XLOC_112851
TCONS_00198145	29.2721	0.00314663	13.1834	0.04775	0.99556	TRUE	XLOC_177099
TCONS_00098251	61.2682	173.891	-1.50497	0.0291	0.99556	TRUE	XLOC_088299
ENSOART00020038599	0	4.48943	#NAME?	0.0099	0.99556	TRUE	ENSOARG00020024640
TCONS_00165907	26.9669	1.93768	3.79879	0.03395	0.99556	TRUE	XLOC_149157
TCONS_00173600	26.3646	7.13393	1.88583	0.0334	0.99556	TRUE	XLOC_156074
TCONS_00169817	133.977	45.827	1.54771	0.04115	0.99556	TRUE	XLOC_152495
TCONS_00120440	167.762	52.621	1.6727	0.0416	0.99556	TRUE	XLOC_108489
TCONS_00187998	12.177	40.2544	-1.72499	0.0419	0.99556	TRUE	XLOC_169294
TCONS_00018203	4.73171	0	inf	0.0463	0.99556	TRUE	XLOC_016584
TCONS_00172911	7.27786	0	inf	0.01055	0.99556	TRUE	XLOC_155417
TCONS_00193839	10.443	39.9208	-1.9346	0.0417	0.99556	TRUE	XLOC_174689
TCONS_00078874	0	132.376	#NAME?	0.0091	0.99556	TRUE	XLOC_070713
TCONS_00020688	0	10.7271	#NAME?	0.0071	0.99556	TRUE	XLOC_018916
TCONS_00087346	20.1188	59.3067	-1.55965	0.04215	0.99556	TRUE	XLOC_078310
TCONS_00198781	34.0838	100.316	-1.55739	0.0297	0.99556	TRUE	XLOC_177400
TCONS_00196472	13.3738	73.8535	-2.46525	0.0184	0.99556	TRUE	XLOC_176330
TCONS_00046476	5.70074	50.2158	-3.13892	0.04445	0.99556	TRUE	XLOC_041793
TCONS_00198484	18.1051	5.40307	1.74454	0.0304	0.99556	TRUE	XLOC_177279
TCONS_00196391	13.9597	0	inf	0.04495	0.99556	TRUE	XLOC_176286
TCONS_00117800	41.7173	0	inf	0.00995	0.99556	TRUE	XLOC_106044
TCONS_00037214	59.658	0.00515821	13.4976	0.0344	0.99556	TRUE	XLOC_033394
TCONS_00194630	8.91739	0	inf	0.04405	0.99556	TRUE	XLOC_175390
TCONS_00089666	0	7.13811	#NAME?	0.0114	0.99556	TRUE	XLOC_080508
TCONS_00113502	23.7786	4.79116	2.31122	0.01665	0.99556	TRUE	XLOC_102059
TCONS_00174710	0	17.1275	#NAME?	0.01265	0.99556	TRUE	ENSOARG00020022932
TCONS_00195756	11.6356	23.1823	-0.994482	0.0276	0.99556	TRUE	XLOC_175940
TCONS_00172084	0	36.5118	#NAME?	0.0099	0.99556	TRUE	XLOC_154664
TCONS_00186633	152.178	9.34526	4.02538	0.0364	0.99556	TRUE	XLOC_168020
TCONS_00052823	11.6101	34.4755	-1.57018	0.03245	0.99556	TRUE	XLOC_047325
TCONS_00090682	56.5503	143.758	-1.34603	0.034	0.99556	TRUE	XLOC_081444
TCONS_00189366	269.083	54.185	2.31209	0.02435	0.99556	TRUE	ENSOARG00020010049
TCONS_00132069	18.9885	51.9583	-1.45222	0.04525	0.99556	TRUE	XLOC_118738
TCONS_00201656	74.691	19.1753	1.96169	0.03035	0.99556	TRUE	XLOC_178779
TCONS_00012331	4.52779	31.2835	-2.78852	0.0163	0.99556	TRUE	XLOC_011137
ENSOART00020032909	19.5613	43.2316	-1.14408	0.0375	0.99556	TRUE	ENSOARG00020021330
TCONS_00054432	110.097	41.7254	1.39977	0.03605	0.99556	TRUE	ENSOARG00020023316
TCONS_00148770	0	32.1488	#NAME?	0.01265	0.99556	TRUE	ENSOARG00020003018
ENSOART00020039669	176.735	43.5511	2.02081	0.01425	0.99556	TRUE	ENSOARG00020025295
TCONS_00131763	6.96046	42.1745	-2.59912	0.0314	0.99556	TRUE	XLOC_118459
ENSOART00020027744	8.71789	3.23655	1.42952	0.03305	0.99556	TRUE	ENSOARG00020018001
TCONS_00135324	40.4606	93.8619	-1.21402	0.04045	0.99556	TRUE	XLOC_121773
TCONS_00072872	17.3663	43.6026	-1.32812	0.0403	0.99556	TRUE	XLOC_065255
TCONS_00057361	9.52045	28.5974	-1.58678	0.0401	0.99556	TRUE	XLOC_051281
TCONS_00200089	0	14.2291	#NAME?	0.0099	0.99556	TRUE	XLOC_178037
TCONS_00136812	0.0011315	12.8118	-13.467	0.049	0.99556	TRUE	ENSOARG00020004433
TCONS_00111154	29.4924	0	inf	0.00995	0.99556	TRUE	XLOC_099866
TCONS_00196126	62.5115	17.7868	1.81331	0.0388	0.99556	TRUE	XLOC_176168
TCONS_00156619	38.9599	18.0473	1.11021	0.0497	0.99556	TRUE	ENSOARG00020008097
TCONS_00180032	37.7073	3.19475	3.56107	0.0327	0.99556	TRUE	XLOC_162000
TCONS_00199050	23.1423	4.26253	2.44075	0.03355	0.99556	TRUE	XLOC_177515
ENSOART00020039667	10.7829	129.024	-3.58082	0.0363	0.99556	TRUE	ENSOARG00020025295
TCONS_00020851	0	33.6258	#NAME?	0.0091	0.99556	TRUE	XLOC_019073
TCONS_00074610	5.72913	0	inf	0.0095	0.99556	TRUE	XLOC_066837
ENSOART00020020964	16.759	4.72688	1.82598	0.042	0.99556	TRUE	ENSOARG00020013712
TCONS_00058894	15.7873	69.8232	-2.14495	0.01715	0.99556	TRUE	XLOC_052633
TCONS_00183460	0	111.285	#NAME?	0.01055	0.99556	TRUE	XLOC_165100
TCONS_00089518	48.3672	4.49367	3.42806	0.0451	0.99556	TRUE	XLOC_080365
TCONS_00196058	76.9801	0.00559118	13.749	0.0496	0.99556	TRUE	XLOC_176124
TCONS_00090080	12.8499	32.0069	-1.31662	0.0207	0.99556	TRUE	ENSOARG00020013326
TCONS_00092477	22.4052	50.4643	-1.17143	0.04845	0.99556	TRUE	XLOC_082996
TCONS_00049875	84.3901	31.1345	1.43856	0.04275	0.99556	TRUE	ENSOARG00020023316
TCONS_00015166	7.0436	30.9027	-2.13335	0.01375	0.99556	TRUE	XLOC_013766
TCONS_00019016	38.3306	12.8941	1.57179	0.0282	0.99556	TRUE	XLOC_017352
TCONS_00193439	40.932	104.884	-1.3575	0.0481	0.99556	TRUE	XLOC_174317
TCONS_00167990	151.843	25.2684	2.58718	0.0235	0.99556	TRUE	XLOC_150897
TCONS_00116724	4.6498	32.4974	-2.80508	0.03195	0.99556	TRUE	ENSOARG00020020639

## Sheet: HF_vs_LF.transcripts
Transcript	HF.value	LF.value	log2foldchange	pvalue	significance	gene_id	gene_name
TCONS_00091910	0.00123689	29.3294	-14.5333	0.0228	TRUE	ENSOARG00020007011	OTUD3
TCONS_00098159	0.00220582	23.9891	-13.4088	0.04995	TRUE	ENSOARG00020016801	EPHA4
ENSOART00020030911	0.000673569	6.03054	-13.1282	0.0447	TRUE	ENSOARG00020020123	JCAD
ENSOART00020005877	0.000903082	8.02646	-13.1176	0.04615	TRUE	ENSOARG00020003778	SHCBP1L
ENSOART00020008292	0.000445865	3.91838	-13.1014	0.04705	TRUE	ENSOARG00020005386	CILP
ENSOART00020020757	0.00165791	7.70441	-12.1821	0.04965	TRUE	ENSOARG00020013482	KRT85
TCONS_00180332	0.00242056	9.87558	-11.9943	0.0435	TRUE	ENSOARG00020019221	LRP10
ENSOART00020018179	0.00336021	5.94541	-10.789	0.0419	TRUE	ENSOARG00020011773	-
TCONS_00163018	2.02998	32.052	-3.98088	0.03825	TRUE	ENSOARG00020019921	MLLT1
TCONS_00016814	7.75986	64.1946	-3.04835	0.0121	TRUE	XLOC_015267	CFDP2
TCONS_00070671	9.31154	69.6093	-2.90219	0.0353	TRUE	ENSOARG00020020685	-
TCONS_00106127	7.85857	53.2036	-2.75919	0.0377	TRUE	ENSOARG00020016002	DLG2
TCONS_00149489	5.69028	36.5997	-2.68526	0.02535	TRUE	XLOC_134469	-
ENSOART00020037742	3.39501	18.4295	-2.44053	0.03315	TRUE	ENSOARG00020023373	MAGI1
TCONS_00025432	9.25111	50.0122	-2.43458	0.0386	TRUE	ENSOARG00020021867	SUPT6H
ENSOART00020017527	5.15932	26.0943	-2.33848	0.0235	TRUE	ENSOARG00020011501	FOXJ2
TCONS_00057088	20.024	94.2833	-2.23527	0.00225	TRUE	XLOC_051044	-
ENSOART00020003381	1.47919	6.70289	-2.17998	0.03555	TRUE	ENSOARG00020002167	ZNF462
TCONS_00174071	12.0442	49.8215	-2.04843	0.04495	TRUE	ENSOARG00020024160	RBM47
TCONS_00062749	15.6089	62.5739	-2.00319	0.0294	TRUE	ENSOARG00020005870	RNF180
ENSOART00020021671	20.6543	82.1382	-1.99161	0.01665	TRUE	ENSOARG00020014195	HTR1B
ENSOART00020019542	3.11283	11.8981	-1.93443	0.0316	TRUE	ENSOARG00020012797	SLC38A7
TCONS_00056317	13.3245	48.1201	-1.85256	0.0199	TRUE	ENSOARG00020024786	APOC3
ENSOART00020014621	5.25608	18.5771	-1.82147	0.02475	TRUE	ENSOARG00020008811	NCOA2
ENSOART00020023523	5.50473	18.0348	-1.71204	0.0213	TRUE	ENSOARG00020015383	-
TCONS_00098092	14.7943	47.343	-1.67811	0.02465	TRUE	ENSOARG00020013154	PTPRN
TCONS_00010723	9.20224	28.1655	-1.61387	0.00715	TRUE	ENSOARG00020025959	JAK1
ENSOART00020004649	44.7972	136.876	-1.61139	0.03925	TRUE	ENSOARG00020003019	-
TCONS_00060255	27.504	79.6588	-1.53419	0.01015	TRUE	XLOC_053865	-
ENSOART00020013568	3.78758	10.8416	-1.51723	0.04855	TRUE	ENSOARG00020008825	HECW2
ENSOART00020021962	4.53678	12.8348	-1.50032	0.04945	TRUE	ENSOARG00020014037	INPP4A
ENSOART00020025195	13.4331	37.8362	-1.49397	0.0172	TRUE	ENSOARG00020016370	TRIM41
ENSOART00020031995	8.41989	22.7705	-1.43529	0.03905	TRUE	ENSOARG00020020736	INTS5
TCONS_00082785	30.6949	81.2052	-1.40358	0.04845	TRUE	ENSOARG00020022743	POMGNT2
ENSOART00020008076	12.6229	33.3178	-1.40025	0.0388	TRUE	ENSOARG00020005282	KBTBD7
TCONS_00090251	28.4244	73.2301	-1.36531	0.04445	TRUE	ENSOARG00020017062	PIKFYVE
ENSOART00020022670	10.0181	25.4593	-1.34559	0.04085	TRUE	ENSOARG00020014532	URGCP
TCONS_00056859	33.0588	81.5495	-1.30264	0.03405	TRUE	ENSOARG00020005921	PIK3C2A
TCONS_00180994	15.1193	36.2689	-1.26234	0.04395	TRUE	ENSOARG00020022259	-
ENSOART00020006710	19.3366	44.1692	-1.19171	0.0261	TRUE	ENSOARG00020004096	KIF26B
TCONS_00101290	15.5149	33.2921	-1.10152	0.04485	TRUE	ENSOARG00020024137	-
TCONS_00053324	15.6556	32.5601	-1.05642	0.03165	TRUE	ENSOARG00020022218	RIPOR1
ENSOART00020007818	21.8049	40.002	-0.875417	0.04705	TRUE	ENSOARG00020005115	PCARE
TCONS_00086538	48.8658	28.4821	0.77877	0.0435	TRUE	ENSOARG00020002752	TUT7
TCONS_00195616	60.2228	33.8086	0.83292	0.03585	TRUE	XLOC_175864	-
TCONS_00036504	26.3688	14.0619	0.90704	0.0251	TRUE	ENSOARG00020016226	SPEN
TCONS_00160396	29.142	14.9757	0.960474	0.0372	TRUE	ENSOARG00020001456	-
TCONS_00023677	47.3455	22.9407	1.04532	0.03925	TRUE	ENSOARG00020021403	VAT1
TCONS_00049432	35.8508	17.1911	1.06034	0.0478	TRUE	ENSOARG00020012443	ZFP14
ENSOART00020008567	219.194	100.895	1.11936	0.0099	TRUE	ENSOARG00020005568	-
TCONS_00027329	41.0558	16.7498	1.29345	0.03505	TRUE	ENSOARG00020016027	SRSF8
ENSOART00020004125	7.82216	3.18522	1.29617	0.0422	TRUE	ENSOARG00020002682	ABCA1
ENSOART00020017279	34083.5	13549.4	1.33084	0.0001	TRUE	ENSOARG00020011363	RNaseP_nuc
TCONS_00167368	44.2314	17.5694	1.33201	0.04455	TRUE	ENSOARG00020020564	RANBP3
ENSOART00020032945	33.5198	13.2392	1.34019	0.04735	TRUE	ENSOARG00020021329	TAF6L
ENSOART00020001032	427.673	168.661	1.34238	0.02775	TRUE	ENSOARG00020000744	-
TCONS_00040590	40.7084	15.9722	1.34976	0.03795	TRUE	ENSOARG00020011959	-
ENSOART00020031294	84776.3	32917.6	1.3648	0.0003	TRUE	ENSOARG00020020334	Metazoa_SRP
TCONS_00107534	85.817	33.2885	1.36624	0.00045	TRUE	XLOC_096641	LORF2
TCONS_00133606	48.4629	18.5921	1.38219	0.0097	TRUE	ENSOARG00020025652	POLB
TCONS_00002598	48.5189	18.5435	1.38763	0.006	TRUE	ENSOARG00020003537	-
ENSOART00020029852	33.6838	11.4842	1.5524	0.0297	TRUE	ENSOARG00020019441	PPP1R15A
ENSOART00020015627	10.26	3.46798	1.56486	0.0429	TRUE	ENSOARG00020010223	-
TCONS_00035481	55.2682	18.5027	1.57871	0.04625	TRUE	ENSOARG00020006899	RGS7
ENSOART00020022444	101.607	33.3929	1.60538	0.0032	TRUE	ENSOARG00020014676	SPEM2
TCONS_00138772	34.0783	10.7933	1.65871	0.0347	TRUE	ENSOARG00020001364	ABHD1
TCONS_00197963	16.1012	5.09793	1.65919	0.02375	TRUE	XLOC_176996	LIPA1
ENSOART00020012632	18.7628	5.92077	1.66402	0.04305	TRUE	ENSOARG00020008088	RPRD2
ENSOART00020007028	71.4491	21.6281	1.72401	0.00195	TRUE	ENSOARG00020004595	G2E3
TCONS_00104068	78.1259	23.0288	1.76236	0.00265	TRUE	ENSOARG00020015128	CRISP3
ENSOART00020025691	52.0362	15.1252	1.78256	0.0228	TRUE	ENSOARG00020016643	TCN1
TCONS_00115910	30.333	8.46908	1.84061	0.04975	TRUE	XLOC_104280	-
TCONS_00116247	38.7837	10.2842	1.91502	0.04015	TRUE	XLOC_104596	-
ENSOART00020033409	9366.93	2335.39	2.00391	0.0398	TRUE	ENSOARG00020021607	Metazoa_SRP
TCONS_00055209	33.5112	8.3237	2.00935	0.0057	TRUE	ENSOARG00020014379	-
ENSOART00020019323	28.6957	6.95316	2.04509	0.0234	TRUE	ENSOARG00020012664	HSPCA
TCONS_00018096	17.9319	4.07629	2.1372	0.013	TRUE	ENSOARG00020013398	SCEL
ENSOART00020030189	29.1883	6.18653	2.23819	0.02845	TRUE	ENSOARG00020019645	VNN2
TCONS_00097594	114.975	23.4327	2.29473	5e-05	TRUE	ENSOARG00020011806	SF3B1
ENSOART00020034407	102.176	19.6763	2.37653	0.0409	TRUE	ENSOARG00020022220	LYPLA1
TCONS_00037831	44.8629	8.03071	2.48192	5e-05	TRUE	ENSOARG00020022868	PHLDA3
TCONS_00017663	38.5876	6.17046	2.64469	0.00555	TRUE	ENSOARG00020013656	-
ENSOART00020024433	21.0864	3.35183	2.65329	0.03455	TRUE	ENSOARG00020015920	-
TCONS_00078783	23.6425	3.27257	2.85289	0.0479	TRUE	ENSOARG00020013701	RCOR1
TCONS_00165392	28.7766	3.77399	2.93073	0.00775	TRUE	XLOC_148667	-
TCONS_00028071	50.3218	6.5219	2.94782	5e-05	TRUE	XLOC_025280	EFC13
ENSOART00020032237	32.8162	4.20173	2.96535	0.0168	TRUE	ENSOARG00020020529	RALGPS2
TCONS_00158538	90.2937	11.1892	3.01252	0.0016	TRUE	ENSOARG00020014202	LRRD1
TCONS_00020788	31.0774	3.74727	3.05196	0.0068	TRUE	ENSOARG00020003765	GPC6
ENSOART00020013775	5.96541	0.701874	3.08734	0.02025	TRUE	ENSOARG00020008667	ALMS1
TCONS_00021087	49.9132	5.58388	3.16008	5e-05	TRUE	XLOC_019286	-
TCONS_00135295	60.0356	6.6558	3.17313	5e-05	TRUE	ENSOARG00020006861	TEX15
TCONS_00155666	17.918	1.79502	3.31934	0.04555	TRUE	ENSOARG00020012406	BCAP29
TCONS_00142169	62.3768	5.7584	3.43727	0.03665	TRUE	ENSOARG00020003294	SLC38A4
TCONS_00177279	21.9259	1.8942	3.53298	0.0448	TRUE	ENSOARG00020023913	-
TCONS_00002368	91.8521	7.84318	3.5498	5e-05	TRUE	ENSOARG00020008644	MIER1
TCONS_00011369	80.8894	6.85139	3.56148	0.01025	TRUE	ENSOARG00020004923	-
TCONS_00074416	32.7953	2.74175	3.58032	0.0044	TRUE	ENSOARG00020004656	SCFD1
TCONS_00178024	38.1297	3.14074	3.60174	0.01	TRUE	ENSOARG00020018594	FAM71D
TCONS_00085994	30.1909	2.46838	3.61248	0.03435	TRUE	XLOC_077062	GCSH
ENSOART00020001932	374.602	29.5722	3.66304	5e-05	TRUE	ENSOARG00020001300	CABS1
TCONS_00168208	48.4235	3.11398	3.95887	0.0371	TRUE	ENSOARG00020015589	CLK4
TCONS_00059898	71.9331	4.29313	4.06655	5e-05	TRUE	XLOC_053562	LORF2
TCONS_00169454	44.3783	2.48056	4.16112	0.0262	TRUE	XLOC_152151	-
TCONS_00063138	147.562	8.20992	4.16781	0.02265	TRUE	ENSOARG00020017436	RAI14
TCONS_00133436	47.0862	2.357	4.32028	0.02695	TRUE	ENSOARG00020022569	ADAM32
TCONS_00020897	58.6829	2.89163	4.34299	0.002	TRUE	ENSOARG00020018084	UGGT2
TCONS_00065966	61.5464	2.99536	4.36088	0.0236	TRUE	XLOC_059136	LORF2
TCONS_00160574	62.0553	2.78636	4.4771	0.0007	TRUE	ENSOARG00020000699	PRSS58
TCONS_00004674	41.4161	0.0106746	11.9218	0.04605	TRUE	ENSOARG00020005404	NCAM2
ENSOART00020024469	6.06282	0.00149002	11.9904	0.04415	TRUE	ENSOARG00020014066	-
ENSOART00020032085	4.07075	0.000963669	12.0445	0.03965	TRUE	ENSOARG00020020523	TTC12
ENSOART00020027621	5.0117	0.00110457	12.1476	0.03995	TRUE	ENSOARG00020017957	TMEM131L
ENSOART00020018856	15.4502	0.00207789	12.8602	0.03945	TRUE	ENSOARG00020012322	KCNJ9
ENSOART00020002122	4.42932	0.000496108	13.1241	0.0323	TRUE	ENSOARG00020001378	TIAM1
ENSOART00020033494	17.816	0.00164241	13.4051	0.0484	TRUE	ENSOARG00020021617	SLC39A3
ENSOART00020032640	9.02766	0.000701979	13.6506	0.0356	TRUE	ENSOARG00020021164	MOCOS
TCONS_00017245	51.1197	0.00300399	14.0547	0.0376	TRUE	ENSOARG00020003773	CKAP2
TCONS_00100621	28.4797	0.00166027	14.0662	0.0473	TRUE	ENSOARG00020024593	BTBD9
TCONS_00120915	32.3611	0.001878	14.0728	0.0392	TRUE	ENSOARG00020010706	ZBTB7C
ENSOART00020035398	20.556	0.00104922	14.258	0.03485	TRUE	ENSOARG00020022771	SNRK
ENSOART00020006205	19.3124	0.00096525	14.2883	0.04435	TRUE	ENSOARG00020004062	UBQLN1
ENSOART00020029951	4.83997	0.000189068	14.6438	0.04905	TRUE	ENSOARG00020019445	LARP1
ENSOART00020019794	12.396	0.000421699	14.8433	0.04885	TRUE	ENSOARG00020012714	ANKRD13C
ENSOART00020019379	22.7831	0.00063476	15.1314	0.03605	TRUE	ENSOARG00020012532	SENP6
ENSOART00020022491	58.9156	0.00087376	16.0411	0.04195	TRUE	ENSOARG00020014640	ADD3
ENSOART00020004176	18.1659	0	inf	5e-05	TRUE	ENSOARG00020002739	CCDC54
ENSOART00020038445	5.71827	0	inf	5e-05	TRUE	ENSOARG00020024437	ADAM18
TCONS_00014333	62.0457	0	inf	5e-05	TRUE	ENSOARG00020006964	CCDC39
TCONS_00175304	50.3391	0	inf	5e-05	TRUE	XLOC_157676	-
ENSOART00020026117	5.86544	0	inf	5e-05	TRUE	ENSOARG00020016928	SHOC2
ENSOART00020039960	6.26354	0	inf	5e-05	TRUE	ENSOARG00020025417	-
ENSOART00020015020	24.0131	0	inf	5e-05	TRUE	ENSOARG00020009757	BPIFA3
TCONS_00185976	20.5163	0	inf	5e-05	TRUE	ENSOARG00020006024	-
ENSOART00020031388	8.69758	0	inf	5e-05	TRUE	ENSOARG00020020375	CDK10
ENSOART00020006218	6.07658	0	inf	5e-05	TRUE	ENSOARG00020003313	HACE1
ENSOART00020031431	10.9735	0	inf	5e-05	TRUE	ENSOARG00020020332	ANGEL2
ENSOART00020014118	14.7953	0	inf	0.0001	TRUE	ENSOARG00020009212	C1orf141
TCONS_00173368	50.2419	0	inf	0.0001	TRUE	XLOC_155852	EGF
ENSOART00020013788	6.87809	0	inf	0.00015	TRUE	ENSOARG00020008885	-
TCONS_00047975	15.1619	0	inf	0.00015	TRUE	XLOC_043126	KPBB
TCONS_00043304	24.952	0	inf	0.0002	TRUE	ENSOARG00020022592	DZANK1
ENSOART00020010651	8.78103	0	inf	0.00025	TRUE	ENSOARG00020006894	LAMP1
ENSOART00020015143	13.8713	0	inf	0.00045	TRUE	ENSOARG00020009868	SRGN
ENSOART00020040907	12.0169	0	inf	0.0005	TRUE	ENSOARG00020026014	PPP1R42
ENSOART00020009788	3.89566	0	inf	0.0006	TRUE	ENSOARG00020005863	FXR1
ENSOART00020031705	4.23515	0	inf	0.00065	TRUE	ENSOARG00020020424	PDLIM5
ENSOART00020015236	3.76342	0	inf	0.00075	TRUE	ENSOARG00020009922	SLU7
ENSOART00020032681	9.86248	0	inf	0.0008	TRUE	ENSOARG00020021156	XRCC4
ENSOART00020001322	36.3756	0	inf	0.0008	TRUE	ENSOARG00020000922	LGALSL
ENSOART00020010878	12.3689	0	inf	0.00095	TRUE	ENSOARG00020007098	-
ENSOART00020002504	5.22801	0	inf	0.00095	TRUE	ENSOARG00020001652	HEMGN
ENSOART00020005882	59.3444	0	inf	0.00095	TRUE	ENSOARG00020003854	-
ENSOART00020012961	4.97548	0	inf	0.00095	TRUE	ENSOARG00020008447	SYT9
ENSOART00020038635	7.1368	0	inf	0.00095	TRUE	ENSOARG00020024000	CSNK1G1
ENSOART00020012348	7.92164	0	inf	0.00095	TRUE	ENSOARG00020008036	BLZF1
ENSOART00020023318	40.3315	0	inf	0.001	TRUE	ENSOARG00020015232	-
ENSOART00020010213	5.14006	0	inf	0.00105	TRUE	ENSOARG00020006524	SRP54
ENSOART00020019795	15.8808	0	inf	0.0011	TRUE	ENSOARG00020012643	BOLL
ENSOART00020035795	11.1785	0	inf	0.0011	TRUE	ENSOARG00020023023	-
ENSOART00020007253	5.69232	0	inf	0.00115	TRUE	ENSOARG00020004751	DNAJA2
ENSOART00020024089	12.0438	0	inf	0.0012	TRUE	ENSOARG00020015578	YPEL3
ENSOART00020024446	7.80789	0	inf	0.00225	TRUE	ENSOARG00020015772	-
ENSOART00020028384	12.2142	0	inf	0.00395	TRUE	ENSOARG00020018379	TSPAN6
ENSOART00020033961	3.81383	0	inf	0.0076	TRUE	ENSOARG00020021933	ZNF655
ENSOART00020032778	8.78183	0	inf	0.00805	TRUE	ENSOARG00020021232	PKIB
ENSOART00020001272	35.8122	0	inf	0.00805	TRUE	ENSOARG00020000902	S100A14
ENSOART00020020117	4.43413	0	inf	0.0084	TRUE	ENSOARG00020013151	TEKT3
ENSOART00020034425	9.1177	0	inf	0.0084	TRUE	ENSOARG00020022212	-
ENSOART00020005406	8.73422	0	inf	0.0087	TRUE	ENSOARG00020003528	-
ENSOART00020020195	3.78395	0	inf	0.0087	TRUE	ENSOARG00020013232	MANEA
ENSOART00020017982	6.58083	0	inf	0.00885	TRUE	ENSOARG00020011717	YWHAE
ENSOART00020041349	12.459	0	inf	0.0091	TRUE	ENSOARG00020026280	JPT2
ENSOART00020030390	17.9239	0	inf	0.0095	TRUE	ENSOARG00020019742	CFAP97D1
ENSOART00020016590	12.1951	0	inf	0.0097	TRUE	ENSOARG00020010737	AP2S1
ENSOART00020015156	7.92313	0	inf	0.00975	TRUE	ENSOARG00020009833	BCL2L12
ENSOART00020019028	8.26004	0	inf	0.00975	TRUE	ENSOARG00020012481	-
ENSOART00020014298	4.01601	0	inf	0.00975	TRUE	ENSOARG00020009339	INPP1
ENSOART00020041446	5.66937	0	inf	0.00995	TRUE	ENSOARG00020026344	PRSS33
ENSOART00020037370	5.24517	0	inf	0.00995	TRUE	ENSOARG00020023958	POLDIP2
ENSOART00020000626	4.8589	0	inf	0.00995	TRUE	ENSOARG00020000487	ATG3
ENSOART00020029114	4.01267	0	inf	0.00995	TRUE	ENSOARG00020018884	TBCEL
ENSOART00020035556	6.525	0	inf	0.00995	TRUE	ENSOARG00020022883	Insig2
ENSOART00020024283	9.60523	0	inf	0.00995	TRUE	ENSOARG00020015852	FAM210B
ENSOART00020008870	4.05071	0	inf	0.00995	TRUE	ENSOARG00020005736	CCNA1
ENSOART00020022494	21.611	0	inf	0.01	TRUE	ENSOARG00020014689	RPLP1
ENSOART00020013641	30.5482	0	inf	0.0103	TRUE	ENSOARG00020008867	CSTA
ENSOART00020002829	6.51997	0	inf	0.0103	TRUE	ENSOARG00020001862	TEX47
ENSOART00020030609	5.84599	0	inf	0.0103	TRUE	ENSOARG00020019909	C1orf74
ENSOART00020040883	4.82821	0	inf	0.0103	TRUE	ENSOARG00020025995	-
ENSOART00020023759	4.15373	0	inf	0.0103	TRUE	ENSOARG00020015512	GDPD3
ENSOART00020021662	4.04877	0	inf	0.0103	TRUE	ENSOARG00020014168	TRMT10A
ENSOART00020015170	6.88726	0	inf	0.01045	TRUE	ENSOARG00020009708	VTA1
ENSOART00020000433	7.72439	0	inf	0.01055	TRUE	ENSOARG00020000351	ROPN1
ENSOART00020002652	4.61789	0	inf	0.01055	TRUE	ENSOARG00020001747	TMOD1
ENSOART00020025929	15.1611	0	inf	0.01055	TRUE	ENSOARG00020016867	-
ENSOART00020030777	4.61789	0	inf	0.01055	TRUE	ENSOARG00020020025	PEX12
ENSOART00020005401	4.20214	0	inf	0.0106	TRUE	ENSOARG00020003448	GTF2A1L
ENSOART00020006364	3.82123	0	inf	0.01085	TRUE	ENSOARG00020003761	PARP6
ENSOART00020024915	4.00389	0	inf	0.01085	TRUE	ENSOARG00020016181	NUP35
ENSOART00020024163	5.90584	0	inf	0.01105	TRUE	ENSOARG00020015645	AK1
ENSOART00020035138	5.99716	0	inf	0.01135	TRUE	ENSOARG00020022230	MFF
ENSOART00020018741	6.903	0	inf	0.0115	TRUE	ENSOARG00020012226	CAB39L
ENSOART00020026998	10.2254	0	inf	0.0122	TRUE	ENSOARG00020017523	REEP6
ENSOART00020010803	11.3872	0	inf	0.0123	TRUE	ENSOARG00020007019	PFDN5
TCONS_00017249	18.8642	0	inf	0.01255	TRUE	ENSOARG00020003792	VPS36
ENSOART00020034274	3.91636	0	inf	0.01265	TRUE	ENSOARG00020022039	PHYHIPL
ENSOART00020005929	5.22823	0	inf	0.01325	TRUE	ENSOARG00020003855	CENPH
TCONS_00106262	18.394	0	inf	0.01325	TRUE	ENSOARG00020025086	NARS2
ENSOART00020000910	8.85838	0	inf	0.0162	TRUE	ENSOARG00020000362	MLF1
ENSOART00020020665	6.10507	0	inf	0.02235	TRUE	ENSOARG00020013505	-
TCONS_00046559	25.5958	0	inf	0.02375	TRUE	ENSOARG00020015150	VAC14
TCONS_00088609	29.6918	0	inf	0.0292	TRUE	ENSOARG00020021623	U6
ENSOART00020007794	18.7965	0	inf	0.0433	TRUE	ENSOARG00020005039	SLIRP
TCONS_00000080	8.16188	0	inf	0.04605	TRUE	ENSOARG00020000087	SEPTIN2
TCONS_00073460	30.2511	0	inf	0.04685	TRUE	ENSOARG00020010065	ABHD2
ENSOART00020023905	18.9594	0	inf	0.049	TRUE	ENSOARG00020015626	MTFP1
ENSOART00020022800	0	12.7449	#NAME?	0.0001	TRUE	ENSOARG00020014903	CHST4
ENSOART00020003781	0	9.78688	#NAME?	0.0001	TRUE	ENSOARG00020002463	S1PR1
TCONS_00103022	0	15.7287	#NAME?	0.0001	TRUE	ENSOARG00020024249	COL21A1
ENSOART00020013059	0	14.5038	#NAME?	0.00015	TRUE	ENSOARG00020008503	MTFR1L
ENSOART00020002362	0	3.76887	#NAME?	0.0003	TRUE	ENSOARG00020001542	MAP3K13
ENSOART00020009363	0	54.0415	#NAME?	0.0005	TRUE	ENSOARG00020006064	CALML5
ENSOART00020017328	0	34.716	#NAME?	0.0005	TRUE	ENSOARG00020011383	-
ENSOART00020028554	0	9.95993	#NAME?	0.0006	TRUE	ENSOARG00020018573	TK1
ENSOART00020027734	0	6.12032	#NAME?	0.0007	TRUE	ENSOARG00020017978	CTSC
ENSOART00020014927	0	16.7027	#NAME?	0.00075	TRUE	ENSOARG00020009741	TMEM215
ENSOART00020032242	0	21.5937	#NAME?	0.00075	TRUE	ENSOARG00020020899	PFDN1
ENSOART00020017866	0	10.1718	#NAME?	0.00075	TRUE	ENSOARG00020011751	-
ENSOART00020024741	0	6.67327	#NAME?	0.00075	TRUE	ENSOARG00020016137	-
ENSOART00020020410	0	10.1296	#NAME?	0.00075	TRUE	ENSOARG00020013384	-
ENSOART00020032290	0	13.4111	#NAME?	0.00075	TRUE	ENSOARG00020020922	GPX1
ENSOART00020002067	0	8.89864	#NAME?	0.0009	TRUE	ENSOARG00020001358	DRD3
ENSOART00020018489	0	8.79848	#NAME?	0.00095	TRUE	ENSOARG00020012127	OR52W1
ENSOART00020022190	0	19.3105	#NAME?	0.00195	TRUE	ENSOARG00020014474	MGARP
ENSOART00020020930	0	12.8339	#NAME?	0.00195	TRUE	ENSOARG00020013697	-
ENSOART00020037140	0	6.55615	#NAME?	0.0075	TRUE	ENSOARG00020023760	PPM1K
ENSOART00020002505	0	25.2591	#NAME?	0.00825	TRUE	ENSOARG00020001653	-
ENSOART00020004887	0	13.6273	#NAME?	0.00855	TRUE	ENSOARG00020003179	PLLP
ENSOART00020023052	0	334.046	#NAME?	0.0091	TRUE	ENSOARG00020015083	NUPR2
ENSOART00020029499	0	7.33226	#NAME?	0.0091	TRUE	ENSOARG00020019162	-
ENSOART00020003001	0	11.1597	#NAME?	0.0091	TRUE	ENSOARG00020001972	FAM78B
ENSOART00020033069	0	5.36542	#NAME?	0.0091	TRUE	ENSOARG00020021378	DNASE1L1
ENSOART00020008092	0	6.89532	#NAME?	0.0099	TRUE	ENSOARG00020005289	-
ENSOART00020023001	0	20.9226	#NAME?	0.0099	TRUE	ENSOARG00020015041	-
ENSOART00020020831	0	5.46952	#NAME?	0.0099	TRUE	ENSOARG00020013664	OR1J1
ENSOART00020031344	0	6.15843	#NAME?	0.0099	TRUE	ENSOARG00020020341	PRR19
ENSOART00020018981	0	19.3724	#NAME?	0.0099	TRUE	ENSOARG00020012452	-
ENSOART00020012725	0	11.4379	#NAME?	0.0099	TRUE	ENSOARG00020008316	-
ENSOART00020006842	0	4.62241	#NAME?	0.01055	TRUE	ENSOARG00020004465	-
ENSOART00020038706	0	3.77226	#NAME?	0.01055	TRUE	ENSOARG00020024723	-
ENSOART00020030515	0	11.7436	#NAME?	0.01055	TRUE	ENSOARG00020019841	EEF1AKMT3
ENSOART00020023632	0	4.57227	#NAME?	0.0107	TRUE	ENSOARG00020015416	-
ENSOART00020007501	0	5.72165	#NAME?	0.0107	TRUE	ENSOARG00020004904	STBD1
ENSOART00020019622	0	6.2351	#NAME?	0.0107	TRUE	ENSOARG00020012882	OR4E1
ENSOART00020012351	0	6.88552	#NAME?	0.0107	TRUE	ENSOARG00020008043	-
ENSOART00020019849	0	469.408	#NAME?	0.0107	TRUE	ENSOARG00020013030	HRK
ENSOART00020027675	0	8.86326	#NAME?	0.0114	TRUE	ENSOARG00020017987	-
ENSOART00020021037	0	98.4736	#NAME?	0.0114	TRUE	ENSOARG00020013772	TUSC2
ENSOART00020006561	0	3.86468	#NAME?	0.0114	TRUE	ENSOARG00020004280	LHFPL6
ENSOART00020007058	0	10.4085	#NAME?	0.0114	TRUE	ENSOARG00020004608	RFLNA
ENSOART00020015746	0	4.25727	#NAME?	0.0114	TRUE	ENSOARG00020010257	PHB
ENSOART00020036434	0	10.4085	#NAME?	0.0114	TRUE	ENSOARG00020023369	FGF17
ENSOART00020026291	0	5.75054	#NAME?	0.0114	TRUE	ENSOARG00020017087	PGAM1
ENSOART00020009437	0	4.4327	#NAME?	0.0114	TRUE	ENSOARG00020006110	EPSTI1
ENSOART00020020554	0	5.59516	#NAME?	0.0114	TRUE	ENSOARG00020013485	-
ENSOART00020002523	0	4.38303	#NAME?	0.0114	TRUE	ENSOARG00020001665	MRI1
ENSOART00020021090	0	5.56861	#NAME?	0.0114	TRUE	ENSOARG00020013830	-
ENSOART00020032780	0	14.0058	#NAME?	0.0123	TRUE	ENSOARG00020021233	-
ENSOART00020009792	0	6.7676	#NAME?	0.0123	TRUE	ENSOARG00020006277	SDR39U1
ENSOART00020000912	0	3.84953	#NAME?	0.01275	TRUE	ENSOARG00020000672	LPAR1
ENSOART00020019599	0	3.77396	#NAME?	0.02935	TRUE	ENSOARG00020012824	NAPA
TCONS_00198328	0	21.386	#NAME?	0.03095	TRUE	ENSOARG00020017331	5S_rRNA
TCONS_00198239	0	13.3691	#NAME?	0.03555	TRUE	ENSOARG00020016381	5S_rRNA
TCONS_00088714	0	9.11563	#NAME?	0.03605	TRUE	ENSOARG00020008449	ERCC3
