# Supplementary material for: Sperm long non-coding RNAs as markers for ram fertility
Source: Front Vet Sci. 2024 May 10;11:1337939. doi: 10.3389/fvets.2024.1337939 (PMC11117017; doi:10.3389/fvets.2024.1337939)
Supplement: Supplementary file 9 [file Table_4.XLSX]

## Sheet: TCONS_00097081
Transcript	gene_id	transcript_id	Chr	protein-coding genes	Strand	Loc. Start	Loc. End			Ensembl Transcript ID	Gene Symbol
TCONS_00097081	ENSOARG00020011160	ENSOART00020016992	2	ENSOART00020017046	+	183318256	183316784	upstream		ENSOART00020017046	-
TCONS_00097081	ENSOARG00020011160	ENSOART00020016992	2	ENSOART00020017098	+	184248611	184121808	upstream		ENSOART00020017098	-
TCONS_00097081	ENSOARG00020011160	ENSOART00020016992	2	ENSOART00020017149	-	184361927	184341066	upstream		ENSOART00020017149	SPOPL
TCONS_00097081	ENSOARG00020011160	ENSOART00020016992	2	ENSOART00020017419	+	184975631	184944363	upstream		ENSOART00020017419	-
TCONS_00097081	ENSOARG00020011160	ENSOART00020016992	2	ENSOART00020017484	-	185151306	185109902	upstream		ENSOART00020017484	HNMT
TCONS_00097081	ENSOARG00020011160	ENSOART00020016992	2	ENSOART00020017573	+	185433091	185432779	upstream		ENSOART00020017573	-
TCONS_00097081	ENSOARG00020011160	ENSOART00020016992	2	ENSOART00020018207	-	186426053	185499875	upstream		ENSOART00020018207	-
TCONS_00097081	ENSOARG00020011160	ENSOART00020016992	2	ENSOART00020018284	-	185595752	185594328	upstream		ENSOART00020018284	-
TCONS_00097081	ENSOARG00020011160	ENSOART00020016992	2	ENSOART00020018328	-	185933730	185933623	upstream		ENSOART00020018328	-
TCONS_00097081	ENSOARG00020011160	ENSOART00020016992	2	ENSOART00020018369	+	187231089	187227592	upstream		ENSOART00020018369	CXCR4
TCONS_00097081	ENSOARG00020011160	ENSOART00020016992	2	ENSOART00020018502	+	187423946	187362741	upstream		ENSOART00020018502	DARS1
TCONS_00097081	ENSOARG00020011160	ENSOART00020016992	2	ENSOART00020018703	+	187425330	187362865	upstream		ENSOART00020018703	DARS1
TCONS_00097081	ENSOARG00020011160	ENSOART00020016992	2	ENSOART00020018864	+	187495099	187460218	upstream		ENSOART00020018864	MCM6
TCONS_00097081	ENSOARG00020011160	ENSOART00020016992	2	ENSOART00020018976	+	187495099	187460218	upstream		ENSOART00020018976	MCM6
TCONS_00097081	ENSOARG00020011160	ENSOART00020016992	2	ENSOART00020019397	+	187553454	187505435	upstream		ENSOART00020019397	LCT
TCONS_00097081	ENSOARG00020011160	ENSOART00020016992	2	ENSOART00020019596	-	187586909	187557602	upstream		ENSOART00020019596	R3HDM1; UBXN4
TCONS_00097081	ENSOARG00020011160	ENSOART00020016992	2	ENSOART00020021251	-	187701222	187570997	upstream		ENSOART00020021251	R3HDM1; UBXN4
TCONS_00097081	ENSOARG00020011160	ENSOART00020016992	2	ENSOART00020021545	-	187701222	187570997	upstream		ENSOART00020021545	UBXN4; R3HDM1
TCONS_00097081	ENSOARG00020011160	ENSOART00020016992	2	ENSOART00020021829	-	187701222	187570997	upstream		ENSOART00020021829	R3HDM1; UBXN4
TCONS_00097081	ENSOARG00020011160	ENSOART00020016992	2	ENSOART00020022102	-	187701222	187570997	upstream		ENSOART00020022102	UBXN4; R3HDM1
TCONS_00097081	ENSOARG00020011160	ENSOART00020016992	2	ENSOART00020022462	-	187701222	187571026	upstream		ENSOART00020022462	R3HDM1; UBXN4
TCONS_00097081	ENSOARG00020011160	ENSOART00020016992	2	ENSOART00020022625	-	187701222	187606256	upstream		ENSOART00020022625	UBXN4; R3HDM1
TCONS_00097081	ENSOARG00020011160	ENSOART00020016992	2	ENSOART00020022904	-	187701222	187606256	upstream		ENSOART00020022904	R3HDM1; UBXN4
TCONS_00097081	ENSOARG00020011160	ENSOART00020016992	2	ENSOART00020022983	-	187701148	187606256	upstream		ENSOART00020022983	R3HDM1; UBXN4
TCONS_00097081	ENSOARG00020011160	ENSOART00020016992	2	ENSOART00020023051	-	187645372	187645240	upstream		ENSOART00020023051	-
TCONS_00097081	ENSOARG00020011160	ENSOART00020016992	2	ENSOART00020023170	+	188065884	187770807	upstream		ENSOART00020023170	-
TCONS_00097081	ENSOARG00020011160	ENSOART00020016992	2	ENSOART00020023430	+	188065628	187770807	upstream		ENSOART00020023430	-
TCONS_00097081	ENSOARG00020011160	ENSOART00020016992	2	ENSOART00020023855	-	187787130	187787023	upstream		ENSOART00020023855	-
TCONS_00097081	ENSOARG00020011160	ENSOART00020016992	2	ENSOART00020023627	+	188065884	187794491	upstream		ENSOART00020023627	-
TCONS_00097081	ENSOARG00020011160	ENSOART00020016992	2	ENSOART00020023919	-	188214460	188063537	upstream		ENSOART00020023919	RAB3GAP1
TCONS_00097081	ENSOARG00020011160	ENSOART00020016992	2	ENSOART00020024182	-	188214573	188090264	upstream		ENSOART00020024182	RAB3GAP1
TCONS_00097081	ENSOARG00020011160	ENSOART00020016992	2	ENSOART00020024502	-	188214573	188090264	upstream		ENSOART00020024502	RAB3GAP1
TCONS_00097081	ENSOARG00020011160	ENSOART00020016992	2	ENSOART00020024766	-	188214573	188090264	upstream		ENSOART00020024766	RAB3GAP1
TCONS_00097081	ENSOARG00020011160	ENSOART00020016992	2	ENSOART00020025057	-	188214573	188092805	upstream		ENSOART00020025057	RAB3GAP1
TCONS_00097081	ENSOARG00020011160	ENSOART00020016992	2	ENSOART00020025244	+	188116052	188115866	upstream		ENSOART00020025244	-
TCONS_00097081	ENSOARG00020011160	ENSOART00020016992	2	ENSOART00020025317	-	188184924	188184288	upstream		ENSOART00020025317	-
TCONS_00097081	ENSOARG00020011160	ENSOART00020016992	2	ENSOART00020027046	+	188296504	188248078	upstream		ENSOART00020027046	LOC114113190
TCONS_00097081	ENSOARG00020011160	ENSOART00020016992	2	ENSOART00020027090	+	188296504	188248078	upstream		ENSOART00020027090	LOC114113190
TCONS_00097081	ENSOARG00020011160	ENSOART00020016992	2	ENSOART00020027124	+	188296504	188248078	upstream		ENSOART00020027124	LOC114113190
TCONS_00097081	ENSOARG00020011160	ENSOART00020016992	2	ENSOART00020027167	+	188296504	188248078	upstream		ENSOART00020027167	LOC114113190
TCONS_00097081	ENSOARG00020011160	ENSOART00020016992	2	ENSOART00020027246	-	188337728	188305304	upstream		ENSOART00020027246	-
TCONS_00097081	ENSOARG00020011160	ENSOART00020016992	2	ENSOART00020027432	-	188411894	188350316	upstream		ENSOART00020027432	ACMSD
TCONS_00097081	ENSOARG00020011160	ENSOART00020016992	2	ENSOART00020027491	-	188467668	188467561	upstream		ENSOART00020027491	-
TCONS_00097081	ENSOARG00020011160	ENSOART00020016992	2	ENSOART00020027526	-	188470962	188470575	upstream		ENSOART00020027526	LOC101107417
TCONS_00097081	ENSOARG00020011160	ENSOART00020016992	2	ENSOART00020027654	+	188780453	188501183	upstream		ENSOART00020027654	TMEM163
TCONS_00097081	ENSOARG00020011160	ENSOART00020016992	2	ENSOART00020027771	-	189122731	188782558	upstream		ENSOART00020027771	MGAT5
TCONS_00097081	ENSOARG00020011160	ENSOART00020016992	2	ENSOART00020027877	-	189122731	188782660	upstream		ENSOART00020027877	MGAT5
TCONS_00097081	ENSOARG00020011160	ENSOART00020016992	2	ENSOART00020028086	-	189122731	188783313	upstream		ENSOART00020028086	MGAT5
TCONS_00097081	ENSOARG00020011160	ENSOART00020016992	2	ENSOART00020028215	-	189164706	188786241	upstream		ENSOART00020028215	MGAT5
TCONS_00097081	ENSOARG00020011160	ENSOART00020016992	2	ENSOART00020028299	-	189011577	188786241	upstream		ENSOART00020028299	MGAT5
TCONS_00097081	ENSOARG00020011160	ENSOART00020016992	2	ENSOART00020028417	+	188919542	188919442	upstream		ENSOART00020028417	-
TCONS_00097081	ENSOARG00020011160	ENSOART00020016992	2	ENSOART00020030023	+	190829107	189861916	upstream		ENSOART00020030023	-
TCONS_00097081	ENSOARG00020011160	ENSOART00020016992	2	ENSOART00020030045	+	190829107	189861916	upstream		ENSOART00020030045	-
TCONS_00097081	ENSOARG00020011160	ENSOART00020016992	2	ENSOART00020030159	+	190828647	189861916	upstream		ENSOART00020030159	-
TCONS_00097081	ENSOARG00020011160	ENSOART00020016992	2	ENSOART00020030206	+	190759148	189861916	upstream		ENSOART00020030206	-
TCONS_00097081	ENSOARG00020011160	ENSOART00020016992	2	ENSOART00020030306	+	190828647	189861977	upstream		ENSOART00020030306	-
TCONS_00097081	ENSOARG00020011160	ENSOART00020016992	2	ENSOART00020030394	+	190828647	189861977	upstream		ENSOART00020030394	-
TCONS_00097081	ENSOARG00020011160	ENSOART00020016992	2	ENSOART00020030409	+	190829107	190123901	upstream		ENSOART00020030409	-
TCONS_00097081	ENSOARG00020011160	ENSOART00020016992	2	ENSOART00020030457	+	190881392	190831685	upstream		ENSOART00020030457	LYPD1
TCONS_00097081	ENSOARG00020011160	ENSOART00020016992	2	ENSOART00020030496	-	190882193	190881716	upstream		ENSOART00020030496	-
TCONS_00097081	ENSOARG00020011160	ENSOART00020016992	2	ENSOART00020030570	-	191203489	191202436	upstream		ENSOART00020030570	-
TCONS_00097081	ENSOARG00020011160	ENSOART00020016992	2	ENSOART00020030619	-	191333054	191332502	upstream		ENSOART00020030619	-
TCONS_00097081	ENSOARG00020011160	ENSOART00020016992	2	ENSOART00020030649	-	191335078	191333977	upstream		ENSOART00020030649	-
TCONS_00097081	ENSOARG00020011160	ENSOART00020016992	2	ENSOART00020031077	-	191383712	191346485	upstream		ENSOART00020031077	SLC35F5
TCONS_00097081	ENSOARG00020011160	ENSOART00020016992	2	ENSOART00020031156	-	191383712	191346485	upstream		ENSOART00020031156	SLC35F5
TCONS_00097081	ENSOARG00020011160	ENSOART00020016992	2	ENSOART00020031280	-	191383712	191346485	upstream		ENSOART00020031280	SLC35F5
TCONS_00097081	ENSOARG00020011160	ENSOART00020016992	2	ENSOART00020031449	+	191678960	191626793	upstream		ENSOART00020031449	ACTR3
TCONS_00097081	ENSOARG00020011160	ENSOART00020016992	2	ENSOART00020031543	+	191665156	191626793	upstream		ENSOART00020031543	ACTR3
TCONS_00097081	ENSOARG00020011160	ENSOART00020016992	2	ENSOART00020033689	+	194217639	192221754	upstream		ENSOART00020033689	-
TCONS_00097081	ENSOARG00020011160	ENSOART00020016992	2	ENSOART00020034737	-	192369026	192366357	upstream		ENSOART00020034737	-
TCONS_00097081	ENSOARG00020011160	ENSOART00020016992	2	ENSOART00020034762	-	193140092	193140018	upstream		ENSOART00020034762	-
TCONS_00097081	ENSOARG00020011160	ENSOART00020016992	2	ENSOART00020034569	+	194217639	193409332	upstream		ENSOART00020034569	-
TCONS_00097081	ENSOARG00020011160	ENSOART00020016992	2	ENSOART00020033803	+	194217639	193409332	upstream		ENSOART00020033803	-
TCONS_00097081	ENSOARG00020011160	ENSOART00020016992	2	ENSOART00020033963	+	194217639	193409332	upstream		ENSOART00020033963	-
TCONS_00097081	ENSOARG00020011160	ENSOART00020016992	2	ENSOART00020034150	+	194217639	193409332	upstream		ENSOART00020034150	-
TCONS_00097081	ENSOARG00020011160	ENSOART00020016992	2	ENSOART00020034389	+	194217639	193409332	upstream		ENSOART00020034389	-
TCONS_00097081	ENSOARG00020011160	ENSOART00020016992	2	ENSOART00020034430	+	194217639	193409332	upstream		ENSOART00020034430	-
TCONS_00097081	ENSOARG00020011160	ENSOART00020016992	2	ENSOART00020034789	+	195233522	195233392	upstream		ENSOART00020034789	-
TCONS_00097081	ENSOARG00020011160	ENSOART00020016992	2	ENSOART00020034815	+	196447164	196432735	upstream		ENSOART00020034815	DDX18
TCONS_00097081	ENSOARG00020011160	ENSOART00020016992	2	ENSOART00020034945	+	196488853	196474713	upstream		ENSOART00020034945	-
TCONS_00097081	ENSOARG00020011160	ENSOART00020016992	2	ENSOART00020035002	-	196607974	196500653	upstream		ENSOART00020035002	CCDC93
TCONS_00097081	ENSOARG00020011160	ENSOART00020016992	2	ENSOART00020035150	-	196607974	196503021	upstream		ENSOART00020035150	CCDC93
TCONS_00097081	ENSOARG00020011160	ENSOART00020016992	2	ENSOART00020035281	-	196606988	196503021	upstream		ENSOART00020035281	CCDC93
TCONS_00097081	ENSOARG00020011160	ENSOART00020016992	2	ENSOART00020035389	-	196607974	196506464	upstream		ENSOART00020035389	CCDC93
TCONS_00097081	ENSOARG00020011160	ENSOART00020016992	2	ENSOART00020035556	+	196726150	196713763	upstream		ENSOART00020035556	INSIG2; LOC114109131
TCONS_00097081	ENSOARG00020011160	ENSOART00020016992	2	ENSOART00020035588	-	197565182	197560565	upstream		ENSOART00020035588	EN1
TCONS_00097081	ENSOARG00020011160	ENSOART00020016992	2	ENSOART00020035707	+	198005256	197954333	upstream		ENSOART00020035707	-
TCONS_00097081	ENSOARG00020011160	ENSOART00020016992	2	ENSOART00020035738	+	198005256	197966327	upstream		ENSOART00020035738	-
TCONS_00097081	ENSOARG00020011160	ENSOART00020016992	2	ENSOART00020035767	+	198005256	197983822	upstream		ENSOART00020035767	-
TCONS_00097081	ENSOARG00020011160	ENSOART00020016992	2	ENSOART00020035833	-	198112938	198060858	upstream		ENSOART00020035833	C2H2orf76
TCONS_00097081	ENSOARG00020011160	ENSOART00020016992	2	ENSOART00020035926	+	198156768	198151618	upstream		ENSOART00020035926	DBI
TCONS_00097081	ENSOARG00020011160	ENSOART00020016992	2	ENSOART00020035980	+	198156778	198151735	upstream		ENSOART00020035980	DBI
TCONS_00097081	ENSOARG00020011160	ENSOART00020016992	2	ENSOART00020036007	+	198156778	198152567	upstream		ENSOART00020036007	DBI
TCONS_00097081	ENSOARG00020011160	ENSOART00020016992	2	ENSOART00020036039	+	198199933	198194324	upstream		ENSOART00020036039	-
TCONS_00097081	ENSOARG00020011160	ENSOART00020016992	2	ENSOART00020036141	-	198275555	198202709	upstream		ENSOART00020036141	SCTR
TCONS_00097081	ENSOARG00020011160	ENSOART00020016992	2	ENSOART00020036306	+	198417744	198294373	upstream		ENSOART00020036306	-
TCONS_00097081	ENSOARG00020011160	ENSOART00020016992	2	ENSOART00020036339	+	198429835	198428899	upstream		ENSOART00020036339	TMEM177
TCONS_00097081	ENSOARG00020011160	ENSOART00020016992	2	ENSOART00020036396	+	198688397	198526245	upstream		ENSOART00020036396	PTPN4
TCONS_00097081	ENSOARG00020011160	ENSOART00020016992	2	ENSOART00020036449	+	198688397	198526245	upstream		ENSOART00020036449	PTPN4
TCONS_00097081	ENSOARG00020011160	ENSOART00020016992	2	ENSOART00020036560	+	198688397	198526245	upstream		ENSOART00020036560	PTPN4
TCONS_00097081	ENSOARG00020011160	ENSOART00020016992	2	ENSOART00020036677	+	198688397	198526245	upstream		ENSOART00020036677	PTPN4
TCONS_00097081	ENSOARG00020011160	ENSOART00020016992	2	ENSOART00020036762	+	198647947	198646500	upstream		ENSOART00020036762	-
TCONS_00097081	ENSOARG00020011160	ENSOART00020016992	2	ENSOART00020036844	+	198875175	198709855	upstream		ENSOART00020036844	EPB41L5
TCONS_00097081	ENSOARG00020011160	ENSOART00020016992	2	ENSOART00020036883	+	198790318	198709855	upstream		ENSOART00020036883	EPB41L5
TCONS_00097081	ENSOARG00020011160	ENSOART00020016992	2	ENSOART00020036830	+	198875182	198709855	upstream		ENSOART00020036830	EPB41L5
TCONS_00097081	ENSOARG00020011160	ENSOART00020016992	2	ENSOART00020036919	+	198821253	198821116	upstream		ENSOART00020036919	-
TCONS_00097081	ENSOARG00020011160	ENSOART00020016992	2	ENSOART00020036931	-	198903318	198902265	upstream		ENSOART00020036931	TMEM185B
TCONS_00097081	ENSOARG00020011160	ENSOART00020016992	2	ENSOART00020036959	+	198977385	198903513	upstream		ENSOART00020036959	RALB
TCONS_00097081	ENSOARG00020011160	ENSOART00020016992	2	ENSOART00020036988	+	199078371	199074665	upstream		ENSOART00020036988	INHBB
TCONS_00097081	ENSOARG00020011160	ENSOART00020016992	2	ENSOART00020037007	+	199079590	199079318	upstream		ENSOART00020037007	-
TCONS_00097081	ENSOARG00020011160	ENSOART00020016992	2	ENSOART00020037019	+	199295803	199295641	upstream		ENSOART00020037019	-
TCONS_00097081	ENSOARG00020011160	ENSOART00020016992	2	ENSOART00020037025	+	199355246	199353725	upstream		ENSOART00020037025	-
TCONS_00097081	ENSOARG00020011160	ENSOART00020016992	2	ENSOART00020037051	+	199725893	199534751	upstream		ENSOART00020037051	GLI2
TCONS_00097081	ENSOARG00020011160	ENSOART00020016992	2	ENSOART00020037115	+	199606589	199606320	upstream		ENSOART00020037115	-
TCONS_00097081	ENSOARG00020011160	ENSOART00020016992	2	ENSOART00020037189	-	200010667	199948150	upstream		ENSOART00020037189	-
TCONS_00097081	ENSOARG00020011160	ENSOART00020016992	2	ENSOART00020037249	+	200031545	200031122	upstream		ENSOART00020037249	-
TCONS_00097081	ENSOARG00020011160	ENSOART00020016992	2	ENSOART00020037374	-	200293243	200059667	upstream		ENSOART00020037374	-
TCONS_00097081	ENSOARG00020011160	ENSOART00020016992	2	ENSOART00020037362	-	200293243	200059667	upstream		ENSOART00020037362	-
TCONS_00097081	ENSOARG00020011160	ENSOART00020016992	2	ENSOART00020037406	-	200293243	200059667	upstream		ENSOART00020037406	-
TCONS_00097081	ENSOARG00020011160	ENSOART00020016992	2	ENSOART00020037436	-	200293243	200059667	upstream		ENSOART00020037436	-
TCONS_00097081	ENSOARG00020011160	ENSOART00020016992	2	ENSOART00020037470	+	200235624	200235498	upstream		ENSOART00020037470	-
TCONS_00097081	ENSOARG00020011160	ENSOART00020016992	2	ENSOART00020037490	-	200340312	200339888	upstream		ENSOART00020037490	-
TCONS_00097081	ENSOARG00020011160	ENSOART00020016992	2	ENSOART00020037515	-	200383531	200373769	upstream		ENSOART00020037515	-
TCONS_00097081	ENSOARG00020011160	ENSOART00020016992	2	ENSOART00020037538	+	200396109	200390123	upstream		ENSOART00020037538	TSN
TCONS_00097081	ENSOARG00020011160	ENSOART00020016992	2	ENSOART00020037570	+	200396415	200390200	upstream		ENSOART00020037570	TSN
TCONS_00097081	ENSOARG00020011160	ENSOART00020016992	2	ENSOART00020037599	+	201031062	201018840	upstream		ENSOART00020037599	-
TCONS_00097081	ENSOARG00020011160	ENSOART00020016992	2	ENSOART00020037615	+	201110719	201107951	upstream		ENSOART00020037615	-
TCONS_00097081	ENSOARG00020011160	ENSOART00020016992	2	ENSOART00020037625	+	201110719	201107951	upstream		ENSOART00020037625	-
TCONS_00097081	ENSOARG00020011160	ENSOART00020016992	2	ENSOART00020037647	-	201159395	201158789	upstream		ENSOART00020037647	-
											FIGN
											FIGN
TCONS_00097081	ENSOARG00020011160	ENSOART00020016992	2	ENSOART00020014315	+	157872218	157744659	downstream		ENSOART00020014315	-
TCONS_00097081	ENSOARG00020011160	ENSOART00020016992	2	ENSOART00020014364	+	157888962	157745169	downstream		ENSOART00020014364	-
TCONS_00097081	ENSOARG00020011160	ENSOART00020016992	2	ENSOART00020015401	+	159310642	158691580	downstream		ENSOART00020015401	-
TCONS_00097081	ENSOARG00020011160	ENSOART00020016992	2	ENSOART00020015658	+	159310642	159101039	downstream		ENSOART00020015658	-
TCONS_00097081	ENSOARG00020011160	ENSOART00020016992	2	ENSOART00020015833	+	159310642	159101039	downstream		ENSOART00020015833	GCA
TCONS_00097081	ENSOARG00020011160	ENSOART00020016992	2	ENSOART00020015983	+	159310642	159101039	downstream		ENSOART00020015983	-
TCONS_00097081	ENSOARG00020011160	ENSOART00020016992	2	ENSOART00020016290	-	159337596	159321869	downstream		ENSOART00020016290	IFIH1
TCONS_00097081	ENSOARG00020011160	ENSOART00020016992	2	ENSOART00020016338	+	159329967	159329866	downstream		ENSOART00020016338	IFIH1
TCONS_00097081	ENSOARG00020011160	ENSOART00020016992	2	ENSOART00020016740	+	159422840	159363000	downstream		ENSOART00020016740	FAP
TCONS_00097081	ENSOARG00020011160	ENSOART00020016992	2	ENSOART00020016927	+	159422840	159363000	downstream		ENSOART00020016927	FAP
TCONS_00097081	ENSOARG00020011160	ENSOART00020016992	2	ENSOART00020018025	+	159540844	159460153	downstream		ENSOART00020018025	FAP
TCONS_00097081	ENSOARG00020011160	ENSOART00020016992	2	ENSOART00020018239	+	159540844	159460153	downstream		ENSOART00020018239	GCG
TCONS_00097081	ENSOARG00020011160	ENSOART00020016992	2	ENSOART00020017767	+	159540844	159460153	downstream		ENSOART00020017767	-
TCONS_00097081	ENSOARG00020011160	ENSOART00020016992	2	ENSOART00020018346	+	159571900	159562269	downstream		ENSOART00020018346	SLC4A10
TCONS_00097081	ENSOARG00020011160	ENSOART00020016992	2	ENSOART00020019003	+	159734632	159654171	downstream		ENSOART00020019003	SLC4A10
TCONS_00097081	ENSOARG00020011160	ENSOART00020016992	2	ENSOART00020023080	-	160088074	159743237	downstream		ENSOART00020023080	SLC4A10
TCONS_00097081	ENSOARG00020011160	ENSOART00020016992	2	ENSOART00020023184	-	160088074	159743413	downstream		ENSOART00020023184	SLC4A10
TCONS_00097081	ENSOARG00020011160	ENSOART00020016992	2	ENSOART00020023289	-	160088074	159748190	downstream		ENSOART00020023289	-
TCONS_00097081	ENSOARG00020011160	ENSOART00020016992	2	ENSOART00020023359	-	159991616	159748190	downstream		ENSOART00020023359	-
TCONS_00097081	ENSOARG00020011160	ENSOART00020016992	2	ENSOART00020023444	-	159805248	159803100	downstream		ENSOART00020023444	TBR1
TCONS_00097081	ENSOARG00020011160	ENSOART00020016992	2	ENSOART00020023515	-	160178563	160177627	downstream		ENSOART00020023515	PSMD14
TCONS_00097081	ENSOARG00020011160	ENSOART00020016992	2	ENSOART00020023657	-	160246964	160239021	downstream		ENSOART00020023657	TANK
TCONS_00097081	ENSOARG00020011160	ENSOART00020016992	2	ENSOART00020023743	-	160354240	160251908	downstream		ENSOART00020023743	TANK
TCONS_00097081	ENSOARG00020011160	ENSOART00020016992	2	ENSOART00020023856	-	160495630	160416943	downstream		ENSOART00020023856	RBMS1
TCONS_00097081	ENSOARG00020011160	ENSOART00020016992	2	ENSOART00020023906	-	160495630	160417172	downstream		ENSOART00020023906	RBMS1
TCONS_00097081	ENSOARG00020011160	ENSOART00020016992	2	ENSOART00020024263	+	161348974	161131705	downstream		ENSOART00020024263	RBMS1
TCONS_00097081	ENSOARG00020011160	ENSOART00020016992	2	ENSOART00020024394	+	161349257	161131941	downstream		ENSOART00020024394	RBMS1
TCONS_00097081	ENSOARG00020011160	ENSOART00020016992	2	ENSOART00020024538	+	161348974	161219115	downstream		ENSOART00020024538	-
TCONS_00097081	ENSOARG00020011160	ENSOART00020016992	2	ENSOART00020024639	+	161348974	161253465	downstream		ENSOART00020024639	ITGB6
TCONS_00097081	ENSOARG00020011160	ENSOART00020016992	2	ENSOART00020024808	+	161367457	161366902	downstream		ENSOART00020024808	ITGB6
TCONS_00097081	ENSOARG00020011160	ENSOART00020016992	2	ENSOART00020025649	+	161515290	161430399	downstream		ENSOART00020025649	ITGB6
TCONS_00097081	ENSOARG00020011160	ENSOART00020016992	2	ENSOART00020025776	+	161515290	161430399	downstream		ENSOART00020025776	ITGB6
TCONS_00097081	ENSOARG00020011160	ENSOART00020016992	2	ENSOART00020025830	+	161515290	161430646	downstream		ENSOART00020025830	-
TCONS_00097081	ENSOARG00020011160	ENSOART00020016992	2	ENSOART00020025879	+	161515290	161430692	downstream		ENSOART00020025879	-
TCONS_00097081	ENSOARG00020011160	ENSOART00020016992	2	ENSOART00020026628	+	161663943	161540106	downstream		ENSOART00020026628	LOC101109941
TCONS_00097081	ENSOARG00020011160	ENSOART00020016992	2	ENSOART00020026702	+	161658626	161658490	downstream		ENSOART00020026702	CD302
TCONS_00097081	ENSOARG00020011160	ENSOART00020016992	2	ENSOART00020027084	+	161797223	161712356	downstream		ENSOART00020027084	CD302
TCONS_00097081	ENSOARG00020011160	ENSOART00020016992	2	ENSOART00020027561	+	161830948	161807956	downstream		ENSOART00020027561	CD302
TCONS_00097081	ENSOARG00020011160	ENSOART00020016992	2	ENSOART00020027603	+	161830948	161807956	downstream		ENSOART00020027603	MARCHF7
TCONS_00097081	ENSOARG00020011160	ENSOART00020016992	2	ENSOART00020027648	+	161830948	161807981	downstream		ENSOART00020027648	MARCHF7
TCONS_00097081	ENSOARG00020011160	ENSOART00020016992	2	ENSOART00020027730	-	161880977	161834154	downstream		ENSOART00020027730	MARCHF7
TCONS_00097081	ENSOARG00020011160	ENSOART00020016992	2	ENSOART00020027775	-	161880977	161834301	downstream		ENSOART00020027775	MARCHF7
TCONS_00097081	ENSOARG00020011160	ENSOART00020016992	2	ENSOART00020027994	-	161880977	161834409	downstream		ENSOART00020027994	MARCHF7
TCONS_00097081	ENSOARG00020011160	ENSOART00020016992	2	ENSOART00020028123	-	161861828	161834409	downstream		ENSOART00020028123	MARCHF7
TCONS_00097081	ENSOARG00020011160	ENSOART00020016992	2	ENSOART00020028143	-	161880977	161834729	downstream		ENSOART00020028143	MARCHF7
TCONS_00097081	ENSOARG00020011160	ENSOART00020016992	2	ENSOART00020028221	-	161880977	161835401	downstream		ENSOART00020028221	-
TCONS_00097081	ENSOARG00020011160	ENSOART00020016992	2	ENSOART00020028296	-	161880977	161836745	downstream		ENSOART00020028296	BAZ2B
TCONS_00097081	ENSOARG00020011160	ENSOART00020016992	2	ENSOART00020028399	+	161889692	161889149	downstream		ENSOART00020028399	BAZ2B
TCONS_00097081	ENSOARG00020011160	ENSOART00020016992	2	ENSOART00020028711	+	162255603	161971911	downstream		ENSOART00020028711	BAZ2B
TCONS_00097081	ENSOARG00020011160	ENSOART00020016992	2	ENSOART00020028958	+	162255603	161971911	downstream		ENSOART00020028958	BAZ2B
TCONS_00097081	ENSOARG00020011160	ENSOART00020016992	2	ENSOART00020028584	+	162296147	161971911	downstream		ENSOART00020028584	WDSUB1
TCONS_00097081	ENSOARG00020011160	ENSOART00020016992	2	ENSOART00020028646	+	162296147	161971911	downstream		ENSOART00020028646	WDSUB1
TCONS_00097081	ENSOARG00020011160	ENSOART00020016992	2	ENSOART00020029652	+	162378461	162315925	downstream		ENSOART00020029652	WDSUB1
TCONS_00097081	ENSOARG00020011160	ENSOART00020016992	2	ENSOART00020029675	+	162378461	162315925	downstream		ENSOART00020029675	TANC1
TCONS_00097081	ENSOARG00020011160	ENSOART00020016992	2	ENSOART00020029708	+	162378319	162315925	downstream		ENSOART00020029708	TANC1
TCONS_00097081	ENSOARG00020011160	ENSOART00020016992	2	ENSOART00020031070	-	162564902	162382150	downstream		ENSOART00020031070	TANC1
TCONS_00097081	ENSOARG00020011160	ENSOART00020016992	2	ENSOART00020031201	-	162495205	162382150	downstream		ENSOART00020031201	TANC1
TCONS_00097081	ENSOARG00020011160	ENSOART00020016992	2	ENSOART00020030470	-	162564902	162382150	downstream		ENSOART00020030470	TANC1
TCONS_00097081	ENSOARG00020011160	ENSOART00020016992	2	ENSOART00020030685	-	162564902	162382150	downstream		ENSOART00020030685	DAPL1
TCONS_00097081	ENSOARG00020011160	ENSOART00020016992	2	ENSOART00020030905	-	162564902	162382150	downstream		ENSOART00020030905	PKP4
TCONS_00097081	ENSOARG00020011160	ENSOART00020016992	2	ENSOART00020031457	-	162743203	162720167	downstream		ENSOART00020031457	PKP4
TCONS_00097081	ENSOARG00020011160	ENSOART00020016992	2	ENSOART00020031560	-	163129664	162871072	downstream		ENSOART00020031560	PKP4
TCONS_00097081	ENSOARG00020011160	ENSOART00020016992	2	ENSOART00020031721	-	163057428	162871072	downstream		ENSOART00020031721	PKP4
TCONS_00097081	ENSOARG00020011160	ENSOART00020016992	2	ENSOART00020031834	-	163057428	162871072	downstream		ENSOART00020031834	-
TCONS_00097081	ENSOARG00020011160	ENSOART00020016992	2	ENSOART00020032027	-	163129241	162871708	downstream		ENSOART00020032027	-
TCONS_00097081	ENSOARG00020011160	ENSOART00020016992	2	ENSOART00020032394	+	163538252	163130736	downstream		ENSOART00020032394	-
TCONS_00097081	ENSOARG00020011160	ENSOART00020016992	2	ENSOART00020032444	+	163538252	163213145	downstream		ENSOART00020032444	UPP2
TCONS_00097081	ENSOARG00020011160	ENSOART00020016992	2	ENSOART00020032494	+	163267359	163267211	downstream		ENSOART00020032494	UPP2
TCONS_00097081	ENSOARG00020011160	ENSOART00020016992	2	ENSOART00020032517	-	163604195	163564076	downstream		ENSOART00020032517	UPP2
TCONS_00097081	ENSOARG00020011160	ENSOART00020016992	2	ENSOART00020032584	-	163674480	163569206	downstream		ENSOART00020032584	-
TCONS_00097081	ENSOARG00020011160	ENSOART00020016992	2	ENSOART00020032648	-	163674480	163572685	downstream		ENSOART00020032648	-
TCONS_00097081	ENSOARG00020011160	ENSOART00020016992	2	ENSOART00020032802	+	163948621	163879503	downstream		ENSOART00020032802	-
TCONS_00097081	ENSOARG00020011160	ENSOART00020016992	2	ENSOART00020032882	+	163948621	163880061	downstream		ENSOART00020032882	-
TCONS_00097081	ENSOARG00020011160	ENSOART00020016992	2	ENSOART00020033006	+	163948621	163880061	downstream		ENSOART00020033006	-
TCONS_00097081	ENSOARG00020011160	ENSOART00020016992	2	ENSOART00020033299	+	164181797	164101072	downstream		ENSOART00020033299	-
TCONS_00097081	ENSOARG00020011160	ENSOART00020016992	2	ENSOART00020033357	+	164181797	164101072	downstream		ENSOART00020033357	-
TCONS_00097081	ENSOARG00020011160	ENSOART00020016992	2	ENSOART00020033380	+	164181797	164101072	downstream		ENSOART00020033380	CYTIP
TCONS_00097081	ENSOARG00020011160	ENSOART00020016992	2	ENSOART00020033412	+	164181797	164128588	downstream		ENSOART00020033412	-
TCONS_00097081	ENSOARG00020011160	ENSOART00020016992	2	ENSOART00020033512	+	164298892	164271088	downstream		ENSOART00020033512	GPD2
TCONS_00097081	ENSOARG00020011160	ENSOART00020016992	2	ENSOART00020033692	+	164381293	164376561	downstream		ENSOART00020033692	GPD2
TCONS_00097081	ENSOARG00020011160	ENSOART00020016992	2	ENSOART00020033879	-	165135909	165024535	downstream		ENSOART00020033879	GPD2
TCONS_00097081	ENSOARG00020011160	ENSOART00020016992	2	ENSOART00020033967	-	165135909	165026461	downstream		ENSOART00020033967	NR4A2
TCONS_00097081	ENSOARG00020011160	ENSOART00020016992	2	ENSOART00020034044	-	165135909	165030164	downstream		ENSOART00020034044	NR4A2
TCONS_00097081	ENSOARG00020011160	ENSOART00020016992	2	ENSOART00020034097	+	165276698	165260297	downstream		ENSOART00020034097	KCNJ3
TCONS_00097081	ENSOARG00020011160	ENSOART00020016992	2	ENSOART00020034158	+	165276698	165269993	downstream		ENSOART00020034158	KCNJ3
TCONS_00097081	ENSOARG00020011160	ENSOART00020016992	2	ENSOART00020034280	-	166058446	166054627	downstream		ENSOART00020034280	-
TCONS_00097081	ENSOARG00020011160	ENSOART00020016992	2	ENSOART00020034311	-	166910747	166729619	downstream		ENSOART00020034311	-
TCONS_00097081	ENSOARG00020011160	ENSOART00020016992	2	ENSOART00020034350	-	166910486	166730200	downstream		ENSOART00020034350	-
TCONS_00097081	ENSOARG00020011160	ENSOART00020016992	2	ENSOART00020034379	+	167079064	167078962	downstream		ENSOART00020034379	-
TCONS_00097081	ENSOARG00020011160	ENSOART00020016992	2	ENSOART00020034727	-	167122723	167121577	downstream		ENSOART00020034727	-
TCONS_00097081	ENSOARG00020011160	ENSOART00020016992	2	ENSOART00020034743	-	167961797	167217897	downstream		ENSOART00020034743	-
TCONS_00097081	ENSOARG00020011160	ENSOART00020016992	2	ENSOART00020034830	-	167668126	167217897	downstream		ENSOART00020034830	-
TCONS_00097081	ENSOARG00020011160	ENSOART00020016992	2	ENSOART00020034871	-	167668126	167217897	downstream		ENSOART00020034871	ARL6IP6
TCONS_00097081	ENSOARG00020011160	ENSOART00020016992	2	ENSOART00020034975	-	167961797	167222043	downstream		ENSOART00020034975	-
TCONS_00097081	ENSOARG00020011160	ENSOART00020016992	2	ENSOART00020034991	-	168043911	168042684	downstream		ENSOART00020034991	-
TCONS_00097081	ENSOARG00020011160	ENSOART00020016992	2	ENSOART00020034999	-	168537507	168500464	downstream		ENSOART00020034999	-
TCONS_00097081	ENSOARG00020011160	ENSOART00020016992	2	ENSOART00020035384	+	168530752	168530649	downstream		ENSOART00020035384	-
TCONS_00097081	ENSOARG00020011160	ENSOART00020016992	2	ENSOART00020035442	+	168597492	168538460	downstream		ENSOART00020035442	-
TCONS_00097081	ENSOARG00020011160	ENSOART00020016992	2	ENSOART00020035567	+	168597492	168538652	downstream		ENSOART00020035567	-
TCONS_00097081	ENSOARG00020011160	ENSOART00020016992	2	ENSOART00020035752	+	168597492	168539991	downstream		ENSOART00020035752	-
TCONS_00097081	ENSOARG00020011160	ENSOART00020016992	2	ENSOART00020035830	-	168711071	168605346	downstream		ENSOART00020035830	-
TCONS_00097081	ENSOARG00020011160	ENSOART00020016992	2	ENSOART00020035892	-	168711071	168605455	downstream		ENSOART00020035892	-
TCONS_00097081	ENSOARG00020011160	ENSOART00020016992	2	ENSOART00020036044	-	168931733	168606380	downstream		ENSOART00020036044	-
TCONS_00097081	ENSOARG00020011160	ENSOART00020016992	2	ENSOART00020036167	-	168711071	168606380	downstream		ENSOART00020036167	-
TCONS_00097081	ENSOARG00020011160	ENSOART00020016992	2	ENSOART00020036309	-	168711071	168606380	downstream		ENSOART00020036309	-
TCONS_00097081	ENSOARG00020011160	ENSOART00020016992	2	ENSOART00020036326	-	168641360	168607214	downstream		ENSOART00020036326	STAM2
TCONS_00097081	ENSOARG00020011160	ENSOART00020016992	2	ENSOART00020036446	-	168711071	168609117	downstream		ENSOART00020036446	CACNB4
TCONS_00097081	ENSOARG00020011160	ENSOART00020016992	2	ENSOART00020036570	+	168658894	168657623	downstream		ENSOART00020036570	CACNB4
TCONS_00097081	ENSOARG00020011160	ENSOART00020016992	2	ENSOART00020037422	+	169108682	169060194	downstream		ENSOART00020037422	CACNB4
TCONS_00097081	ENSOARG00020011160	ENSOART00020016992	2	ENSOART00020037451	+	169482033	169127938	downstream		ENSOART00020037451	CACNB4
TCONS_00097081	ENSOARG00020011160	ENSOART00020016992	2	ENSOART00020037488	+	169482033	169127938	downstream		ENSOART00020037488	CACNB4
TCONS_00097081	ENSOARG00020011160	ENSOART00020016992	2	ENSOART00020037568	+	169482033	169128250	downstream		ENSOART00020037568	CACNB4
TCONS_00097081	ENSOARG00020011160	ENSOART00020016992	2	ENSOART00020037579	+	169482033	169338107	downstream		ENSOART00020037579	CACNB4
TCONS_00097081	ENSOARG00020011160	ENSOART00020016992	2	ENSOART00020037595	+	169482033	169338107	downstream		ENSOART00020037595	CACNB4
TCONS_00097081	ENSOARG00020011160	ENSOART00020016992	2	ENSOART00020037677	+	169482033	169338107	downstream		ENSOART00020037677	CACNB4
TCONS_00097081	ENSOARG00020011160	ENSOART00020016992	2	ENSOART00020037724	+	169482033	169340085	downstream		ENSOART00020037724	ARL5A
TCONS_00097081	ENSOARG00020011160	ENSOART00020016992	2	ENSOART00020037739	+	169482033	169340085	downstream		ENSOART00020037739	-
TCONS_00097081	ENSOARG00020011160	ENSOART00020016992	2	ENSOART00020037770	+	169482033	169340085	downstream		ENSOART00020037770	-
TCONS_00097081	ENSOARG00020011160	ENSOART00020016992	2	ENSOART00020037938	+	169514975	169493561	downstream		ENSOART00020037938	-
TCONS_00097081	ENSOARG00020011160	ENSOART00020016992	2	ENSOART00020037996	+	169765440	169563446	downstream		ENSOART00020037996	-
TCONS_00097081	ENSOARG00020011160	ENSOART00020016992	2	ENSOART00020038532	+	169765440	169563446	downstream		ENSOART00020038532	-
TCONS_00097081	ENSOARG00020011160	ENSOART00020016992	2	ENSOART00020038563	-	169828935	169772586	downstream		ENSOART00020038563	NMI
TCONS_00097081	ENSOARG00020011160	ENSOART00020016992	2	ENSOART00020038612	-	169828935	169772586	downstream		ENSOART00020038612	RBM43
TCONS_00097081	ENSOARG00020011160	ENSOART00020016992	2	ENSOART00020038634	-	169882123	169864714	downstream		ENSOART00020038634	-
TCONS_00097081	ENSOARG00020011160	ENSOART00020016992	2	ENSOART00020038670	+	169959770	169939639	downstream		ENSOART00020038670	-
TCONS_00097081	ENSOARG00020011160	ENSOART00020016992	2	ENSOART00020038694	+	169978896	169969693	downstream		ENSOART00020038694	RND3
TCONS_00097081	ENSOARG00020011160	ENSOART00020016992	2	ENSOART00020038706	+	170274310	170267495	downstream		ENSOART00020038706	-
TCONS_00097081	ENSOARG00020011160	ENSOART00020016992	2	ENSOART00020038719	-	170424283	170422687	downstream		ENSOART00020038719	MMADHC
TCONS_00097081	ENSOARG00020011160	ENSOART00020016992	2	ENSOART00020038741	+	170972736	170968917	downstream		ENSOART00020038741	LYPD6
TCONS_00097081	ENSOARG00020011160	ENSOART00020016992	2	ENSOART00020038764	-	171148716	171147711	downstream		ENSOART00020038764	-
TCONS_00097081	ENSOARG00020011160	ENSOART00020016992	2	ENSOART00020038788	+	171294034	171276931	downstream		ENSOART00020038788	KIF5C
TCONS_00097081	ENSOARG00020011160	ENSOART00020016992	2	ENSOART00020038815	-	171384838	171349681	downstream		ENSOART00020038815	EPC2
TCONS_00097081	ENSOARG00020011160	ENSOART00020016992	2	ENSOART00020038902	-	171815204	171691161	downstream		ENSOART00020038902	MBD5
TCONS_00097081	ENSOARG00020011160	ENSOART00020016992	2	ENSOART00020038962	-	172112336	171952086	downstream		ENSOART00020038962	MBD5
TCONS_00097081	ENSOARG00020011160	ENSOART00020016992	2	ENSOART00020039046	-	172293605	172165254	downstream		ENSOART00020039046	MBD5
TCONS_00097081	ENSOARG00020011160	ENSOART00020016992	2	ENSOART00020039075	-	172501636	172443569	downstream		ENSOART00020039075	ORC4
TCONS_00097081	ENSOARG00020011160	ENSOART00020016992	2	ENSOART00020039097	-	172501636	172443569	downstream		ENSOART00020039097	ORC4
TCONS_00097081	ENSOARG00020011160	ENSOART00020016992	2	ENSOART00020039151	-	172501636	172447557	downstream		ENSOART00020039151	-
TCONS_00097081	ENSOARG00020011160	ENSOART00020016992	2	ENSOART00020039177	+	173014365	172923087	downstream		ENSOART00020039177	-
TCONS_00097081	ENSOARG00020011160	ENSOART00020016992	2	ENSOART00020039215	+	173014365	172923087	downstream		ENSOART00020039215	-
TCONS_00097081	ENSOARG00020011160	ENSOART00020016992	2	ENSOART00020039234	-	172990167	172989989	downstream		ENSOART00020039234	-
TCONS_00097081	ENSOARG00020011160	ENSOART00020016992	2	ENSOART00020039269	-	173112194	173020517	downstream		ENSOART00020039269	-
TCONS_00097081	ENSOARG00020011160	ENSOART00020016992	2	ENSOART00020039273	-	173202154	173201378	downstream		ENSOART00020039273	-
TCONS_00097081	ENSOARG00020011160	ENSOART00020016992	2	ENSOART00020039355	+	177048474	176912836	downstream		ENSOART00020039355	-
TCONS_00097081	ENSOARG00020011160	ENSOART00020016992	2	ENSOART00020039405	+	177048474	176917534	downstream		ENSOART00020039405	-
TCONS_00097081	ENSOARG00020011160	ENSOART00020016992	2	ENSOART00020039382	+	176923812	176918878	downstream		ENSOART00020039382	-
TCONS_00097081	ENSOARG00020011160	ENSOART00020016992	2	ENSOART00020039447	+	177048721	176918878	downstream		ENSOART00020039447	-
TCONS_00097081	ENSOARG00020011160	ENSOART00020016992	2	ENSOART00020039455	+	177049053	176919995	downstream		ENSOART00020039455	-
TCONS_00097081	ENSOARG00020011160	ENSOART00020016992	2	ENSOART00020039486	+	177049047	176919995	downstream		ENSOART00020039486	-
TCONS_00097081	ENSOARG00020011160	ENSOART00020016992	2	ENSOART00020039569	+	177048721	176944770	downstream		ENSOART00020039569	-
TCONS_00097081	ENSOARG00020011160	ENSOART00020016992	2	ENSOART00020039564	+	177552426	177176074	downstream		ENSOART00020039564	-
TCONS_00097081	ENSOARG00020011160	ENSOART00020016992	2	ENSOART00020039578	+	177552426	177176074	downstream		ENSOART00020039578	-
TCONS_00097081	ENSOARG00020011160	ENSOART00020016992	2	ENSOART00020039572	+	177552426	177176074	downstream		ENSOART00020039572	-
TCONS_00097081	ENSOARG00020011160	ENSOART00020016992	2	ENSOART00020039582	+	177552426	177176074	downstream		ENSOART00020039582	-
TCONS_00097081	ENSOARG00020011160	ENSOART00020016992	2	ENSOART00020039656	+	177552426	177294472	downstream		ENSOART00020039656	-
TCONS_00097081	ENSOARG00020011160	ENSOART00020016992	2	ENSOART00020039666	-	178507185	177720292	downstream		ENSOART00020039666	KYNU
TCONS_00097081	ENSOARG00020011160	ENSOART00020016992	2	ENSOART00020039674	-	178507185	178338194	downstream		ENSOART00020039674	KYNU
TCONS_00097081	ENSOARG00020011160	ENSOART00020016992	2	ENSOART00020009158	-	178480882	178346623	downstream		ENSOART00020009158	-
TCONS_00097081	ENSOARG00020011160	ENSOART00020016992	2	ENSOART00020009142	-	178722344	178619944	downstream		ENSOART00020009142	-
TCONS_00097081	ENSOARG00020011160	ENSOART00020016992	2	ENSOART00020009258	-	178739506	178619944	downstream		ENSOART00020009258	-
TCONS_00097081	ENSOARG00020011160	ENSOART00020016992	2	ENSOART00020016619	-	179600556	179600449	downstream		ENSOART00020016619	-
TCONS_00097081	ENSOARG00020011160	ENSOART00020016992	2	ENSOART00020016917	+	182391945	180961417	downstream		ENSOART00020016917	-
TCONS_00097081	ENSOARG00020011160	ENSOART00020016992	2	ENSOART00020016954	+	181239468	180962124	downstream		ENSOART00020016954	-
TCONS_00097081	ENSOARG00020011160	ENSOART00020016992	2	ENSOART00020017072	+	183318256	183316784	downstream		ENSOART00020017072
TCONS_00097081	ENSOARG00020011160	ENSOART00020016992	2	ENSOART00020017098	-	183954321	183953079	downstream		ENSOART00020018386
TCONS_00097081	ENSOARG00020011160	ENSOART00020016992	2	ENSOART00020017149	+	184248611	184121808	downstream
TCONS_00097081	ENSOARG00020011160	ENSOART00020016992	2	ENSOART00020017419	-	184361927	184341066	downstream
TCONS_00097081	ENSOARG00020011160	ENSOART00020016992	2	ENSOART00020017484	+	184975631	184944363	downstream
TCONS_00097081	ENSOARG00020011160	ENSOART00020016992	2	ENSOART00020017573	-	185151306	185109902	downstream
TCONS_00097081	ENSOARG00020011160	ENSOART00020016992	2	ENSOART00020018207	+	185433091	185432779	downstream
TCONS_00097081	ENSOARG00020011160	ENSOART00020016992	2	ENSOART00020018284	-	186426053	185499875	downstream
TCONS_00097081	ENSOARG00020011160	ENSOART00020016992	2	ENSOART00020018328	-	185595752	185594328	downstream
TCONS_00097081	ENSOARG00020011160	ENSOART00020016992	2	ENSOART00020018369	-	185933730	185933623	downstream
TCONS_00097081	ENSOARG00020011160	ENSOART00020016992	2	ENSOART00020018386	+	187231089	187227592	downstream
TCONS_00097081	ENSOARG00020011160	ENSOART00020016992	2	ENSOART00020018502	+	187263162	187262106	downstream
TCONS_00097081	ENSOARG00020011160	ENSOART00020016992	2	ENSOART00020018703	+	187423946	187362741	downstream
TCONS_00097081	ENSOARG00020011160	ENSOART00020016992	2	ENSOART00020018864	+	187425330	187362865	downstream
TCONS_00097081	ENSOARG00020011160	ENSOART00020016992	2	ENSOART00020018976	+	187495099	187460218	downstream
TCONS_00097081	ENSOARG00020011160	ENSOART00020016992	2	ENSOART00020019397	+	187495099	187460218	downstream
TCONS_00097081	ENSOARG00020011160	ENSOART00020016992	2	ENSOART00020019596	+	187553454	187505435	downstream
TCONS_00097081	ENSOARG00020011160	ENSOART00020016992	2	ENSOART00020021251	-	187586909	187557602	downstream
TCONS_00097081	ENSOARG00020011160	ENSOART00020016992	2	ENSOART00020021545	-	187701222	187570997	downstream
TCONS_00097081	ENSOARG00020011160	ENSOART00020016992	2	ENSOART00020021829	-	187701222	187570997	downstream
TCONS_00097081	ENSOARG00020011160	ENSOART00020016992	2	ENSOART00020022102	-	187701222	187570997	downstream
TCONS_00097081	ENSOARG00020011160	ENSOART00020016992	2	ENSOART00020022462	-	187701222	187570997	downstream
TCONS_00097081	ENSOARG00020011160	ENSOART00020016992	2	ENSOART00020022625	-	187701222	187571026	downstream
TCONS_00097081	ENSOARG00020011160	ENSOART00020016992	2	ENSOART00020022904	-	187701222	187606256	downstream
TCONS_00097081	ENSOARG00020011160	ENSOART00020016992	2	ENSOART00020022983	-	187701222	187606256	downstream
TCONS_00097081	ENSOARG00020011160	ENSOART00020016992	2	ENSOART00020023051	-	187701148	187606256	downstream
TCONS_00097081	ENSOARG00020011160	ENSOART00020016992	2	ENSOART00020023170	-	187645372	187645240	downstream
TCONS_00097081	ENSOARG00020011160	ENSOART00020016992	2	ENSOART00020023430	+	188065884	187770807	downstream
TCONS_00097081	ENSOARG00020011160	ENSOART00020016992	2	ENSOART00020023855	+	188065628	187770807	downstream
TCONS_00097081	ENSOARG00020011160	ENSOART00020016992	2	ENSOART00020023627	-	187787130	187787023	downstream
TCONS_00097081	ENSOARG00020011160	ENSOART00020016992	2	ENSOART00020023919	+	188065884	187794491	downstream
TCONS_00097081	ENSOARG00020011160	ENSOART00020016992	2	ENSOART00020024182	-	188214460	188063537	downstream
TCONS_00097081	ENSOARG00020011160	ENSOART00020016992	2	ENSOART00020024502	-	188214573	188090264	downstream
TCONS_00097081	ENSOARG00020011160	ENSOART00020016992	2	ENSOART00020024766	-	188214573	188090264	downstream
TCONS_00097081	ENSOARG00020011160	ENSOART00020016992	2	ENSOART00020025057	-	188214573	188090264	downstream
TCONS_00097081	ENSOARG00020011160	ENSOART00020016992	2	ENSOART00020025244	-	188214573	188092805	downstream
TCONS_00097081	ENSOARG00020011160	ENSOART00020016992	2	ENSOART00020025317	+	188116052	188115866	downstream
TCONS_00097081	ENSOARG00020011160	ENSOART00020016992	2	ENSOART00020027046	-	188184924	188184288	downstream
TCONS_00097081	ENSOARG00020011160	ENSOART00020016992	2	ENSOART00020027090	+	188296504	188248078	downstream
TCONS_00097081	ENSOARG00020011160	ENSOART00020016992	2	ENSOART00020027124	+	188296504	188248078	downstream
TCONS_00097081	ENSOARG00020011160	ENSOART00020016992	2	ENSOART00020027167	+	188296504	188248078	downstream

## Sheet: TCONS_00097223
Transcript	gene_id	transcript_id	Chr	protein-coding genes	Strand	Loc. Start	Loc. End			Ensembl Transcript ID	Gene Symbol
TCONS_00097223	ENSOARG00020022437	ENSOART00020034776	2	ENSOART00020034815	+	196447164	196432735	downstream		ENSOART00020034815	DDX18
TCONS_00097223	ENSOARG00020022437	ENSOART00020034776	2	ENSOART00020034945	+	196488853	196474713	downstream		ENSOART00020034945	-
TCONS_00097223	ENSOARG00020022437	ENSOART00020034776	2	ENSOART00020035002	-	196607974	196500653	downstream		ENSOART00020035002	CCDC93
TCONS_00097223	ENSOARG00020022437	ENSOART00020034776	2	ENSOART00020035150	-	196607974	196503021	downstream		ENSOART00020035150	CCDC93
TCONS_00097223	ENSOARG00020022437	ENSOART00020034776	2	ENSOART00020035281	-	196606988	196503021	downstream		ENSOART00020035281	CCDC93
TCONS_00097223	ENSOARG00020022437	ENSOART00020034776	2	ENSOART00020035389	-	196607974	196506464	downstream		ENSOART00020035389	CCDC93
TCONS_00097223	ENSOARG00020022437	ENSOART00020034776	2	ENSOART00020035556	+	196726150	196713763	downstream		ENSOART00020035556	INSIG2; LOC114109131
TCONS_00097223	ENSOARG00020022437	ENSOART00020034776	2	ENSOART00020035588	-	197565182	197560565	downstream		ENSOART00020035588	EN1
TCONS_00097223	ENSOARG00020022437	ENSOART00020034776	2	ENSOART00020035631	-	197870714	197869266	downstream		ENSOART00020035631	C1QL2
TCONS_00097223	ENSOARG00020022437	ENSOART00020034776	2	ENSOART00020035651	-	197895461	197895080	downstream		ENSOART00020035651	-
TCONS_00097223	ENSOARG00020022437	ENSOART00020034776	2	ENSOART00020035707	+	198005256	197954333	downstream		ENSOART00020035707	-
TCONS_00097223	ENSOARG00020022437	ENSOART00020034776	2	ENSOART00020035738	+	198005256	197966327	downstream		ENSOART00020035738	-
TCONS_00097223	ENSOARG00020022437	ENSOART00020034776	2	ENSOART00020035767	+	198005256	197983822	downstream		ENSOART00020035767	-
TCONS_00097223	ENSOARG00020022437	ENSOART00020034776	2	ENSOART00020035833	-	198112938	198060858	downstream		ENSOART00020035833	C2H2orf76
TCONS_00097223	ENSOARG00020022437	ENSOART00020034776	2	ENSOART00020035926	+	198156768	198151618	downstream		ENSOART00020035926	DBI
TCONS_00097223	ENSOARG00020022437	ENSOART00020034776	2	ENSOART00020035980	+	198156778	198151735	downstream		ENSOART00020035980	DBI
TCONS_00097223	ENSOARG00020022437	ENSOART00020034776	2	ENSOART00020036007	+	198156778	198152567	downstream		ENSOART00020036007	DBI
TCONS_00097223	ENSOARG00020022437	ENSOART00020034776	2	ENSOART00020036039	+	198199933	198194324	downstream		ENSOART00020036039	-
TCONS_00097223	ENSOARG00020022437	ENSOART00020034776	2	ENSOART00020036141	-	198275555	198202709	downstream		ENSOART00020036141	SCTR
TCONS_00097223	ENSOARG00020022437	ENSOART00020034776	2	ENSOART00020036306	+	198417744	198294373	downstream		ENSOART00020036306	-
TCONS_00097223	ENSOARG00020022437	ENSOART00020034776	2	ENSOART00020036339	+	198429835	198428899	downstream		ENSOART00020036339	TMEM177
TCONS_00097223	ENSOARG00020022437	ENSOART00020034776	2	ENSOART00020036396	+	198688397	198526245	downstream		ENSOART00020036396	PTPN4
TCONS_00097223	ENSOARG00020022437	ENSOART00020034776	2	ENSOART00020036449	+	198688397	198526245	downstream		ENSOART00020036449	PTPN4
TCONS_00097223	ENSOARG00020022437	ENSOART00020034776	2	ENSOART00020036560	+	198688397	198526245	downstream		ENSOART00020036560	PTPN4
TCONS_00097223	ENSOARG00020022437	ENSOART00020034776	2	ENSOART00020036677	+	198688397	198526245	downstream		ENSOART00020036677	PTPN4
TCONS_00097223	ENSOARG00020022437	ENSOART00020034776	2	ENSOART00020036762	+	198647947	198646500	downstream		ENSOART00020036762	-
TCONS_00097223	ENSOARG00020022437	ENSOART00020034776	2	ENSOART00020036844	+	198875175	198709855	downstream		ENSOART00020036844	EPB41L5
TCONS_00097223	ENSOARG00020022437	ENSOART00020034776	2	ENSOART00020036883	+	198790318	198709855	downstream		ENSOART00020036883	EPB41L5
TCONS_00097223	ENSOARG00020022437	ENSOART00020034776	2	ENSOART00020036830	+	198875182	198709855	downstream		ENSOART00020036830	EPB41L5
TCONS_00097223	ENSOARG00020022437	ENSOART00020034776	2	ENSOART00020036919	+	198821253	198821116	downstream		ENSOART00020036919	-
TCONS_00097223	ENSOARG00020022437	ENSOART00020034776	2	ENSOART00020036931	-	198903318	198902265	downstream		ENSOART00020036931	TMEM185B
TCONS_00097223	ENSOARG00020022437	ENSOART00020034776	2	ENSOART00020036959	+	198977385	198903513	downstream		ENSOART00020036959	RALB
TCONS_00097223	ENSOARG00020022437	ENSOART00020034776	2	ENSOART00020036988	+	199078371	199074665	downstream		ENSOART00020036988	INHBB
TCONS_00097223	ENSOARG00020022437	ENSOART00020034776	2	ENSOART00020037007	+	199079590	199079318	downstream		ENSOART00020037007	-
TCONS_00097223	ENSOARG00020022437	ENSOART00020034776	2	ENSOART00020037019	+	199295803	199295641	downstream		ENSOART00020037019	-
TCONS_00097223	ENSOARG00020022437	ENSOART00020034776	2	ENSOART00020037051	+	199725893	199534751	downstream		ENSOART00020037051	GLI2
TCONS_00097223	ENSOARG00020022437	ENSOART00020034776	2	ENSOART00020037115	+	199606589	199606320	downstream		ENSOART00020037115	-
TCONS_00097223	ENSOARG00020022437	ENSOART00020034776	2	ENSOART00020037189	-	200010667	199948150	downstream		ENSOART00020037189	-
TCONS_00097223	ENSOARG00020022437	ENSOART00020034776	2	ENSOART00020037249	+	200031545	200031122	downstream		ENSOART00020037249	-
TCONS_00097223	ENSOARG00020022437	ENSOART00020034776	2	ENSOART00020037374	-	200293243	200059667	downstream		ENSOART00020037374	-
TCONS_00097223	ENSOARG00020022437	ENSOART00020034776	2	ENSOART00020037362	-	200293243	200059667	downstream		ENSOART00020037362	-
TCONS_00097223	ENSOARG00020022437	ENSOART00020034776	2	ENSOART00020037406	-	200293243	200059667	downstream		ENSOART00020037406	-
TCONS_00097223	ENSOARG00020022437	ENSOART00020034776	2	ENSOART00020037436	-	200293243	200059667	downstream		ENSOART00020037436	-
TCONS_00097223	ENSOARG00020022437	ENSOART00020034776	2	ENSOART00020037470	+	200235624	200235498	downstream		ENSOART00020037470	-
TCONS_00097223	ENSOARG00020022437	ENSOART00020034776	2	ENSOART00020037490	-	200340312	200339888	downstream		ENSOART00020037490	-
TCONS_00097223	ENSOARG00020022437	ENSOART00020034776	2	ENSOART00020037515	-	200383531	200373769	downstream		ENSOART00020037515	-
TCONS_00097223	ENSOARG00020022437	ENSOART00020034776	2	ENSOART00020037538	+	200396109	200390123	downstream		ENSOART00020037538	TSN
TCONS_00097223	ENSOARG00020022437	ENSOART00020034776	2	ENSOART00020037570	+	200396415	200390200	downstream		ENSOART00020037570	TSN
TCONS_00097223	ENSOARG00020022437	ENSOART00020034776	2	ENSOART00020037599	+	201031062	201018840	downstream		ENSOART00020037599	-
TCONS_00097223	ENSOARG00020022437	ENSOART00020034776	2	ENSOART00020037615	+	201110719	201107951	downstream		ENSOART00020037615	-
TCONS_00097223	ENSOARG00020022437	ENSOART00020034776	2	ENSOART00020037625	+	201110719	201107951	downstream		ENSOART00020037625	-
TCONS_00097223	ENSOARG00020022437	ENSOART00020034776	2	ENSOART00020010134	-	201717881	201717085	downstream		ENSOART00020010134	-
TCONS_00097223	ENSOARG00020022437	ENSOART00020034776	2	ENSOART00020010236	+	202494828	202493773	downstream		ENSOART00020010236	-
TCONS_00097223	ENSOARG00020022437	ENSOART00020034776	2	ENSOART00020010529	+	204839159	203610603	downstream		ENSOART00020010529	-
TCONS_00097223	ENSOARG00020022437	ENSOART00020034776	2	ENSOART00020010588	-	203955516	203955414	downstream		ENSOART00020010588	-
TCONS_00097223	ENSOARG00020022437	ENSOART00020034776	2	ENSOART00020010652	+	204118732	204117483	downstream		ENSOART00020010652	-
TCONS_00097223	ENSOARG00020022437	ENSOART00020034776	2	ENSOART00020017419	+	184975631	184944363	upstream		ENSOART00020017419	-
TCONS_00097223	ENSOARG00020022437	ENSOART00020034776	2	ENSOART00020017484	-	185151306	185109902	upstream		ENSOART00020017484	HNMT
TCONS_00097223	ENSOARG00020022437	ENSOART00020034776	2	ENSOART00020017573	+	185433091	185432779	upstream		ENSOART00020017573	-
TCONS_00097223	ENSOARG00020022437	ENSOART00020034776	2	ENSOART00020018207	-	186426053	185499875	upstream		ENSOART00020018207	-
TCONS_00097223	ENSOARG00020022437	ENSOART00020034776	2	ENSOART00020018284	-	185595752	185594328	upstream		ENSOART00020018284	-
TCONS_00097223	ENSOARG00020022437	ENSOART00020034776	2	ENSOART00020018328	-	185933730	185933623	upstream		ENSOART00020018328	-
TCONS_00097223	ENSOARG00020022437	ENSOART00020034776	2	ENSOART00020018369	+	187231089	187227592	upstream		ENSOART00020018369	CXCR4
TCONS_00097223	ENSOARG00020022437	ENSOART00020034776	2	ENSOART00020018502	+	187423946	187362741	upstream		ENSOART00020018502	DARS1
TCONS_00097223	ENSOARG00020022437	ENSOART00020034776	2	ENSOART00020018703	+	187425330	187362865	upstream		ENSOART00020018703	DARS1
TCONS_00097223	ENSOARG00020022437	ENSOART00020034776	2	ENSOART00020018864	+	187495099	187460218	upstream		ENSOART00020018864	MCM6
TCONS_00097223	ENSOARG00020022437	ENSOART00020034776	2	ENSOART00020018976	+	187495099	187460218	upstream		ENSOART00020018976	MCM6
TCONS_00097223	ENSOARG00020022437	ENSOART00020034776	2	ENSOART00020019397	+	187553454	187505435	upstream		ENSOART00020019397	LCT
TCONS_00097223	ENSOARG00020022437	ENSOART00020034776	2	ENSOART00020019596	-	187586909	187557602	upstream		ENSOART00020019596	R3HDM1; UBXN4
TCONS_00097223	ENSOARG00020022437	ENSOART00020034776	2	ENSOART00020021251	-	187701222	187570997	upstream		ENSOART00020021251	R3HDM1; UBXN4
TCONS_00097223	ENSOARG00020022437	ENSOART00020034776	2	ENSOART00020021545	-	187701222	187570997	upstream		ENSOART00020021545	UBXN4; R3HDM1
TCONS_00097223	ENSOARG00020022437	ENSOART00020034776	2	ENSOART00020021829	-	187701222	187570997	upstream		ENSOART00020021829	R3HDM1; UBXN4
TCONS_00097223	ENSOARG00020022437	ENSOART00020034776	2	ENSOART00020022102	-	187701222	187570997	upstream		ENSOART00020022102	UBXN4; R3HDM1
TCONS_00097223	ENSOARG00020022437	ENSOART00020034776	2	ENSOART00020022462	-	187701222	187571026	upstream		ENSOART00020022462	R3HDM1; UBXN4
TCONS_00097223	ENSOARG00020022437	ENSOART00020034776	2	ENSOART00020022625	-	187701222	187606256	upstream		ENSOART00020022625	UBXN4; R3HDM1
TCONS_00097223	ENSOARG00020022437	ENSOART00020034776	2	ENSOART00020022904	-	187701222	187606256	upstream		ENSOART00020022904	R3HDM1; UBXN4
TCONS_00097223	ENSOARG00020022437	ENSOART00020034776	2	ENSOART00020022983	-	187701148	187606256	upstream		ENSOART00020022983	R3HDM1; UBXN4
TCONS_00097223	ENSOARG00020022437	ENSOART00020034776	2	ENSOART00020023051	-	187645372	187645240	upstream		ENSOART00020023051	-
TCONS_00097223	ENSOARG00020022437	ENSOART00020034776	2	ENSOART00020023170	+	188065884	187770807	upstream		ENSOART00020023170	-
TCONS_00097223	ENSOARG00020022437	ENSOART00020034776	2	ENSOART00020023430	+	188065628	187770807	upstream		ENSOART00020023430	-
TCONS_00097223	ENSOARG00020022437	ENSOART00020034776	2	ENSOART00020023855	-	187787130	187787023	upstream		ENSOART00020023855	-
TCONS_00097223	ENSOARG00020022437	ENSOART00020034776	2	ENSOART00020023627	+	188065884	187794491	upstream		ENSOART00020023627	-
TCONS_00097223	ENSOARG00020022437	ENSOART00020034776	2	ENSOART00020023919	-	188214460	188063537	upstream		ENSOART00020023919	RAB3GAP1
TCONS_00097223	ENSOARG00020022437	ENSOART00020034776	2	ENSOART00020024182	-	188214573	188090264	upstream		ENSOART00020024182	RAB3GAP1
TCONS_00097223	ENSOARG00020022437	ENSOART00020034776	2	ENSOART00020024502	-	188214573	188090264	upstream		ENSOART00020024502	RAB3GAP1
TCONS_00097223	ENSOARG00020022437	ENSOART00020034776	2	ENSOART00020024766	-	188214573	188090264	upstream		ENSOART00020024766	RAB3GAP1
TCONS_00097223	ENSOARG00020022437	ENSOART00020034776	2	ENSOART00020025057	-	188214573	188092805	upstream		ENSOART00020025057	RAB3GAP1
TCONS_00097223	ENSOARG00020022437	ENSOART00020034776	2	ENSOART00020025244	+	188116052	188115866	upstream		ENSOART00020025244	-
TCONS_00097223	ENSOARG00020022437	ENSOART00020034776	2	ENSOART00020025317	-	188184924	188184288	upstream		ENSOART00020025317	-
TCONS_00097223	ENSOARG00020022437	ENSOART00020034776	2	ENSOART00020027046	+	188296504	188248078	upstream		ENSOART00020027046	LOC114113190
TCONS_00097223	ENSOARG00020022437	ENSOART00020034776	2	ENSOART00020027090	+	188296504	188248078	upstream		ENSOART00020027090	LOC114113190
TCONS_00097223	ENSOARG00020022437	ENSOART00020034776	2	ENSOART00020027124	+	188296504	188248078	upstream		ENSOART00020027124	LOC114113190
TCONS_00097223	ENSOARG00020022437	ENSOART00020034776	2	ENSOART00020027167	+	188296504	188248078	upstream		ENSOART00020027167	LOC114113190
TCONS_00097223	ENSOARG00020022437	ENSOART00020034776	2	ENSOART00020027246	-	188337728	188305304	upstream		ENSOART00020027246	-
TCONS_00097223	ENSOARG00020022437	ENSOART00020034776	2	ENSOART00020027432	-	188411894	188350316	upstream		ENSOART00020027432	ACMSD
TCONS_00097223	ENSOARG00020022437	ENSOART00020034776	2	ENSOART00020027526	-	188470962	188470575	upstream		ENSOART00020027526	LOC101107417
TCONS_00097223	ENSOARG00020022437	ENSOART00020034776	2	ENSOART00020027654	+	188780453	188501183	upstream		ENSOART00020027654	TMEM163
TCONS_00097223	ENSOARG00020022437	ENSOART00020034776	2	ENSOART00020027771	-	189122731	188782558	upstream		ENSOART00020027771	MGAT5
TCONS_00097223	ENSOARG00020022437	ENSOART00020034776	2	ENSOART00020027877	-	189122731	188782660	upstream		ENSOART00020027877	MGAT5
TCONS_00097223	ENSOARG00020022437	ENSOART00020034776	2	ENSOART00020028086	-	189122731	188783313	upstream		ENSOART00020028086	MGAT5
TCONS_00097223	ENSOARG00020022437	ENSOART00020034776	2	ENSOART00020028215	-	189164706	188786241	upstream		ENSOART00020028215	MGAT5
TCONS_00097223	ENSOARG00020022437	ENSOART00020034776	2	ENSOART00020028299	-	189011577	188786241	upstream		ENSOART00020028299	MGAT5
TCONS_00097223	ENSOARG00020022437	ENSOART00020034776	2	ENSOART00020028417	+	188919542	188919442	upstream		ENSOART00020028417	-
TCONS_00097223	ENSOARG00020022437	ENSOART00020034776	2	ENSOART00020030023	+	190829107	189861916	upstream		ENSOART00020030023	-
TCONS_00097223	ENSOARG00020022437	ENSOART00020034776	2	ENSOART00020030045	+	190829107	189861916	upstream		ENSOART00020030045	-
TCONS_00097223	ENSOARG00020022437	ENSOART00020034776	2	ENSOART00020030159	+	190828647	189861916	upstream		ENSOART00020030159	-
TCONS_00097223	ENSOARG00020022437	ENSOART00020034776	2	ENSOART00020030206	+	190759148	189861916	upstream		ENSOART00020030206	-
TCONS_00097223	ENSOARG00020022437	ENSOART00020034776	2	ENSOART00020030306	+	190828647	189861977	upstream		ENSOART00020030306	-
TCONS_00097223	ENSOARG00020022437	ENSOART00020034776	2	ENSOART00020030394	+	190828647	189861977	upstream		ENSOART00020030394	-
TCONS_00097223	ENSOARG00020022437	ENSOART00020034776	2	ENSOART00020030457	+	190881392	190831685	upstream		ENSOART00020030457	LYPD1
TCONS_00097223	ENSOARG00020022437	ENSOART00020034776	2	ENSOART00020030496	-	190882193	190881716	upstream		ENSOART00020030496	-
TCONS_00097223	ENSOARG00020022437	ENSOART00020034776	2	ENSOART00020030570	-	191203489	191202436	upstream		ENSOART00020030570	-
TCONS_00097223	ENSOARG00020022437	ENSOART00020034776	2	ENSOART00020030649	-	191335078	191333977	upstream		ENSOART00020030649	-
TCONS_00097223	ENSOARG00020022437	ENSOART00020034776	2	ENSOART00020031077	-	191383712	191346485	upstream		ENSOART00020031077	SLC35F5
TCONS_00097223	ENSOARG00020022437	ENSOART00020034776	2	ENSOART00020031156	-	191383712	191346485	upstream		ENSOART00020031156	SLC35F5
TCONS_00097223	ENSOARG00020022437	ENSOART00020034776	2	ENSOART00020031280	-	191383712	191346485	upstream		ENSOART00020031280	SLC35F5
TCONS_00097223	ENSOARG00020022437	ENSOART00020034776	2	ENSOART00020031449	+	191678960	191626793	upstream		ENSOART00020031449	ACTR3
TCONS_00097223	ENSOARG00020022437	ENSOART00020034776	2	ENSOART00020031543	+	191665156	191626793	upstream		ENSOART00020031543	ACTR3
TCONS_00097223	ENSOARG00020022437	ENSOART00020034776	2	ENSOART00020033689	+	194217639	192221754	upstream		ENSOART00020033689	-
TCONS_00097223	ENSOARG00020022437	ENSOART00020034776	2	ENSOART00020034737	-	192369026	192366357	upstream		ENSOART00020034737	-
TCONS_00097223	ENSOARG00020022437	ENSOART00020034776	2	ENSOART00020034762	-	193140092	193140018	upstream		ENSOART00020034762	-
TCONS_00097223	ENSOARG00020022437	ENSOART00020034776	2	ENSOART00020034569	+	194217639	193409332	upstream		ENSOART00020034569	-
TCONS_00097223	ENSOARG00020022437	ENSOART00020034776	2	ENSOART00020033803	+	194217639	193409332	upstream		ENSOART00020033803	-
TCONS_00097223	ENSOARG00020022437	ENSOART00020034776	2	ENSOART00020033963	+	194217639	193409332	upstream		ENSOART00020033963	-
TCONS_00097223	ENSOARG00020022437	ENSOART00020034776	2	ENSOART00020034150	+	194217639	193409332	upstream		ENSOART00020034150	-
TCONS_00097223	ENSOARG00020022437	ENSOART00020034776	2	ENSOART00020034389	+	194217639	193409332	upstream		ENSOART00020034389	-
TCONS_00097223	ENSOARG00020022437	ENSOART00020034776	2	ENSOART00020034430	+	194217639	193409332	upstream		ENSOART00020034430	-

## Sheet: TCONS_00136350
Transcript	gene_id	transcript_id	Chr	protein-coding genes	Strand	Loc. Start	Loc. End				Ensembl Transcript ID	Gene Symbol
TCONS_00136350	ENSOARG00020020515	ENSOART00020031609	26	ENSOART00020028622	+	35058885	34919318	downstream			ENSOART00020028622	-
TCONS_00136350	ENSOARG00020020515	ENSOART00020031609	26	ENSOART00020028793	+	35058951	34919677	downstream			ENSOART00020028793	-
TCONS_00136350	ENSOARG00020020515	ENSOART00020031609	26	ENSOART00020029120	+	35058448	34919677	downstream			ENSOART00020029120	-
TCONS_00136350	ENSOARG00020020515	ENSOART00020031609	26	ENSOART00020029283	+	35058448	34919677	downstream			ENSOART00020029283	-
TCONS_00136350	ENSOARG00020020515	ENSOART00020031609	26	ENSOART00020029356	+	35047968	34919677	downstream			ENSOART00020029356	-
TCONS_00136350	ENSOARG00020020515	ENSOART00020031609	26	ENSOART00020029594	+	34981940	34938728	downstream			ENSOART00020029594	-
TCONS_00136350	ENSOARG00020020515	ENSOART00020031609	26	ENSOART00020029694	+	35957948	35955175	downstream			ENSOART00020029694	-
TCONS_00136350	ENSOARG00020020515	ENSOART00020031609	26	ENSOART00020029782	+	36008080	35994336	downstream			ENSOART00020029782	ERLIN2
TCONS_00136350	ENSOARG00020020515	ENSOART00020031609	26	ENSOART00020029873	+	36000651	35994336	downstream			ENSOART00020029873	ERLIN2
TCONS_00136350	ENSOARG00020020515	ENSOART00020031609	26	ENSOART00020029933	+	36030922	36023208	downstream			ENSOART00020029933	PLPBP
TCONS_00136350	ENSOARG00020020515	ENSOART00020031609	26	ENSOART00020030163	+	36082835	36047492	downstream			ENSOART00020030163	ADGRA2
TCONS_00136350	ENSOARG00020020515	ENSOART00020031609	26	ENSOART00020030255	+	36082835	36047492	downstream			ENSOART00020030255	ADGRA2
TCONS_00136350	ENSOARG00020020515	ENSOART00020031609	26	ENSOART00020030377	+	36082835	36047492	downstream			ENSOART00020030377	ADGRA2
TCONS_00136350	ENSOARG00020020515	ENSOART00020031609	26	ENSOART00020030438	+	36081993	36047492	downstream			ENSOART00020030438	ADGRA2
TCONS_00136350	ENSOARG00020020515	ENSOART00020031609	26	ENSOART00020030579	+	36082835	36065457	downstream			ENSOART00020030579	ADGRA2
TCONS_00136350	ENSOARG00020020515	ENSOART00020031609	26	ENSOART00020030709	-	36087745	36084090	downstream			ENSOART00020030709	BRF2
TCONS_00136350	ENSOARG00020020515	ENSOART00020031609	26	ENSOART00020030928	-	36128790	36096577	downstream			ENSOART00020030928	-
TCONS_00136350	ENSOARG00020020515	ENSOART00020031609	26	ENSOART00020030979	-	36128790	36096577	downstream			ENSOART00020030979	-
TCONS_00136350	ENSOARG00020020515	ENSOART00020031609	26	ENSOART00020030999	-	36128790	36104701	downstream			ENSOART00020030999	-
TCONS_00136350	ENSOARG00020020515	ENSOART00020031609	26	ENSOART00020031099	-	36161758	36156403	downstream			ENSOART00020031099	GOT1L1
TCONS_00136350	ENSOARG00020020515	ENSOART00020031609	26	ENSOART00020031173	-	36185129	36182436	downstream			ENSOART00020031173	ADRB3
TCONS_00136350	ENSOARG00020020515	ENSOART00020031609	26	ENSOART00020031224	+	36245545	36221146	downstream			ENSOART00020031224	EIF4EBP1
TCONS_00136350	ENSOARG00020020515	ENSOART00020031609	26	ENSOART00020031292	+	36291816	36263492	downstream			ENSOART00020031292	ASH2L
TCONS_00136350	ENSOARG00020020515	ENSOART00020031609	26	ENSOART00020031458	+	36291601	36263492	downstream			ENSOART00020031458	ASH2L
TCONS_00136350	ENSOARG00020020515	ENSOART00020031609	26	ENSOART00020031615	+	36291601	36263492	downstream			ENSOART00020031615	ASH2L
TCONS_00136350	ENSOARG00020020515	ENSOART00020031609	26	ENSOART00020031698	-	36300812	36294789	downstream			ENSOART00020031698	STAR
TCONS_00136350	ENSOARG00020020515	ENSOART00020031609	26	ENSOART00020031783	-	36331176	36321730	downstream			ENSOART00020031783	LSM1
TCONS_00136350	ENSOARG00020020515	ENSOART00020031609	26	ENSOART00020031827	-	36331147	36321876	downstream			ENSOART00020031827	LSM1
TCONS_00136350	ENSOARG00020020515	ENSOART00020031609	26	ENSOART00020031949	+	36355696	36331559	downstream			ENSOART00020031949	BAG4
TCONS_00136350	ENSOARG00020020515	ENSOART00020031609	26	ENSOART00020031977	+	36355696	36331559	downstream			ENSOART00020031977	BAG4
TCONS_00136350	ENSOARG00020020515	ENSOART00020031609	26	ENSOART00020032025	-	36341507	36341402	downstream			ENSOART00020032025	-
TCONS_00136350	ENSOARG00020020515	ENSOART00020031609	26	ENSOART00020032109	+	36392205	36369480	downstream			ENSOART00020032109	DDHD2
TCONS_00136350	ENSOARG00020020515	ENSOART00020031609	26	ENSOART00020032283	-	36399888	36396206	downstream			ENSOART00020032283	PLPP5
TCONS_00136350	ENSOARG00020020515	ENSOART00020031609	26	ENSOART00020032354	-	36400103	36396376	downstream			ENSOART00020032354	PLPP5
TCONS_00136350	ENSOARG00020020515	ENSOART00020031609	26	ENSOART00020032395	-	36400131	36396899	downstream			ENSOART00020032395	PLPP5
TCONS_00136350	ENSOARG00020020515	ENSOART00020031609	26	ENSOART00020032525	-	36470092	36404124	downstream			ENSOART00020032525	NSD3
TCONS_00136350	ENSOARG00020020515	ENSOART00020031609	26	ENSOART00020032689	-	36470092	36405536	downstream			ENSOART00020032689	NSD3
TCONS_00136350	ENSOARG00020020515	ENSOART00020031609	26	ENSOART00020032904	-	36470092	36406367	downstream			ENSOART00020032904	NSD3
TCONS_00136350	ENSOARG00020020515	ENSOART00020031609	26	ENSOART00020033123	-	36470092	36441880	downstream			ENSOART00020033123	NSD3
TCONS_00136350	ENSOARG00020020515	ENSOART00020031609	26	ENSOART00020033208	+	36523305	36509691	downstream			ENSOART00020033208	-
TCONS_00136350	ENSOARG00020020515	ENSOART00020031609	26	ENSOART00020033947	-	36577471	36528050	downstream			ENSOART00020033947	-
TCONS_00136350	ENSOARG00020020515	ENSOART00020031609	26	ENSOART00020034036	-	36572262	36528050	downstream			ENSOART00020034036	-
TCONS_00136350	ENSOARG00020020515	ENSOART00020031609	26	ENSOART00020034113	-	36550572	36528050	downstream			ENSOART00020034113	-
TCONS_00136350	ENSOARG00020020515	ENSOART00020031609	26	ENSOART00020034147	-	36577471	36532985	downstream			ENSOART00020034147	-
TCONS_00136350	ENSOARG00020020515	ENSOART00020031609	26	ENSOART00020034261	+	36937420	36876615	downstream			ENSOART00020034261	-
TCONS_00136350	ENSOARG00020020515	ENSOART00020031609	26	ENSOART00020034267	+	36937420	36876937	downstream			ENSOART00020034267	-
TCONS_00136350	ENSOARG00020020515	ENSOART00020031609	26	ENSOART00020034279	+	36937420	36876937	downstream			ENSOART00020034279	-
TCONS_00136350	ENSOARG00020020515	ENSOART00020031609	26	ENSOART00020034327	+	37057510	36994971	downstream			ENSOART00020034327	PLEKHA2
TCONS_00136350	ENSOARG00020020515	ENSOART00020031609	26	ENSOART00020034411	+	37057510	36994971	downstream			ENSOART00020034411	PLEKHA2
TCONS_00136350	ENSOARG00020020515	ENSOART00020031609	26	ENSOART00020034518	+	37073621	37061339	downstream			ENSOART00020034518	-
TCONS_00136350	ENSOARG00020020515	ENSOART00020031609	26	ENSOART00020034564	-	37082285	37076050	downstream			ENSOART00020034564	TM2D2
TCONS_00136350	ENSOARG00020020515	ENSOART00020031609	26	ENSOART00020034641	+	37178071	37082826	downstream			ENSOART00020034641	ADAM9
TCONS_00136350	ENSOARG00020020515	ENSOART00020031609	26	ENSOART00020034780	+	37178071	37082826	downstream			ENSOART00020034780	ADAM9
TCONS_00136350	ENSOARG00020020515	ENSOART00020031609	26	ENSOART00020034916	+	37105125	37082826	downstream			ENSOART00020034916	ADAM9
TCONS_00136350	ENSOARG00020020515	ENSOART00020031609	26	ENSOART00020034943	-	37165375	37165132	downstream			ENSOART00020034943	-
TCONS_00136350	ENSOARG00020020515	ENSOART00020031609	26	ENSOART00020035595	+	37364952	37194331	downstream			ENSOART00020035595	-
TCONS_00136350	ENSOARG00020020515	ENSOART00020031609	26	ENSOART00020035689	+	37364952	37194471	downstream			ENSOART00020035689	-
TCONS_00136350	ENSOARG00020020515	ENSOART00020031609	26	ENSOART00020035740	+	37364952	37195142	downstream			ENSOART00020035740	-
TCONS_00136350	ENSOARG00020020515	ENSOART00020031609	26	ENSOART00020035794	-	37290237	37289603	downstream			ENSOART00020035794	-
TCONS_00136350	ENSOARG00020020515	ENSOART00020031609	26	ENSOART00020036536	-	37869097	37605263	downstream			ENSOART00020036536	-
TCONS_00136350	ENSOARG00020020515	ENSOART00020031609	26	ENSOART00020036591	-	37869097	37605263	downstream			ENSOART00020036591	-
TCONS_00136350	ENSOARG00020020515	ENSOART00020031609	26	ENSOART00020036687	-	37861206	37605320	downstream			ENSOART00020036687	-
TCONS_00136350	ENSOARG00020020515	ENSOART00020031609	26	ENSOART00020037117	+	37773135	37678821	downstream			ENSOART00020037117	-
TCONS_00136350	ENSOARG00020020515	ENSOART00020031609	26	ENSOART00020037193	+	37772670	37689029	downstream			ENSOART00020037193	-
TCONS_00136350	ENSOARG00020020515	ENSOART00020031609	26	ENSOART00020037217	+	37772670	37689266	downstream			ENSOART00020037217	-
TCONS_00136350	ENSOARG00020020515	ENSOART00020031609	26	ENSOART00020037610	-	38007422	37895879	downstream			ENSOART00020037610	LOC105605237; LOC105605871
TCONS_00136350	ENSOARG00020020515	ENSOART00020031609	26	ENSOART00020037656	-	37988028	37895879	downstream			ENSOART00020037656	LOC105605871; LOC105605237
TCONS_00136350	ENSOARG00020020515	ENSOART00020031609	26	ENSOART00020037691	-	37988028	37895879	downstream			ENSOART00020037691	LOC105605237; LOC105605871
TCONS_00136350	ENSOARG00020020515	ENSOART00020031609	26	ENSOART00020037712	+	37914533	37914167	downstream			ENSOART00020037712	-
TCONS_00136350	ENSOARG00020020515	ENSOART00020031609	26	ENSOART00020038049	-	38163188	38047170	downstream			ENSOART00020038049	-
TCONS_00136350	ENSOARG00020020515	ENSOART00020031609	26	ENSOART00020038144	-	38147917	38047568	downstream			ENSOART00020038144	-
TCONS_00136350	ENSOARG00020020515	ENSOART00020031609	26	ENSOART00020038177	-	38141483	38047568	downstream			ENSOART00020038177	-
TCONS_00136350	ENSOARG00020020515	ENSOART00020031609	26	ENSOART00020038468	+	38304934	38194053	downstream			ENSOART00020038468	-
TCONS_00136350	ENSOARG00020020515	ENSOART00020031609	26	ENSOART00020038445	+	38304934	38194053	downstream			ENSOART00020038445	-
TCONS_00136350	ENSOARG00020020515	ENSOART00020031609	26	ENSOART00020038655	+	38376720	38363595	downstream			ENSOART00020038655	-
TCONS_00136350	ENSOARG00020020515	ENSOART00020031609	26	ENSOART00020038664	+	38376720	38363595	downstream			ENSOART00020038664	-
TCONS_00136350	ENSOARG00020020515	ENSOART00020031609	26	ENSOART00020038744	+	38455617	38388500	downstream			ENSOART00020038744	-
TCONS_00136350	ENSOARG00020020515	ENSOART00020031609	26	ENSOART00020038766	+	38574775	38574454	downstream			ENSOART00020038766	TCIM
TCONS_00136350	ENSOARG00020020515	ENSOART00020031609	26	ENSOART00020038818	-	39198531	38911556	downstream			ENSOART00020038818	ZMAT4
TCONS_00136350	ENSOARG00020020515	ENSOART00020031609	26	ENSOART00020038810	-	39198531	38911556	downstream			ENSOART00020038810	ZMAT4
TCONS_00136350	ENSOARG00020020515	ENSOART00020031609	26	ENSOART00020038837	-	39625227	39585423	downstream			ENSOART00020038837	SFRP1
TCONS_00136350	ENSOARG00020020515	ENSOART00020031609	26	ENSOART00020038851	+	39809392	39794052	downstream			ENSOART00020038851	GOLGA7
TCONS_00136350	ENSOARG00020020515	ENSOART00020031609	26	ENSOART00020038871	+	39840131	39827373	downstream			ENSOART00020038871	GINS4
TCONS_00136350	ENSOARG00020020515	ENSOART00020031609	26	ENSOART00020038899	+	39910437	39893936	downstream			ENSOART00020038899	GPAT4
TCONS_00136350	ENSOARG00020020515	ENSOART00020031609	26	ENSOART00020038920	+	39910437	39893936	downstream			ENSOART00020038920	GPAT4
TCONS_00136350	ENSOARG00020020515	ENSOART00020031609	26	ENSOART00020038954	-	39931803	39927296	downstream			ENSOART00020038954	NKX6-3
TCONS_00136350	ENSOARG00020020515	ENSOART00020031609	26	ENSOART00020039921	-	40174146	39936700	downstream			ENSOART00020039921	ANK1
TCONS_00136350	ENSOARG00020020515	ENSOART00020031609	26	ENSOART00020039955	-	40174146	39936700	downstream			ENSOART00020039955	ANK1
TCONS_00136350	ENSOARG00020020515	ENSOART00020031609	26	ENSOART00020039997	-	40174146	39936700	downstream			ENSOART00020039997	ANK1
TCONS_00136350	ENSOARG00020020515	ENSOART00020031609	26	ENSOART00020040033	-	40075945	39936700	downstream			ENSOART00020040033	ANK1
TCONS_00136350	ENSOARG00020020515	ENSOART00020031609	26	ENSOART00020040054	-	40046624	39936700	downstream			ENSOART00020040054	ANK1
TCONS_00136350	ENSOARG00020020515	ENSOART00020031609	26	ENSOART00020040094	-	40016990	39937104	downstream			ENSOART00020040094	ANK1
TCONS_00136350	ENSOARG00020020515	ENSOART00020031609	26	ENSOART00020040123	-	39946568	39937104	downstream			ENSOART00020040123	ANK1
TCONS_00136350	ENSOARG00020020515	ENSOART00020031609	26	ENSOART00020040129	-	39946568	39937104	downstream			ENSOART00020040129	ANK1
TCONS_00136350	ENSOARG00020020515	ENSOART00020031609	26	ENSOART00020040133	-	39943056	39942932	downstream			ENSOART00020040133	-
TCONS_00136350	ENSOARG00020020515	ENSOART00020031609	26	ENSOART00020040161	-	40312393	40212038	downstream			ENSOART00020040161	-
TCONS_00136350	ENSOARG00020020515	ENSOART00020031609	26	ENSOART00020040167	+	40299656	40299552	downstream			ENSOART00020040167	-
TCONS_00136350	ENSOARG00020020515	ENSOART00020031609	26	ENSOART00020040176	+	40403432	40388125	downstream			ENSOART00020040176	-
TCONS_00136350	ENSOARG00020020515	ENSOART00020031609	26	ENSOART00020040191	-	40432439	40409492	downstream			ENSOART00020040191	PLAT
TCONS_00136350	ENSOARG00020020515	ENSOART00020031609	26	ENSOART00020040196	-	40417549	40409492	downstream			ENSOART00020040196	PLAT
TCONS_00136350	ENSOARG00020020515	ENSOART00020031609	26	ENSOART00020040217	+	40533141	40482244	downstream			ENSOART00020040217	IKBKB
TCONS_00136350	ENSOARG00020020515	ENSOART00020031609	26	ENSOART00020040207	+	40534025	40482244	downstream			ENSOART00020040207	IKBKB
TCONS_00136350	ENSOARG00020020515	ENSOART00020031609	26	ENSOART00020040230	+	40532170	40482244	downstream			ENSOART00020040230	IKBKB
TCONS_00136350	ENSOARG00020020515	ENSOART00020031609	26	ENSOART00020040238	+	40529461	40482244	downstream			ENSOART00020040238	IKBKB
TCONS_00136350	ENSOARG00020020515	ENSOART00020031609	26	ENSOART00020040242	+	40577711	40549940	downstream			ENSOART00020040242	POLB
TCONS_00136350	ENSOARG00020020515	ENSOART00020031609	26	ENSOART00020040246	+	40567562	40565881	downstream			ENSOART00020040246	-
TCONS_00136350	ENSOARG00020020515	ENSOART00020031609	26	ENSOART00020040249	-	40582683	40579008	downstream			ENSOART00020040249	-
TCONS_00136350	ENSOARG00020020515	ENSOART00020031609	26	ENSOART00020040258	+	40606545	40595142	downstream			ENSOART00020040258	VDAC3
TCONS_00136350	ENSOARG00020020515	ENSOART00020031609	26	ENSOART00020040261	+	40606545	40595142	downstream			ENSOART00020040261	VDAC3
TCONS_00136350	ENSOARG00020020515	ENSOART00020031609	26	ENSOART00020040271	-	40662821	40613301	downstream			ENSOART00020040271	SLC20A2
TCONS_00136350	ENSOARG00020020515	ENSOART00020031609	26	ENSOART00020040279	+	40734509	40727158	downstream			ENSOART00020040279	SMIM19
TCONS_00136350	ENSOARG00020020515	ENSOART00020031609	26	ENSOART00020040289	+	40855552	40825113	downstream			ENSOART00020040289	CHRNB3
TCONS_00136350	ENSOARG00020020515	ENSOART00020031609	26	ENSOART00020040301	-	40880893	40867718	downstream			ENSOART00020040301	CHRNA6
TCONS_00136350	ENSOARG00020020515	ENSOART00020031609	26	ENSOART00020040302	-	40880893	40867718	downstream			ENSOART00020040302	CHRNA6
TCONS_00136350	ENSOARG00020020515	ENSOART00020031609	26	ENSOART00020040310	-	40919082	40913331	downstream			ENSOART00020040310	THAP1
TCONS_00136350	ENSOARG00020020515	ENSOART00020031609	26	ENSOART00020040320	-	40958053	40926524	downstream			ENSOART00020040320	RNF170
TCONS_00136350	ENSOARG00020020515	ENSOART00020031609	26	ENSOART00020040322	-	40958053	40930547	downstream			ENSOART00020040322	RNF170
TCONS_00136350	ENSOARG00020020515	ENSOART00020031609	26	ENSOART00020040337	+	41039103	40958326	downstream			ENSOART00020040337	HOOK3
TCONS_00136350	ENSOARG00020020515	ENSOART00020031609	26	ENSOART00020040329	+	41041415	40958326	downstream			ENSOART00020040329	HOOK3
TCONS_00136350	ENSOARG00020020515	ENSOART00020031609	26	ENSOART00020040352	+	41096627	41072921	downstream			ENSOART00020040352	-
TCONS_00136350	ENSOARG00020020515	ENSOART00020031609	26	ENSOART00020040354	+	41096882	41075411	downstream			ENSOART00020040354	-
TCONS_00136350	ENSOARG00020020515	ENSOART00020031609	26	ENSOART00020040362	+	41115896	41107549	downstream			ENSOART00020040362	-
TCONS_00136350	ENSOARG00020020515	ENSOART00020031609	26	ENSOART00020040371	+	41156676	41125197	downstream			ENSOART00020040371	-
TCONS_00136350	ENSOARG00020020515	ENSOART00020031609	26	ENSOART00020040380	-	41197534	41164361	downstream			ENSOART00020040380	INTS10
TCONS_00136350	ENSOARG00020020515	ENSOART00020031609	26	ENSOART00020040391	+	41591041	41420581	downstream			ENSOART00020040391	-
TCONS_00136350	ENSOARG00020020515	ENSOART00020031609	26	ENSOART00020040399	+	41522436	41522273	downstream			ENSOART00020040399	-
TCONS_00136350	ENSOARG00020020515	ENSOART00020031609	26	ENSOART00020040441	+	41820404	41819660	downstream			ENSOART00020040441	-
TCONS_00136350	ENSOARG00020020515	ENSOART00020031609	26	ENSOART00020024818	+	42375690	41892169	downstream			ENSOART00020024818	-
TCONS_00136350	ENSOARG00020020515	ENSOART00020031609	26	ENSOART00020025028	+	42375690	41892176	downstream			ENSOART00020025028	-
TCONS_00136350	ENSOARG00020020515	ENSOART00020031609	26	ENSOART00020025345	+	42375690	41892176	downstream			ENSOART00020025345	-
TCONS_00136350	ENSOARG00020020515	ENSOART00020031609	26	ENSOART00020025398	+	42375690	41982386	downstream			ENSOART00020025398	-
TCONS_00136350	ENSOARG00020020515	ENSOART00020031609	26	ENSOART00020025526	+	42375690	42011078	downstream			ENSOART00020025526	-
TCONS_00136350	ENSOARG00020020515	ENSOART00020031609	26	ENSOART00020025659	+	42375690	42051481	downstream			ENSOART00020025659	-
TCONS_00136350	ENSOARG00020020515	ENSOART00020031609	26	ENSOART00020025817	+	42375690	42052185	downstream			ENSOART00020025817	-
TCONS_00136350	ENSOARG00020020515	ENSOART00020031609	26	ENSOART00020025961	+	42375690	42139224	downstream			ENSOART00020025961	-
TCONS_00136350	ENSOARG00020020515	ENSOART00020031609	26	ENSOART00020026141	-	42439692	42438819	downstream			ENSOART00020026141	LOC101120889
TCONS_00136350	ENSOARG00020020515	ENSOART00020031609	26	ENSOART00020026196	-	42722116	42721336	downstream			ENSOART00020026196	LRRC3B
TCONS_00136350	ENSOARG00020020515	ENSOART00020031609	26	ENSOART00020026245	-	42900821	42900521	downstream			ENSOART00020026245	-
TCONS_00136350	ENSOARG00020020515	ENSOART00020031609	26	ENSOART00020026307	-	43444889	43442260	downstream			ENSOART00020026307	OXSM
TCONS_00136350	ENSOARG00020020515	ENSOART00020031609	26	ENSOART00020026610	+	43515644	43454537	downstream			ENSOART00020026610	NGLY1
TCONS_00136350	ENSOARG00020020515	ENSOART00020031609	26	ENSOART00020026737	+	43515644	43454537	downstream			ENSOART00020026737	NGLY1
TCONS_00136350	ENSOARG00020020515	ENSOART00020031609	26	ENSOART00020026879	+	43515348	43455073	downstream			ENSOART00020026879	NGLY1
TCONS_00136350	ENSOARG00020020515	ENSOART00020031609	26	ENSOART00020026931	-	43483302	43482249	downstream			ENSOART00020026931	-
TCONS_00136350	ENSOARG00020020515	ENSOART00020031609	26	ENSOART00020029216	+	43634797	43572886	downstream			ENSOART00020029216	TOP2B
TCONS_00136350	ENSOARG00020020515	ENSOART00020031609	26	ENSOART00020030142	+	43634425	43574380	downstream			ENSOART00020030142	TOP2B
TCONS_00136350	ENSOARG00020020515	ENSOART00020031609	26	ENSOART00020029302	+	43634797	43574380	downstream			ENSOART00020029302	TOP2B
TCONS_00136350	ENSOARG00020020515	ENSOART00020031609	26	ENSOART00020029636	+	43634797	43574380	downstream			ENSOART00020029636	TOP2B
TCONS_00136350	ENSOARG00020020515	ENSOART00020031609	26	ENSOART00020029889	+	43634797	43574380	downstream			ENSOART00020029889	TOP2B
TCONS_00136350	ENSOARG00020020515	ENSOART00020031609	26	ENSOART00020030339	-	43883826	43635551	downstream			ENSOART00020030339	RARB
TCONS_00136350	ENSOARG00020020515	ENSOART00020031609	26	ENSOART00020030462	-	43818782	43635551	downstream			ENSOART00020030462	RARB
TCONS_00136350	ENSOARG00020020515	ENSOART00020031609	26	ENSOART00020030563	+	45281311	45280907	downstream			ENSOART00020030563	-
TCONS_00136350	ENSOARG00020020515	ENSOART00020031609	26	ENSOART00020030758	+	45427104	45306030	downstream			ENSOART00020030758	-
TCONS_00136350	ENSOARG00020020515	ENSOART00020031609	26	ENSOART00020030845	+	45427104	45331861	downstream			ENSOART00020030845	-
TCONS_00136350	ENSOARG00020020515	ENSOART00020031609	26	ENSOART00020030919	+	45427104	45374691	downstream			ENSOART00020030919	-
TCONS_00136350	ENSOARG00020020515	ENSOART00020031609	26	ENSOART00020030954	+	45427104	45394050	downstream			ENSOART00020030954	-
TCONS_00136350	ENSOARG00020020515	ENSOART00020031609	26	ENSOART00020031002	+	45444136	45442938	downstream			ENSOART00020031002	-
TCONS_00136350	ENSOARG00020020515	ENSOART00020031609	26	ENSOART00020031069	-	45601627	45584581	downstream			ENSOART00020031069	NR1D2
TCONS_00136350	ENSOARG00020020515	ENSOART00020031609	26	ENSOART00020031190	-	45601627	45589349	downstream			ENSOART00020031190	NR1D2
TCONS_00136350	ENSOARG00020020515	ENSOART00020031609	26	ENSOART00020031144	-	45611401	45589349	downstream			ENSOART00020031144	NR1D2
TCONS_00136350	ENSOARG00020020515	ENSOART00020031609	26	ENSOART00020031240	-	45648900	45648765	downstream			ENSOART00020031240	-
TCONS_00136350	ENSOARG00020020515	ENSOART00020031609	26	ENSOART00020031303	+	45671285	45651317	downstream			ENSOART00020031303	NKIRAS1
TCONS_00136350	ENSOARG00020020515	ENSOART00020031609	26	ENSOART00020031609	-	45841072	45839884	upstream			ENSOART00020031609	-
TCONS_00136350	ENSOARG00020020515	ENSOART00020031609	26	ENSOART00020031706	-	46294283	45936497	upstream			ENSOART00020031706	UBE2E2
TCONS_00136350	ENSOARG00020020515	ENSOART00020031609	26	ENSOART00020032340	+	46056927	46056690	upstream			ENSOART00020032340	-
TCONS_00136350	ENSOARG00020020515	ENSOART00020031609	26	ENSOART00020032011	-	46295111	46115418	upstream			ENSOART00020032011	UBE2E2
TCONS_00136350	ENSOARG00020020515	ENSOART00020031609	26	ENSOART00020031952	-	46295111	46115418	upstream			ENSOART00020031952	UBE2E2
TCONS_00136350	ENSOARG00020020515	ENSOART00020031609	26	ENSOART00020032055	-	46295111	46133420	upstream			ENSOART00020032055	UBE2E2
TCONS_00136350	ENSOARG00020020515	ENSOART00020031609	26	ENSOART00020032103	-	46295111	46166113	upstream			ENSOART00020032103	UBE2E2
TCONS_00136350	ENSOARG00020020515	ENSOART00020031609	26	ENSOART00020032147	-	46295111	46205248	upstream			ENSOART00020032147	UBE2E2
TCONS_00136350	ENSOARG00020020515	ENSOART00020031609	26	ENSOART00020032207	-	46295111	46205263	upstream			ENSOART00020032207	UBE2E2
TCONS_00136350	ENSOARG00020020515	ENSOART00020031609	26	ENSOART00020032259	-	46294283	46233590	upstream			ENSOART00020032259	UBE2E2
TCONS_00136350	ENSOARG00020020515	ENSOART00020031609	26	ENSOART00020032287	-	46295111	46238165	upstream			ENSOART00020032287	UBE2E2
TCONS_00136350	ENSOARG00020020515	ENSOART00020031609	26	ENSOART00020032367	+	46244619	46244274	upstream			ENSOART00020032367	-
TCONS_00136350	ENSOARG00020020515	ENSOART00020031609	26	ENSOART00020032481	+	48038913	47673654	upstream			ENSOART00020032481	-
TCONS_00136350	ENSOARG00020020515	ENSOART00020031609	26	ENSOART00020032529	-	48416956	48382164	upstream			ENSOART00020032529	-

## Sheet: TCONS_00000550
Transcript	gene_id	transcript_id	Chr	protein-coding genes	Strand	Loc. Start	Loc. End			Ensembl Transcript ID	Gene Symbol
TCONS_00000550	ENSOARG00020004292	ENSOART00020006534	1	ENSOART00020006615	+	4826788	4644276	upstream		ENSOART00020006615	-
TCONS_00000550	ENSOARG00020004292	ENSOART00020006534	1	ENSOART00020006648	+	4826788	4644276	upstream		ENSOART00020006648	-
TCONS_00000550	ENSOARG00020004292	ENSOART00020006534	1	ENSOART00020006699	+	4950192	4874187	upstream		ENSOART00020006699	ASB18
TCONS_00000550	ENSOARG00020004292	ENSOART00020006534	1	ENSOART00020006733	+	4970689	4969021	upstream		ENSOART00020006733	-
TCONS_00000550	ENSOARG00020004292	ENSOART00020006534	1	ENSOART00020006762	-	4986866	4985858	upstream		ENSOART00020006762	-
TCONS_00000550	ENSOARG00020004292	ENSOART00020006534	1	ENSOART00020007067	-	5426773	5017333	upstream		ENSOART00020007067	AGAP1
TCONS_00000550	ENSOARG00020004292	ENSOART00020006534	1	ENSOART00020007139	-	5426773	5017333	upstream		ENSOART00020007139	AGAP1
TCONS_00000550	ENSOARG00020004292	ENSOART00020006534	1	ENSOART00020006846	-	5585314	5017333	upstream		ENSOART00020006846	AGAP1
TCONS_00000550	ENSOARG00020004292	ENSOART00020006534	1	ENSOART00020006909	-	5585314	5017333	upstream		ENSOART00020006909	AGAP1
TCONS_00000550	ENSOARG00020004292	ENSOART00020006534	1	ENSOART00020006982	-	5426773	5017333	upstream		ENSOART00020006982	AGAP1
TCONS_00000550	ENSOARG00020004292	ENSOART00020006534	1	ENSOART00020007268	-	5585314	5252435	upstream		ENSOART00020007268	AGAP1
TCONS_00000550	ENSOARG00020004292	ENSOART00020006534	1	ENSOART00020007316	+	5877046	5876146	upstream		ENSOART00020007316	-
TCONS_00000550	ENSOARG00020004292	ENSOART00020006534	1	ENSOART00020007338	-	6057684	6002103	upstream		ENSOART00020007338	SH3BP4
TCONS_00000550	ENSOARG00020004292	ENSOART00020006534	1	ENSOART00020007401	+	6566517	6565749	upstream		ENSOART00020007401	ARL4C
TCONS_00000550	ENSOARG00020004292	ENSOART00020006534	1	ENSOART00020007485	-	7080755	6947414	upstream		ENSOART00020007485	SPP2
TCONS_00000550	ENSOARG00020004292	ENSOART00020006534	1	ENSOART00020007518	-	7080755	6947414	upstream		ENSOART00020007518	SPP2
TCONS_00000550	ENSOARG00020004292	ENSOART00020006534	1	ENSOART00020007570	-	7080757	7028388	upstream		ENSOART00020007570	SPP2
TCONS_00000550	ENSOARG00020004292	ENSOART00020006534	1	ENSOART00020007963	-	7175707	7106735	upstream		ENSOART00020007963	TRPM8
TCONS_00000550	ENSOARG00020004292	ENSOART00020006534	1	ENSOART00020007930	-	7192478	7106735	upstream		ENSOART00020007930	TRPM8
TCONS_00000550	ENSOARG00020004292	ENSOART00020006534	1	ENSOART00020008017	-	7182944	7176507	upstream		ENSOART00020008017	TRPM8
TCONS_00000550	ENSOARG00020004292	ENSOART00020006534	1	ENSOART00020008084	+	7262068	7250946	upstream		ENSOART00020008084	-
TCONS_00000550	ENSOARG00020004292	ENSOART00020006534	1	ENSOART00020009359	+	7343537	7285952	upstream		ENSOART00020009359	-
TCONS_00000550	ENSOARG00020004292	ENSOART00020006534	1	ENSOART00020009547	+	7343537	7285997	upstream		ENSOART00020009547	-
TCONS_00000550	ENSOARG00020004292	ENSOART00020006534	1	ENSOART00020009510	+	7343537	7285997	upstream		ENSOART00020009510	-
TCONS_00000550	ENSOARG00020004292	ENSOART00020006534	1	ENSOART00020010535	-	7399622	7351731	upstream		ENSOART00020010535	UGT1A4; UGT1A6; UGT1A3; UGT1A1; UGT1A9
TCONS_00000550	ENSOARG00020004292	ENSOART00020006534	1	ENSOART00020010610	-	7383695	7351731	upstream		ENSOART00020010610	UGT1A4; UGT1A1; UGT1A3; UGT1A9; UGT1A6
TCONS_00000550	ENSOARG00020004292	ENSOART00020006534	1	ENSOART00020010398	-	7486188	7351731	upstream		ENSOART00020010398	UGT1A3; UGT1A6; UGT1A4; UGT1A9; UGT1A1
TCONS_00000550	ENSOARG00020004292	ENSOART00020006534	1	ENSOART00020010451	-	7448425	7351731	upstream		ENSOART00020010451	UGT1A6; UGT1A1; UGT1A9; UGT1A4; UGT1A3
TCONS_00000550	ENSOARG00020004292	ENSOART00020006534	1	ENSOART00020010495	-	7413319	7351731	upstream		ENSOART00020010495	UGT1A4; UGT1A9; UGT1A3; UGT1A6; UGT1A1
TCONS_00000550	ENSOARG00020004292	ENSOART00020006534	1	ENSOART00020010775	-	7443951	7351733	upstream		ENSOART00020010775	UGT1A6; UGT1A3; UGT1A4; UGT1A9; UGT1A1
TCONS_00000550	ENSOARG00020004292	ENSOART00020006534	1	ENSOART00020010764	-	7474109	7351733	upstream		ENSOART00020010764	UGT1A1; UGT1A4; UGT1A6; UGT1A3; UGT1A9
TCONS_00000550	ENSOARG00020004292	ENSOART00020006534	1	ENSOART00020010842	-	7364891	7351733	upstream		ENSOART00020010842	UGT1A4; UGT1A6; UGT1A9; UGT1A1; UGT1A3
TCONS_00000550	ENSOARG00020004292	ENSOART00020006534	1	ENSOART00020010804	-	7418547	7351733	upstream		ENSOART00020010804	UGT1A3; UGT1A4; UGT1A6; UGT1A1; UGT1A9
TCONS_00000550	ENSOARG00020004292	ENSOART00020006534	1	ENSOART00020010876	+	7370286	7369557	upstream		ENSOART00020010876	DNAJB3
TCONS_00000550	ENSOARG00020004292	ENSOART00020006534	1	ENSOART00020010903	-	7370529	7369757	upstream		ENSOART00020010903	-
TCONS_00000550	ENSOARG00020004292	ENSOART00020006534	1	ENSOART00020011035	+	7584661	7503610	upstream		ENSOART00020011035	USP40
TCONS_00000550	ENSOARG00020004292	ENSOART00020006534	1	ENSOART00020011256	+	7584661	7503610	upstream		ENSOART00020011256	USP40
TCONS_00000550	ENSOARG00020004292	ENSOART00020006534	1	ENSOART00020011440	+	7581573	7504128	upstream		ENSOART00020011440	USP40
TCONS_00000550	ENSOARG00020004292	ENSOART00020006534	1	ENSOART00020012109	-	7771888	7588508	upstream		ENSOART00020012109	DGKD
TCONS_00000550	ENSOARG00020004292	ENSOART00020006534	1	ENSOART00020012278	-	7708160	7705222	upstream		ENSOART00020012278	-
TCONS_00000550	ENSOARG00020004292	ENSOART00020006534	1	ENSOART00020012461	-	7809543	7779621	upstream		ENSOART00020012461	-
TCONS_00000550	ENSOARG00020004292	ENSOART00020006534	1	ENSOART00020015986	-	7897046	7822524	upstream		ENSOART00020015986	-
TCONS_00000550	ENSOARG00020004292	ENSOART00020006534	1	ENSOART00020016053	-	7897046	7822524	upstream		ENSOART00020016053	-
TCONS_00000550	ENSOARG00020004292	ENSOART00020006534	1	ENSOART00020016138	-	7897046	7822524	upstream		ENSOART00020016138	-
TCONS_00000550	ENSOARG00020004292	ENSOART00020006534	1	ENSOART00020016376	-	7897046	7822524	upstream		ENSOART00020016376	-
TCONS_00000550	ENSOARG00020004292	ENSOART00020006534	1	ENSOART00020016324	-	7897046	7822524	upstream		ENSOART00020016324	-
TCONS_00000550	ENSOARG00020004292	ENSOART00020006534	1	ENSOART00020016646	-	8071307	7934338	upstream		ENSOART00020016646	-
TCONS_00000550	ENSOARG00020004292	ENSOART00020006534	1	ENSOART00020016811	-	8103464	8100519	upstream		ENSOART00020016811	NEU2
TCONS_00000550	ENSOARG00020004292	ENSOART00020006534	1	ENSOART00020016974	+	8258234	8136312	upstream		ENSOART00020016974	NGEF
TCONS_00000550	ENSOARG00020004292	ENSOART00020006534	1	ENSOART00020017029	+	8258234	8211965	upstream		ENSOART00020017029	NGEF
TCONS_00000550	ENSOARG00020004292	ENSOART00020006534	1	ENSOART00020017194	-	8268585	8260738	upstream		ENSOART00020017194	-
TCONS_00000550	ENSOARG00020004292	ENSOART00020006534	1	ENSOART00020017272	-	8411647	8284721	upstream		ENSOART00020017272	GIGYF2
TCONS_00000550	ENSOARG00020004292	ENSOART00020006534	1	ENSOART00020017592	+	8356213	8353926	upstream		ENSOART00020017592	KCNJ13
TCONS_00000550	ENSOARG00020004292	ENSOART00020006534	1	ENSOART00020010048	-	8447564	8429342	upstream		ENSOART00020010048	EFHD1
TCONS_00000550	ENSOARG00020004292	ENSOART00020006534	1	ENSOART00020010000	-	8472531	8429342	upstream		ENSOART00020010000	EFHD1
TCONS_00000550	ENSOARG00020004292	ENSOART00020006534	1	ENSOART00020010120	+	8587545	8570965	upstream		ENSOART00020010120	-
TCONS_00000550	ENSOARG00020004292	ENSOART00020006534	1	ENSOART00020010216	+	8582626	8570965	upstream		ENSOART00020010216	-
TCONS_00000550	ENSOARG00020004292	ENSOART00020006534	1	ENSOART00020013033	-	9300356	8623739	upstream		ENSOART00020013033	-
TCONS_00000550	ENSOARG00020004292	ENSOART00020006534	1	ENSOART00020013149	-	9300356	8623739	upstream		ENSOART00020013149	-
TCONS_00000550	ENSOARG00020004292	ENSOART00020006534	1	ENSOART00020013280	-	9299611	8623739	upstream		ENSOART00020013280	-
TCONS_00000550	ENSOARG00020004292	ENSOART00020006534	1	ENSOART00020013449	-	8821665	8707552	upstream		ENSOART00020013449	-
TCONS_00000550	ENSOARG00020004292	ENSOART00020006534	1	ENSOART00020013596	-	8735508	8713566	upstream		ENSOART00020013596	-
TCONS_00000550	ENSOARG00020004292	ENSOART00020006534	1	ENSOART00020013634	+	8980631	8980040	upstream		ENSOART00020013634	HMGB4
TCONS_00000550	ENSOARG00020004292	ENSOART00020006534	1	ENSOART00020013806	+	9360033	9316215	upstream		ENSOART00020013806	C1H1orf94
TCONS_00000550	ENSOARG00020004292	ENSOART00020006534	1	ENSOART00020013871	+	10078070	10077248	upstream		ENSOART00020013871	GJB5
TCONS_00000550	ENSOARG00020004292	ENSOART00020006534	1	ENSOART00020013897	+	10082123	10081322	upstream		ENSOART00020013897	GJB4
TCONS_00000550	ENSOARG00020004292	ENSOART00020006534	1	ENSOART00020013935	-	10119868	10107102	upstream		ENSOART00020013935	-
TCONS_00000550	ENSOARG00020004292	ENSOART00020006534	1	ENSOART00020013969	+	10108089	10107276	upstream		ENSOART00020013969	GJB3
TCONS_00000550	ENSOARG00020004292	ENSOART00020006534	1	ENSOART00020013989	+	10120585	10118159	upstream		ENSOART00020013989	-
TCONS_00000550	ENSOARG00020004292	ENSOART00020006534	1	ENSOART00020014042	-	10170605	10170326	upstream		ENSOART00020014042	SMIM12
TCONS_00000550	ENSOARG00020004292	ENSOART00020006534	1	ENSOART00020014168	-	10220411	10182396	upstream		ENSOART00020014168	-
TCONS_00000550	ENSOARG00020004292	ENSOART00020006534	1	ENSOART00020014241	-	10312017	10309141	upstream		ENSOART00020014241	-
TCONS_00000550	ENSOARG00020004292	ENSOART00020006534	1	ENSOART00020014294	-	10358777	10312891	upstream		ENSOART00020014294	ZMYM6
TCONS_00000550	ENSOARG00020004292	ENSOART00020006534	1	ENSOART00020014385	-	10358777	10312891	upstream		ENSOART00020014385	ZMYM6
TCONS_00000550	ENSOARG00020004292	ENSOART00020006534	1	ENSOART00020014507	-	10349908	10349439	upstream		ENSOART00020014507	-
TCONS_00000550	ENSOARG00020004292	ENSOART00020006534	1	ENSOART00020014545	+	10411167	10384062	upstream		ENSOART00020014545	ZMYM1
TCONS_00000550	ENSOARG00020004292	ENSOART00020006534	1	ENSOART00020014604	+	10411167	10396893	upstream		ENSOART00020014604	ZMYM1
TCONS_00000550	ENSOARG00020004292	ENSOART00020006534	1	ENSOART00020014678	+	10411167	10396893	upstream		ENSOART00020014678	ZMYM1
TCONS_00000550	ENSOARG00020004292	ENSOART00020006534	1	ENSOART00020014911	-	10463220	10447270	upstream		ENSOART00020014911	SFPQ
TCONS_00000550	ENSOARG00020004292	ENSOART00020006534	1	ENSOART00020015057	-	10497209	10455784	upstream		ENSOART00020015057	SFPQ
TCONS_00000550	ENSOARG00020004292	ENSOART00020006534	1	ENSOART00020015145	-	10463220	10455784	upstream		ENSOART00020015145	SFPQ
TCONS_00000550	ENSOARG00020004292	ENSOART00020006534	1	ENSOART00020015249	+	10497329	10496453	upstream		ENSOART00020015249	-
TCONS_00000550	ENSOARG00020004292	ENSOART00020006534	1	ENSOART00020015779	+	10786160	10526394	upstream		ENSOART00020015779	-
TCONS_00000550	ENSOARG00020004292	ENSOART00020006534	1	ENSOART00020015886	-	10804412	10803953	upstream		ENSOART00020015886	-
TCONS_00000550	ENSOARG00020004292	ENSOART00020006534	1	ENSOART00020015979	-	10908974	10810050	upstream		ENSOART00020015979	-
TCONS_00000550	ENSOARG00020004292	ENSOART00020006534	1	ENSOART00020016225	+	10920176	10912767	upstream		ENSOART00020016225	NCDN
TCONS_00000550	ENSOARG00020004292	ENSOART00020006534	1	ENSOART00020016403	+	10944092	10928368	upstream		ENSOART00020016403	TFAP2E
TCONS_00000550	ENSOARG00020004292	ENSOART00020006534	1	ENSOART00020016508	-	10984632	10950174	upstream		ENSOART00020016508	PSMB2
TCONS_00000550	ENSOARG00020004292	ENSOART00020006534	1	ENSOART00020016569	-	11048159	11047478	upstream		ENSOART00020016569	C1H1orf216
TCONS_00000550	ENSOARG00020004292	ENSOART00020006534	1	ENSOART00020018253	-	11092990	11066632	upstream		ENSOART00020018253	CLSPN
TCONS_00000550	ENSOARG00020004292	ENSOART00020006534	1	ENSOART00020018311	-	11092990	11066632	upstream		ENSOART00020018311	CLSPN
TCONS_00000550	ENSOARG00020004292	ENSOART00020006534	1	ENSOART00020018452	+	11162366	11127857	upstream		ENSOART00020018452	AGO4
TCONS_00000550	ENSOARG00020004292	ENSOART00020006534	1	ENSOART00020018602	+	11162366	11133758	upstream		ENSOART00020018602	AGO4
TCONS_00000550	ENSOARG00020004292	ENSOART00020006534	1	ENSOART00020019223	+	11227540	11196923	upstream		ENSOART00020019223	LOC101111060
TCONS_00000550	ENSOARG00020004292	ENSOART00020006534	1	ENSOART00020019597	+	11295876	11237648	upstream		ENSOART00020019597	AGO3
TCONS_00000550	ENSOARG00020004292	ENSOART00020006534	1	ENSOART00020019551	+	11350574	11237648	upstream		ENSOART00020019551	AGO3
TCONS_00000550	ENSOARG00020004292	ENSOART00020006534	1	ENSOART00020019700	-	11371441	11370077	upstream		ENSOART00020019700	-
TCONS_00000550	ENSOARG00020004292	ENSOART00020006534	1	ENSOART00020019863	+	11376806	11374103	upstream		ENSOART00020019863	TEKT2
TCONS_00000550	ENSOARG00020004292	ENSOART00020006534	1	ENSOART00020019953	+	11382901	11377797	upstream		ENSOART00020019953	ADPRS
TCONS_00000550	ENSOARG00020004292	ENSOART00020006534	1	ENSOART00020020045	-	11389353	11385625	upstream		ENSOART00020020045	COL8A2
TCONS_00000550	ENSOARG00020004292	ENSOART00020006534	1	ENSOART00020020165	-	11427993	11417883	upstream		ENSOART00020020165	-
TCONS_00000550	ENSOARG00020004292	ENSOART00020006534	1	ENSOART00020020282	-	11428085	11417892	upstream		ENSOART00020020282	-
TCONS_00000550	ENSOARG00020004292	ENSOART00020006534	1	ENSOART00020020384	-	11428073	11418053	upstream		ENSOART00020020384	-
TCONS_00000550	ENSOARG00020004292	ENSOART00020006534	1	ENSOART00020020530	+	11454976	11433554	upstream		ENSOART00020020530	MAP7D1
TCONS_00000550	ENSOARG00020004292	ENSOART00020006534	1	ENSOART00020020797	+	11549428	11482417	upstream		ENSOART00020020797	THRAP3
TCONS_00000550	ENSOARG00020004292	ENSOART00020006534	1	ENSOART00020020870	+	11549216	11482417	upstream		ENSOART00020020870	THRAP3
TCONS_00000550	ENSOARG00020004292	ENSOART00020006534	1	ENSOART00020021777	+	11565158	11551391	upstream		ENSOART00020021777	-
TCONS_00000550	ENSOARG00020004292	ENSOART00020006534	1	ENSOART00020021948	+	11565451	11551999	upstream		ENSOART00020021948	-
TCONS_00000550	ENSOARG00020004292	ENSOART00020006534	1	ENSOART00020021984	+	11565158	11552148	upstream		ENSOART00020021984	-
TCONS_00000550	ENSOARG00020004292	ENSOART00020006534	1	ENSOART00020022052	-	11568050	11566635	upstream		ENSOART00020022052	EVA1B
TCONS_00000550	ENSOARG00020004292	ENSOART00020006534	1	ENSOART00020022108	-	11611533	11576545	upstream		ENSOART00020022108	STK40
TCONS_00000550	ENSOARG00020004292	ENSOART00020006534	1	ENSOART00020022750	-	11658697	11630834	upstream		ENSOART00020022750	OSCP1
TCONS_00000550	ENSOARG00020004292	ENSOART00020006534	1	ENSOART00020022823	-	11658697	11630834	upstream		ENSOART00020022823	OSCP1
TCONS_00000550	ENSOARG00020004292	ENSOART00020006534	1	ENSOART00020023005	-	11671227	11665497	upstream		ENSOART00020023005	MRPS15
TCONS_00000550	ENSOARG00020004292	ENSOART00020006534	1	ENSOART00020023131	-	11684297	11673666	upstream		ENSOART00020023131	CSF3R
TCONS_00000550	ENSOARG00020004292	ENSOART00020006534	1	ENSOART00020023555	-	12258045	12017182	upstream		ENSOART00020023555	GRIK3
TCONS_00000550	ENSOARG00020004292	ENSOART00020006534	1	ENSOART00020023746	+	12774087	12765333	upstream		ENSOART00020023746	-
TCONS_00000550	ENSOARG00020004292	ENSOART00020006534	1	ENSOART00020023926	-	12805740	12783759	upstream		ENSOART00020023926	MEAF6
TCONS_00000550	ENSOARG00020004292	ENSOART00020006534	1	ENSOART00020024012	-	12807019	12783911	upstream		ENSOART00020024012	MEAF6
TCONS_00000550	ENSOARG00020004292	ENSOART00020006534	1	ENSOART00020024067	-	12836295	12820839	upstream		ENSOART00020024067	SNIP1
TCONS_00000550	ENSOARG00020004292	ENSOART00020006534	1	ENSOART00020024286	+	12844358	12837444	upstream		ENSOART00020024286	-
TCONS_00000550	ENSOARG00020004292	ENSOART00020006534	1	ENSOART00020024359	-	12870118	12846066	upstream		ENSOART00020024359	GNL2
TCONS_00000550	ENSOARG00020004292	ENSOART00020006534	1	ENSOART00020024668	-	12902384	12887456	upstream		ENSOART00020024668	RSPO1
TCONS_00000550	ENSOARG00020004292	ENSOART00020006534	1	ENSOART00020024762	-	12902130	12887456	upstream		ENSOART00020024762	RSPO1
TCONS_00000550	ENSOARG00020004292	ENSOART00020006534	1	ENSOART00020024803	-	12902130	12887456	upstream		ENSOART00020024803	RSPO1
TCONS_00000550	ENSOARG00020004292	ENSOART00020006534	1	ENSOART00020024856	-	12964527	12958991	upstream		ENSOART00020024856	-
TCONS_00000550	ENSOARG00020004292	ENSOART00020006534	1	ENSOART00020024906	+	12977777	12964733	upstream		ENSOART00020024906	-
TCONS_00000550	ENSOARG00020004292	ENSOART00020006534	1	ENSOART00020025548	-	13025172	12981954	upstream		ENSOART00020025548	-
TCONS_00000550	ENSOARG00020004292	ENSOART00020006534	1	ENSOART00020025620	-	12996900	12987420	upstream		ENSOART00020025620	-
TCONS_00000550	ENSOARG00020004292	ENSOART00020006534	1	ENSOART00020025730	+	13059630	13051402	upstream		ENSOART00020025730	MANEAL
TCONS_00000550	ENSOARG00020004292	ENSOART00020006534	1	ENSOART00020025820	-	13063754	13060185	upstream		ENSOART00020025820	YRDC
TCONS_00000550	ENSOARG00020004292	ENSOART00020006534	1	ENSOART00020025906	+	13064542	13063366	upstream		ENSOART00020025906	C1H1orf122
TCONS_00000550	ENSOARG00020004292	ENSOART00020006534	1	ENSOART00020025975	+	13064542	13063491	upstream		ENSOART00020025975	C1H1orf122
TCONS_00000550	ENSOARG00020004292	ENSOART00020006534	1	ENSOART00020026035	-	13111202	13069859	upstream		ENSOART00020026035	MTF1
TCONS_00000550	ENSOARG00020004292	ENSOART00020006534	1	ENSOART00020026189	-	13163549	13112626	upstream		ENSOART00020026189	-
TCONS_00000550	ENSOARG00020004292	ENSOART00020006534	1	ENSOART00020026380	-	13163217	13112626	upstream		ENSOART00020026380	-
TCONS_00000550	ENSOARG00020004292	ENSOART00020006534	1	ENSOART00020026320	-	13163549	13112626	upstream		ENSOART00020026320	-
TCONS_00000550	ENSOARG00020004292	ENSOART00020006534	1	ENSOART00020026417	-	13163217	13112626	upstream		ENSOART00020026417	-
TCONS_00000550	ENSOARG00020004292	ENSOART00020006534	1	ENSOART00020026476	-	13197695	13173748	upstream		ENSOART00020026476	SF3A3
TCONS_00000550	ENSOARG00020004292	ENSOART00020006534	1	ENSOART00020026622	-	13209282	13202103	upstream		ENSOART00020026622	FHL3
TCONS_00000550	ENSOARG00020004292	ENSOART00020006534	1	ENSOART00020026695	+	13227616	13216013	upstream		ENSOART00020026695	-
TCONS_00000550	ENSOARG00020004292	ENSOART00020006534	1	ENSOART00020026757	+	13314883	13243332	upstream		ENSOART00020026757	UTP11
TCONS_00000550	ENSOARG00020004292	ENSOART00020006534	1	ENSOART00020026820	+	13254148	13243332	upstream		ENSOART00020026820	UTP11
TCONS_00000550	ENSOARG00020004292	ENSOART00020006534	1	ENSOART00020026889	+	13314883	13247984	upstream		ENSOART00020026889	UTP11
TCONS_00000550	ENSOARG00020004292	ENSOART00020006534	1	ENSOART00020026944	+	13254148	13247984	upstream		ENSOART00020026944	UTP11
TCONS_00000550	ENSOARG00020004292	ENSOART00020006534	1	ENSOART00020027010	-	13336160	13334804	upstream		ENSOART00020027010	POU3F1
TCONS_00000550	ENSOARG00020004292	ENSOART00020006534	1	ENSOART00020027064	-	14139396	14116745	upstream		ENSOART00020027064	-
TCONS_00000550	ENSOARG00020004292	ENSOART00020006534	1	ENSOART00020027154	-	14139396	14126122	upstream		ENSOART00020027154	-
TCONS_00000550	ENSOARG00020004292	ENSOART00020006534	1	ENSOART00020027244	-	14139396	14126209	upstream		ENSOART00020027244	-
TCONS_00000550	ENSOARG00020004292	ENSOART00020006534	1	ENSOART00020027415	-	14149642	14145199	upstream		ENSOART00020027415	-
TCONS_00000550	ENSOARG00020004292	ENSOART00020006534	1	ENSOART00020027492	-	14191661	14150875	upstream		ENSOART00020027492	-
TCONS_00000550	ENSOARG00020004292	ENSOART00020006534	1	ENSOART00020027531	-	14217746	14156962	upstream		ENSOART00020027531	-
TCONS_00000550	ENSOARG00020004292	ENSOART00020006534	1	ENSOART00020027778	+	14272251	14263220	upstream		ENSOART00020027778	AKIRIN1
TCONS_00000550	ENSOARG00020004292	ENSOART00020006534	1	ENSOART00020027794	+	14272251	14263220	upstream		ENSOART00020027794	AKIRIN1
TCONS_00000550	ENSOARG00020004292	ENSOART00020006534	1	ENSOART00020027853	+	14272596	14263237	upstream		ENSOART00020027853	AKIRIN1
TCONS_00000550	ENSOARG00020004292	ENSOART00020006534	1	ENSOART00020027898	+	14289314	14284021	upstream		ENSOART00020027898	NDUFS5
TCONS_00000550	ENSOARG00020004292	ENSOART00020006534	1	ENSOART00020040432	+	14674190	14348725	upstream		ENSOART00020040432	MACF1
TCONS_00000550	ENSOARG00020004292	ENSOART00020006534	1	ENSOART00020040461	+	14674190	14348725	upstream		ENSOART00020040461	MACF1
TCONS_00000550	ENSOARG00020004292	ENSOART00020006534	1	ENSOART00020040503	+	14674190	14348725	upstream		ENSOART00020040503	MACF1
TCONS_00000550	ENSOARG00020004292	ENSOART00020006534	1	ENSOART00020040197	+	14785620	14348725	upstream		ENSOART00020040197	MACF1
TCONS_00000550	ENSOARG00020004292	ENSOART00020006534	1	ENSOART00020040256	+	14757077	14348725	upstream		ENSOART00020040256	MACF1
TCONS_00000550	ENSOARG00020004292	ENSOART00020006534	1	ENSOART00020040374	+	14674190	14348725	upstream		ENSOART00020040374	MACF1
TCONS_00000550	ENSOARG00020004292	ENSOART00020006534	1	ENSOART00020040555	+	14674190	14397762	upstream		ENSOART00020040555	MACF1
TCONS_00000550	ENSOARG00020004292	ENSOART00020006534	1	ENSOART00020000042	+	89380	87433	downstream		ENSOART00020000042	-
TCONS_00000550	ENSOARG00020004292	ENSOART00020006534	1	ENSOART00020000057	+	126818	124144	downstream		ENSOART00020000057	-
TCONS_00000550	ENSOARG00020004292	ENSOART00020006534	1	ENSOART00020000059	-	140365	136162	downstream		ENSOART00020000059	NEU4
TCONS_00000550	ENSOARG00020004292	ENSOART00020006534	1	ENSOART00020000064	-	147429	144518	downstream		ENSOART00020000064	-
TCONS_00000550	ENSOARG00020004292	ENSOART00020006534	1	ENSOART00020000062	-	163030	144518	downstream		ENSOART00020000062	-
TCONS_00000550	ENSOARG00020004292	ENSOART00020006534	1	ENSOART00020000065	-	196480	170602	downstream		ENSOART00020000065	D2HGDH
TCONS_00000550	ENSOARG00020004292	ENSOART00020006534	1	ENSOART00020000067	-	195056	170602	downstream		ENSOART00020000067	D2HGDH
TCONS_00000550	ENSOARG00020004292	ENSOART00020006534	1	ENSOART00020000070	-	215156	200730	downstream		ENSOART00020000070	-
TCONS_00000550	ENSOARG00020004292	ENSOART00020006534	1	ENSOART00020000071	+	229047	221805	downstream		ENSOART00020000071	DTYMK
TCONS_00000550	ENSOARG00020004292	ENSOART00020006534	1	ENSOART00020000072	-	247885	231896	downstream		ENSOART00020000072	-
TCONS_00000550	ENSOARG00020004292	ENSOART00020006534	1	ENSOART00020000073	-	247885	231974	downstream		ENSOART00020000073	-
TCONS_00000550	ENSOARG00020004292	ENSOART00020006534	1	ENSOART00020000077	+	284412	247784	downstream		ENSOART00020000077	-
TCONS_00000550	ENSOARG00020004292	ENSOART00020006534	1	ENSOART00020000078	+	284412	262212	downstream		ENSOART00020000078	-
TCONS_00000550	ENSOARG00020004292	ENSOART00020006534	1	ENSOART00020000081	-	303439	291930	downstream		ENSOART00020000081	-
TCONS_00000550	ENSOARG00020004292	ENSOART00020006534	1	ENSOART00020000080	-	303439	291930	downstream		ENSOART00020000080	-
TCONS_00000550	ENSOARG00020004292	ENSOART00020006534	1	ENSOART00020000082	+	336159	326899	downstream		ENSOART00020000082	STK25
TCONS_00000550	ENSOARG00020004292	ENSOART00020006534	1	ENSOART00020000083	+	336159	327511	downstream		ENSOART00020000083	STK25
TCONS_00000550	ENSOARG00020004292	ENSOART00020006534	1	ENSOART00020000094	-	426482	336528	downstream		ENSOART00020000094	-
TCONS_00000550	ENSOARG00020004292	ENSOART00020006534	1	ENSOART00020000096	-	426482	336528	downstream		ENSOART00020000096	-
TCONS_00000550	ENSOARG00020004292	ENSOART00020006534	1	ENSOART00020000095	-	426482	336528	downstream		ENSOART00020000095	-
TCONS_00000550	ENSOARG00020004292	ENSOART00020006534	1	ENSOART00020000098	-	426460	348437	downstream		ENSOART00020000098	-
TCONS_00000550	ENSOARG00020004292	ENSOART00020006534	1	ENSOART00020000102	-	460767	440574	downstream		ENSOART00020000102	SEPTIN2
TCONS_00000550	ENSOARG00020004292	ENSOART00020006534	1	ENSOART00020000133	+	525762	467890	downstream		ENSOART00020000133	-
TCONS_00000550	ENSOARG00020004292	ENSOART00020006534	1	ENSOART00020000162	+	524768	467890	downstream		ENSOART00020000162	-
TCONS_00000550	ENSOARG00020004292	ENSOART00020006534	1	ENSOART00020000144	+	525762	467890	downstream		ENSOART00020000144	-
TCONS_00000550	ENSOARG00020004292	ENSOART00020006534	1	ENSOART00020000283	-	577130	559193	downstream		ENSOART00020000283	PPP1R7
TCONS_00000550	ENSOARG00020004292	ENSOART00020006534	1	ENSOART00020000262	-	577146	559193	downstream		ENSOART00020000262	PPP1R7
TCONS_00000550	ENSOARG00020004292	ENSOART00020006534	1	ENSOART00020000339	+	608245	583110	downstream		ENSOART00020000339	-
TCONS_00000550	ENSOARG00020004292	ENSOART00020006534	1	ENSOART00020000333	+	620459	583110	downstream		ENSOART00020000333	-
TCONS_00000550	ENSOARG00020004292	ENSOART00020006534	1	ENSOART00020000337	+	616348	583110	downstream		ENSOART00020000337	-
TCONS_00000550	ENSOARG00020004292	ENSOART00020006534	1	ENSOART00020000341	+	620459	615147	downstream		ENSOART00020000341	-
TCONS_00000550	ENSOARG00020004292	ENSOART00020006534	1	ENSOART00020000628	-	702177	623999	downstream		ENSOART00020000628	SNED1
TCONS_00000550	ENSOARG00020004292	ENSOART00020006534	1	ENSOART00020000742	-	702177	625052	downstream		ENSOART00020000742	SNED1
TCONS_00000550	ENSOARG00020004292	ENSOART00020006534	1	ENSOART00020000827	-	702177	625951	downstream		ENSOART00020000827	SNED1
TCONS_00000550	ENSOARG00020004292	ENSOART00020006534	1	ENSOART00020000845	-	702177	626301	downstream		ENSOART00020000845	SNED1
TCONS_00000550	ENSOARG00020004292	ENSOART00020006534	1	ENSOART00020000995	-	762997	722757	downstream		ENSOART00020000995	-
TCONS_00000550	ENSOARG00020004292	ENSOART00020006534	1	ENSOART00020001047	+	786178	779539	downstream		ENSOART00020001047	-
TCONS_00000550	ENSOARG00020004292	ENSOART00020006534	1	ENSOART00020001081	-	803725	790026	downstream		ENSOART00020001081	-
TCONS_00000550	ENSOARG00020004292	ENSOART00020006534	1	ENSOART00020001179	+	920925	832696	downstream		ENSOART00020001179	KIF1A
TCONS_00000550	ENSOARG00020004292	ENSOART00020006534	1	ENSOART00020001276	+	920925	832696	downstream		ENSOART00020001276	KIF1A
TCONS_00000550	ENSOARG00020004292	ENSOART00020006534	1	ENSOART00020001404	+	939633	936634	downstream		ENSOART00020001404	-
TCONS_00000550	ENSOARG00020004292	ENSOART00020006534	1	ENSOART00020001418	-	952730	951824	downstream		ENSOART00020001418	GPR35
TCONS_00000550	ENSOARG00020004292	ENSOART00020006534	1	ENSOART00020001655	-	986796	976161	downstream		ENSOART00020001655	CAPN10
TCONS_00000550	ENSOARG00020004292	ENSOART00020006534	1	ENSOART00020001645	-	986796	976161	downstream		ENSOART00020001645	CAPN10
TCONS_00000550	ENSOARG00020004292	ENSOART00020006534	1	ENSOART00020001700	-	986796	976284	downstream		ENSOART00020001700	CAPN10
TCONS_00000550	ENSOARG00020004292	ENSOART00020006534	1	ENSOART00020001716	-	986796	976444	downstream		ENSOART00020001716	CAPN10
TCONS_00000550	ENSOARG00020004292	ENSOART00020006534	1	ENSOART00020001741	-	1002240	993673	downstream		ENSOART00020001741	-
TCONS_00000550	ENSOARG00020004292	ENSOART00020006534	1	ENSOART00020001762	-	1007090	1006175	downstream		ENSOART00020001762	DUSP28
TCONS_00000550	ENSOARG00020004292	ENSOART00020006534	1	ENSOART00020001782	+	1025130	1015777	downstream		ENSOART00020001782	-
TCONS_00000550	ENSOARG00020004292	ENSOART00020006534	1	ENSOART00020001807	-	1095520	1068822	downstream		ENSOART00020001807	GPC1
TCONS_00000550	ENSOARG00020004292	ENSOART00020006534	1	ENSOART00020001857	+	1315538	1314392	downstream		ENSOART00020001857	-
TCONS_00000550	ENSOARG00020004292	ENSOART00020006534	1	ENSOART00020001879	-	1381409	1380018	downstream		ENSOART00020001879	-
TCONS_00000550	ENSOARG00020004292	ENSOART00020006534	1	ENSOART00020001888	+	1441306	1440379	downstream		ENSOART00020001888	LOC101107492
TCONS_00000550	ENSOARG00020004292	ENSOART00020006534	1	ENSOART00020001898	+	1449495	1448556	downstream		ENSOART00020001898	LOC114112937
TCONS_00000550	ENSOARG00020004292	ENSOART00020006534	1	ENSOART00020001906	+	1469367	1468446	downstream		ENSOART00020001906	LOC101107754
TCONS_00000550	ENSOARG00020004292	ENSOART00020006534	1	ENSOART00020001972	+	1514107	1475351	downstream		ENSOART00020001972	NDUFA10
TCONS_00000550	ENSOARG00020004292	ENSOART00020006534	1	ENSOART00020001964	+	1514107	1475351	downstream		ENSOART00020001964	NDUFA10
TCONS_00000550	ENSOARG00020004292	ENSOART00020006534	1	ENSOART00020001987	-	1518050	1517314	downstream		ENSOART00020001987	-
TCONS_00000550	ENSOARG00020004292	ENSOART00020006534	1	ENSOART00020002149	+	2220991	1991249	downstream		ENSOART00020002149	HDAC4
TCONS_00000550	ENSOARG00020004292	ENSOART00020006534	1	ENSOART00020002034	+	2230937	1991249	downstream		ENSOART00020002034	HDAC4
TCONS_00000550	ENSOARG00020004292	ENSOART00020006534	1	ENSOART00020002064	+	2229705	1991249	downstream		ENSOART00020002064	HDAC4
TCONS_00000550	ENSOARG00020004292	ENSOART00020006534	1	ENSOART00020002219	-	2401383	2400900	downstream		ENSOART00020002219	TWIST2
TCONS_00000550	ENSOARG00020004292	ENSOART00020006534	1	ENSOART00020002258	-	2742443	2724090	downstream		ENSOART00020002258	ASB1
TCONS_00000550	ENSOARG00020004292	ENSOART00020006534	1	ENSOART00020002249	-	2742443	2724090	downstream		ENSOART00020002249	ASB1
TCONS_00000550	ENSOARG00020004292	ENSOART00020006534	1	ENSOART00020002389	-	2821743	2762543	downstream		ENSOART00020002389	-
TCONS_00000550	ENSOARG00020004292	ENSOART00020006534	1	ENSOART00020002375	-	2821743	2762543	downstream		ENSOART00020002375	-
TCONS_00000550	ENSOARG00020004292	ENSOART00020006534	1	ENSOART00020002415	+	2888663	2874591	downstream		ENSOART00020002415	-
TCONS_00000550	ENSOARG00020004292	ENSOART00020006534	1	ENSOART00020002447	+	2903418	2898395	downstream		ENSOART00020002447	PER2
TCONS_00000550	ENSOARG00020004292	ENSOART00020006534	1	ENSOART00020002498	+	2911638	2910561	downstream		ENSOART00020002498	HES6
TCONS_00000550	ENSOARG00020004292	ENSOART00020006534	1	ENSOART00020002503	+	2911638	2910561	downstream		ENSOART00020002503	HES6
TCONS_00000550	ENSOARG00020004292	ENSOART00020006534	1	ENSOART00020002517	+	2926533	2926332	downstream		ENSOART00020002517	-
TCONS_00000550	ENSOARG00020004292	ENSOART00020006534	1	ENSOART00020002548	+	2962069	2938145	downstream		ENSOART00020002548	ILKAP
TCONS_00000550	ENSOARG00020004292	ENSOART00020006534	1	ENSOART00020002591	+	2962061	2938166	downstream		ENSOART00020002591	ILKAP
TCONS_00000550	ENSOARG00020004292	ENSOART00020006534	1	ENSOART00020002597	+	2951751	2938166	downstream		ENSOART00020002597	ILKAP
TCONS_00000550	ENSOARG00020004292	ENSOART00020006534	1	ENSOART00020002581	+	2962061	2938166	downstream		ENSOART00020002581	ILKAP
TCONS_00000550	ENSOARG00020004292	ENSOART00020006534	1	ENSOART00020002619	-	2973158	2964979	downstream		ENSOART00020002619	-
TCONS_00000550	ENSOARG00020004292	ENSOART00020006534	1	ENSOART00020002634	-	2989121	2979882	downstream		ENSOART00020002634	KLHL30
TCONS_00000550	ENSOARG00020004292	ENSOART00020006534	1	ENSOART00020002683	-	3099825	2999138	downstream		ENSOART00020002683	-
TCONS_00000550	ENSOARG00020004292	ENSOART00020006534	1	ENSOART00020002766	-	3130914	3064269	downstream		ENSOART00020002766	SCLY
TCONS_00000550	ENSOARG00020004292	ENSOART00020006534	1	ENSOART00020002786	-	3130914	3066298	downstream		ENSOART00020002786	SCLY
TCONS_00000550	ENSOARG00020004292	ENSOART00020006534	1	ENSOART00020002812	-	3130914	3100637	downstream		ENSOART00020002812	SCLY
TCONS_00000550	ENSOARG00020004292	ENSOART00020006534	1	ENSOART00020002892	-	3184089	3143668	downstream		ENSOART00020002892	UBE2F
TCONS_00000550	ENSOARG00020004292	ENSOART00020006534	1	ENSOART00020002885	-	3188822	3143668	downstream		ENSOART00020002885	UBE2F
TCONS_00000550	ENSOARG00020004292	ENSOART00020006534	1	ENSOART00020002932	-	3188786	3143702	downstream		ENSOART00020002932	UBE2F
TCONS_00000550	ENSOARG00020004292	ENSOART00020006534	1	ENSOART00020002919	-	3188822	3143702	downstream		ENSOART00020002919	UBE2F
TCONS_00000550	ENSOARG00020004292	ENSOART00020006534	1	ENSOART00020002939	-	3188822	3143722	downstream		ENSOART00020002939	UBE2F
TCONS_00000550	ENSOARG00020004292	ENSOART00020006534	1	ENSOART00020002961	-	3261655	3220094	downstream		ENSOART00020002961	RAMP1
TCONS_00000550	ENSOARG00020004292	ENSOART00020006534	1	ENSOART00020003073	-	3298063	3277140	downstream		ENSOART00020003073	RBM44
TCONS_00000550	ENSOARG00020004292	ENSOART00020006534	1	ENSOART00020003095	-	3293052	3277140	downstream		ENSOART00020003095	RBM44
TCONS_00000550	ENSOARG00020004292	ENSOART00020006534	1	ENSOART00020003237	-	3468648	3309912	downstream		ENSOART00020003237	LRRFIP1
TCONS_00000550	ENSOARG00020004292	ENSOART00020006534	1	ENSOART00020003281	-	3401578	3323414	downstream		ENSOART00020003281	LRRFIP1
TCONS_00000550	ENSOARG00020004292	ENSOART00020006534	1	ENSOART00020003271	-	3401578	3323414	downstream		ENSOART00020003271	LRRFIP1
TCONS_00000550	ENSOARG00020004292	ENSOART00020006534	1	ENSOART00020003263	-	3401578	3323414	downstream		ENSOART00020003263	LRRFIP1
TCONS_00000550	ENSOARG00020004292	ENSOART00020006534	1	ENSOART00020003312	+	3525756	3512629	downstream		ENSOART00020003312	RAB17
TCONS_00000550	ENSOARG00020004292	ENSOART00020006534	1	ENSOART00020003332	-	3534793	3531926	downstream		ENSOART00020003332	PRLH
TCONS_00000550	ENSOARG00020004292	ENSOART00020006534	1	ENSOART00020003406	-	3580599	3541193	downstream		ENSOART00020003406	MLPH
TCONS_00000550	ENSOARG00020004292	ENSOART00020006534	1	ENSOART00020003466	-	3580599	3541193	downstream		ENSOART00020003466	MLPH
TCONS_00000550	ENSOARG00020004292	ENSOART00020006534	1	ENSOART00020003452	-	3580599	3541193	downstream		ENSOART00020003452	MLPH
TCONS_00000550	ENSOARG00020004292	ENSOART00020006534	1	ENSOART00020003418	-	3580599	3541193	downstream		ENSOART00020003418	MLPH
TCONS_00000550	ENSOARG00020004292	ENSOART00020006534	1	ENSOART00020004797	+	3730541	3673052	downstream		ENSOART00020004797	-
TCONS_00000550	ENSOARG00020004292	ENSOART00020006534	1	ENSOART00020004821	+	3730541	3673052	downstream		ENSOART00020004821	-
TCONS_00000550	ENSOARG00020004292	ENSOART00020006534	1	ENSOART00020006029	+	3764162	3690968	downstream		ENSOART00020006029	-
TCONS_00000550	ENSOARG00020004292	ENSOART00020006534	1	ENSOART00020005826	+	3764162	3690968	downstream		ENSOART00020005826	-
TCONS_00000550	ENSOARG00020004292	ENSOART00020006534	1	ENSOART00020005997	+	3764162	3690968	downstream		ENSOART00020005997	-
TCONS_00000550	ENSOARG00020004292	ENSOART00020006534	1	ENSOART00020006176	+	3764162	3701710	downstream		ENSOART00020006176	-
TCONS_00000550	ENSOARG00020004292	ENSOART00020006534	1	ENSOART00020006309	+	3764162	3701710	downstream		ENSOART00020006309	-
TCONS_00000550	ENSOARG00020004292	ENSOART00020006534	1	ENSOART00020006414	+	3764162	3701710	downstream		ENSOART00020006414	-
TCONS_00000550	ENSOARG00020004292	ENSOART00020006534	1	ENSOART00020006462	-	4006650	3994249	downstream		ENSOART00020006462	-
TCONS_00000550	ENSOARG00020004292	ENSOART00020006534	1	ENSOART00020006522	-	4006563	3994400	downstream		ENSOART00020006522	-

## Sheet: TCONS_00202175
Transcript	gene_id	transcript_id	Chr	protein-coding genes	Strand	Loc. Start	Loc. End			Ensembl Transcript ID	Gene Symbol
TCONS_00202175	ENSOARG00020015854	ENSOART00020024244	X	ENSOART00020024244	+	28491726	28490682	upstream		ENSOART00020024244	-
TCONS_00202175	ENSOARG00020015854	ENSOART00020024244	X	ENSOART00020024271	-	28541585	28541237	upstream		ENSOART00020024271	LOC101116885
TCONS_00202175	ENSOARG00020015854	ENSOART00020024244	X	ENSOART00020024484	+	30632189	29152052	upstream		ENSOART00020024484	-
TCONS_00202175	ENSOARG00020015854	ENSOART00020024244	X	ENSOART00020024641	-	29978885	29973665	upstream		ENSOART00020024641	-
TCONS_00202175	ENSOARG00020015854	ENSOART00020024244	X	ENSOART00020024670	+	30408972	30408865	upstream		ENSOART00020024670	-
TCONS_00202175	ENSOARG00020015854	ENSOART00020024244	X	ENSOART00020024698	-	30567485	30567379	upstream		ENSOART00020024698	-
TCONS_00202175	ENSOARG00020015854	ENSOART00020024244	X	ENSOART00020024764	+	30874175	30872738	upstream		ENSOART00020024764	-
TCONS_00202175	ENSOARG00020015854	ENSOART00020024244	X	ENSOART00020024798	-	30920500	30920266	upstream		ENSOART00020024798	-
TCONS_00202175	ENSOARG00020015854	ENSOART00020024244	X	ENSOART00020024918	-	31033139	31032905	upstream		ENSOART00020024918	-
TCONS_00202175	ENSOARG00020015854	ENSOART00020024244	X	ENSOART00020024951	-	31067579	31067345	upstream		ENSOART00020024951	-
TCONS_00202175	ENSOARG00020015854	ENSOART00020024244	X	ENSOART00020024974	+	31188818	31088496	upstream		ENSOART00020024974	-
TCONS_00202175	ENSOARG00020015854	ENSOART00020024244	X	ENSOART00020025017	-	31129133	31127840	upstream		ENSOART00020025017	LOC114111533
TCONS_00202175	ENSOARG00020015854	ENSOART00020024244	X	ENSOART00020025071	+	31138597	31137401	upstream		ENSOART00020025071	-
TCONS_00202175	ENSOARG00020015854	ENSOART00020024244	X	ENSOART00020025111	+	31234986	31233972	upstream		ENSOART00020025111	LOC114111481
TCONS_00202175	ENSOARG00020015854	ENSOART00020024244	X	ENSOART00020025146	-	31343660	31288854	upstream		ENSOART00020025146	NR0B1
TCONS_00202175	ENSOARG00020015854	ENSOART00020024244	X	ENSOART00020025187	-	31343660	31338144	upstream		ENSOART00020025187	NR0B1
TCONS_00202175	ENSOARG00020015854	ENSOART00020024244	X	ENSOART00020025325	-	31602603	31601700	upstream		ENSOART00020025325	TASL
TCONS_00202175	ENSOARG00020015854	ENSOART00020024244	X	ENSOART00020026304	+	31762357	31686358	upstream		ENSOART00020026304	-
TCONS_00202175	ENSOARG00020015854	ENSOART00020024244	X	ENSOART00020026501	+	31755268	31686358	upstream		ENSOART00020026501	-
TCONS_00202175	ENSOARG00020015854	ENSOART00020024244	X	ENSOART00020025584	+	31762374	31686358	upstream		ENSOART00020025584	-
TCONS_00202175	ENSOARG00020015854	ENSOART00020024244	X	ENSOART00020025709	+	31762374	31686358	upstream		ENSOART00020025709	-
TCONS_00202175	ENSOARG00020015854	ENSOART00020024244	X	ENSOART00020025875	+	31762374	31686358	upstream		ENSOART00020025875	-
TCONS_00202175	ENSOARG00020015854	ENSOART00020024244	X	ENSOART00020026058	+	31762374	31686358	upstream		ENSOART00020026058	-
TCONS_00202175	ENSOARG00020015854	ENSOART00020024244	X	ENSOART00020026793	-	31877704	31845968	upstream		ENSOART00020026793	TAB3
TCONS_00202175	ENSOARG00020015854	ENSOART00020024244	X	ENSOART00020026847	-	31877704	31845968	upstream		ENSOART00020026847	TAB3
TCONS_00202175	ENSOARG00020015854	ENSOART00020024244	X	ENSOART00020026880	-	31877704	31845968	upstream		ENSOART00020026880	TAB3
TCONS_00202175	ENSOARG00020015854	ENSOART00020024244	X	ENSOART00020026953	-	31872098	31845968	upstream		ENSOART00020026953	TAB3
TCONS_00202175	ENSOARG00020015854	ENSOART00020024244	X	ENSOART00020027022	-	31877704	31846156	upstream		ENSOART00020027022	TAB3
TCONS_00202175	ENSOARG00020015854	ENSOART00020024244	X	ENSOART00020029298	-	33054882	32204937	upstream		ENSOART00020029298	DMD
TCONS_00202175	ENSOARG00020015854	ENSOART00020024244	X	ENSOART00020029587	-	32359968	32204937	upstream		ENSOART00020029587	DMD
TCONS_00202175	ENSOARG00020015854	ENSOART00020024244	X	ENSOART00020029787	-	33054882	32205911	upstream		ENSOART00020029787	DMD
TCONS_00202175	ENSOARG00020015854	ENSOART00020024244	X	ENSOART00020029723	-	33054882	32205911	upstream		ENSOART00020029723	DMD
TCONS_00202175	ENSOARG00020015854	ENSOART00020024244	X	ENSOART00020029847	-	32612550	32205911	upstream		ENSOART00020029847	DMD
TCONS_00202175	ENSOARG00020015854	ENSOART00020024244	X	ENSOART00020029959	+	33519791	33519125	upstream		ENSOART00020029959	-
TCONS_00202175	ENSOARG00020015854	ENSOART00020024244	X	ENSOART00020030289	+	36109990	36109324	upstream		ENSOART00020030289	-
TCONS_00202175	ENSOARG00020015854	ENSOART00020024244	X	ENSOART00020030338	+	36192639	36191976	upstream		ENSOART00020030338	-
TCONS_00202175	ENSOARG00020015854	ENSOART00020024244	X	ENSOART00020030379	+	36233537	36231873	upstream		ENSOART00020030379	-
TCONS_00202175	ENSOARG00020015854	ENSOART00020024244	X	ENSOART00020030430	-	36533761	36507747	upstream		ENSOART00020030430	TMEM47
TCONS_00202175	ENSOARG00020015854	ENSOART00020024244	X	ENSOART00020030487	-	36715634	36714000	upstream		ENSOART00020030487	-
TCONS_00202175	ENSOARG00020015854	ENSOART00020024244	X	ENSOART00020030711	-	37719308	37716458	upstream		ENSOART00020030711	-
TCONS_00202175	ENSOARG00020015854	ENSOART00020024244	X	ENSOART00020030782	-	37718363	37716626	upstream		ENSOART00020030782	-
TCONS_00202175	ENSOARG00020015854	ENSOART00020024244	X	ENSOART00020030846	-	37718979	37716774	upstream		ENSOART00020030846	-
TCONS_00202175	ENSOARG00020015854	ENSOART00020024244	X	ENSOART00020030908	-	37718363	37717081	upstream		ENSOART00020030908	-
TCONS_00202175	ENSOARG00020015854	ENSOART00020024244	X	ENSOART00020030951	+	37768890	37768533	upstream		ENSOART00020030951	LOC105605424
TCONS_00202175	ENSOARG00020015854	ENSOART00020024244	X	ENSOART00020030973	-	37884113	37883561	upstream		ENSOART00020030973	-
TCONS_00202175	ENSOARG00020015854	ENSOART00020024244	X	ENSOART00020031007	-	38003921	38003369	upstream		ENSOART00020031007	-
TCONS_00202175	ENSOARG00020015854	ENSOART00020024244	X	ENSOART00020031051	-	38123025	38058904	upstream		ENSOART00020031051	PRRG1
TCONS_00202175	ENSOARG00020015854	ENSOART00020024244	X	ENSOART00020031105	-	38106310	38105620	upstream		ENSOART00020031105	-
TCONS_00202175	ENSOARG00020015854	ENSOART00020024244	X	ENSOART00020031203	+	38259446	38257101	upstream		ENSOART00020031203	-
TCONS_00202175	ENSOARG00020015854	ENSOART00020024244	X	ENSOART00020031236	+	38306868	38306316	upstream		ENSOART00020031236	-
TCONS_00202175	ENSOARG00020015854	ENSOART00020024244	X	ENSOART00020031258	+	38405714	38405162	upstream		ENSOART00020031258	-
TCONS_00202175	ENSOARG00020015854	ENSOART00020024244	X	ENSOART00020031274	+	38426359	38425807	upstream		ENSOART00020031274	-
TCONS_00202175	ENSOARG00020015854	ENSOART00020024244	X	ENSOART00020031337	+	38672965	38500000	upstream		ENSOART00020031337	CYBB
TCONS_00202175	ENSOARG00020015854	ENSOART00020024244	X	ENSOART00020031410	+	38622125	38500000	upstream		ENSOART00020031410	CYBB
TCONS_00202175	ENSOARG00020015854	ENSOART00020024244	X	ENSOART00020031456	+	38742378	38624656	upstream		ENSOART00020031456	CYBB
TCONS_00202175	ENSOARG00020015854	ENSOART00020024244	X	ENSOART00020031568	+	38742378	38624656	upstream		ENSOART00020031568	CYBB
TCONS_00202175	ENSOARG00020015854	ENSOART00020024244	X	ENSOART00020031671	+	38742378	38624656	upstream		ENSOART00020031671	CYBB
TCONS_00202175	ENSOARG00020015854	ENSOART00020024244	X	ENSOART00020031758	+	38742378	38711228	upstream		ENSOART00020031758	CYBB
TCONS_00202175	ENSOARG00020015854	ENSOART00020024244	X	ENSOART00020021655	+	18488252	18468021	downstream		ENSOART00020021655	PDHA1; LOC101103029
TCONS_00202175	ENSOARG00020015854	ENSOART00020024244	X	ENSOART00020021761	+	18488252	18468021	downstream		ENSOART00020021761	LOC101103029; PDHA1
TCONS_00202175	ENSOARG00020015854	ENSOART00020024244	X	ENSOART00020021876	-	18633370	18489951	downstream		ENSOART00020021876	-
TCONS_00202175	ENSOARG00020015854	ENSOART00020024244	X	ENSOART00020021980	-	18986394	18653221	downstream		ENSOART00020021980	SH3KBP1
TCONS_00202175	ENSOARG00020015854	ENSOART00020024244	X	ENSOART00020022062	-	18908053	18653221	downstream		ENSOART00020022062	SH3KBP1
TCONS_00202175	ENSOARG00020015854	ENSOART00020024244	X	ENSOART00020022315	-	18785792	18653221	downstream		ENSOART00020022315	SH3KBP1
TCONS_00202175	ENSOARG00020015854	ENSOART00020024244	X	ENSOART00020022407	+	18750841	18750286	downstream		ENSOART00020022407	-
TCONS_00202175	ENSOARG00020015854	ENSOART00020024244	X	ENSOART00020022755	+	18989977	18988408	downstream		ENSOART00020022755	-
TCONS_00202175	ENSOARG00020015854	ENSOART00020024244	X	ENSOART00020022569	-	19055469	19014234	downstream		ENSOART00020022569	-
TCONS_00202175	ENSOARG00020015854	ENSOART00020024244	X	ENSOART00020022611	-	19055469	19014988	downstream		ENSOART00020022611	-
TCONS_00202175	ENSOARG00020015854	ENSOART00020024244	X	ENSOART00020022643	-	19055469	19015784	downstream		ENSOART00020022643	-
TCONS_00202175	ENSOARG00020015854	ENSOART00020024244	X	ENSOART00020022723	-	19055469	19022701	downstream		ENSOART00020022723	-
TCONS_00202175	ENSOARG00020015854	ENSOART00020024244	X	ENSOART00020024217	-	19177445	19083373	downstream		ENSOART00020024217	-
TCONS_00202175	ENSOARG00020015854	ENSOART00020024244	X	ENSOART00020024269	-	19177445	19083373	downstream		ENSOART00020024269	-
TCONS_00202175	ENSOARG00020015854	ENSOART00020024244	X	ENSOART00020024357	-	19177445	19083373	downstream		ENSOART00020024357	-
TCONS_00202175	ENSOARG00020015854	ENSOART00020024244	X	ENSOART00020024655	-	19193988	19184313	downstream		ENSOART00020024655	EIF1AX
TCONS_00202175	ENSOARG00020015854	ENSOART00020024244	X	ENSOART00020024777	-	19193820	19184313	downstream		ENSOART00020024777	EIF1AX
TCONS_00202175	ENSOARG00020015854	ENSOART00020024244	X	ENSOART00020024719	-	19193988	19184313	downstream		ENSOART00020024719	EIF1AX
TCONS_00202175	ENSOARG00020015854	ENSOART00020024244	X	ENSOART00020025064	-	19273794	19201080	downstream		ENSOART00020025064	RPS6KA3
TCONS_00202175	ENSOARG00020015854	ENSOART00020024244	X	ENSOART00020025275	-	19252067	19201080	downstream		ENSOART00020025275	RPS6KA3
TCONS_00202175	ENSOARG00020015854	ENSOART00020024244	X	ENSOART00020024884	-	19297310	19201080	downstream		ENSOART00020024884	RPS6KA3
TCONS_00202175	ENSOARG00020015854	ENSOART00020024244	X	ENSOART00020025508	-	19929461	19928678	downstream		ENSOART00020025508	-
TCONS_00202175	ENSOARG00020015854	ENSOART00020024244	X	ENSOART00020025530	+	19958526	19958070	downstream		ENSOART00020025530	-
TCONS_00202175	ENSOARG00020015854	ENSOART00020024244	X	ENSOART00020025570	-	20028069	20027613	downstream		ENSOART00020025570	-
TCONS_00202175	ENSOARG00020015854	ENSOART00020024244	X	ENSOART00020025590	-	20086442	20085986	downstream		ENSOART00020025590	-
TCONS_00202175	ENSOARG00020015854	ENSOART00020024244	X	ENSOART00020025617	+	20225016	20224560	downstream		ENSOART00020025617	-
TCONS_00202175	ENSOARG00020015854	ENSOART00020024244	X	ENSOART00020025642	+	20344908	20344467	downstream		ENSOART00020025642	-
TCONS_00202175	ENSOARG00020015854	ENSOART00020024244	X	ENSOART00020034546	+	20928030	20641964	downstream		ENSOART00020034546	CNKSR2
TCONS_00202175	ENSOARG00020015854	ENSOART00020024244	X	ENSOART00020034662	+	20928030	20641964	downstream		ENSOART00020034662	CNKSR2
TCONS_00202175	ENSOARG00020015854	ENSOART00020024244	X	ENSOART00020034712	+	20928030	20641964	downstream		ENSOART00020034712	CNKSR2
TCONS_00202175	ENSOARG00020015854	ENSOART00020024244	X	ENSOART00020034824	+	20916054	20641964	downstream		ENSOART00020034824	CNKSR2
TCONS_00202175	ENSOARG00020015854	ENSOART00020024244	X	ENSOART00020034860	+	20916054	20641964	downstream		ENSOART00020034860	CNKSR2
TCONS_00202175	ENSOARG00020015854	ENSOART00020024244	X	ENSOART00020034940	+	20785860	20641964	downstream		ENSOART00020034940	CNKSR2
TCONS_00202175	ENSOARG00020015854	ENSOART00020024244	X	ENSOART00020034981	-	20749326	20749224	downstream		ENSOART00020034981	-
TCONS_00202175	ENSOARG00020015854	ENSOART00020024244	X	ENSOART00020035005	-	20931475	20929522	downstream		ENSOART00020035005	KLHL34
TCONS_00202175	ENSOARG00020015854	ENSOART00020024244	X	ENSOART00020035033	-	21037407	20987643	downstream		ENSOART00020035033	-
TCONS_00202175	ENSOARG00020015854	ENSOART00020024244	X	ENSOART00020035118	+	21138765	21095171	downstream		ENSOART00020035118	MBTPS2
TCONS_00202175	ENSOARG00020015854	ENSOART00020024244	X	ENSOART00020035212	+	21244366	21195141	downstream		ENSOART00020035212	SMS
TCONS_00202175	ENSOARG00020015854	ENSOART00020024244	X	ENSOART00020035267	+	21476344	21270949	downstream		ENSOART00020035267	PHEX
TCONS_00202175	ENSOARG00020015854	ENSOART00020024244	X	ENSOART00020035329	+	21282373	21282266	downstream		ENSOART00020035329	-
TCONS_00202175	ENSOARG00020015854	ENSOART00020024244	X	ENSOART00020035356	+	22410095	22407140	downstream		ENSOART00020035356	DDX53
TCONS_00202175	ENSOARG00020015854	ENSOART00020024244	X	ENSOART00020035410	+	23104771	23052880	downstream		ENSOART00020035410	PTCHD1
TCONS_00202175	ENSOARG00020015854	ENSOART00020024244	X	ENSOART00020035448	+	23383045	23371806	downstream		ENSOART00020035448	PRDX4
TCONS_00202175	ENSOARG00020015854	ENSOART00020024244	X	ENSOART00020035521	-	23426347	23395508	downstream		ENSOART00020035521	ACOT9
TCONS_00202175	ENSOARG00020015854	ENSOART00020024244	X	ENSOART00020035572	-	23426347	23395508	downstream		ENSOART00020035572	ACOT9
TCONS_00202175	ENSOARG00020015854	ENSOART00020024244	X	ENSOART00020035670	-	23426347	23398466	downstream		ENSOART00020035670	ACOT9
TCONS_00202175	ENSOARG00020015854	ENSOART00020024244	X	ENSOART00020035710	+	23468781	23467914	downstream		ENSOART00020035710	SAT1
TCONS_00202175	ENSOARG00020015854	ENSOART00020024244	X	ENSOART00020035822	+	23470844	23467941	downstream		ENSOART00020035822	SAT1
TCONS_00202175	ENSOARG00020015854	ENSOART00020024244	X	ENSOART00020035796	+	23470844	23467941	downstream		ENSOART00020035796	SAT1
TCONS_00202175	ENSOARG00020015854	ENSOART00020024244	X	ENSOART00020035862	-	23579927	23512964	downstream		ENSOART00020035862	APOO
TCONS_00202175	ENSOARG00020015854	ENSOART00020024244	X	ENSOART00020035930	+	23602842	23582903	downstream		ENSOART00020035930	-
TCONS_00202175	ENSOARG00020015854	ENSOART00020024244	X	ENSOART00020035951	-	23683720	23653828	downstream		ENSOART00020035951	KLHL15
TCONS_00202175	ENSOARG00020015854	ENSOART00020024244	X	ENSOART00020035984	+	23717129	23702340	downstream		ENSOART00020035984	EIF2S3
TCONS_00202175	ENSOARG00020015854	ENSOART00020024244	X	ENSOART00020036298	+	23805963	23789924	downstream		ENSOART00020036298	ZFX
TCONS_00202175	ENSOARG00020015854	ENSOART00020024244	X	ENSOART00020036240	+	23806181	23789924	downstream		ENSOART00020036240	ZFX
TCONS_00202175	ENSOARG00020015854	ENSOART00020024244	X	ENSOART00020036273	+	23806181	23789924	downstream		ENSOART00020036273	ZFX
TCONS_00202175	ENSOARG00020015854	ENSOART00020024244	X	ENSOART00020036327	+	23806181	23789952	downstream		ENSOART00020036327	ZFX
TCONS_00202175	ENSOARG00020015854	ENSOART00020024244	X	ENSOART00020036341	+	23806181	23792909	downstream		ENSOART00020036341	ZFX
TCONS_00202175	ENSOARG00020015854	ENSOART00020024244	X	ENSOART00020036417	-	23902379	23898500	downstream		ENSOART00020036417	-
TCONS_00202175	ENSOARG00020015854	ENSOART00020024244	X	ENSOART00020036453	-	23902379	23898500	downstream		ENSOART00020036453	-
TCONS_00202175	ENSOARG00020015854	ENSOART00020024244	X	ENSOART00020036515	+	23940700	23938080	downstream		ENSOART00020036515	-
TCONS_00202175	ENSOARG00020015854	ENSOART00020024244	X	ENSOART00020036543	+	24094890	24016900	downstream		ENSOART00020036543	PDK3
TCONS_00202175	ENSOARG00020015854	ENSOART00020024244	X	ENSOART00020036571	+	24094812	24016900	downstream		ENSOART00020036571	PDK3
TCONS_00202175	ENSOARG00020015854	ENSOART00020024244	X	ENSOART00020036625	+	24094812	24016900	downstream		ENSOART00020036625	PDK3
TCONS_00202175	ENSOARG00020015854	ENSOART00020024244	X	ENSOART00020036794	-	24196524	24117346	downstream		ENSOART00020036794	-
TCONS_00202175	ENSOARG00020015854	ENSOART00020024244	X	ENSOART00020036873	-	24259099	24117736	downstream		ENSOART00020036873	-
TCONS_00202175	ENSOARG00020015854	ENSOART00020024244	X	ENSOART00020036898	-	24232409	24117736	downstream		ENSOART00020036898	-
TCONS_00202175	ENSOARG00020015854	ENSOART00020024244	X	ENSOART00020036929	+	24253561	24253413	downstream		ENSOART00020036929	-
TCONS_00202175	ENSOARG00020015854	ENSOART00020024244	X	ENSOART00020037624	+	24556106	24264949	downstream		ENSOART00020037624	POLA1
TCONS_00202175	ENSOARG00020015854	ENSOART00020024244	X	ENSOART00020037733	+	24556106	24264949	downstream		ENSOART00020037733	POLA1
TCONS_00202175	ENSOARG00020015854	ENSOART00020024244	X	ENSOART00020037844	+	24555348	24264949	downstream		ENSOART00020037844	POLA1
TCONS_00202175	ENSOARG00020015854	ENSOART00020024244	X	ENSOART00020037944	+	24309520	24309390	downstream		ENSOART00020037944	-
TCONS_00202175	ENSOARG00020015854	ENSOART00020024244	X	ENSOART00020037962	-	24464604	24463827	downstream		ENSOART00020037962	-
TCONS_00202175	ENSOARG00020015854	ENSOART00020024244	X	ENSOART00020037976	-	24574645	24563474	downstream		ENSOART00020037976	ARX
TCONS_00202175	ENSOARG00020015854	ENSOART00020024244	X	ENSOART00020038042	-	24657542	24628225	downstream		ENSOART00020038042	-
TCONS_00202175	ENSOARG00020015854	ENSOART00020024244	X	ENSOART00020038057	-	24657542	24628225	downstream		ENSOART00020038057	-
TCONS_00202175	ENSOARG00020015854	ENSOART00020024244	X	ENSOART00020023358	-	24985711	24983941	downstream		ENSOART00020023358	-
TCONS_00202175	ENSOARG00020015854	ENSOART00020024244	X	ENSOART00020023369	-	24990961	24989191	downstream		ENSOART00020023369	-
TCONS_00202175	ENSOARG00020015854	ENSOART00020024244	X	ENSOART00020023488	+	25847002	25845971	downstream		ENSOART00020023488	-
TCONS_00202175	ENSOARG00020015854	ENSOART00020024244	X	ENSOART00020023565	+	25969429	25968404	downstream		ENSOART00020023565	-
TCONS_00202175	ENSOARG00020015854	ENSOART00020024244	X	ENSOART00020023618	+	25986295	25984434	downstream		ENSOART00020023618	-
TCONS_00202175	ENSOARG00020015854	ENSOART00020024244	X	ENSOART00020023705	+	26170311	26169277	downstream		ENSOART00020023705	-
TCONS_00202175	ENSOARG00020015854	ENSOART00020024244	X	ENSOART00020023780	-	26702916	26698649	downstream		ENSOART00020023780	-

## Sheet: TCONS_00042410
Transcript	gene_id	transcript_id	Chr	protein-coding genes	Strand	Loc. Start	Loc. End			Ensembl Transcript ID	Gene Symbol
TCONS_00042410	ENSOARG00020025364	ENSOART00020039789	13	ENSOART00020039796	+	10983283	10969588	upstream		ENSOART00020039796	SNRPB2
TCONS_00042410	ENSOARG00020025364	ENSOART00020039789	13	ENSOART00020039805	+	10997098	10994498	upstream		ENSOART00020039805	OTOR
TCONS_00042410	ENSOARG00020025364	ENSOART00020039789	13	ENSOART00020039813	+	11071423	11063997	upstream		ENSOART00020039813	NANP
TCONS_00042410	ENSOARG00020025364	ENSOART00020039789	13	ENSOART00020004886	-	11106248	11104690	upstream		ENSOART00020004886	-
TCONS_00042410	ENSOARG00020025364	ENSOART00020039789	13	ENSOART00020004922	+	11184625	11124694	upstream		ENSOART00020004922	-
TCONS_00042410	ENSOARG00020025364	ENSOART00020039789	13	ENSOART00020004984	+	11193142	11189632	upstream		ENSOART00020004984	-
TCONS_00042410	ENSOARG00020025364	ENSOART00020039789	13	ENSOART00020005133	+	11199745	11189777	upstream		ENSOART00020005133	-
TCONS_00042410	ENSOARG00020025364	ENSOART00020039789	13	ENSOART00020005207	+	11199399	11189777	upstream		ENSOART00020005207	-
TCONS_00042410	ENSOARG00020025364	ENSOART00020039789	13	ENSOART00020005270	+	11317146	11279938	upstream		ENSOART00020005270	FBH1
TCONS_00042410	ENSOARG00020025364	ENSOART00020039789	13	ENSOART00020005351	+	11317146	11279938	upstream		ENSOART00020005351	FBH1
TCONS_00042410	ENSOARG00020025364	ENSOART00020039789	13	ENSOART00020005484	-	11346553	11345123	upstream		ENSOART00020005484	-
TCONS_00042410	ENSOARG00020025364	ENSOART00020039789	13	ENSOART00020005544	-	11426401	11382977	upstream		ENSOART00020005544	IL2RA
TCONS_00042410	ENSOARG00020025364	ENSOART00020039789	13	ENSOART00020005597	+	11480763	11459387	upstream		ENSOART00020005597	RBM17
TCONS_00042410	ENSOARG00020025364	ENSOART00020039789	13	ENSOART00020005695	+	11590748	11483846	upstream		ENSOART00020005695	PFKFB3
TCONS_00042410	ENSOARG00020025364	ENSOART00020039789	13	ENSOART00020005743	+	11590748	11511574	upstream		ENSOART00020005743	PFKFB3
TCONS_00042410	ENSOARG00020025364	ENSOART00020039789	13	ENSOART00020005809	+	11590748	11513093	upstream		ENSOART00020005809	PFKFB3
TCONS_00042410	ENSOARG00020025364	ENSOART00020039789	13	ENSOART00020005833	+	11590748	11566349	upstream		ENSOART00020005833	PFKFB3
TCONS_00042410	ENSOARG00020025364	ENSOART00020039789	13	ENSOART00020005945	+	11589188	11566349	upstream		ENSOART00020005945	PFKFB3
TCONS_00042410	ENSOARG00020025364	ENSOART00020039789	13	ENSOART00020005923	+	11590561	11566349	upstream		ENSOART00020005923	PFKFB3
TCONS_00042410	ENSOARG00020025364	ENSOART00020039789	13	ENSOART00020005975	+	11584311	11566349	upstream		ENSOART00020005975	PFKFB3
TCONS_00042410	ENSOARG00020025364	ENSOART00020039789	13	ENSOART00020006314	-	11946584	11853900	upstream		ENSOART00020006314	-
TCONS_00042410	ENSOARG00020025364	ENSOART00020039789	13	ENSOART00020006450	-	11941772	11853900	upstream		ENSOART00020006450	-
TCONS_00042410	ENSOARG00020025364	ENSOART00020039789	13	ENSOART00020006415	-	11946584	11853900	upstream		ENSOART00020006415	-
TCONS_00042410	ENSOARG00020025364	ENSOART00020039789	13	ENSOART00020006516	-	12550673	12392465	upstream		ENSOART00020006516	SFMBT2
TCONS_00042410	ENSOARG00020025364	ENSOART00020039789	13	ENSOART00020006829	-	12752433	12669946	upstream		ENSOART00020006829	ITIH5
TCONS_00042410	ENSOARG00020025364	ENSOART00020039789	13	ENSOART00020006882	-	12752433	12669946	upstream		ENSOART00020006882	ITIH5
TCONS_00042410	ENSOARG00020025364	ENSOART00020039789	13	ENSOART00020007004	+	12810661	12777927	upstream		ENSOART00020007004	ITIH2
TCONS_00042410	ENSOARG00020025364	ENSOART00020039789	13	ENSOART00020007131	-	12840014	12815936	upstream		ENSOART00020007131	KIN
TCONS_00042410	ENSOARG00020025364	ENSOART00020039789	13	ENSOART00020007181	-	12839824	12815936	upstream		ENSOART00020007181	KIN
TCONS_00042410	ENSOARG00020025364	ENSOART00020039789	13	ENSOART00020007295	+	12853326	12840007	upstream		ENSOART00020007295	ATP5F1C
TCONS_00042410	ENSOARG00020025364	ENSOART00020039789	13	ENSOART00020007332	+	12852653	12840044	upstream		ENSOART00020007332	ATP5F1C
TCONS_00042410	ENSOARG00020025364	ENSOART00020039789	13	ENSOART00020007450	+	12978093	12860299	upstream		ENSOART00020007450	TAF3
TCONS_00042410	ENSOARG00020025364	ENSOART00020039789	13	ENSOART00020007538	+	13036464	13018652	upstream		ENSOART00020007538	GATA3
TCONS_00042410	ENSOARG00020025364	ENSOART00020039789	13	ENSOART00020007592	+	13036362	13018652	upstream		ENSOART00020007592	GATA3
TCONS_00042410	ENSOARG00020025364	ENSOART00020039789	13	ENSOART00020008104	+	16254406	15705721	upstream		ENSOART00020008104	CELF2
TCONS_00042410	ENSOARG00020025364	ENSOART00020039789	13	ENSOART00020008148	+	16254406	15934583	upstream		ENSOART00020008148	CELF2
TCONS_00042410	ENSOARG00020025364	ENSOART00020039789	13	ENSOART00020008235	+	16254406	15942506	upstream		ENSOART00020008235	CELF2
TCONS_00042410	ENSOARG00020025364	ENSOART00020039789	13	ENSOART00020008310	+	16254406	15947367	upstream		ENSOART00020008310	CELF2
TCONS_00042410	ENSOARG00020025364	ENSOART00020039789	13	ENSOART00020008388	+	16254170	16098583	upstream		ENSOART00020008388	CELF2
TCONS_00042410	ENSOARG00020025364	ENSOART00020039789	13	ENSOART00020008733	-	16486985	16367370	upstream		ENSOART00020008733	USP6NL
TCONS_00042410	ENSOARG00020025364	ENSOART00020039789	13	ENSOART00020008790	-	16466150	16367370	upstream		ENSOART00020008790	USP6NL
TCONS_00042410	ENSOARG00020025364	ENSOART00020039789	13	ENSOART00020008810	-	16422082	16367370	upstream		ENSOART00020008810	USP6NL
TCONS_00042410	ENSOARG00020025364	ENSOART00020039789	13	ENSOART00020008877	+	16612942	16598557	upstream		ENSOART00020008877	-
TCONS_00042410	ENSOARG00020025364	ENSOART00020039789	13	ENSOART00020008904	+	16694238	16652594	upstream		ENSOART00020008904	PROSER2
TCONS_00042410	ENSOARG00020025364	ENSOART00020039789	13	ENSOART00020008910	+	16694238	16673304	upstream		ENSOART00020008910	PROSER2
TCONS_00042410	ENSOARG00020025364	ENSOART00020039789	13	ENSOART00020008955	-	16824358	16735767	upstream		ENSOART00020008955	UPF2
TCONS_00042410	ENSOARG00020025364	ENSOART00020039789	13	ENSOART00020009092	+	16885399	16849046	upstream		ENSOART00020009092	DHTKD1
TCONS_00042410	ENSOARG00020025364	ENSOART00020039789	13	ENSOART00020009152	+	16885399	16849046	upstream		ENSOART00020009152	DHTKD1
TCONS_00042410	ENSOARG00020025364	ENSOART00020039789	13	ENSOART00020009257	+	16885399	16849156	upstream		ENSOART00020009257	DHTKD1
TCONS_00042410	ENSOARG00020025364	ENSOART00020039789	13	ENSOART00020010689	+	16910373	16887826	upstream		ENSOART00020010689	SEC61A2
TCONS_00042410	ENSOARG00020025364	ENSOART00020039789	13	ENSOART00020010790	+	16910373	16887826	upstream		ENSOART00020010790	SEC61A2
TCONS_00042410	ENSOARG00020025364	ENSOART00020039789	13	ENSOART00020010755	+	16910373	16887826	upstream		ENSOART00020010755	SEC61A2
TCONS_00042410	ENSOARG00020025364	ENSOART00020039789	13	ENSOART00020010846	+	16900082	16887826	upstream		ENSOART00020010846	SEC61A2
TCONS_00042410	ENSOARG00020025364	ENSOART00020039789	13	ENSOART00020010966	-	16934121	16913391	upstream		ENSOART00020010966	NUDT5
TCONS_00042410	ENSOARG00020025364	ENSOART00020039789	13	ENSOART00020011006	-	16934381	16915127	upstream		ENSOART00020011006	NUDT5
TCONS_00042410	ENSOARG00020025364	ENSOART00020039789	13	ENSOART00020011047	-	16934381	16915267	upstream		ENSOART00020011047	NUDT5
TCONS_00042410	ENSOARG00020025364	ENSOART00020039789	13	ENSOART00020011148	+	16980446	16934506	upstream		ENSOART00020011148	CDC123
TCONS_00042410	ENSOARG00020025364	ENSOART00020039789	13	ENSOART00020011197	+	16980446	16934506	upstream		ENSOART00020011197	CDC123
TCONS_00042410	ENSOARG00020025364	ENSOART00020039789	13	ENSOART00020011429	+	17447111	17059028	upstream		ENSOART00020011429	CAMK1D
TCONS_00042410	ENSOARG00020025364	ENSOART00020039789	13	ENSOART00020011514	-	17622784	17536097	upstream		ENSOART00020011514	CCDC3
TCONS_00042410	ENSOARG00020025364	ENSOART00020039789	13	ENSOART00020011583	-	17703484	17691357	upstream		ENSOART00020011583	-
TCONS_00042410	ENSOARG00020025364	ENSOART00020039789	13	ENSOART00020011667	-	17743875	17731959	upstream		ENSOART00020011667	-
TCONS_00042410	ENSOARG00020025364	ENSOART00020039789	13	ENSOART00020013166	-	17889287	17746440	upstream		ENSOART00020013166	-
TCONS_00042410	ENSOARG00020025364	ENSOART00020039789	13	ENSOART00020013252	-	17889287	17746440	upstream		ENSOART00020013252	-
TCONS_00042410	ENSOARG00020025364	ENSOART00020039789	13	ENSOART00020012915	-	17889287	17746440	upstream		ENSOART00020012915	-
TCONS_00042410	ENSOARG00020025364	ENSOART00020039789	13	ENSOART00020013304	-	17818746	17817360	upstream		ENSOART00020013304	-
TCONS_00042410	ENSOARG00020025364	ENSOART00020039789	13	ENSOART00020013376	-	17930498	17900476	upstream		ENSOART00020013376	YME1L1
TCONS_00042410	ENSOARG00020025364	ENSOART00020039789	13	ENSOART00020013464	-	17930498	17900600	upstream		ENSOART00020013464	YME1L1
TCONS_00042410	ENSOARG00020025364	ENSOART00020039789	13	ENSOART00020013551	-	17930498	17901258	upstream		ENSOART00020013551	YME1L1
TCONS_00042410	ENSOARG00020025364	ENSOART00020039789	13	ENSOART00020013794	+	17953983	17931443	upstream		ENSOART00020013794	MASTL
TCONS_00042410	ENSOARG00020025364	ENSOART00020039789	13	ENSOART00020013885	+	17953983	17931443	upstream		ENSOART00020013885	MASTL
TCONS_00042410	ENSOARG00020025364	ENSOART00020039789	13	ENSOART00020014501	-	17991322	17962640	upstream		ENSOART00020014501	ACBD5
TCONS_00042410	ENSOARG00020025364	ENSOART00020039789	13	ENSOART00020014576	-	17991038	17962640	upstream		ENSOART00020014576	ACBD5
TCONS_00042410	ENSOARG00020025364	ENSOART00020039789	13	ENSOART00020015431	+	18098224	18014552	upstream		ENSOART00020015431	ABI1
TCONS_00042410	ENSOARG00020025364	ENSOART00020039789	13	ENSOART00020015547	+	18098224	18014552	upstream		ENSOART00020015547	ABI1
TCONS_00042410	ENSOARG00020025364	ENSOART00020039789	13	ENSOART00020015652	+	18098224	18014552	upstream		ENSOART00020015652	ABI1
TCONS_00042410	ENSOARG00020025364	ENSOART00020039789	13	ENSOART00020015772	+	18098224	18014552	upstream		ENSOART00020015772	ABI1
TCONS_00042410	ENSOARG00020025364	ENSOART00020039789	13	ENSOART00020015847	+	18098224	18014552	upstream		ENSOART00020015847	ABI1
TCONS_00042410	ENSOARG00020025364	ENSOART00020039789	13	ENSOART00020015909	+	18098224	18014552	upstream		ENSOART00020015909	ABI1
TCONS_00042410	ENSOARG00020025364	ENSOART00020039789	13	ENSOART00020015333	+	18098224	18014552	upstream		ENSOART00020015333	ABI1
TCONS_00042410	ENSOARG00020025364	ENSOART00020039789	13	ENSOART00020016027	-	18139679	18099613	upstream		ENSOART00020016027	PDSS1
TCONS_00042410	ENSOARG00020025364	ENSOART00020039789	13	ENSOART00020016215	-	18162104	18161510	upstream		ENSOART00020016215	-
TCONS_00042410	ENSOARG00020025364	ENSOART00020039789	13	ENSOART00020016301	-	18209715	18169404	upstream		ENSOART00020016301	-
TCONS_00042410	ENSOARG00020025364	ENSOART00020039789	13	ENSOART00020016462	-	18209715	18204882	upstream		ENSOART00020016462	-
TCONS_00042410	ENSOARG00020025364	ENSOART00020039789	13	ENSOART00020016606	-	18383403	18276134	upstream		ENSOART00020016606	-
TCONS_00042410	ENSOARG00020025364	ENSOART00020039789	13	ENSOART00020016838	-	18383403	18276649	upstream		ENSOART00020016838	-
TCONS_00042410	ENSOARG00020025364	ENSOART00020039789	13	ENSOART00020020486	-	18459514	18407801	upstream		ENSOART00020020486	-
TCONS_00042410	ENSOARG00020025364	ENSOART00020039789	13	ENSOART00020020869	-	18421303	18408276	upstream		ENSOART00020020869	-
TCONS_00042410	ENSOARG00020025364	ENSOART00020039789	13	ENSOART00020020932	-	18421261	18408276	upstream		ENSOART00020020932	-
TCONS_00042410	ENSOARG00020025364	ENSOART00020039789	13	ENSOART00020021484	-	18464759	18408378	upstream		ENSOART00020021484	-
TCONS_00042410	ENSOARG00020025364	ENSOART00020039789	13	ENSOART00020021559	-	18459514	18408378	upstream		ENSOART00020021559	-
TCONS_00042410	ENSOARG00020025364	ENSOART00020039789	13	ENSOART00020021645	-	18444897	18408378	upstream		ENSOART00020021645	-
TCONS_00042410	ENSOARG00020025364	ENSOART00020039789	13	ENSOART00020021877	-	18464759	18408801	upstream		ENSOART00020021877	-
TCONS_00042410	ENSOARG00020025364	ENSOART00020039789	13	ENSOART00020021918	-	18459514	18408801	upstream		ENSOART00020021918	-
TCONS_00042410	ENSOARG00020025364	ENSOART00020039789	13	ENSOART00020022003	+	18576584	18502362	upstream		ENSOART00020022003	CUL2
TCONS_00042410	ENSOARG00020025364	ENSOART00020039789	13	ENSOART00020022129	+	18576917	18502654	upstream		ENSOART00020022129	CUL2
TCONS_00042410	ENSOARG00020025364	ENSOART00020039789	13	ENSOART00020033250	+	19363953	18717828	upstream		ENSOART00020033250	-
TCONS_00042410	ENSOARG00020025364	ENSOART00020039789	13	ENSOART00020033787	+	19342798	18717828	upstream		ENSOART00020033787	-
TCONS_00042410	ENSOARG00020025364	ENSOART00020039789	13	ENSOART00020033841	+	19342798	18717828	upstream		ENSOART00020033841	-
TCONS_00042410	ENSOARG00020025364	ENSOART00020039789	13	ENSOART00020033965	+	19342798	18717828	upstream		ENSOART00020033965	-
TCONS_00042410	ENSOARG00020025364	ENSOART00020039789	13	ENSOART00020034006	+	19342798	18717828	upstream		ENSOART00020034006	-
TCONS_00042410	ENSOARG00020025364	ENSOART00020039789	13	ENSOART00020034055	+	19342798	18849732	upstream		ENSOART00020034055	-
TCONS_00042410	ENSOARG00020025364	ENSOART00020039789	13	ENSOART00020034538	+	19342798	18852773	upstream		ENSOART00020034538	-
TCONS_00042410	ENSOARG00020025364	ENSOART00020039789	13	ENSOART00020034210	+	19342798	18852773	upstream		ENSOART00020034210	-
TCONS_00042410	ENSOARG00020025364	ENSOART00020039789	13	ENSOART00020034383	+	19342798	18852773	upstream		ENSOART00020034383	-
TCONS_00042410	ENSOARG00020025364	ENSOART00020039789	13	ENSOART00020034698	+	19342798	18864244	upstream		ENSOART00020034698	-
TCONS_00042410	ENSOARG00020025364	ENSOART00020039789	13	ENSOART00020034912	+	20067358	19921037	upstream		ENSOART00020034912	NRP1
TCONS_00042410	ENSOARG00020025364	ENSOART00020039789	13	ENSOART00020034970	+	20064827	19921120	upstream		ENSOART00020034970	NRP1
TCONS_00042410	ENSOARG00020025364	ENSOART00020039789	13	ENSOART00020035310	+	20292283	20267942	upstream		ENSOART00020035310	ITGB1
TCONS_00042410	ENSOARG00020025364	ENSOART00020039789	13	ENSOART00020035440	+	20287635	20267942	upstream		ENSOART00020035440	ITGB1
TCONS_00042410	ENSOARG00020025364	ENSOART00020039789	13	ENSOART00020035526	-	20569140	20549983	upstream		ENSOART00020035526	-
TCONS_00042410	ENSOARG00020025364	ENSOART00020039789	13	ENSOART00020035542	-	20569140	20549998	upstream		ENSOART00020035542	-
TCONS_00042410	ENSOARG00020025364	ENSOART00020039789	13	ENSOART00020035560	-	20569140	20554336	upstream		ENSOART00020035560	-
TCONS_00042410	ENSOARG00020025364	ENSOART00020039789	13	ENSOART00020035616	+	20603456	20582857	upstream		ENSOART00020035616	ARL5B
TCONS_00042410	ENSOARG00020025364	ENSOART00020039789	13	ENSOART00020037084	-	355979	292969	downstream		ENSOART00020037084	-
TCONS_00042410	ENSOARG00020025364	ENSOART00020039789	13	ENSOART00020037425	+	1434279	557738	downstream		ENSOART00020037425	-
TCONS_00042410	ENSOARG00020025364	ENSOART00020039789	13	ENSOART00020037517	+	1435117	1140369	downstream		ENSOART00020037517	-
TCONS_00042410	ENSOARG00020025364	ENSOART00020039789	13	ENSOART00020037598	+	1434279	1140369	downstream		ENSOART00020037598	-
TCONS_00042410	ENSOARG00020025364	ENSOART00020039789	13	ENSOART00020038121	+	2245210	1760512	downstream		ENSOART00020038121	PLCB4
TCONS_00042410	ENSOARG00020025364	ENSOART00020039789	13	ENSOART00020038232	+	2245210	1760512	downstream		ENSOART00020038232	PLCB4
TCONS_00042410	ENSOARG00020025364	ENSOART00020039789	13	ENSOART00020038381	+	2245210	1760512	downstream		ENSOART00020038381	PLCB4
TCONS_00042410	ENSOARG00020025364	ENSOART00020039789	13	ENSOART00020038510	+	2245210	1760512	downstream		ENSOART00020038510	PLCB4
TCONS_00042410	ENSOARG00020025364	ENSOART00020039789	13	ENSOART00020038637	+	2245210	1760512	downstream		ENSOART00020038637	PLCB4
TCONS_00042410	ENSOARG00020025364	ENSOART00020039789	13	ENSOART00020037802	+	2349174	1760512	downstream		ENSOART00020037802	PLCB4
TCONS_00042410	ENSOARG00020025364	ENSOART00020039789	13	ENSOART00020037898	+	2245210	1760512	downstream		ENSOART00020037898	PLCB4
TCONS_00042410	ENSOARG00020025364	ENSOART00020039789	13	ENSOART00020037990	+	2245210	1760512	downstream		ENSOART00020037990	PLCB4
TCONS_00042410	ENSOARG00020025364	ENSOART00020039789	13	ENSOART00020038685	+	2299194	2287951	downstream		ENSOART00020038685	LAMP5
TCONS_00042410	ENSOARG00020025364	ENSOART00020039789	13	ENSOART00020038690	+	2299194	2287951	downstream		ENSOART00020038690	LAMP5
TCONS_00042410	ENSOARG00020025364	ENSOART00020039789	13	ENSOART00020038726	-	2429329	2315151	downstream		ENSOART00020038726	PAK5
TCONS_00042410	ENSOARG00020025364	ENSOART00020039789	13	ENSOART00020038775	+	3032527	3011864	downstream		ENSOART00020038775	ANKEF1
TCONS_00042410	ENSOARG00020025364	ENSOART00020039789	13	ENSOART00020038787	+	3032527	3011864	downstream		ENSOART00020038787	ANKEF1
TCONS_00042410	ENSOARG00020025364	ENSOART00020039789	13	ENSOART00020038820	+	3309427	3222976	downstream		ENSOART00020038820	SNAP25
TCONS_00042410	ENSOARG00020025364	ENSOART00020039789	13	ENSOART00020038825	+	3309427	3222976	downstream		ENSOART00020038825	SNAP25
TCONS_00042410	ENSOARG00020025364	ENSOART00020039789	13	ENSOART00020038848	-	3447594	3439966	downstream		ENSOART00020038848	-
TCONS_00042410	ENSOARG00020025364	ENSOART00020039789	13	ENSOART00020038888	+	3677030	3471540	downstream		ENSOART00020038888	-
TCONS_00042410	ENSOARG00020025364	ENSOART00020039789	13	ENSOART00020038927	-	3726796	3692560	downstream		ENSOART00020038927	-
TCONS_00042410	ENSOARG00020025364	ENSOART00020039789	13	ENSOART00020038969	-	3726796	3692560	downstream		ENSOART00020038969	-
TCONS_00042410	ENSOARG00020025364	ENSOART00020039789	13	ENSOART00020039039	-	3726939	3692980	downstream		ENSOART00020039039	-
TCONS_00042410	ENSOARG00020025364	ENSOART00020039789	13	ENSOART00020039099	+	5368301	5351342	downstream		ENSOART00020039099	-
TCONS_00042410	ENSOARG00020025364	ENSOART00020039789	13	ENSOART00020039104	+	5368301	5355271	downstream		ENSOART00020039104	-
TCONS_00042410	ENSOARG00020025364	ENSOART00020039789	13	ENSOART00020039142	-	6521151	6519382	downstream		ENSOART00020039142	-
TCONS_00042410	ENSOARG00020025364	ENSOART00020039789	13	ENSOART00020039170	+	6840786	6543391	downstream		ENSOART00020039170	-
TCONS_00042410	ENSOARG00020025364	ENSOART00020039789	13	ENSOART00020039188	+	6840786	6543391	downstream		ENSOART00020039188	-
TCONS_00042410	ENSOARG00020025364	ENSOART00020039789	13	ENSOART00020039216	+	6840780	6543391	downstream		ENSOART00020039216	-
TCONS_00042410	ENSOARG00020025364	ENSOART00020039789	13	ENSOART00020039241	+	6998504	6910441	downstream		ENSOART00020039241	ISM1
TCONS_00042410	ENSOARG00020025364	ENSOART00020039789	13	ENSOART00020039316	-	7337099	7084105	downstream		ENSOART00020039316	TASP1
TCONS_00042410	ENSOARG00020025364	ENSOART00020039789	13	ENSOART00020039339	-	7337099	7084267	downstream		ENSOART00020039339	TASP1
TCONS_00042410	ENSOARG00020025364	ENSOART00020039789	13	ENSOART00020039357	-	7337099	7088261	downstream		ENSOART00020039357	TASP1
TCONS_00042410	ENSOARG00020025364	ENSOART00020039789	13	ENSOART00020039383	-	7337099	7104672	downstream		ENSOART00020039383	TASP1
TCONS_00042410	ENSOARG00020025364	ENSOART00020039789	13	ENSOART00020039402	-	7337099	7104861	downstream		ENSOART00020039402	TASP1
TCONS_00042410	ENSOARG00020025364	ENSOART00020039789	13	ENSOART00020039431	-	7337099	7107440	downstream		ENSOART00020039431	TASP1
TCONS_00042410	ENSOARG00020025364	ENSOART00020039789	13	ENSOART00020039468	-	7483743	7423680	downstream		ENSOART00020039468	-
TCONS_00042410	ENSOARG00020025364	ENSOART00020039789	13	ENSOART00020039503	+	7517568	7484935	downstream		ENSOART00020039503	NDUFAF5
TCONS_00042410	ENSOARG00020025364	ENSOART00020039789	13	ENSOART00020039716	-	7654147	7529645	downstream		ENSOART00020039716	SEL1L2
TCONS_00042410	ENSOARG00020025364	ENSOART00020039789	13	ENSOART00020039723	-	7654147	7529645	downstream		ENSOART00020039723	SEL1L2
TCONS_00042410	ENSOARG00020025364	ENSOART00020039789	13	ENSOART00020039732	-	7587770	7529645	downstream		ENSOART00020039732	SEL1L2
TCONS_00042410	ENSOARG00020025364	ENSOART00020039789	13	ENSOART00020039742	+	7753826	7664076	downstream		ENSOART00020039742	-
TCONS_00042410	ENSOARG00020025364	ENSOART00020039789	13	ENSOART00020039771	+	10194692	9967968	downstream		ENSOART00020039771	-
TCONS_00042410	ENSOARG00020025364	ENSOART00020039789	13	ENSOART00020039780	+	10712085	10710516	downstream		ENSOART00020039780	-

## Sheet: ENSOART00020004087
Transcript	gene_id	Chr	protein-coding genes	Strand	Loc. Start	Loc. End			Ensembl Transcript ID	Gene Symbol
ENSOART00020004087	ENSOARG00020002655	1	ENSOART00020000231	+	228570334	228395993	downstream		ENSOART00020000231	TBL1XR1
ENSOART00020004087	ENSOARG00020002655	1	ENSOART00020000264	+	228568417	228395993	downstream		ENSOART00020000264	TBL1XR1
ENSOART00020004087	ENSOARG00020002655	1	ENSOART00020000319	+	228570334	228487031	downstream		ENSOART00020000319	TBL1XR1
ENSOART00020004087	ENSOARG00020002655	1	ENSOART00020000360	+	228570334	228537927	downstream		ENSOART00020000360	TBL1XR1
ENSOART00020004087	ENSOARG00020002655	1	ENSOART00020000409	-	229084794	229083973	downstream		ENSOART00020000409	-
ENSOART00020004087	ENSOARG00020002655	1	ENSOART00020000481	-	231661320	229978372	downstream		ENSOART00020000481	-
ENSOART00020004087	ENSOARG00020002655	1	ENSOART00020000515	+	230161442	230161118	downstream		ENSOART00020000515	-
ENSOART00020004087	ENSOARG00020002655	1	ENSOART00020000559	-	233030723	232268891	downstream		ENSOART00020000559	-
ENSOART00020004087	ENSOARG00020002655	1	ENSOART00020000581	+	232519267	232518138	downstream		ENSOART00020000581	-
ENSOART00020004087	ENSOARG00020002655	1	ENSOART00020000622	+	233747212	233504869	downstream		ENSOART00020000622	-
ENSOART00020004087	ENSOARG00020002655	1	ENSOART00020000652	-	233855207	233854150	downstream		ENSOART00020000652	-
ENSOART00020004087	ENSOARG00020002655	1	ENSOART00020001013	-	233920604	233867673	downstream		ENSOART00020001013	ECT2
ENSOART00020004087	ENSOARG00020002655	1	ENSOART00020000871	-	233920604	233867673	downstream		ENSOART00020000871	ECT2
ENSOART00020004087	ENSOARG00020002655	1	ENSOART00020000937	-	233920604	233867673	downstream		ENSOART00020000937	ECT2
ENSOART00020004087	ENSOARG00020002655	1	ENSOART00020001103	+	234029895	233963513	downstream		ENSOART00020001103	-
ENSOART00020004087	ENSOARG00020002655	1	ENSOART00020001145	+	234029895	233963630	downstream		ENSOART00020001145	-
ENSOART00020004087	ENSOARG00020002655	1	ENSOART00020001171	+	234029481	233963727	downstream		ENSOART00020001171	-
ENSOART00020004087	ENSOARG00020002655	1	ENSOART00020001194	+	234029895	233964229	downstream		ENSOART00020001194	-
ENSOART00020004087	ENSOARG00020002655	1	ENSOART00020001250	-	234615585	234140623	downstream		ENSOART00020001250	FNDC3B
ENSOART00020004087	ENSOARG00020002655	1	ENSOART00020001492	+	234160028	234142429	downstream		ENSOART00020001492	TNFSF10
ENSOART00020004087	ENSOARG00020002655	1	ENSOART00020001480	+	234160834	234142429	downstream		ENSOART00020001480	TNFSF10
ENSOART00020004087	ENSOARG00020002655	1	ENSOART00020001512	+	234191795	234187874	downstream		ENSOART00020001512	GHSR
ENSOART00020004087	ENSOARG00020002655	1	ENSOART00020001299	-	234615585	234278597	downstream		ENSOART00020001299	FNDC3B
ENSOART00020004087	ENSOARG00020002655	1	ENSOART00020001369	-	234507492	234278597	downstream		ENSOART00020001369	FNDC3B
ENSOART00020004087	ENSOARG00020002655	1	ENSOART00020001529	-	234789843	234779653	downstream		ENSOART00020001529	-
ENSOART00020004087	ENSOARG00020002655	1	ENSOART00020001566	+	235057701	234828338	downstream		ENSOART00020001566	PLD1
ENSOART00020004087	ENSOARG00020002655	1	ENSOART00020001626	+	235057701	234828338	downstream		ENSOART00020001626	PLD1
ENSOART00020004087	ENSOARG00020002655	1	ENSOART00020002147	+	235569025	235170244	downstream		ENSOART00020002147	TNIK
ENSOART00020004087	ENSOARG00020002655	1	ENSOART00020002235	+	235569025	235170244	downstream		ENSOART00020002235	TNIK
ENSOART00020004087	ENSOARG00020002655	1	ENSOART00020002213	+	235569025	235170244	downstream		ENSOART00020002213	TNIK
ENSOART00020004087	ENSOARG00020002655	1	ENSOART00020001922	+	235569025	235170244	downstream		ENSOART00020001922	TNIK
ENSOART00020004087	ENSOARG00020002655	1	ENSOART00020002002	+	235569025	235170244	downstream		ENSOART00020002002	TNIK
ENSOART00020004087	ENSOARG00020002655	1	ENSOART00020002068	+	235569025	235170244	downstream		ENSOART00020002068	TNIK
ENSOART00020004087	ENSOARG00020002655	1	ENSOART00020002334	+	235629728	235595567	downstream		ENSOART00020002334	SLC2A2
ENSOART00020004087	ENSOARG00020002655	1	ENSOART00020002348	+	235674814	235674141	downstream		ENSOART00020002348	-
ENSOART00020004087	ENSOARG00020002655	1	ENSOART00020002393	+	235705848	235682440	downstream		ENSOART00020002393	EIF5A2
ENSOART00020004087	ENSOARG00020002655	1	ENSOART00020002385	+	235705848	235682440	downstream		ENSOART00020002385	EIF5A2
ENSOART00020004087	ENSOARG00020002655	1	ENSOART00020002429	+	235723651	235719744	downstream		ENSOART00020002429	-
ENSOART00020004087	ENSOARG00020002655	1	ENSOART00020002443	+	235723651	235719871	downstream		ENSOART00020002443	-
ENSOART00020004087	ENSOARG00020002655	1	ENSOART00020002467	+	236101422	235993449	downstream		ENSOART00020002467	SLC7A14
ENSOART00020004087	ENSOARG00020002655	1	ENSOART00020002486	-	236139381	236125603	downstream		ENSOART00020002486	CLDN11
ENSOART00020004087	ENSOARG00020002655	1	ENSOART00020002512	-	236182269	236160011	downstream		ENSOART00020002512	SKIL
ENSOART00020004087	ENSOARG00020002655	1	ENSOART00020002544	-	236287092	236219725	downstream		ENSOART00020002544	PRKCI
ENSOART00020004087	ENSOARG00020002655	1	ENSOART00020002676	+	236385783	236320095	downstream		ENSOART00020002676	PHC3
ENSOART00020004087	ENSOARG00020002655	1	ENSOART00020002654	+	236395303	236320095	downstream		ENSOART00020002654	PHC3
ENSOART00020004087	ENSOARG00020002655	1	ENSOART00020002631	+	236395303	236320095	downstream		ENSOART00020002631	PHC3
ENSOART00020004087	ENSOARG00020002655	1	ENSOART00020002708	+	236385319	236320095	downstream		ENSOART00020002708	PHC3
ENSOART00020004087	ENSOARG00020002655	1	ENSOART00020002723	+	236395303	236321370	downstream		ENSOART00020002723	PHC3
ENSOART00020004087	ENSOARG00020002655	1	ENSOART00020002831	-	236520989	236498605	downstream		ENSOART00020002831	-
ENSOART00020004087	ENSOARG00020002655	1	ENSOART00020002813	-	236529733	236498605	downstream		ENSOART00020002813	-
ENSOART00020004087	ENSOARG00020002655	1	ENSOART00020002801	-	236530013	236498605	downstream		ENSOART00020002801	-
ENSOART00020004087	ENSOARG00020002655	1	ENSOART00020002883	-	236566121	236550339	downstream		ENSOART00020002883	SAMD7
ENSOART00020004087	ENSOARG00020002655	1	ENSOART00020002920	+	236647206	236627514	downstream		ENSOART00020002920	-
ENSOART00020004087	ENSOARG00020002655	1	ENSOART00020002952	-	236665274	236649314	downstream		ENSOART00020002952	LRRIQ4
ENSOART00020004087	ENSOARG00020002655	1	ENSOART00020003098	+	236688390	236670392	downstream		ENSOART00020003098	-
ENSOART00020004087	ENSOARG00020002655	1	ENSOART00020003110	+	236688390	236670392	downstream		ENSOART00020003110	-
ENSOART00020004087	ENSOARG00020002655	1	ENSOART00020003198	+	236691631	236690428	downstream		ENSOART00020003198	-
ENSOART00020004087	ENSOARG00020002655	1	ENSOART00020003215	-	236711912	236698826	downstream		ENSOART00020003215	MYNN
ENSOART00020004087	ENSOARG00020002655	1	ENSOART00020003219	-	236711912	236698925	downstream		ENSOART00020003219	MYNN
ENSOART00020004087	ENSOARG00020002655	1	ENSOART00020003232	+	236721463	236712999	downstream		ENSOART00020003232	ACTRT3
ENSOART00020004087	ENSOARG00020002655	1	ENSOART00020003691	+	237438385	236808385	downstream		ENSOART00020003691	MECOM
ENSOART00020004087	ENSOARG00020002655	1	ENSOART00020003680	+	237438385	236808385	downstream		ENSOART00020003680	MECOM
ENSOART00020004087	ENSOARG00020002655	1	ENSOART00020003783	+	236898240	236897615	downstream		ENSOART00020003783	-
ENSOART00020004087	ENSOARG00020002655	1	ENSOART00020003716	+	237437564	237227505	downstream		ENSOART00020003716	MECOM
ENSOART00020004087	ENSOARG00020002655	1	ENSOART00020003739	+	237438385	237372904	downstream		ENSOART00020003739	MECOM
ENSOART00020004087	ENSOARG00020002655	1	ENSOART00020003812	-	237865301	237728324	downstream		ENSOART00020003812	-
ENSOART00020004087	ENSOARG00020002655	1	ENSOART00020003881	+	238595351	238512858	downstream		ENSOART00020003881	-
ENSOART00020004087	ENSOARG00020002655	1	ENSOART00020003892	+	238595351	238512858	downstream		ENSOART00020003892	-
ENSOART00020004087	ENSOARG00020002655	1	ENSOART00020003934	-	238890390	238811015	downstream		ENSOART00020003934	SERPINI1
ENSOART00020004087	ENSOARG00020002655	1	ENSOART00020003981	+	238938218	238891725	downstream		ENSOART00020003981	PDCD10
ENSOART00020004087	ENSOARG00020002655	1	ENSOART00020004012	+	239131918	238967971	downstream		ENSOART00020004012	-
ENSOART00020004087	ENSOARG00020002655	1	ENSOART00020004032	+	239131918	238968306	downstream		ENSOART00020004032	-
ENSOART00020004087	ENSOARG00020002655	1	ENSOART00020004026	+	239131918	238968306	downstream		ENSOART00020004026	-
ENSOART00020004087	ENSOARG00020002655	1	ENSOART00020004056	+	239172756	239139485	downstream		ENSOART00020004056	SERPINI2
ENSOART00020004087	ENSOARG00020002655	1	ENSOART00020004094	+	239352824	239232841	downstream		ENSOART00020004094	-
ENSOART00020004087	ENSOARG00020002655	1	ENSOART00020004087	+	239352824	239232841	downstream		ENSOART00020004087	-
ENSOART00020004087	ENSOARG00020002655	1	ENSOART00020004121	+	240765744	240682983	upstream		ENSOART00020004121	BCHE
ENSOART00020004087	ENSOARG00020002655	1	ENSOART00020004128	+	240758692	240682983	upstream		ENSOART00020004128	BCHE
ENSOART00020004087	ENSOARG00020002655	1	ENSOART00020004112	+	240901541	240682983	upstream		ENSOART00020004112	BCHE
ENSOART00020004087	ENSOARG00020002655	1	ENSOART00020004150	+	241695162	241694623	upstream		ENSOART00020004150	-
ENSOART00020004087	ENSOARG00020002655	1	ENSOART00020005245	+	241883768	241772133	upstream		ENSOART00020005245	SI
ENSOART00020004087	ENSOARG00020002655	1	ENSOART00020006142	+	242009286	241775866	upstream		ENSOART00020006142	SI
ENSOART00020004087	ENSOARG00020002655	1	ENSOART00020006422	+	241978066	241775866	upstream		ENSOART00020006422	SI
ENSOART00020004087	ENSOARG00020002655	1	ENSOART00020006545	+	241978066	241775866	upstream		ENSOART00020006545	SI
ENSOART00020004087	ENSOARG00020002655	1	ENSOART00020005300	+	242009286	241775866	upstream		ENSOART00020005300	SI
ENSOART00020004087	ENSOARG00020002655	1	ENSOART00020006736	+	241911503	241775866	upstream		ENSOART00020006736	SI
ENSOART00020004087	ENSOARG00020002655	1	ENSOART00020005453	+	242009286	241775866	upstream		ENSOART00020005453	SI
ENSOART00020004087	ENSOARG00020002655	1	ENSOART00020006934	+	241883768	241775866	upstream		ENSOART00020006934	SI
ENSOART00020004087	ENSOARG00020002655	1	ENSOART00020005729	+	242009286	241775866	upstream		ENSOART00020005729	SI
ENSOART00020004087	ENSOARG00020002655	1	ENSOART00020005938	+	242009286	241775866	upstream		ENSOART00020005938	SI
ENSOART00020004087	ENSOARG00020002655	1	ENSOART00020007174	+	242402232	242399853	upstream		ENSOART00020007174	-
ENSOART00020004087	ENSOARG00020002655	1	ENSOART00020007200	+	242677108	242676261	upstream		ENSOART00020007200	-
ENSOART00020004087	ENSOARG00020002655	1	ENSOART00020007229	+	243955787	243882230	upstream		ENSOART00020007229	-
ENSOART00020004087	ENSOARG00020002655	1	ENSOART00020007293	-	246546264	246532300	upstream		ENSOART00020007293	-
ENSOART00020004087	ENSOARG00020002655	1	ENSOART00020007356	-	246846145	246705914	upstream		ENSOART00020007356	NMD3
ENSOART00020004087	ENSOARG00020002655	1	ENSOART00020007445	-	246846145	246803023	upstream		ENSOART00020007445	NMD3
ENSOART00020004087	ENSOARG00020002655	1	ENSOART00020007537	-	246846145	246813057	upstream		ENSOART00020007537	NMD3
ENSOART00020004087	ENSOARG00020002655	1	ENSOART00020007650	-	246955922	246954617	upstream		ENSOART00020007650	-
ENSOART00020004087	ENSOARG00020002655	1	ENSOART00020007693	+	247039481	247038485	upstream		ENSOART00020007693	-
ENSOART00020004087	ENSOARG00020002655	1	ENSOART00020007795	-	247392777	247066945	upstream		ENSOART00020007795	PPM1L
ENSOART00020004087	ENSOARG00020002655	1	ENSOART00020007831	-	247292360	247066945	upstream		ENSOART00020007831	PPM1L
ENSOART00020004087	ENSOARG00020002655	1	ENSOART00020007876	-	247122688	247122286	upstream		ENSOART00020007876	-
ENSOART00020004087	ENSOARG00020002655	1	ENSOART00020007996	+	247630774	247571090	upstream		ENSOART00020007996	KPNA4
ENSOART00020004087	ENSOARG00020002655	1	ENSOART00020008309	-	247731578	247700284	upstream		ENSOART00020008309	SMC4
ENSOART00020004087	ENSOARG00020002655	1	ENSOART00020008415	-	247731578	247700284	upstream		ENSOART00020008415	SMC4
ENSOART00020004087	ENSOARG00020002655	1	ENSOART00020008490	+	247861264	247734329	upstream		ENSOART00020008490	IFT80
ENSOART00020004087	ENSOARG00020002655	1	ENSOART00020008660	-	248094879	248088430	upstream		ENSOART00020008660	IL12A
ENSOART00020004087	ENSOARG00020002655	1	ENSOART00020008695	-	248105486	248104483	upstream		ENSOART00020008695	-
ENSOART00020004087	ENSOARG00020002655	1	ENSOART00020008819	-	248891890	248207858	upstream		ENSOART00020008819	LOC101107061
ENSOART00020004087	ENSOARG00020002655	1	ENSOART00020008897	-	248273570	248207858	upstream		ENSOART00020008897	LOC101107061
ENSOART00020004087	ENSOARG00020002655	1	ENSOART00020008859	-	248359872	248207858	upstream		ENSOART00020008859	LOC101107061
ENSOART00020004087	ENSOARG00020002655	1	ENSOART00020008835	-	248891890	248207858	upstream		ENSOART00020008835	LOC101107061
ENSOART00020004087	ENSOARG00020002655	1	ENSOART00020008913	-	248260770	248207858	upstream		ENSOART00020008913	LOC101107061
ENSOART00020004087	ENSOARG00020002655	1	ENSOART00020008983	-	249117263	248904182	upstream		ENSOART00020008983	-
			type: ---------------------------
			type: exon
			gene_id: ENSOARG00020002655
			gene_name: -
			gene_biotype: lncRNA
			transcript_id: ENSOART00020004087
			transcript_name: -
			transcript_biotype: lncRNA
			exon_number: 1
			---------------------------
			type: exon
			gene_id: ENSOARG00020002655
			gene_name: -
			gene_biotype: lncRNA
			transcript_id: ENSOART00020004087
			transcript_name: -
			transcript_biotype: lncRNA
			exon_number: 2
			---------------------------
			type: exon
			gene_id: ENSOARG00020002655
			gene_name: -
			gene_biotype: lncRNA
			transcript_id: ENSOART00020004087
			transcript_name: -
			transcript_biotype: lncRNA
			exon_number: 3
			---------------------------
			type: exon
			gene_id: ENSOARG00020002655
			gene_name: -
			gene_biotype: lncRNA
			transcript_id: ENSOART00020004087
			transcript_name: -
			transcript_biotype: lncRNA
			exon_number: 4
			---------------------------
			type: exon
			gene_id: ENSOARG00020002655
			gene_name: -
			gene_biotype: lncRNA
			transcript_id: ENSOART00020004087
			transcript_name: -
			transcript_biotype: lncRNA
			exon_number: 5
			---------------------------
			type: exon
			gene_id: ENSOARG00020002655
			gene_name: -
			gene_biotype: lncRNA
			transcript_id: ENSOART00020004087
			transcript_name: -
			transcript_biotype: lncRNA
			exon_number: 6
			---------------------------
			type: exon
			gene_id: ENSOARG00020002655
			gene_name: -
			gene_biotype: lncRNA
			transcript_id: ENSOART00020004087
			transcript_name: -
			transcript_biotype: lncRNA
			exon_number: 7
			---------------------------
			type: exon
			gene_id: ENSOARG00020002655
			gene_name: -
			gene_biotype: lncRNA
			transcript_id: ENSOART00020004087
			transcript_name: -
			transcript_biotype: lncRNA
			exon_number: 8
			---------------------------
			type: exon
			gene_id: ENSOARG00020002655
			gene_name: -
			gene_biotype: lncRNA
			transcript_id: ENSOART00020004087
			transcript_name: -
			transcript_biotype: lncRNA
			exon_number: 9
			---------------------------
			type: exon
			gene_id: ENSOARG00020002655
			gene_name: -
			gene_biotype: lncRNA
			transcript_id: ENSOART00020004087
			transcript_name: -
			transcript_biotype: lncRNA
			exon_number: 10
			---------------------------
			type: exon
			gene_id: ENSOARG00020002655
			gene_name: -
			gene_biotype: lncRNA
			transcript_id: ENSOART00020004087
			transcript_name: -
			transcript_biotype: lncRNA
			exon_number: 11
			---------------------------
			type: exon
			gene_id: ENSOARG00020002655
			gene_name: -
			gene_biotype: lncRNA
			transcript_id: ENSOART00020004087
			transcript_name: -
			transcript_biotype: lncRNA
			exon_number: 12
			---------------------------
			type: exon
			gene_id: ENSOARG00020002655
			gene_name: -
			gene_biotype: lncRNA
			transcript_id: ENSOART00020004087
			transcript_name: -
			transcript_biotype: lncRNA
			exon_number: 13
			---------------------------
			type: exon
			gene_id: ENSOARG00020002655
			gene_name: -
			gene_biotype: lncRNA
			transcript_id: ENSOART00020004087
			transcript_name: -
			transcript_biotype: lncRNA
			exon_number: 14
			---------------------------
			type: exon
			gene_id: ENSOARG00020002655
			gene_name: -
			gene_biotype: lncRNA
			transcript_id: ENSOART00020004087
			transcript_name: -
			transcript_biotype: lncRNA
			exon_number: 15
			---------------------------
			type: exon
			gene_id: ENSOARG00020002655
			gene_name: -
			gene_biotype: lncRNA
			transcript_id: ENSOART00020004087
			transcript_name: -
			transcript_biotype: lncRNA
			exon_number: 16
			---------------------------
			type: exon
			gene_id: ENSOARG00020002655
			gene_name: -
			gene_biotype: lncRNA
			transcript_id: ENSOART00020004087
			transcript_name: -
			transcript_biotype: lncRNA
			exon_number: 17
			---------------------------
			type: exon
			gene_id: ENSOARG00020002655
			gene_name: -
			gene_biotype: lncRNA
			transcript_id: ENSOART00020004087
			transcript_name: -
			transcript_biotype: lncRNA
			exon_number: 18
			---------------------------
			type: exon
			gene_id: ENSOARG00020002655
			gene_name: -
			gene_biotype: lncRNA
			transcript_id: ENSOART00020004087
			transcript_name: -
			transcript_biotype: lncRNA
			exon_number: 19
			---------------------------
			type: exon
			gene_id: ENSOARG00020002655
			gene_name: -
			gene_biotype: lncRNA
			transcript_id: ENSOART00020004087
			transcript_name: -
			transcript_biotype: lncRNA
			exon_number: 20

## Sheet: TCONS_00185976
Transcript	gene_id	transcript_id	Chr	protein-coding genes	Strand	Loc. Start	Loc. End			Ensembl Transcript ID	Gene Symbol
TCONS_00185976	ENSOARG00020005949	ENSOART00020009157	8	ENSOART00020009177	-	29348843	29342503	upstream		ENSOART00020009177	-
TCONS_00185976	ENSOARG00020005949	ENSOART00020009157	8	ENSOART00020009252	-	29479671	29369636	upstream		ENSOART00020009252	SLC16A10
TCONS_00185976	ENSOARG00020005949	ENSOART00020009157	8	ENSOART00020009288	-	29604802	29527820	upstream		ENSOART00020009288	RPF2
TCONS_00185976	ENSOARG00020005949	ENSOART00020009157	8	ENSOART00020009330	-	29604802	29571211	upstream		ENSOART00020009330	RPF2
TCONS_00185976	ENSOARG00020005949	ENSOART00020009157	8	ENSOART00020009398	+	29602742	29602293	upstream		ENSOART00020009398	-
TCONS_00185976	ENSOARG00020005949	ENSOART00020009157	8	ENSOART00020009426	-	29620301	29610079	upstream		ENSOART00020009426	GTF3C6
TCONS_00185976	ENSOARG00020005949	ENSOART00020009157	8	ENSOART00020009566	-	29686463	29666448	upstream		ENSOART00020009566	AMD1
TCONS_00185976	ENSOARG00020005949	ENSOART00020009157	8	ENSOART00020009530	-	29686764	29666448	upstream		ENSOART00020009530	AMD1
TCONS_00185976	ENSOARG00020005949	ENSOART00020009157	8	ENSOART00020009651	+	29884747	29719035	upstream		ENSOART00020009651	CDK19
TCONS_00185976	ENSOARG00020005949	ENSOART00020009157	8	ENSOART00020009737	+	29884747	29719035	upstream		ENSOART00020009737	CDK19
TCONS_00185976	ENSOARG00020005949	ENSOART00020009157	8	ENSOART00020009925	+	30016627	29983543	upstream		ENSOART00020009925	SLC22A16
TCONS_00185976	ENSOARG00020005949	ENSOART00020009157	8	ENSOART00020009916	+	30041204	29983543	upstream		ENSOART00020009916	SLC22A16
TCONS_00185976	ENSOARG00020005949	ENSOART00020009157	8	ENSOART00020009994	+	30016627	29988162	upstream		ENSOART00020009994	SLC22A16
TCONS_00185976	ENSOARG00020005949	ENSOART00020009157	8	ENSOART00020010187	+	30041204	30023997	upstream		ENSOART00020010187	SLC22A16
TCONS_00185976	ENSOARG00020005949	ENSOART00020009157	8	ENSOART00020010224	+	30041119	30023997	upstream		ENSOART00020010224	SLC22A16
TCONS_00185976	ENSOARG00020005949	ENSOART00020009157	8	ENSOART00020010313	+	30205466	30087590	upstream		ENSOART00020010313	METTL24
TCONS_00185976	ENSOARG00020005949	ENSOART00020009157	8	ENSOART00020010399	-	30260733	30216067	upstream		ENSOART00020010399	CDC40
TCONS_00185976	ENSOARG00020005949	ENSOART00020009157	8	ENSOART00020010555	-	30286922	30285575	upstream		ENSOART00020010555	-
TCONS_00185976	ENSOARG00020005949	ENSOART00020009157	8	ENSOART00020010631	+	30329082	30309705	upstream		ENSOART00020010631	WASF1
TCONS_00185976	ENSOARG00020005949	ENSOART00020009157	8	ENSOART00020011221	-	30905903	30611707	upstream		ENSOART00020011221	-
TCONS_00185976	ENSOARG00020005949	ENSOART00020009157	8	ENSOART00020011398	-	30905903	30611707	upstream		ENSOART00020011398	-
TCONS_00185976	ENSOARG00020005949	ENSOART00020009157	8	ENSOART00020011469	-	30769597	30611707	upstream		ENSOART00020011469	-
TCONS_00185976	ENSOARG00020005949	ENSOART00020009157	8	ENSOART00020011600	-	30769597	30611707	upstream		ENSOART00020011600	-
TCONS_00185976	ENSOARG00020005949	ENSOART00020009157	8	ENSOART00020011747	-	30768251	30716621	upstream		ENSOART00020011747	-
TCONS_00185976	ENSOARG00020005949	ENSOART00020009157	8	ENSOART00020012503	+	31028862	30913969	upstream		ENSOART00020012503	-
TCONS_00185976	ENSOARG00020005949	ENSOART00020009157	8	ENSOART00020012596	+	31045997	31037504	upstream		ENSOART00020012596	ZBTB24
TCONS_00185976	ENSOARG00020005949	ENSOART00020009157	8	ENSOART00020013038	+	31068554	31059060	upstream		ENSOART00020013038	MICAL1
TCONS_00185976	ENSOARG00020005949	ENSOART00020009157	8	ENSOART00020013198	+	31068554	31059060	upstream		ENSOART00020013198	MICAL1
TCONS_00185976	ENSOARG00020005949	ENSOART00020009157	8	ENSOART00020013272	-	31071616	31068715	upstream		ENSOART00020013272	SMPD2
TCONS_00185976	ENSOARG00020005949	ENSOART00020009157	8	ENSOART00020013601	+	31110471	31072119	upstream		ENSOART00020013601	-
TCONS_00185976	ENSOARG00020005949	ENSOART00020009157	8	ENSOART00020013650	+	31110471	31072119	upstream		ENSOART00020013650	-
TCONS_00185976	ENSOARG00020005949	ENSOART00020009157	8	ENSOART00020013791	+	31129169	31119179	upstream		ENSOART00020013791	CD164
TCONS_00185976	ENSOARG00020005949	ENSOART00020009157	8	ENSOART00020013827	+	31129169	31119179	upstream		ENSOART00020013827	CD164
TCONS_00185976	ENSOARG00020005949	ENSOART00020009157	8	ENSOART00020013870	+	31128588	31119179	upstream		ENSOART00020013870	CD164
TCONS_00185976	ENSOARG00020005949	ENSOART00020009157	8	ENSOART00020013938	+	31128855	31119182	upstream		ENSOART00020013938	CD164
TCONS_00185976	ENSOARG00020005949	ENSOART00020009157	8	ENSOART00020013981	+	31128855	31119182	upstream		ENSOART00020013981	CD164
TCONS_00185976	ENSOARG00020005949	ENSOART00020009157	8	ENSOART00020014628	-	31201523	31135177	upstream		ENSOART00020014628	-
TCONS_00185976	ENSOARG00020005949	ENSOART00020009157	8	ENSOART00020014683	-	31201030	31135177	upstream		ENSOART00020014683	-
TCONS_00185976	ENSOARG00020005949	ENSOART00020009157	8	ENSOART00020014805	-	31184022	31135177	upstream		ENSOART00020014805	-
TCONS_00185976	ENSOARG00020005949	ENSOART00020009157	8	ENSOART00020014937	-	31352104	31328720	upstream		ENSOART00020014937	-
TCONS_00185976	ENSOARG00020005949	ENSOART00020009157	8	ENSOART00020014995	-	31352109	31328938	upstream		ENSOART00020014995	-
TCONS_00185976	ENSOARG00020005949	ENSOART00020009157	8	ENSOART00020015073	+	31523908	31412885	upstream		ENSOART00020015073	SESN1
TCONS_00185976	ENSOARG00020005949	ENSOART00020009157	8	ENSOART00020015151	+	31523908	31503070	upstream		ENSOART00020015151	SESN1
TCONS_00185976	ENSOARG00020005949	ENSOART00020009157	8	ENSOART00020015784	-	31658795	31537926	upstream		ENSOART00020015784	-
TCONS_00185976	ENSOARG00020005949	ENSOART00020009157	8	ENSOART00020015898	-	31965900	31863828	upstream		ENSOART00020015898	FOXO3
TCONS_00185976	ENSOARG00020005949	ENSOART00020009157	8	ENSOART00020015931	-	32201061	32005924	upstream		ENSOART00020015931	AFG1L
TCONS_00185976	ENSOARG00020005949	ENSOART00020009157	8	ENSOART00020016218	+	32270412	32221711	upstream		ENSOART00020016218	-
TCONS_00185976	ENSOARG00020005949	ENSOART00020009157	8	ENSOART00020016327	+	32270245	32221711	upstream		ENSOART00020016327	-
TCONS_00185976	ENSOARG00020005949	ENSOART00020009157	8	ENSOART00020016498	-	32308519	32288823	upstream		ENSOART00020016498	-
TCONS_00185976	ENSOARG00020005949	ENSOART00020009157	8	ENSOART00020016612	-	32404252	32403655	upstream		ENSOART00020016612	-
TCONS_00185976	ENSOARG00020005949	ENSOART00020009157	8	ENSOART00020016710	+	32447327	32409307	upstream		ENSOART00020016710	OSTM1
TCONS_00185976	ENSOARG00020005949	ENSOART00020009157	8	ENSOART00020016809	+	32562309	32501250	upstream		ENSOART00020016809	SEC63
TCONS_00185976	ENSOARG00020005949	ENSOART00020009157	8	ENSOART00020017307	+	32706861	32602912	upstream		ENSOART00020017307	SCML4
TCONS_00185976	ENSOARG00020005949	ENSOART00020009157	8	ENSOART00020017386	+	32706861	32648031	upstream		ENSOART00020017386	SCML4
TCONS_00185976	ENSOARG00020005949	ENSOART00020009157	8	ENSOART00020017475	-	32922037	32774018	upstream		ENSOART00020017475	SOBP
TCONS_00185976	ENSOARG00020005949	ENSOART00020009157	8	ENSOART00020017562	-	32922037	32899293	upstream		ENSOART00020017562	SOBP
TCONS_00185976	ENSOARG00020005949	ENSOART00020009157	8	ENSOART00020017607	+	33232954	32952813	upstream		ENSOART00020017607	PDSS2
TCONS_00185976	ENSOARG00020005949	ENSOART00020009157	8	ENSOART00020017667	+	33295377	33279048	upstream		ENSOART00020017667	-
TCONS_00185976	ENSOARG00020005949	ENSOART00020009157	8	ENSOART00020017749	-	33315207	33308816	upstream		ENSOART00020017749	-
TCONS_00185976	ENSOARG00020005949	ENSOART00020009157	8	ENSOART00020017901	-	33377346	33371084	upstream		ENSOART00020017901	-
TCONS_00185976	ENSOARG00020005949	ENSOART00020009157	8	ENSOART00020017954	-	33377275	33371084	upstream		ENSOART00020017954	-
TCONS_00185976	ENSOARG00020005949	ENSOART00020009157	8	ENSOART00020017995	+	33450160	33446707	upstream		ENSOART00020017995	CD24
TCONS_00185976	ENSOARG00020005949	ENSOART00020009157	8	ENSOART00020018076	+	33450816	33447113	upstream		ENSOART00020018076	CD24
TCONS_00185976	ENSOARG00020005949	ENSOART00020009157	8	ENSOART00020018261	-	33744592	33717731	upstream		ENSOART00020018261	QRSL1
TCONS_00185976	ENSOARG00020005949	ENSOART00020009157	8	ENSOART00020018398	-	33744592	33717731	upstream		ENSOART00020018398	QRSL1
TCONS_00185976	ENSOARG00020005949	ENSOART00020009157	8	ENSOART00020018545	-	33744592	33725624	upstream		ENSOART00020018545	QRSL1
TCONS_00185976	ENSOARG00020005949	ENSOART00020009157	8	ENSOART00020019112	+	33798974	33745218	upstream		ENSOART00020019112	RTN4IP1
TCONS_00185976	ENSOARG00020005949	ENSOART00020009157	8	ENSOART00020019210	+	33798974	33745218	upstream		ENSOART00020019210	RTN4IP1
TCONS_00185976	ENSOARG00020005949	ENSOART00020009157	8	ENSOART00020019288	+	33798974	33745218	upstream		ENSOART00020019288	RTN4IP1
TCONS_00185976	ENSOARG00020005949	ENSOART00020009157	8	ENSOART00020019356	+	33796661	33745218	upstream		ENSOART00020019356	RTN4IP1
TCONS_00185976	ENSOARG00020005949	ENSOART00020009157	8	ENSOART00020019509	+	33789278	33745218	upstream		ENSOART00020019509	RTN4IP1
TCONS_00185976	ENSOARG00020005949	ENSOART00020009157	8	ENSOART00020020128	-	33916547	33799337	upstream		ENSOART00020020128	CRYBG1
TCONS_00185976	ENSOARG00020005949	ENSOART00020009157	8	ENSOART00020020356	-	33869654	33799337	upstream		ENSOART00020020356	CRYBG1
TCONS_00185976	ENSOARG00020005949	ENSOART00020009157	8	ENSOART00020019593	-	34024853	33799337	upstream		ENSOART00020019593	CRYBG1
TCONS_00185976	ENSOARG00020005949	ENSOART00020009157	8	ENSOART00020019824	-	34024746	33799337	upstream		ENSOART00020019824	CRYBG1
TCONS_00185976	ENSOARG00020005949	ENSOART00020009157	8	ENSOART00020020784	+	34172933	34058463	upstream		ENSOART00020020784	ATG5
TCONS_00185976	ENSOARG00020005949	ENSOART00020009157	8	ENSOART00020020838	+	34157002	34058463	upstream		ENSOART00020020838	ATG5
TCONS_00185976	ENSOARG00020005949	ENSOART00020009157	8	ENSOART00020020907	+	34172933	34058464	upstream		ENSOART00020020907	ATG5
TCONS_00185976	ENSOARG00020005949	ENSOART00020009157	8	ENSOART00020021022	+	34172933	34065081	upstream		ENSOART00020021022	ATG5
TCONS_00185976	ENSOARG00020005949	ENSOART00020009157	8	ENSOART00020021417	-	34269921	34249611	upstream		ENSOART00020021417	PRDM1
TCONS_00185976	ENSOARG00020005949	ENSOART00020009157	8	ENSOART00020021531	-	34268304	34249611	upstream		ENSOART00020021531	PRDM1
TCONS_00185976	ENSOARG00020005949	ENSOART00020009157	8	ENSOART00020021609	-	34257906	34249611	upstream		ENSOART00020021609	PRDM1
TCONS_00185976	ENSOARG00020005949	ENSOART00020009157	8	ENSOART00020021760	+	34928608	34927258	upstream		ENSOART00020021760	-
TCONS_00185976	ENSOARG00020005949	ENSOART00020009157	8	ENSOART00020021896	+	35301536	35107161	upstream		ENSOART00020021896	PREP
TCONS_00185976	ENSOARG00020005949	ENSOART00020009157	8	ENSOART00020022046	+	35301536	35158121	upstream		ENSOART00020022046	PREP
TCONS_00185976	ENSOARG00020005949	ENSOART00020009157	8	ENSOART00020022134	+	35301536	35174819	upstream		ENSOART00020022134	PREP
TCONS_00185976	ENSOARG00020005949	ENSOART00020009157	8	ENSOART00020022246	+	35453000	35450208	upstream		ENSOART00020022246	POPDC3
TCONS_00185976	ENSOARG00020005949	ENSOART00020009157	8	ENSOART00020022304	+	35523249	35481786	upstream		ENSOART00020022304	BVES
TCONS_00185976	ENSOARG00020005949	ENSOART00020009157	8	ENSOART00020022465	+	35531716	35531134	upstream		ENSOART00020022465	-
TCONS_00185976	ENSOARG00020005949	ENSOART00020009157	8	ENSOART00020004765	-	35663575	35542442	upstream		ENSOART00020004765	LIN28B
TCONS_00185976	ENSOARG00020005949	ENSOART00020009157	8	ENSOART00020004753	-	35669426	35542442	upstream		ENSOART00020004753	LIN28B
TCONS_00185976	ENSOARG00020005949	ENSOART00020009157	8	ENSOART00020004841	-	35661500	35542442	upstream		ENSOART00020004841	LIN28B
TCONS_00185976	ENSOARG00020005949	ENSOART00020009157	8	ENSOART00020004851	-	35661702	35546758	upstream		ENSOART00020004851	LIN28B
TCONS_00185976	ENSOARG00020005949	ENSOART00020009157	8	ENSOART00020004855	-	35661702	35546926	upstream		ENSOART00020004855	LIN28B
TCONS_00185976	ENSOARG00020005949	ENSOART00020009157	8	ENSOART00020006010	+	35845844	35688081	upstream		ENSOART00020006010	HACE1
TCONS_00185976	ENSOARG00020005949	ENSOART00020009157	8	ENSOART00020005582	+	35845844	35688081	upstream		ENSOART00020005582	HACE1
TCONS_00185976	ENSOARG00020005949	ENSOART00020009157	8	ENSOART00020005693	+	35845844	35688081	upstream		ENSOART00020005693	HACE1
TCONS_00185976	ENSOARG00020005949	ENSOART00020009157	8	ENSOART00020005791	+	35845844	35688081	upstream		ENSOART00020005791	HACE1
TCONS_00185976	ENSOARG00020005949	ENSOART00020009157	8	ENSOART00020005919	+	35845844	35688081	upstream		ENSOART00020005919	HACE1
TCONS_00185976	ENSOARG00020005949	ENSOART00020009157	8	ENSOART00020006122	+	35845844	35740299	upstream		ENSOART00020006122	HACE1
TCONS_00185976	ENSOARG00020005949	ENSOART00020009157	8	ENSOART00020006218	+	35845844	35740299	upstream		ENSOART00020006218	HACE1
TCONS_00185976	ENSOARG00020005949	ENSOART00020009157	8	ENSOART00020006325	+	35845844	35747009	upstream		ENSOART00020006325	HACE1
TCONS_00185976	ENSOARG00020005949	ENSOART00020009157	8	ENSOART00020006452	+	35845844	35747009	upstream		ENSOART00020006452	HACE1
TCONS_00185976	ENSOARG00020005949	ENSOART00020009157	8	ENSOART00020006529	+	35845709	35747009	upstream		ENSOART00020006529	HACE1
TCONS_00185976	ENSOARG00020005949	ENSOART00020009157	8	ENSOART00020006656	-	35906385	35905926	upstream		ENSOART00020006656	-
TCONS_00185976	ENSOARG00020005949	ENSOART00020009157	8	ENSOART00020006688	-	36988975	36987716	upstream		ENSOART00020006688	-
TCONS_00185976	ENSOARG00020005949	ENSOART00020009157	8	ENSOART00020006696	+	36992852	36992360	upstream		ENSOART00020006696	-
TCONS_00185976	ENSOARG00020005949	ENSOART00020009157	8	ENSOART00020006714	+	37109568	37015942	upstream		ENSOART00020006714	-
TCONS_00185976	ENSOARG00020005949	ENSOART00020009157	8	ENSOART00020006729	-	37151357	37131615	upstream		ENSOART00020006729	-
TCONS_00185976	ENSOARG00020005949	ENSOART00020009157	8	ENSOART00020006737	-	37151357	37137849	upstream		ENSOART00020006737	-
TCONS_00185976	ENSOARG00020005949	ENSOART00020009157	8	ENSOART00020006750	-	37151357	37142127	upstream		ENSOART00020006750	-
TCONS_00185976	ENSOARG00020005949	ENSOART00020009157	8	ENSOART00020006776	+	37169988	37168716	upstream		ENSOART00020006776	-
TCONS_00185976	ENSOARG00020005949	ENSOART00020009157	8	ENSOART00020006801	-	37411993	37277915	upstream		ENSOART00020006801	-
TCONS_00185976	ENSOARG00020005949	ENSOART00020009157	8	ENSOART00020006811	-	37411993	37285970	upstream		ENSOART00020006811	-
TCONS_00185976	ENSOARG00020005949	ENSOART00020009157	8	ENSOART00020006833	+	37431059	37429760	upstream		ENSOART00020006833	-
TCONS_00185976	ENSOARG00020005949	ENSOART00020009157	8	ENSOART00020006872	+	37534950	37523052	upstream		ENSOART00020006872	-
TCONS_00185976	ENSOARG00020005949	ENSOART00020009157	8	ENSOART00020006877	+	37534950	37523052	upstream		ENSOART00020006877	-
TCONS_00185976	ENSOARG00020005949	ENSOART00020009157	8	ENSOART00020006865	+	37548840	37523052	upstream		ENSOART00020006865	-
TCONS_00185976	ENSOARG00020005949	ENSOART00020009157	8	ENSOART00020006920	-	37587298	37584909	upstream		ENSOART00020006920	-
TCONS_00185976	ENSOARG00020005949	ENSOART00020009157	8	ENSOART00020006938	-	37628532	37627340	upstream		ENSOART00020006938	-
TCONS_00185976	ENSOARG00020005949	ENSOART00020009157	8	ENSOART00020006962	-	37710153	37701899	upstream		ENSOART00020006962	-
TCONS_00185976	ENSOARG00020005949	ENSOART00020009157	8	ENSOART00020006959	-	37712115	37701899	upstream		ENSOART00020006959	-
TCONS_00185976	ENSOARG00020005949	ENSOART00020009157	8	ENSOART00020034160	+	21246969	21078195	downstream		ENSOART00020034160	MAN1A1
TCONS_00185976	ENSOARG00020005949	ENSOART00020009157	8	ENSOART00020034904	+	21482396	21359846	downstream		ENSOART00020034904	FAM184A
TCONS_00185976	ENSOARG00020005949	ENSOART00020009157	8	ENSOART00020035015	+	21482396	21359846	downstream		ENSOART00020035015	FAM184A
TCONS_00185976	ENSOARG00020005949	ENSOART00020009157	8	ENSOART00020035130	+	21481519	21359846	downstream		ENSOART00020035130	FAM184A
TCONS_00185976	ENSOARG00020005949	ENSOART00020009157	8	ENSOART00020035224	+	21482396	21360901	downstream		ENSOART00020035224	FAM184A
TCONS_00185976	ENSOARG00020005949	ENSOART00020009157	8	ENSOART00020035345	+	21528579	21505952	downstream		ENSOART00020035345	-
TCONS_00185976	ENSOARG00020005949	ENSOART00020009157	8	ENSOART00020035430	-	21545282	21531505	downstream		ENSOART00020035430	ASF1A
TCONS_00185976	ENSOARG00020005949	ENSOART00020009157	8	ENSOART00020035458	+	21590730	21582661	downstream		ENSOART00020035458	-
TCONS_00185976	ENSOARG00020005949	ENSOART00020009157	8	ENSOART00020035681	+	21861331	21721596	downstream		ENSOART00020035681	CEP85L
TCONS_00185976	ENSOARG00020005949	ENSOART00020009157	8	ENSOART00020035607	+	21861331	21721596	downstream		ENSOART00020035607	CEP85L
TCONS_00185976	ENSOARG00020005949	ENSOART00020009157	8	ENSOART00020035873	-	22376672	21975674	downstream		ENSOART00020035873	SLC35F1
TCONS_00185976	ENSOARG00020005949	ENSOART00020009157	8	ENSOART00020035929	+	22416777	22415340	downstream		ENSOART00020035929	-
TCONS_00185976	ENSOARG00020005949	ENSOART00020009157	8	ENSOART00020035941	+	22416584	22415340	downstream		ENSOART00020035941	-
TCONS_00185976	ENSOARG00020005949	ENSOART00020009157	8	ENSOART00020035962	-	22495514	22474035	downstream		ENSOART00020035962	NUS1
TCONS_00185976	ENSOARG00020005949	ENSOART00020009157	8	ENSOART00020036014	-	22541473	22519155	downstream		ENSOART00020036014	LOC101102818
TCONS_00185976	ENSOARG00020005949	ENSOART00020009157	8	ENSOART00020036317	+	22596035	22553475	downstream		ENSOART00020036317	GOPC
TCONS_00185976	ENSOARG00020005949	ENSOART00020009157	8	ENSOART00020036333	+	22596035	22553475	downstream		ENSOART00020036333	GOPC
TCONS_00185976	ENSOARG00020005949	ENSOART00020009157	8	ENSOART00020036353	+	22596035	22553475	downstream		ENSOART00020036353	GOPC
TCONS_00185976	ENSOARG00020005949	ENSOART00020009157	8	ENSOART00020036413	-	22694077	22588675	downstream		ENSOART00020036413	-
TCONS_00185976	ENSOARG00020005949	ENSOART00020009157	8	ENSOART00020036450	-	22694077	22617451	downstream		ENSOART00020036450	-
TCONS_00185976	ENSOARG00020005949	ENSOART00020009157	8	ENSOART00020005509	+	22855847	22732316	downstream		ENSOART00020005509	-
TCONS_00185976	ENSOARG00020005949	ENSOART00020009157	8	ENSOART00020005726	+	22855847	22732316	downstream		ENSOART00020005726	-
TCONS_00185976	ENSOARG00020005949	ENSOART00020009157	8	ENSOART00020006021	-	22882157	22875419	downstream		ENSOART00020006021	VGLL2
TCONS_00185976	ENSOARG00020005949	ENSOART00020009157	8	ENSOART00020006007	-	22882157	22875419	downstream		ENSOART00020006007	VGLL2
TCONS_00185976	ENSOARG00020005949	ENSOART00020009157	8	ENSOART00020006056	-	23146947	23097397	downstream		ENSOART00020006056	RFX6
TCONS_00185976	ENSOARG00020005949	ENSOART00020009157	8	ENSOART00020006170	+	23233799	23223318	downstream		ENSOART00020006170	FAM162B
TCONS_00185976	ENSOARG00020005949	ENSOART00020009157	8	ENSOART00020006200	-	23286111	23239150	downstream		ENSOART00020006200	KPNA5
TCONS_00185976	ENSOARG00020005949	ENSOART00020009157	8	ENSOART00020006259	-	23286111	23239150	downstream		ENSOART00020006259	KPNA5
TCONS_00185976	ENSOARG00020005949	ENSOART00020009157	8	ENSOART00020006353	+	23309985	23287766	downstream		ENSOART00020006353	ZUP1
TCONS_00185976	ENSOARG00020005949	ENSOART00020009157	8	ENSOART00020006386	+	23308847	23287766	downstream		ENSOART00020006386	ZUP1
TCONS_00185976	ENSOARG00020005949	ENSOART00020009157	8	ENSOART00020006438	+	23301415	23287766	downstream		ENSOART00020006438	ZUP1
TCONS_00185976	ENSOARG00020005949	ENSOART00020009157	8	ENSOART00020006658	-	23326065	23312465	downstream		ENSOART00020006658	-
TCONS_00185976	ENSOARG00020005949	ENSOART00020009157	8	ENSOART00020006735	-	23326065	23312465	downstream		ENSOART00020006735	-
TCONS_00185976	ENSOARG00020005949	ENSOART00020009157	8	ENSOART00020006725	-	23326065	23312465	downstream		ENSOART00020006725	-
TCONS_00185976	ENSOARG00020005949	ENSOART00020009157	8	ENSOART00020006713	-	23326065	23312465	downstream		ENSOART00020006713	-
TCONS_00185976	ENSOARG00020005949	ENSOART00020009157	8	ENSOART00020006761	-	23341339	23340907	downstream		ENSOART00020006761	-
TCONS_00185976	ENSOARG00020005949	ENSOART00020009157	8	ENSOART00020006784	-	23410359	23375783	downstream		ENSOART00020006784	-
TCONS_00185976	ENSOARG00020005949	ENSOART00020009157	8	ENSOART00020006825	-	23520404	23503183	downstream		ENSOART00020006825	RWDD1; LOC101122488
TCONS_00185976	ENSOARG00020005949	ENSOART00020009157	8	ENSOART00020006858	-	23538289	23532960	downstream		ENSOART00020006858	CALHM4
TCONS_00185976	ENSOARG00020005949	ENSOART00020009157	8	ENSOART00020006910	+	23586589	23548063	downstream		ENSOART00020006910	TRAPPC3L
TCONS_00185976	ENSOARG00020005949	ENSOART00020009157	8	ENSOART00020006941	-	23580228	23575813	downstream		ENSOART00020006941	-
TCONS_00185976	ENSOARG00020005949	ENSOART00020009157	8	ENSOART00020006963	-	23703203	23700712	downstream		ENSOART00020006963	-
TCONS_00185976	ENSOARG00020005949	ENSOART00020009157	8	ENSOART00020007003	-	23770833	23768442	downstream		ENSOART00020007003	-
TCONS_00185976	ENSOARG00020005949	ENSOART00020009157	8	ENSOART00020006990	-	23794873	23792627	downstream		ENSOART00020006990	-
TCONS_00185976	ENSOARG00020005949	ENSOART00020009157	8	ENSOART00020007029	-	23867147	23821245	downstream		ENSOART00020007029	-
TCONS_00185976	ENSOARG00020005949	ENSOART00020009157	8	ENSOART00020007088	-	23883304	23823236	downstream		ENSOART00020007088	-
TCONS_00185976	ENSOARG00020005949	ENSOART00020009157	8	ENSOART00020007083	-	23883304	23823236	downstream		ENSOART00020007083	-
TCONS_00185976	ENSOARG00020005949	ENSOART00020009157	8	ENSOART00020007129	+	23966008	23962791	downstream		ENSOART00020007129	-
TCONS_00185976	ENSOARG00020005949	ENSOART00020009157	8	ENSOART00020007262	-	24108034	23991593	downstream		ENSOART00020007262	NT5DC1
TCONS_00185976	ENSOARG00020005949	ENSOART00020009157	8	ENSOART00020007314	-	24107681	23991593	downstream		ENSOART00020007314	NT5DC1
TCONS_00185976	ENSOARG00020005949	ENSOART00020009157	8	ENSOART00020007396	+	24087884	24081263	downstream		ENSOART00020007396	-
TCONS_00185976	ENSOARG00020005949	ENSOART00020009157	8	ENSOART00020007428	+	24240438	24139682	downstream		ENSOART00020007428	FRK
TCONS_00185976	ENSOARG00020005949	ENSOART00020009157	8	ENSOART00020007530	-	25650744	25649860	downstream		ENSOART00020007530	-
TCONS_00185976	ENSOARG00020005949	ENSOART00020009157	8	ENSOART00020007562	+	26209722	26003070	downstream		ENSOART00020007562	HS3ST5
TCONS_00185976	ENSOARG00020005949	ENSOART00020009157	8	ENSOART00020007607	+	26311077	26276999	downstream		ENSOART00020007607	HDAC2
TCONS_00185976	ENSOARG00020005949	ENSOART00020009157	8	ENSOART00020007668	+	26311077	26277521	downstream		ENSOART00020007668	HDAC2
TCONS_00185976	ENSOARG00020005949	ENSOART00020009157	8	ENSOART00020007763	-	26385238	26381292	downstream		ENSOART00020007763	MARCKS
TCONS_00185976	ENSOARG00020005949	ENSOART00020009157	8	ENSOART00020007748	-	26386556	26381292	downstream		ENSOART00020007748	MARCKS
TCONS_00185976	ENSOARG00020005949	ENSOART00020009157	8	ENSOART00020007843	+	28297222	28152375	downstream		ENSOART00020007843	LAMA4
TCONS_00185976	ENSOARG00020005949	ENSOART00020009157	8	ENSOART00020008007	+	28297222	28153000	downstream		ENSOART00020008007	LAMA4
TCONS_00185976	ENSOARG00020005949	ENSOART00020009157	8	ENSOART00020008164	+	28193497	28153000	downstream		ENSOART00020008164	LAMA4
TCONS_00185976	ENSOARG00020005949	ENSOART00020009157	8	ENSOART00020008179	+	28297222	28190609	downstream		ENSOART00020008179	LAMA4
TCONS_00185976	ENSOARG00020005949	ENSOART00020009157	8	ENSOART00020008359	-	28304928	28303008	downstream		ENSOART00020008359	FAM229B
TCONS_00185976	ENSOARG00020005949	ENSOART00020009157	8	ENSOART00020008392	+	28333795	28312394	downstream		ENSOART00020008392	-
TCONS_00185976	ENSOARG00020005949	ENSOART00020009157	8	ENSOART00020008535	-	28349621	28335197	downstream		ENSOART00020008535	-
TCONS_00185976	ENSOARG00020005949	ENSOART00020009157	8	ENSOART00020008672	+	28976060	28859415	downstream		ENSOART00020008672	FYN
TCONS_00185976	ENSOARG00020005949	ENSOART00020009157	8	ENSOART00020008773	+	28976060	28859415	downstream		ENSOART00020008773	FYN
TCONS_00185976	ENSOARG00020005949	ENSOART00020009157	8	ENSOART00020008727	+	28976060	28859415	downstream		ENSOART00020008727	FYN
TCONS_00185976	ENSOARG00020005949	ENSOART00020009157	8	ENSOART00020008812	+	28976060	28859415	downstream		ENSOART00020008812	FYN
TCONS_00185976	ENSOARG00020005949	ENSOART00020009157	8	ENSOART00020008916	+	29062695	29014717	downstream		ENSOART00020008916	TRAF3IP2
TCONS_00185976	ENSOARG00020005949	ENSOART00020009157	8	ENSOART00020008961	+	29062462	29014717	downstream		ENSOART00020008961	TRAF3IP2
TCONS_00185976	ENSOARG00020005949	ENSOART00020009157	8	ENSOART00020009033	+	29301791	29127946	downstream		ENSOART00020009033	REV3L

## Sheet: TCONS_00000663
Transcript	gene_id	transcript_id	Chr	protein-coding genes	Strand	Loc. Start	Loc. End			Ensembl Transcript ID	Gene Symbol
TCONS_00000663	ENSOARG00020004292	ENSOART00020006534	1	ENSOART00020000042	+	89380	87433	downstream		ENSOART00020000042	-
TCONS_00000663	ENSOARG00020004292	ENSOART00020006534	1	ENSOART00020000057	+	126818	124144	downstream		ENSOART00020000057	-
TCONS_00000663	ENSOARG00020004292	ENSOART00020006534	1	ENSOART00020000059	-	140365	136162	downstream		ENSOART00020000059	NEU4
TCONS_00000663	ENSOARG00020004292	ENSOART00020006534	1	ENSOART00020000064	-	147429	144518	downstream		ENSOART00020000064	-
TCONS_00000663	ENSOARG00020004292	ENSOART00020006534	1	ENSOART00020000062	-	163030	144518	downstream		ENSOART00020000062	-
TCONS_00000663	ENSOARG00020004292	ENSOART00020006534	1	ENSOART00020000065	-	196480	170602	downstream		ENSOART00020000065	D2HGDH
TCONS_00000663	ENSOARG00020004292	ENSOART00020006534	1	ENSOART00020000067	-	195056	170602	downstream		ENSOART00020000067	D2HGDH
TCONS_00000663	ENSOARG00020004292	ENSOART00020006534	1	ENSOART00020000070	-	215156	200730	downstream		ENSOART00020000070	-
TCONS_00000663	ENSOARG00020004292	ENSOART00020006534	1	ENSOART00020000071	+	229047	221805	downstream		ENSOART00020000071	DTYMK
TCONS_00000663	ENSOARG00020004292	ENSOART00020006534	1	ENSOART00020000072	-	247885	231896	downstream		ENSOART00020000072	-
TCONS_00000663	ENSOARG00020004292	ENSOART00020006534	1	ENSOART00020000073	-	247885	231974	downstream		ENSOART00020000073	-
TCONS_00000663	ENSOARG00020004292	ENSOART00020006534	1	ENSOART00020000077	+	284412	247784	downstream		ENSOART00020000077	-
TCONS_00000663	ENSOARG00020004292	ENSOART00020006534	1	ENSOART00020000078	+	284412	262212	downstream		ENSOART00020000078	-
TCONS_00000663	ENSOARG00020004292	ENSOART00020006534	1	ENSOART00020000081	-	303439	291930	downstream		ENSOART00020000081	-
TCONS_00000663	ENSOARG00020004292	ENSOART00020006534	1	ENSOART00020000080	-	303439	291930	downstream		ENSOART00020000080	-
TCONS_00000663	ENSOARG00020004292	ENSOART00020006534	1	ENSOART00020000082	+	336159	326899	downstream		ENSOART00020000082	STK25
TCONS_00000663	ENSOARG00020004292	ENSOART00020006534	1	ENSOART00020000083	+	336159	327511	downstream		ENSOART00020000083	STK25
TCONS_00000663	ENSOARG00020004292	ENSOART00020006534	1	ENSOART00020000094	-	426482	336528	downstream		ENSOART00020000094	-
TCONS_00000663	ENSOARG00020004292	ENSOART00020006534	1	ENSOART00020000096	-	426482	336528	downstream		ENSOART00020000096	-
TCONS_00000663	ENSOARG00020004292	ENSOART00020006534	1	ENSOART00020000095	-	426482	336528	downstream		ENSOART00020000095	-
TCONS_00000663	ENSOARG00020004292	ENSOART00020006534	1	ENSOART00020000098	-	426460	348437	downstream		ENSOART00020000098	-
TCONS_00000663	ENSOARG00020004292	ENSOART00020006534	1	ENSOART00020000102	-	460767	440574	downstream		ENSOART00020000102	SEPTIN2
TCONS_00000663	ENSOARG00020004292	ENSOART00020006534	1	ENSOART00020000133	+	525762	467890	downstream		ENSOART00020000133	-
TCONS_00000663	ENSOARG00020004292	ENSOART00020006534	1	ENSOART00020000162	+	524768	467890	downstream		ENSOART00020000162	-
TCONS_00000663	ENSOARG00020004292	ENSOART00020006534	1	ENSOART00020000144	+	525762	467890	downstream		ENSOART00020000144	-
TCONS_00000663	ENSOARG00020004292	ENSOART00020006534	1	ENSOART00020000283	-	577130	559193	downstream		ENSOART00020000283	PPP1R7
TCONS_00000663	ENSOARG00020004292	ENSOART00020006534	1	ENSOART00020000262	-	577146	559193	downstream		ENSOART00020000262	PPP1R7
TCONS_00000663	ENSOARG00020004292	ENSOART00020006534	1	ENSOART00020000339	+	608245	583110	downstream		ENSOART00020000339	-
TCONS_00000663	ENSOARG00020004292	ENSOART00020006534	1	ENSOART00020000333	+	620459	583110	downstream		ENSOART00020000333	-
TCONS_00000663	ENSOARG00020004292	ENSOART00020006534	1	ENSOART00020000337	+	616348	583110	downstream		ENSOART00020000337	-
TCONS_00000663	ENSOARG00020004292	ENSOART00020006534	1	ENSOART00020000341	+	620459	615147	downstream		ENSOART00020000341	-
TCONS_00000663	ENSOARG00020004292	ENSOART00020006534	1	ENSOART00020000628	-	702177	623999	downstream		ENSOART00020000628	SNED1
TCONS_00000663	ENSOARG00020004292	ENSOART00020006534	1	ENSOART00020000742	-	702177	625052	downstream		ENSOART00020000742	SNED1
TCONS_00000663	ENSOARG00020004292	ENSOART00020006534	1	ENSOART00020000827	-	702177	625951	downstream		ENSOART00020000827	SNED1
TCONS_00000663	ENSOARG00020004292	ENSOART00020006534	1	ENSOART00020000845	-	702177	626301	downstream		ENSOART00020000845	SNED1
TCONS_00000663	ENSOARG00020004292	ENSOART00020006534	1	ENSOART00020000995	-	762997	722757	downstream		ENSOART00020000995	-
TCONS_00000663	ENSOARG00020004292	ENSOART00020006534	1	ENSOART00020001047	+	786178	779539	downstream		ENSOART00020001047	-
TCONS_00000663	ENSOARG00020004292	ENSOART00020006534	1	ENSOART00020001081	-	803725	790026	downstream		ENSOART00020001081	-
TCONS_00000663	ENSOARG00020004292	ENSOART00020006534	1	ENSOART00020001179	+	920925	832696	downstream		ENSOART00020001179	KIF1A
TCONS_00000663	ENSOARG00020004292	ENSOART00020006534	1	ENSOART00020001276	+	920925	832696	downstream		ENSOART00020001276	KIF1A
TCONS_00000663	ENSOARG00020004292	ENSOART00020006534	1	ENSOART00020001404	+	939633	936634	downstream		ENSOART00020001404	-
TCONS_00000663	ENSOARG00020004292	ENSOART00020006534	1	ENSOART00020001655	-	986796	976161	downstream		ENSOART00020001655	CAPN10
TCONS_00000663	ENSOARG00020004292	ENSOART00020006534	1	ENSOART00020001645	-	986796	976161	downstream		ENSOART00020001645	CAPN10
TCONS_00000663	ENSOARG00020004292	ENSOART00020006534	1	ENSOART00020001700	-	986796	976284	downstream		ENSOART00020001700	CAPN10
TCONS_00000663	ENSOARG00020004292	ENSOART00020006534	1	ENSOART00020001716	-	986796	976444	downstream		ENSOART00020001716	CAPN10
TCONS_00000663	ENSOARG00020004292	ENSOART00020006534	1	ENSOART00020001741	-	1002240	993673	downstream		ENSOART00020001741	-
TCONS_00000663	ENSOARG00020004292	ENSOART00020006534	1	ENSOART00020001762	-	1007090	1006175	downstream		ENSOART00020001762	DUSP28
TCONS_00000663	ENSOARG00020004292	ENSOART00020006534	1	ENSOART00020001782	+	1025130	1015777	downstream		ENSOART00020001782	-
TCONS_00000663	ENSOARG00020004292	ENSOART00020006534	1	ENSOART00020001807	-	1095520	1068822	downstream		ENSOART00020001807	GPC1
TCONS_00000663	ENSOARG00020004292	ENSOART00020006534	1	ENSOART00020001857	+	1315538	1314392	downstream		ENSOART00020001857	-
TCONS_00000663	ENSOARG00020004292	ENSOART00020006534	1	ENSOART00020001879	-	1381409	1380018	downstream		ENSOART00020001879	-
TCONS_00000663	ENSOARG00020004292	ENSOART00020006534	1	ENSOART00020001972	+	1514107	1475351	downstream		ENSOART00020001972	NDUFA10
TCONS_00000663	ENSOARG00020004292	ENSOART00020006534	1	ENSOART00020001964	+	1514107	1475351	downstream		ENSOART00020001964	NDUFA10
TCONS_00000663	ENSOARG00020004292	ENSOART00020006534	1	ENSOART00020001987	-	1518050	1517314	downstream		ENSOART00020001987	-
TCONS_00000663	ENSOARG00020004292	ENSOART00020006534	1	ENSOART00020002149	+	2220991	1991249	downstream		ENSOART00020002149	HDAC4
TCONS_00000663	ENSOARG00020004292	ENSOART00020006534	1	ENSOART00020002034	+	2230937	1991249	downstream		ENSOART00020002034	HDAC4
TCONS_00000663	ENSOARG00020004292	ENSOART00020006534	1	ENSOART00020002064	+	2229705	1991249	downstream		ENSOART00020002064	HDAC4
TCONS_00000663	ENSOARG00020004292	ENSOART00020006534	1	ENSOART00020002258	-	2742443	2724090	downstream		ENSOART00020002258	ASB1
TCONS_00000663	ENSOARG00020004292	ENSOART00020006534	1	ENSOART00020002249	-	2742443	2724090	downstream		ENSOART00020002249	ASB1
TCONS_00000663	ENSOARG00020004292	ENSOART00020006534	1	ENSOART00020002389	-	2821743	2762543	downstream		ENSOART00020002389	-
TCONS_00000663	ENSOARG00020004292	ENSOART00020006534	1	ENSOART00020002375	-	2821743	2762543	downstream		ENSOART00020002375	-
TCONS_00000663	ENSOARG00020004292	ENSOART00020006534	1	ENSOART00020002415	+	2888663	2874591	downstream		ENSOART00020002415	-
TCONS_00000663	ENSOARG00020004292	ENSOART00020006534	1	ENSOART00020002447	+	2903418	2898395	downstream		ENSOART00020002447	PER2
TCONS_00000663	ENSOARG00020004292	ENSOART00020006534	1	ENSOART00020002498	+	2911638	2910561	downstream		ENSOART00020002498	HES6
TCONS_00000663	ENSOARG00020004292	ENSOART00020006534	1	ENSOART00020002503	+	2911638	2910561	downstream		ENSOART00020002503	HES6
TCONS_00000663	ENSOARG00020004292	ENSOART00020006534	1	ENSOART00020002548	+	2962069	2938145	downstream		ENSOART00020002548	ILKAP
TCONS_00000663	ENSOARG00020004292	ENSOART00020006534	1	ENSOART00020002591	+	2962061	2938166	downstream		ENSOART00020002591	ILKAP
TCONS_00000663	ENSOARG00020004292	ENSOART00020006534	1	ENSOART00020002597	+	2951751	2938166	downstream		ENSOART00020002597	ILKAP
TCONS_00000663	ENSOARG00020004292	ENSOART00020006534	1	ENSOART00020002581	+	2962061	2938166	downstream		ENSOART00020002581	ILKAP
TCONS_00000663	ENSOARG00020004292	ENSOART00020006534	1	ENSOART00020002619	-	2973158	2964979	downstream		ENSOART00020002619	-
TCONS_00000663	ENSOARG00020004292	ENSOART00020006534	1	ENSOART00020002634	-	2989121	2979882	downstream		ENSOART00020002634	KLHL30
TCONS_00000663	ENSOARG00020004292	ENSOART00020006534	1	ENSOART00020002683	-	3099825	2999138	downstream		ENSOART00020002683	-
TCONS_00000663	ENSOARG00020004292	ENSOART00020006534	1	ENSOART00020002766	-	3130914	3064269	downstream		ENSOART00020002766	SCLY
TCONS_00000663	ENSOARG00020004292	ENSOART00020006534	1	ENSOART00020002786	-	3130914	3066298	downstream		ENSOART00020002786	SCLY
TCONS_00000663	ENSOARG00020004292	ENSOART00020006534	1	ENSOART00020002812	-	3130914	3100637	downstream		ENSOART00020002812	SCLY
TCONS_00000663	ENSOARG00020004292	ENSOART00020006534	1	ENSOART00020002892	-	3184089	3143668	downstream		ENSOART00020002892	UBE2F
TCONS_00000663	ENSOARG00020004292	ENSOART00020006534	1	ENSOART00020002885	-	3188822	3143668	downstream		ENSOART00020002885	UBE2F
TCONS_00000663	ENSOARG00020004292	ENSOART00020006534	1	ENSOART00020002932	-	3188786	3143702	downstream		ENSOART00020002932	UBE2F
TCONS_00000663	ENSOARG00020004292	ENSOART00020006534	1	ENSOART00020002919	-	3188822	3143702	downstream		ENSOART00020002919	UBE2F
TCONS_00000663	ENSOARG00020004292	ENSOART00020006534	1	ENSOART00020002939	-	3188822	3143722	downstream		ENSOART00020002939	UBE2F
TCONS_00000663	ENSOARG00020004292	ENSOART00020006534	1	ENSOART00020002961	-	3261655	3220094	downstream		ENSOART00020002961	RAMP1
TCONS_00000663	ENSOARG00020004292	ENSOART00020006534	1	ENSOART00020003073	-	3298063	3277140	downstream		ENSOART00020003073	RBM44
TCONS_00000663	ENSOARG00020004292	ENSOART00020006534	1	ENSOART00020003095	-	3293052	3277140	downstream		ENSOART00020003095	RBM44
TCONS_00000663	ENSOARG00020004292	ENSOART00020006534	1	ENSOART00020003237	-	3468648	3309912	downstream		ENSOART00020003237	LRRFIP1
TCONS_00000663	ENSOARG00020004292	ENSOART00020006534	1	ENSOART00020003281	-	3401578	3323414	downstream		ENSOART00020003281	LRRFIP1
TCONS_00000663	ENSOARG00020004292	ENSOART00020006534	1	ENSOART00020003271	-	3401578	3323414	downstream		ENSOART00020003271	LRRFIP1
TCONS_00000663	ENSOARG00020004292	ENSOART00020006534	1	ENSOART00020003263	-	3401578	3323414	downstream		ENSOART00020003263	LRRFIP1
TCONS_00000663	ENSOARG00020004292	ENSOART00020006534	1	ENSOART00020003312	+	3525756	3512629	downstream		ENSOART00020003312	RAB17
TCONS_00000663	ENSOARG00020004292	ENSOART00020006534	1	ENSOART00020003332	-	3534793	3531926	downstream		ENSOART00020003332	PRLH
TCONS_00000663	ENSOARG00020004292	ENSOART00020006534	1	ENSOART00020003406	-	3580599	3541193	downstream		ENSOART00020003406	MLPH
TCONS_00000663	ENSOARG00020004292	ENSOART00020006534	1	ENSOART00020003466	-	3580599	3541193	downstream		ENSOART00020003466	MLPH
TCONS_00000663	ENSOARG00020004292	ENSOART00020006534	1	ENSOART00020003452	-	3580599	3541193	downstream		ENSOART00020003452	MLPH
TCONS_00000663	ENSOARG00020004292	ENSOART00020006534	1	ENSOART00020003418	-	3580599	3541193	downstream		ENSOART00020003418	MLPH
TCONS_00000663	ENSOARG00020004292	ENSOART00020006534	1	ENSOART00020004797	+	3730541	3673052	downstream		ENSOART00020004797	-
TCONS_00000663	ENSOARG00020004292	ENSOART00020006534	1	ENSOART00020004821	+	3730541	3673052	downstream		ENSOART00020004821	-
TCONS_00000663	ENSOARG00020004292	ENSOART00020006534	1	ENSOART00020006029	+	3764162	3690968	downstream		ENSOART00020006029	-
TCONS_00000663	ENSOARG00020004292	ENSOART00020006534	1	ENSOART00020005826	+	3764162	3690968	downstream		ENSOART00020005826	-
TCONS_00000663	ENSOARG00020004292	ENSOART00020006534	1	ENSOART00020005997	+	3764162	3690968	downstream		ENSOART00020005997	-
TCONS_00000663	ENSOARG00020004292	ENSOART00020006534	1	ENSOART00020006176	+	3764162	3701710	downstream		ENSOART00020006176	-
TCONS_00000663	ENSOARG00020004292	ENSOART00020006534	1	ENSOART00020006309	+	3764162	3701710	downstream		ENSOART00020006309	-
TCONS_00000663	ENSOARG00020004292	ENSOART00020006534	1	ENSOART00020006414	+	3764162	3701710	downstream		ENSOART00020006414	-
TCONS_00000663	ENSOARG00020004292	ENSOART00020006534	1	ENSOART00020006462	-	4006650	3994249	downstream		ENSOART00020006462	-
TCONS_00000663	ENSOARG00020004292	ENSOART00020006534	1	ENSOART00020006522	-	4006563	3994400	downstream		ENSOART00020006522	-
TCONS_00000663	ENSOARG00020004292	ENSOART00020006534	1	ENSOART00020006615	+	4826788	4644276	upstream		ENSOART00020006615	-
TCONS_00000663	ENSOARG00020004292	ENSOART00020006534	1	ENSOART00020006648	+	4826788	4644276	upstream		ENSOART00020006648	-
TCONS_00000663	ENSOARG00020004292	ENSOART00020006534	1	ENSOART00020006699	+	4950192	4874187	upstream		ENSOART00020006699	ASB18
TCONS_00000663	ENSOARG00020004292	ENSOART00020006534	1	ENSOART00020006733	+	4970689	4969021	upstream		ENSOART00020006733	-
TCONS_00000663	ENSOARG00020004292	ENSOART00020006534	1	ENSOART00020006762	-	4986866	4985858	upstream		ENSOART00020006762	-
TCONS_00000663	ENSOARG00020004292	ENSOART00020006534	1	ENSOART00020007067	-	5426773	5017333	upstream		ENSOART00020007067	AGAP1
TCONS_00000663	ENSOARG00020004292	ENSOART00020006534	1	ENSOART00020007139	-	5426773	5017333	upstream		ENSOART00020007139	AGAP1
TCONS_00000663	ENSOARG00020004292	ENSOART00020006534	1	ENSOART00020006846	-	5585314	5017333	upstream		ENSOART00020006846	AGAP1
TCONS_00000663	ENSOARG00020004292	ENSOART00020006534	1	ENSOART00020006909	-	5585314	5017333	upstream		ENSOART00020006909	AGAP1
TCONS_00000663	ENSOARG00020004292	ENSOART00020006534	1	ENSOART00020006982	-	5426773	5017333	upstream		ENSOART00020006982	AGAP1
TCONS_00000663	ENSOARG00020004292	ENSOART00020006534	1	ENSOART00020007268	-	5585314	5252435	upstream		ENSOART00020007268	AGAP1
TCONS_00000663	ENSOARG00020004292	ENSOART00020006534	1	ENSOART00020007316	+	5877046	5876146	upstream		ENSOART00020007316	-
TCONS_00000663	ENSOARG00020004292	ENSOART00020006534	1	ENSOART00020007338	-	6057684	6002103	upstream		ENSOART00020007338	SH3BP4
TCONS_00000663	ENSOARG00020004292	ENSOART00020006534	1	ENSOART00020007485	-	7080755	6947414	upstream		ENSOART00020007485	SPP2
TCONS_00000663	ENSOARG00020004292	ENSOART00020006534	1	ENSOART00020007518	-	7080755	6947414	upstream		ENSOART00020007518	SPP2
TCONS_00000663	ENSOARG00020004292	ENSOART00020006534	1	ENSOART00020007570	-	7080757	7028388	upstream		ENSOART00020007570	SPP2
TCONS_00000663	ENSOARG00020004292	ENSOART00020006534	1	ENSOART00020007963	-	7175707	7106735	upstream		ENSOART00020007963	TRPM8
TCONS_00000663	ENSOARG00020004292	ENSOART00020006534	1	ENSOART00020007930	-	7192478	7106735	upstream		ENSOART00020007930	TRPM8
TCONS_00000663	ENSOARG00020004292	ENSOART00020006534	1	ENSOART00020008017	-	7182944	7176507	upstream		ENSOART00020008017	TRPM8
TCONS_00000663	ENSOARG00020004292	ENSOART00020006534	1	ENSOART00020008084	+	7262068	7250946	upstream		ENSOART00020008084	-
TCONS_00000663	ENSOARG00020004292	ENSOART00020006534	1	ENSOART00020009359	+	7343537	7285952	upstream		ENSOART00020009359	-
TCONS_00000663	ENSOARG00020004292	ENSOART00020006534	1	ENSOART00020009547	+	7343537	7285997	upstream		ENSOART00020009547	-
TCONS_00000663	ENSOARG00020004292	ENSOART00020006534	1	ENSOART00020009510	+	7343537	7285997	upstream		ENSOART00020009510	-
TCONS_00000663	ENSOARG00020004292	ENSOART00020006534	1	ENSOART00020010535	-	7399622	7351731	upstream		ENSOART00020010535	UGT1A4; UGT1A6; UGT1A3; UGT1A1; UGT1A9
TCONS_00000663	ENSOARG00020004292	ENSOART00020006534	1	ENSOART00020010610	-	7383695	7351731	upstream		ENSOART00020010610	UGT1A4; UGT1A1; UGT1A3; UGT1A9; UGT1A6
TCONS_00000663	ENSOARG00020004292	ENSOART00020006534	1	ENSOART00020010398	-	7486188	7351731	upstream		ENSOART00020010398	UGT1A3; UGT1A6; UGT1A4; UGT1A9; UGT1A1
TCONS_00000663	ENSOARG00020004292	ENSOART00020006534	1	ENSOART00020010451	-	7448425	7351731	upstream		ENSOART00020010451	UGT1A6; UGT1A1; UGT1A9; UGT1A4; UGT1A3
TCONS_00000663	ENSOARG00020004292	ENSOART00020006534	1	ENSOART00020010495	-	7413319	7351731	upstream		ENSOART00020010495	UGT1A4; UGT1A9; UGT1A3; UGT1A6; UGT1A1
TCONS_00000663	ENSOARG00020004292	ENSOART00020006534	1	ENSOART00020010775	-	7443951	7351733	upstream		ENSOART00020010775	UGT1A6; UGT1A3; UGT1A4; UGT1A9; UGT1A1
TCONS_00000663	ENSOARG00020004292	ENSOART00020006534	1	ENSOART00020010764	-	7474109	7351733	upstream		ENSOART00020010764	UGT1A1; UGT1A4; UGT1A6; UGT1A3; UGT1A9
TCONS_00000663	ENSOARG00020004292	ENSOART00020006534	1	ENSOART00020010842	-	7364891	7351733	upstream		ENSOART00020010842	UGT1A6; UGT1A4; UGT1A9; UGT1A1; UGT1A3
TCONS_00000663	ENSOARG00020004292	ENSOART00020006534	1	ENSOART00020010804	-	7418547	7351733	upstream		ENSOART00020010804	UGT1A3; UGT1A4; UGT1A6; UGT1A1; UGT1A9
TCONS_00000663	ENSOARG00020004292	ENSOART00020006534	1	ENSOART00020010903	-	7370529	7369757	upstream		ENSOART00020010903	-
TCONS_00000663	ENSOARG00020004292	ENSOART00020006534	1	ENSOART00020011035	+	7584661	7503610	upstream		ENSOART00020011035	USP40
TCONS_00000663	ENSOARG00020004292	ENSOART00020006534	1	ENSOART00020011256	+	7584661	7503610	upstream		ENSOART00020011256	USP40
TCONS_00000663	ENSOARG00020004292	ENSOART00020006534	1	ENSOART00020011440	+	7581573	7504128	upstream		ENSOART00020011440	USP40
TCONS_00000663	ENSOARG00020004292	ENSOART00020006534	1	ENSOART00020012109	-	7771888	7588508	upstream		ENSOART00020012109	DGKD
TCONS_00000663	ENSOARG00020004292	ENSOART00020006534	1	ENSOART00020012278	-	7708160	7705222	upstream		ENSOART00020012278	-
TCONS_00000663	ENSOARG00020004292	ENSOART00020006534	1	ENSOART00020012461	-	7809543	7779621	upstream		ENSOART00020012461	-
TCONS_00000663	ENSOARG00020004292	ENSOART00020006534	1	ENSOART00020015986	-	7897046	7822524	upstream		ENSOART00020015986	-
TCONS_00000663	ENSOARG00020004292	ENSOART00020006534	1	ENSOART00020016053	-	7897046	7822524	upstream		ENSOART00020016053	-
TCONS_00000663	ENSOARG00020004292	ENSOART00020006534	1	ENSOART00020016138	-	7897046	7822524	upstream		ENSOART00020016138	-
TCONS_00000663	ENSOARG00020004292	ENSOART00020006534	1	ENSOART00020016376	-	7897046	7822524	upstream		ENSOART00020016376	-
TCONS_00000663	ENSOARG00020004292	ENSOART00020006534	1	ENSOART00020016324	-	7897046	7822524	upstream		ENSOART00020016324	-
TCONS_00000663	ENSOARG00020004292	ENSOART00020006534	1	ENSOART00020016646	-	8071307	7934338	upstream		ENSOART00020016646	-
TCONS_00000663	ENSOARG00020004292	ENSOART00020006534	1	ENSOART00020016811	-	8103464	8100519	upstream		ENSOART00020016811	NEU2
TCONS_00000663	ENSOARG00020004292	ENSOART00020006534	1	ENSOART00020016974	+	8258234	8136312	upstream		ENSOART00020016974	NGEF
TCONS_00000663	ENSOARG00020004292	ENSOART00020006534	1	ENSOART00020017029	+	8258234	8211965	upstream		ENSOART00020017029	NGEF
TCONS_00000663	ENSOARG00020004292	ENSOART00020006534	1	ENSOART00020017194	-	8268585	8260738	upstream		ENSOART00020017194	-
TCONS_00000663	ENSOARG00020004292	ENSOART00020006534	1	ENSOART00020017272	-	8411647	8284721	upstream		ENSOART00020017272	GIGYF2
TCONS_00000663	ENSOARG00020004292	ENSOART00020006534	1	ENSOART00020017592	+	8356213	8353926	upstream		ENSOART00020017592	KCNJ13
TCONS_00000663	ENSOARG00020004292	ENSOART00020006534	1	ENSOART00020010048	-	8447564	8429342	upstream		ENSOART00020010048	EFHD1
TCONS_00000663	ENSOARG00020004292	ENSOART00020006534	1	ENSOART00020010000	-	8472531	8429342	upstream		ENSOART00020010000	EFHD1
TCONS_00000663	ENSOARG00020004292	ENSOART00020006534	1	ENSOART00020010120	+	8587545	8570965	upstream		ENSOART00020010120	-
TCONS_00000663	ENSOARG00020004292	ENSOART00020006534	1	ENSOART00020010216	+	8582626	8570965	upstream		ENSOART00020010216	-
TCONS_00000663	ENSOARG00020004292	ENSOART00020006534	1	ENSOART00020013033	-	9300356	8623739	upstream		ENSOART00020013033	-
TCONS_00000663	ENSOARG00020004292	ENSOART00020006534	1	ENSOART00020013149	-	9300356	8623739	upstream		ENSOART00020013149	-
TCONS_00000663	ENSOARG00020004292	ENSOART00020006534	1	ENSOART00020013280	-	9299611	8623739	upstream		ENSOART00020013280	-
TCONS_00000663	ENSOARG00020004292	ENSOART00020006534	1	ENSOART00020013449	-	8821665	8707552	upstream		ENSOART00020013449	-
TCONS_00000663	ENSOARG00020004292	ENSOART00020006534	1	ENSOART00020013596	-	8735508	8713566	upstream		ENSOART00020013596	-
TCONS_00000663	ENSOARG00020004292	ENSOART00020006534	1	ENSOART00020014168	-	10220411	10182396	upstream		ENSOART00020014168	-
TCONS_00000663	ENSOARG00020004292	ENSOART00020006534	1	ENSOART00020014241	-	10312017	10309141	upstream		ENSOART00020014241	-
TCONS_00000663	ENSOARG00020004292	ENSOART00020006534	1	ENSOART00020014294	-	10358777	10312891	upstream		ENSOART00020014294	ZMYM6
TCONS_00000663	ENSOARG00020004292	ENSOART00020006534	1	ENSOART00020014385	-	10358777	10312891	upstream		ENSOART00020014385	ZMYM6
TCONS_00000663	ENSOARG00020004292	ENSOART00020006534	1	ENSOART00020014507	-	10349908	10349439	upstream		ENSOART00020014507	-
TCONS_00000663	ENSOARG00020004292	ENSOART00020006534	1	ENSOART00020014545	+	10411167	10384062	upstream		ENSOART00020014545	ZMYM1
TCONS_00000663	ENSOARG00020004292	ENSOART00020006534	1	ENSOART00020014604	+	10411167	10396893	upstream		ENSOART00020014604	ZMYM1
TCONS_00000663	ENSOARG00020004292	ENSOART00020006534	1	ENSOART00020014678	+	10411167	10396893	upstream		ENSOART00020014678	ZMYM1
TCONS_00000663	ENSOARG00020004292	ENSOART00020006534	1	ENSOART00020014911	-	10463220	10447270	upstream		ENSOART00020014911	SFPQ
TCONS_00000663	ENSOARG00020004292	ENSOART00020006534	1	ENSOART00020015057	-	10497209	10455784	upstream		ENSOART00020015057	SFPQ
TCONS_00000663	ENSOARG00020004292	ENSOART00020006534	1	ENSOART00020015145	-	10463220	10455784	upstream		ENSOART00020015145	SFPQ
TCONS_00000663	ENSOARG00020004292	ENSOART00020006534	1	ENSOART00020015249	+	10497329	10496453	upstream		ENSOART00020015249	-
TCONS_00000663	ENSOARG00020004292	ENSOART00020006534	1	ENSOART00020015779	+	10786160	10526394	upstream		ENSOART00020015779	-
TCONS_00000663	ENSOARG00020004292	ENSOART00020006534	1	ENSOART00020015979	-	10908974	10810050	upstream		ENSOART00020015979	-
TCONS_00000663	ENSOARG00020004292	ENSOART00020006534	1	ENSOART00020016225	+	10920176	10912767	upstream		ENSOART00020016225	NCDN
TCONS_00000663	ENSOARG00020004292	ENSOART00020006534	1	ENSOART00020016403	+	10944092	10928368	upstream		ENSOART00020016403	TFAP2E
TCONS_00000663	ENSOARG00020004292	ENSOART00020006534	1	ENSOART00020016508	-	10984632	10950174	upstream		ENSOART00020016508	PSMB2
TCONS_00000663	ENSOARG00020004292	ENSOART00020006534	1	ENSOART00020018253	-	11092990	11066632	upstream		ENSOART00020018253	CLSPN
TCONS_00000663	ENSOARG00020004292	ENSOART00020006534	1	ENSOART00020018311	-	11092990	11066632	upstream		ENSOART00020018311	CLSPN
TCONS_00000663	ENSOARG00020004292	ENSOART00020006534	1	ENSOART00020018452	+	11162366	11127857	upstream		ENSOART00020018452	AGO4
TCONS_00000663	ENSOARG00020004292	ENSOART00020006534	1	ENSOART00020018602	+	11162366	11133758	upstream		ENSOART00020018602	AGO4
TCONS_00000663	ENSOARG00020004292	ENSOART00020006534	1	ENSOART00020019223	+	11227540	11196923	upstream		ENSOART00020019223	LOC101111060
TCONS_00000663	ENSOARG00020004292	ENSOART00020006534	1	ENSOART00020019597	+	11295876	11237648	upstream		ENSOART00020019597	AGO3
TCONS_00000663	ENSOARG00020004292	ENSOART00020006534	1	ENSOART00020019551	+	11350574	11237648	upstream		ENSOART00020019551	AGO3
TCONS_00000663	ENSOARG00020004292	ENSOART00020006534	1	ENSOART00020019700	-	11371441	11370077	upstream		ENSOART00020019700	-
TCONS_00000663	ENSOARG00020004292	ENSOART00020006534	1	ENSOART00020019863	+	11376806	11374103	upstream		ENSOART00020019863	TEKT2
TCONS_00000663	ENSOARG00020004292	ENSOART00020006534	1	ENSOART00020019953	+	11382901	11377797	upstream		ENSOART00020019953	ADPRS
TCONS_00000663	ENSOARG00020004292	ENSOART00020006534	1	ENSOART00020020045	-	11389353	11385625	upstream		ENSOART00020020045	COL8A2
TCONS_00000663	ENSOARG00020004292	ENSOART00020006534	1	ENSOART00020020165	-	11427993	11417883	upstream		ENSOART00020020165	-
TCONS_00000663	ENSOARG00020004292	ENSOART00020006534	1	ENSOART00020020282	-	11428085	11417892	upstream		ENSOART00020020282	-
TCONS_00000663	ENSOARG00020004292	ENSOART00020006534	1	ENSOART00020020384	-	11428073	11418053	upstream		ENSOART00020020384	-
TCONS_00000663	ENSOARG00020004292	ENSOART00020006534	1	ENSOART00020020530	+	11454976	11433554	upstream		ENSOART00020020530	MAP7D1
TCONS_00000663	ENSOARG00020004292	ENSOART00020006534	1	ENSOART00020020797	+	11549428	11482417	upstream		ENSOART00020020797	THRAP3
TCONS_00000663	ENSOARG00020004292	ENSOART00020006534	1	ENSOART00020020870	+	11549216	11482417	upstream		ENSOART00020020870	THRAP3
TCONS_00000663	ENSOARG00020004292	ENSOART00020006534	1	ENSOART00020021777	+	11565158	11551391	upstream		ENSOART00020021777	-
TCONS_00000663	ENSOARG00020004292	ENSOART00020006534	1	ENSOART00020021948	+	11565451	11551999	upstream		ENSOART00020021948	-
TCONS_00000663	ENSOARG00020004292	ENSOART00020006534	1	ENSOART00020021984	+	11565158	11552148	upstream		ENSOART00020021984	-
TCONS_00000663	ENSOARG00020004292	ENSOART00020006534	1	ENSOART00020022052	-	11568050	11566635	upstream		ENSOART00020022052	EVA1B
TCONS_00000663	ENSOARG00020004292	ENSOART00020006534	1	ENSOART00020022108	-	11611533	11576545	upstream		ENSOART00020022108	STK40
TCONS_00000663	ENSOARG00020004292	ENSOART00020006534	1	ENSOART00020022750	-	11658697	11630834	upstream		ENSOART00020022750	OSCP1
TCONS_00000663	ENSOARG00020004292	ENSOART00020006534	1	ENSOART00020022823	-	11658697	11630834	upstream		ENSOART00020022823	OSCP1
TCONS_00000663	ENSOARG00020004292	ENSOART00020006534	1	ENSOART00020023005	-	11671227	11665497	upstream		ENSOART00020023005	MRPS15
TCONS_00000663	ENSOARG00020004292	ENSOART00020006534	1	ENSOART00020023131	-	11684297	11673666	upstream		ENSOART00020023131	CSF3R
TCONS_00000663	ENSOARG00020004292	ENSOART00020006534	1	ENSOART00020023555	-	12258045	12017182	upstream		ENSOART00020023555	GRIK3
TCONS_00000663	ENSOARG00020004292	ENSOART00020006534	1	ENSOART00020023746	+	12774087	12765333	upstream		ENSOART00020023746	-
TCONS_00000663	ENSOARG00020004292	ENSOART00020006534	1	ENSOART00020023926	-	12805740	12783759	upstream		ENSOART00020023926	MEAF6
TCONS_00000663	ENSOARG00020004292	ENSOART00020006534	1	ENSOART00020024012	-	12807019	12783911	upstream		ENSOART00020024012	MEAF6
TCONS_00000663	ENSOARG00020004292	ENSOART00020006534	1	ENSOART00020024067	-	12836295	12820839	upstream		ENSOART00020024067	SNIP1
TCONS_00000663	ENSOARG00020004292	ENSOART00020006534	1	ENSOART00020024286	+	12844358	12837444	upstream		ENSOART00020024286	-
TCONS_00000663	ENSOARG00020004292	ENSOART00020006534	1	ENSOART00020024359	-	12870118	12846066	upstream		ENSOART00020024359	GNL2
TCONS_00000663	ENSOARG00020004292	ENSOART00020006534	1	ENSOART00020024668	-	12902384	12887456	upstream		ENSOART00020024668	RSPO1
TCONS_00000663	ENSOARG00020004292	ENSOART00020006534	1	ENSOART00020024762	-	12902130	12887456	upstream		ENSOART00020024762	RSPO1
TCONS_00000663	ENSOARG00020004292	ENSOART00020006534	1	ENSOART00020024803	-	12902130	12887456	upstream		ENSOART00020024803	RSPO1
TCONS_00000663	ENSOARG00020004292	ENSOART00020006534	1	ENSOART00020024856	-	12964527	12958991	upstream		ENSOART00020024856	-
TCONS_00000663	ENSOARG00020004292	ENSOART00020006534	1	ENSOART00020024906	+	12977777	12964733	upstream		ENSOART00020024906	-
TCONS_00000663	ENSOARG00020004292	ENSOART00020006534	1	ENSOART00020025548	-	13025172	12981954	upstream		ENSOART00020025548	-
TCONS_00000663	ENSOARG00020004292	ENSOART00020006534	1	ENSOART00020025620	-	12996900	12987420	upstream		ENSOART00020025620	-
TCONS_00000663	ENSOARG00020004292	ENSOART00020006534	1	ENSOART00020025730	+	13059630	13051402	upstream		ENSOART00020025730	MANEAL
TCONS_00000663	ENSOARG00020004292	ENSOART00020006534	1	ENSOART00020025820	-	13063754	13060185	upstream		ENSOART00020025820	YRDC
TCONS_00000663	ENSOARG00020004292	ENSOART00020006534	1	ENSOART00020025906	+	13064542	13063366	upstream		ENSOART00020025906	C1H1orf122
TCONS_00000663	ENSOARG00020004292	ENSOART00020006534	1	ENSOART00020025975	+	13064542	13063491	upstream		ENSOART00020025975	C1H1orf122
TCONS_00000663	ENSOARG00020004292	ENSOART00020006534	1	ENSOART00020026035	-	13111202	13069859	upstream		ENSOART00020026035	MTF1
TCONS_00000663	ENSOARG00020004292	ENSOART00020006534	1	ENSOART00020026189	-	13163549	13112626	upstream		ENSOART00020026189	-
TCONS_00000663	ENSOARG00020004292	ENSOART00020006534	1	ENSOART00020026380	-	13163217	13112626	upstream		ENSOART00020026380	-
TCONS_00000663	ENSOARG00020004292	ENSOART00020006534	1	ENSOART00020026320	-	13163549	13112626	upstream		ENSOART00020026320	-
TCONS_00000663	ENSOARG00020004292	ENSOART00020006534	1	ENSOART00020026417	-	13163217	13112626	upstream		ENSOART00020026417	-
TCONS_00000663	ENSOARG00020004292	ENSOART00020006534	1	ENSOART00020026476	-	13197695	13173748	upstream		ENSOART00020026476	SF3A3
TCONS_00000663	ENSOARG00020004292	ENSOART00020006534	1	ENSOART00020026622	-	13209282	13202103	upstream		ENSOART00020026622	FHL3
TCONS_00000663	ENSOARG00020004292	ENSOART00020006534	1	ENSOART00020026695	+	13227616	13216013	upstream		ENSOART00020026695	-
TCONS_00000663	ENSOARG00020004292	ENSOART00020006534	1	ENSOART00020026757	+	13314883	13243332	upstream		ENSOART00020026757	UTP11
TCONS_00000663	ENSOARG00020004292	ENSOART00020006534	1	ENSOART00020026820	+	13254148	13243332	upstream		ENSOART00020026820	UTP11
TCONS_00000663	ENSOARG00020004292	ENSOART00020006534	1	ENSOART00020026889	+	13314883	13247984	upstream		ENSOART00020026889	UTP11
TCONS_00000663	ENSOARG00020004292	ENSOART00020006534	1	ENSOART00020026944	+	13254148	13247984	upstream		ENSOART00020026944	UTP11
TCONS_00000663	ENSOARG00020004292	ENSOART00020006534	1	ENSOART00020027064	-	14139396	14116745	upstream		ENSOART00020027064	-
TCONS_00000663	ENSOARG00020004292	ENSOART00020006534	1	ENSOART00020027154	-	14139396	14126122	upstream		ENSOART00020027154	-
TCONS_00000663	ENSOARG00020004292	ENSOART00020006534	1	ENSOART00020027244	-	14139396	14126209	upstream		ENSOART00020027244	-
TCONS_00000663	ENSOARG00020004292	ENSOART00020006534	1	ENSOART00020027372	-	14142478	14142145	upstream		ENSOART00020027372	-
TCONS_00000663	ENSOARG00020004292	ENSOART00020006534	1	ENSOART00020027415	-	14149642	14145199	upstream		ENSOART00020027415	-
TCONS_00000663	ENSOARG00020004292	ENSOART00020006534	1	ENSOART00020027492	-	14191661	14150875	upstream		ENSOART00020027492	-
TCONS_00000663	ENSOARG00020004292	ENSOART00020006534	1	ENSOART00020027531	-	14217746	14156962	upstream		ENSOART00020027531	-
TCONS_00000663	ENSOARG00020004292	ENSOART00020006534	1	ENSOART00020027778	+	14272251	14263220	upstream		ENSOART00020027778	AKIRIN1
TCONS_00000663	ENSOARG00020004292	ENSOART00020006534	1	ENSOART00020027794	+	14272251	14263220	upstream		ENSOART00020027794	AKIRIN1
TCONS_00000663	ENSOARG00020004292	ENSOART00020006534	1	ENSOART00020027853	+	14272596	14263237	upstream		ENSOART00020027853	AKIRIN1
TCONS_00000663	ENSOARG00020004292	ENSOART00020006534	1	ENSOART00020027898	+	14289314	14284021	upstream		ENSOART00020027898	NDUFS5

## Sheet: TCONS_00035618
Transcript	gene_id	transcript_id	Chr	protein-coding genes	Strand	Loc. Start	Loc. End			Ensembl Transcript ID	Gene Symbol
TCONS_00035618	ENSOARG00020011651	ENSOART00020017712	12	ENSOART00020006808	-	35141485	35023544	downstream		ENSOART00020006808	-
TCONS_00035618	ENSOARG00020011651	ENSOART00020017712	12	ENSOART00020006839	-	35229765	35228627	downstream		ENSOART00020006839	-
TCONS_00035618	ENSOARG00020011651	ENSOART00020017712	12	ENSOART00020007270	+	35247853	35233947	downstream		ENSOART00020007270	HNRNPU
TCONS_00035618	ENSOARG00020011651	ENSOART00020017712	12	ENSOART00020007399	+	35242471	35233947	downstream		ENSOART00020007399	HNRNPU
TCONS_00035618	ENSOARG00020011651	ENSOART00020017712	12	ENSOART00020007425	+	35242471	35233947	downstream		ENSOART00020007425	HNRNPU
TCONS_00035618	ENSOARG00020011651	ENSOART00020017712	12	ENSOART00020007467	+	35242280	35233947	downstream		ENSOART00020007467	HNRNPU
TCONS_00035618	ENSOARG00020011651	ENSOART00020017712	12	ENSOART00020007610	+	35241911	35237554	downstream		ENSOART00020007610	HNRNPU
TCONS_00035618	ENSOARG00020011651	ENSOART00020017712	12	ENSOART00020007635	-	35257936	35251634	downstream		ENSOART00020007635	LOC101117005
TCONS_00035618	ENSOARG00020011651	ENSOART00020017712	12	ENSOART00020007684	-	35396976	35355434	downstream		ENSOART00020007684	DESI2
TCONS_00035618	ENSOARG00020011651	ENSOART00020017712	12	ENSOART00020007701	-	35396976	35355434	downstream		ENSOART00020007701	DESI2
TCONS_00035618	ENSOARG00020011651	ENSOART00020017712	12	ENSOART00020007766	-	35472694	35405263	downstream		ENSOART00020007766	-
TCONS_00035618	ENSOARG00020011651	ENSOART00020017712	12	ENSOART00020007789	+	35715696	35684382	downstream		ENSOART00020007789	ADSS2
TCONS_00035618	ENSOARG00020011651	ENSOART00020017712	12	ENSOART00020007866	-	35744554	35719256	downstream		ENSOART00020007866	-
TCONS_00035618	ENSOARG00020011651	ENSOART00020017712	12	ENSOART00020007904	-	36078303	36071949	downstream		ENSOART00020007904	ZBTB18
TCONS_00035618	ENSOARG00020011651	ENSOART00020017712	12	ENSOART00020007909	-	36078303	36072722	downstream		ENSOART00020007909	ZBTB18
TCONS_00035618	ENSOARG00020011651	ENSOART00020017712	12	ENSOART00020008181	+	36719569	36281283	downstream		ENSOART00020008181	AKT3
TCONS_00035618	ENSOARG00020011651	ENSOART00020017712	12	ENSOART00020008259	+	36719241	36349523	downstream		ENSOART00020008259	AKT3
TCONS_00035618	ENSOARG00020011651	ENSOART00020017712	12	ENSOART00020008199	+	36723619	36349523	downstream		ENSOART00020008199	AKT3
TCONS_00035618	ENSOARG00020011651	ENSOART00020017712	12	ENSOART00020008396	+	37103179	37006210	downstream		ENSOART00020008396	-
TCONS_00035618	ENSOARG00020011651	ENSOART00020017712	12	ENSOART00020008468	+	37103179	37006210	downstream		ENSOART00020008468	-
TCONS_00035618	ENSOARG00020011651	ENSOART00020017712	12	ENSOART00020008544	+	37103179	37006210	downstream		ENSOART00020008544	-
TCONS_00035618	ENSOARG00020011651	ENSOART00020017712	12	ENSOART00020008616	+	37101856	37006210	downstream		ENSOART00020008616	-
TCONS_00035618	ENSOARG00020011651	ENSOART00020017712	12	ENSOART00020008706	+	37101856	37006210	downstream		ENSOART00020008706	-
TCONS_00035618	ENSOARG00020011651	ENSOART00020017712	12	ENSOART00020008918	+	38045149	37633321	downstream		ENSOART00020008918	-
TCONS_00035618	ENSOARG00020011651	ENSOART00020017712	12	ENSOART00020008970	+	38043346	37732372	downstream		ENSOART00020008970	-
TCONS_00035618	ENSOARG00020011651	ENSOART00020017712	12	ENSOART00020008944	+	38045149	37732372	downstream		ENSOART00020008944	-
TCONS_00035618	ENSOARG00020011651	ENSOART00020017712	12	ENSOART00020009029	+	37975376	37974572	downstream		ENSOART00020009029	-
TCONS_00035618	ENSOARG00020011651	ENSOART00020017712	12	ENSOART00020009090	-	38106343	38105017	downstream		ENSOART00020009090	-
TCONS_00035618	ENSOARG00020011651	ENSOART00020017712	12	ENSOART00020009112	-	38139277	38134020	downstream		ENSOART00020009112	MAP1LC3C
TCONS_00035618	ENSOARG00020011651	ENSOART00020017712	12	ENSOART00020009141	-	38197429	38154737	downstream		ENSOART00020009141	-
TCONS_00035618	ENSOARG00020011651	ENSOART00020017712	12	ENSOART00020009552	-	38343452	38208694	downstream		ENSOART00020009552	WDR64
TCONS_00035618	ENSOARG00020011651	ENSOART00020017712	12	ENSOART00020009424	-	38343452	38208694	downstream		ENSOART00020009424	WDR64
TCONS_00035618	ENSOARG00020011651	ENSOART00020017712	12	ENSOART00020009786	-	38455140	38389830	downstream		ENSOART00020009786	KMO
TCONS_00035618	ENSOARG00020011651	ENSOART00020017712	12	ENSOART00020010264	+	38496800	38472245	downstream		ENSOART00020010264	FH
TCONS_00035618	ENSOARG00020011651	ENSOART00020017712	12	ENSOART00020010362	+	38496800	38478152	downstream		ENSOART00020010362	FH
TCONS_00035618	ENSOARG00020011651	ENSOART00020017712	12	ENSOART00020010389	+	38496800	38479769	downstream		ENSOART00020010389	FH
TCONS_00035618	ENSOARG00020011651	ENSOART00020017712	12	ENSOART00020011540	+	39127675	38606161	downstream		ENSOART00020011540	RGS7
TCONS_00035618	ENSOARG00020011651	ENSOART00020017712	12	ENSOART00020011595	+	39117385	38606161	downstream		ENSOART00020011595	RGS7
TCONS_00035618	ENSOARG00020011651	ENSOART00020017712	12	ENSOART00020011621	+	39117385	38606161	downstream		ENSOART00020011621	RGS7
TCONS_00035618	ENSOARG00020011651	ENSOART00020017712	12	ENSOART00020011686	+	39400063	39396328	downstream		ENSOART00020011686	XCL1
TCONS_00035618	ENSOARG00020011651	ENSOART00020017712	12	ENSOART00020011728	+	39414730	39411815	downstream		ENSOART00020011728	LOC101122122
TCONS_00035618	ENSOARG00020011651	ENSOART00020017712	12	ENSOART00020011782	-	39576211	39539557	downstream		ENSOART00020011782	DPT
TCONS_00035618	ENSOARG00020011651	ENSOART00020017712	12	ENSOART00020011846	+	40035509	40006264	downstream		ENSOART00020011846	ATP1B1
TCONS_00035618	ENSOARG00020011651	ENSOART00020017712	12	ENSOART00020011949	-	40329755	40035373	downstream		ENSOART00020011949	NME7
TCONS_00035618	ENSOARG00020011651	ENSOART00020017712	12	ENSOART00020012062	-	40329717	40035373	downstream		ENSOART00020012062	NME7
TCONS_00035618	ENSOARG00020011651	ENSOART00020017712	12	ENSOART00020012132	-	40329717	40035373	downstream		ENSOART00020012132	NME7
TCONS_00035618	ENSOARG00020011651	ENSOART00020017712	12	ENSOART00020012212	-	40329717	40035373	downstream		ENSOART00020012212	NME7
TCONS_00035618	ENSOARG00020011651	ENSOART00020017712	12	ENSOART00020012348	+	40354684	40331096	downstream		ENSOART00020012348	BLZF1
TCONS_00035618	ENSOARG00020011651	ENSOART00020017712	12	ENSOART00020012420	-	40383953	40362572	downstream		ENSOART00020012420	CCDC181
TCONS_00035618	ENSOARG00020011651	ENSOART00020017712	12	ENSOART00020012476	-	40431927	40398068	downstream		ENSOART00020012476	SLC19A2
TCONS_00035618	ENSOARG00020011651	ENSOART00020017712	12	ENSOART00020012531	-	40431927	40398168	downstream		ENSOART00020012531	SLC19A2
TCONS_00035618	ENSOARG00020011651	ENSOART00020017712	12	ENSOART00020012616	-	40537574	40461486	downstream		ENSOART00020012616	-
TCONS_00035618	ENSOARG00020011651	ENSOART00020017712	12	ENSOART00020012761	-	40537574	40461486	downstream		ENSOART00020012761	-
TCONS_00035618	ENSOARG00020011651	ENSOART00020017712	12	ENSOART00020013124	-	40587276	40541097	downstream		ENSOART00020013124	SELP
TCONS_00035618	ENSOARG00020011651	ENSOART00020017712	12	ENSOART00020013246	-	40582760	40541097	downstream		ENSOART00020013246	SELP
TCONS_00035618	ENSOARG00020011651	ENSOART00020017712	12	ENSOART00020013303	-	40576016	40546082	downstream		ENSOART00020013303	SELP
TCONS_00035618	ENSOARG00020011651	ENSOART00020017712	12	ENSOART00020013459	-	40669440	40645170	downstream		ENSOART00020013459	-
TCONS_00035618	ENSOARG00020011651	ENSOART00020017712	12	ENSOART00020013557	-	40687745	40677724	downstream		ENSOART00020013557	SELE
TCONS_00035618	ENSOARG00020011651	ENSOART00020017712	12	ENSOART00020013591	-	40687745	40677739	downstream		ENSOART00020013591	SELE
TCONS_00035618	ENSOARG00020011651	ENSOART00020017712	12	ENSOART00020013751	+	40806098	40756272	downstream		ENSOART00020013751	-
TCONS_00035618	ENSOARG00020011651	ENSOART00020017712	12	ENSOART00020014192	-	40848944	40805711	downstream		ENSOART00020014192	SCYL3
TCONS_00035618	ENSOARG00020011651	ENSOART00020017712	12	ENSOART00020014072	-	40848944	40805711	downstream		ENSOART00020014072	SCYL3
TCONS_00035618	ENSOARG00020011651	ENSOART00020017712	12	ENSOART00020014752	-	41015336	40869205	downstream		ENSOART00020014752	KIFAP3
TCONS_00035618	ENSOARG00020011651	ENSOART00020017712	12	ENSOART00020014844	-	41015336	40869205	downstream		ENSOART00020014844	KIFAP3
TCONS_00035618	ENSOARG00020011651	ENSOART00020017712	12	ENSOART00020014935	+	41092487	41075088	downstream		ENSOART00020014935	NTMT2
TCONS_00035618	ENSOARG00020011651	ENSOART00020017712	12	ENSOART00020015177	+	41420408	41398646	downstream		ENSOART00020015177	GORAB
TCONS_00035618	ENSOARG00020011651	ENSOART00020017712	12	ENSOART00020015213	+	41420408	41398941	downstream		ENSOART00020015213	GORAB
TCONS_00035618	ENSOARG00020011651	ENSOART00020017712	12	ENSOART00020015271	+	41585570	41510699	downstream		ENSOART00020015271	PRRX1
TCONS_00035618	ENSOARG00020011651	ENSOART00020017712	12	ENSOART00020015312	+	41585513	41510699	downstream		ENSOART00020015312	PRRX1
TCONS_00035618	ENSOARG00020011651	ENSOART00020017712	12	ENSOART00020015764	+	41890860	41793469	downstream		ENSOART00020015764	-
TCONS_00035618	ENSOARG00020011651	ENSOART00020017712	12	ENSOART00020015859	-	41818826	41817285	downstream		ENSOART00020015859	-
TCONS_00035618	ENSOARG00020011651	ENSOART00020017712	12	ENSOART00020015959	+	41969059	41943272	downstream		ENSOART00020015959	LOC101104165
TCONS_00035618	ENSOARG00020011651	ENSOART00020017712	12	ENSOART00020016097	+	42017298	41992698	downstream		ENSOART00020016097	LOC101104591
TCONS_00035618	ENSOARG00020011651	ENSOART00020017712	12	ENSOART00020016167	+	42097866	42056680	downstream		ENSOART00020016167	FMO2
TCONS_00035618	ENSOARG00020011651	ENSOART00020017712	12	ENSOART00020016461	+	42147808	42109249	downstream		ENSOART00020016461	FMO1
TCONS_00035618	ENSOARG00020011651	ENSOART00020017712	12	ENSOART00020016525	+	42147808	42119307	downstream		ENSOART00020016525	FMO1
TCONS_00035618	ENSOARG00020011651	ENSOART00020017712	12	ENSOART00020016655	+	42202796	42168836	downstream		ENSOART00020016655	FMO4
TCONS_00035618	ENSOARG00020011651	ENSOART00020017712	12	ENSOART00020016839	+	42376639	42283088	downstream		ENSOART00020016839	PRRC2C
TCONS_00035618	ENSOARG00020011651	ENSOART00020017712	12	ENSOART00020017065	+	42376530	42283088	downstream		ENSOART00020017065	PRRC2C
TCONS_00035618	ENSOARG00020011651	ENSOART00020017712	12	ENSOART00020017441	+	42376345	42283088	downstream		ENSOART00020017441	PRRC2C
TCONS_00035618	ENSOARG00020011651	ENSOART00020017712	12	ENSOART00020017848	+	42376345	42283088	downstream		ENSOART00020017848	PRRC2C
TCONS_00035618	ENSOARG00020011651	ENSOART00020017712	12	ENSOART00020018242	+	42387893	42384694	downstream		ENSOART00020018242	-
TCONS_00035618	ENSOARG00020011651	ENSOART00020017712	12	ENSOART00020018335	-	42407980	42394579	downstream		ENSOART00020018335	-
TCONS_00035618	ENSOARG00020011651	ENSOART00020017712	12	ENSOART00020018447	-	42470029	42445543	downstream		ENSOART00020018447	VAMP4
TCONS_00035618	ENSOARG00020011651	ENSOART00020017712	12	ENSOART00020018623	+	42502998	42486465	downstream		ENSOART00020018623	METTL13
TCONS_00035618	ENSOARG00020011651	ENSOART00020017712	12	ENSOART00020020633	+	43194882	42558184	downstream		ENSOART00020020633	-
TCONS_00035618	ENSOARG00020011651	ENSOART00020017712	12	ENSOART00020020675	+	43194882	42558184	downstream		ENSOART00020020675	-
TCONS_00035618	ENSOARG00020011651	ENSOART00020017712	12	ENSOART00020020779	+	43090249	42558184	downstream		ENSOART00020020779	-
TCONS_00035618	ENSOARG00020011651	ENSOART00020017712	12	ENSOART00020020896	+	42716019	42714646	downstream		ENSOART00020020896	-
TCONS_00035618	ENSOARG00020011651	ENSOART00020017712	12	ENSOART00020022006	+	43404575	43318197	downstream		ENSOART00020022006	-
TCONS_00035618	ENSOARG00020011651	ENSOART00020017712	12	ENSOART00020022144	+	43404575	43318197	downstream		ENSOART00020022144	-
TCONS_00035618	ENSOARG00020011651	ENSOART00020017712	12	ENSOART00020022242	+	43462812	43455340	downstream		ENSOART00020022242	FASLG
TCONS_00035618	ENSOARG00020011651	ENSOART00020017712	12	ENSOART00020022363	+	43598071	43575527	downstream		ENSOART00020022363	-
TCONS_00035618	ENSOARG00020011651	ENSOART00020017712	12	ENSOART00020022427	-	43633134	43621530	downstream		ENSOART00020022427	-
TCONS_00035618	ENSOARG00020011651	ENSOART00020017712	12	ENSOART00020022528	-	44046152	44037932	downstream		ENSOART00020022528	TNFSF18
TCONS_00035618	ENSOARG00020011651	ENSOART00020017712	12	ENSOART00020022712	-	44209767	44189522	downstream		ENSOART00020022712	-
TCONS_00035618	ENSOARG00020011651	ENSOART00020017712	12	ENSOART00020022759	-	44207925	44189522	downstream		ENSOART00020022759	-
TCONS_00035618	ENSOARG00020011651	ENSOART00020017712	12	ENSOART00020022815	+	44277763	44277260	downstream		ENSOART00020022815	-
TCONS_00035618	ENSOARG00020011651	ENSOART00020017712	12	ENSOART00020022918	-	44432774	44420453	downstream		ENSOART00020022918	-
TCONS_00035618	ENSOARG00020011651	ENSOART00020017712	12	ENSOART00020015324	+	44464232	44462624	downstream		ENSOART00020015324	-
TCONS_00035618	ENSOARG00020011651	ENSOART00020017712	12	ENSOART00020015382	+	44527149	44474539	downstream		ENSOART00020015382	DHRS3
TCONS_00035618	ENSOARG00020011651	ENSOART00020017712	12	ENSOART00020015451	+	44527149	44476610	downstream		ENSOART00020015451	DHRS3
TCONS_00035618	ENSOARG00020011651	ENSOART00020017712	12	ENSOART00020015513	+	44527149	44476977	downstream		ENSOART00020015513	DHRS3
TCONS_00035618	ENSOARG00020011651	ENSOART00020017712	12	ENSOART00020015905	-	44831049	44571399	downstream		ENSOART00020015905	VPS13D
TCONS_00035618	ENSOARG00020011651	ENSOART00020017712	12	ENSOART00020016067	-	44831049	44571399	downstream		ENSOART00020016067	VPS13D
TCONS_00035618	ENSOARG00020011651	ENSOART00020017712	12	ENSOART00020016333	-	44892418	44859421	downstream		ENSOART00020016333	-
TCONS_00035618	ENSOARG00020011651	ENSOART00020017712	12	ENSOART00020016392	-	44892418	44871662	downstream		ENSOART00020016392	-
TCONS_00035618	ENSOARG00020011651	ENSOART00020017712	12	ENSOART00020016921	-	44995656	44925357	downstream		ENSOART00020016921	-
TCONS_00035618	ENSOARG00020011651	ENSOART00020017712	12	ENSOART00020016999	-	45030079	45021066	downstream		ENSOART00020016999	MIIP
TCONS_00035618	ENSOARG00020011651	ENSOART00020017712	12	ENSOART00020017099	-	45068699	45044936	downstream		ENSOART00020017099	MFN2
TCONS_00035618	ENSOARG00020011651	ENSOART00020017712	12	ENSOART00020017261	-	45063993	45044936	downstream		ENSOART00020017261	MFN2
TCONS_00035618	ENSOARG00020011651	ENSOART00020017712	12	ENSOART00020017550	-	45106994	45077623	downstream		ENSOART00020017550	PLOD1
TCONS_00035618	ENSOARG00020011651	ENSOART00020017712	12	ENSOART00020017629	+	45118398	45112705	downstream		ENSOART00020017629	-
TCONS_00035618	ENSOARG00020011651	ENSOART00020017712	12	ENSOART00020018068	-	45274844	45244130	upstream		ENSOART00020018068	CLCN6
TCONS_00035618	ENSOARG00020011651	ENSOART00020017712	12	ENSOART00020018257	-	45274844	45244130	upstream		ENSOART00020018257	CLCN6
TCONS_00035618	ENSOARG00020011651	ENSOART00020017712	12	ENSOART00020018307	-	45274844	45244130	upstream		ENSOART00020018307	CLCN6
TCONS_00035618	ENSOARG00020011651	ENSOART00020017712	12	ENSOART00020018581	-	45274844	45244130	upstream		ENSOART00020018581	CLCN6
TCONS_00035618	ENSOARG00020011651	ENSOART00020017712	12	ENSOART00020019197	+	45288557	45274480	upstream		ENSOART00020019197	MTHFR
TCONS_00035618	ENSOARG00020011651	ENSOART00020017712	12	ENSOART00020019301	+	45288053	45274480	upstream		ENSOART00020019301	MTHFR
TCONS_00035618	ENSOARG00020011651	ENSOART00020017712	12	ENSOART00020019483	+	45288557	45274714	upstream		ENSOART00020019483	MTHFR
TCONS_00035618	ENSOARG00020011651	ENSOART00020017712	12	ENSOART00020019532	+	45288557	45276049	upstream		ENSOART00020019532	MTHFR
TCONS_00035618	ENSOARG00020011651	ENSOART00020017712	12	ENSOART00020019653	+	45288053	45276049	upstream		ENSOART00020019653	MTHFR
TCONS_00035618	ENSOARG00020011651	ENSOART00020017712	12	ENSOART00020019862	-	45348891	45330913	upstream		ENSOART00020019862	AGTRAP
TCONS_00035618	ENSOARG00020011651	ENSOART00020017712	12	ENSOART00020020016	-	45377488	45365098	upstream		ENSOART00020020016	DRAXIN
TCONS_00035618	ENSOARG00020011651	ENSOART00020017712	12	ENSOART00020020094	+	45404112	45399686	upstream		ENSOART00020020094	MAD2L2
TCONS_00035618	ENSOARG00020011651	ENSOART00020017712	12	ENSOART00020020249	-	45424953	45404309	upstream		ENSOART00020020249	-
TCONS_00035618	ENSOARG00020011651	ENSOART00020017712	12	ENSOART00020020303	-	45424953	45404555	upstream		ENSOART00020020303	-
TCONS_00035618	ENSOARG00020011651	ENSOART00020017712	12	ENSOART00020020398	-	45432653	45428987	upstream		ENSOART00020020398	LOC101112585
TCONS_00035618	ENSOARG00020011651	ENSOART00020017712	12	ENSOART00020020461	+	45439373	45433557	upstream		ENSOART00020020461	-
TCONS_00035618	ENSOARG00020011651	ENSOART00020017712	12	ENSOART00020020769	-	45586703	45550898	upstream		ENSOART00020020769	DISP3
TCONS_00035618	ENSOARG00020011651	ENSOART00020017712	12	ENSOART00020021001	-	45788841	45779152	upstream		ENSOART00020021001	UBIAD1
TCONS_00035618	ENSOARG00020011651	ENSOART00020017712	12	ENSOART00020021228	+	45922105	45799482	upstream		ENSOART00020021228	MTOR
TCONS_00035618	ENSOARG00020011651	ENSOART00020017712	12	ENSOART00020021885	-	45857326	45852573	upstream		ENSOART00020021885	ANGPTL7
TCONS_00035618	ENSOARG00020011651	ENSOART00020017712	12	ENSOART00020021986	+	45953097	45930879	upstream		ENSOART00020021986	EXOSC10
TCONS_00035618	ENSOARG00020011651	ENSOART00020017712	12	ENSOART00020022146	+	45953097	45930879	upstream		ENSOART00020022146	EXOSC10
TCONS_00035618	ENSOARG00020011651	ENSOART00020017712	12	ENSOART00020022255	+	45974208	45970141	upstream		ENSOART00020022255	SRM
TCONS_00035618	ENSOARG00020011651	ENSOART00020017712	12	ENSOART00020022508	+	46001929	45987837	upstream		ENSOART00020022508	MASP2
TCONS_00035618	ENSOARG00020011651	ENSOART00020017712	12	ENSOART00020022544	+	45990135	45987837	upstream		ENSOART00020022544	MASP2
TCONS_00035618	ENSOARG00020011651	ENSOART00020017712	12	ENSOART00020022664	-	46011074	46005349	upstream		ENSOART00020022664	TARDBP
TCONS_00035618	ENSOARG00020011651	ENSOART00020017712	12	ENSOART00020022673	-	46011074	46005431	upstream		ENSOART00020022673	TARDBP
TCONS_00035618	ENSOARG00020011651	ENSOART00020017712	12	ENSOART00020022745	-	46011074	46006034	upstream		ENSOART00020022745	TARDBP
TCONS_00035618	ENSOARG00020011651	ENSOART00020017712	12	ENSOART00020022852	+	46349986	46240067	upstream		ENSOART00020022852	-
TCONS_00035618	ENSOARG00020011651	ENSOART00020017712	12	ENSOART00020022931	+	46359042	46354681	upstream		ENSOART00020022931	-
TCONS_00035618	ENSOARG00020011651	ENSOART00020017712	12	ENSOART00020022990	-	46506819	46367911	upstream		ENSOART00020022990	PEX14
TCONS_00035618	ENSOARG00020011651	ENSOART00020017712	12	ENSOART00020023066	+	46518417	46508874	upstream		ENSOART00020023066	DFFA
TCONS_00035618	ENSOARG00020011651	ENSOART00020017712	12	ENSOART00020023260	-	46548875	46533423	upstream		ENSOART00020023260	LOC101114968
TCONS_00035618	ENSOARG00020011651	ENSOART00020017712	12	ENSOART00020023383	-	46573535	46558912	upstream		ENSOART00020023383	PGD
TCONS_00035618	ENSOARG00020011651	ENSOART00020017712	12	ENSOART00020023476	-	46573428	46558912	upstream		ENSOART00020023476	PGD
TCONS_00035618	ENSOARG00020011651	ENSOART00020017712	12	ENSOART00020023864	-	46735315	46597163	upstream		ENSOART00020023864	KIF1B
TCONS_00035618	ENSOARG00020011651	ENSOART00020017712	12	ENSOART00020023975	-	46735315	46597163	upstream		ENSOART00020023975	KIF1B
TCONS_00035618	ENSOARG00020011651	ENSOART00020017712	12	ENSOART00020025202	-	46735315	46597163	upstream		ENSOART00020025202	KIF1B
TCONS_00035618	ENSOARG00020011651	ENSOART00020017712	12	ENSOART00020024381	-	46735315	46597163	upstream		ENSOART00020024381	KIF1B
TCONS_00035618	ENSOARG00020011651	ENSOART00020017712	12	ENSOART00020024816	-	46735315	46597163	upstream		ENSOART00020024816	KIF1B
TCONS_00035618	ENSOARG00020011651	ENSOART00020017712	12	ENSOART00020025651	-	46735315	46663001	upstream		ENSOART00020025651	KIF1B
TCONS_00035618	ENSOARG00020011651	ENSOART00020017712	12	ENSOART00020026214	-	46903375	46784317	upstream		ENSOART00020026214	UBE4B
TCONS_00035618	ENSOARG00020011651	ENSOART00020017712	12	ENSOART00020025965	-	46903375	46784317	upstream		ENSOART00020025965	UBE4B
TCONS_00035618	ENSOARG00020011651	ENSOART00020017712	12	ENSOART00020026623	-	46964068	46941848	upstream		ENSOART00020026623	-
TCONS_00035618	ENSOARG00020011651	ENSOART00020017712	12	ENSOART00020026676	-	47005338	46977790	upstream		ENSOART00020026676	NMNAT1
TCONS_00035618	ENSOARG00020011651	ENSOART00020017712	12	ENSOART00020026748	+	47014307	47005510	upstream		ENSOART00020026748	LZIC
TCONS_00035618	ENSOARG00020011651	ENSOART00020017712	12	ENSOART00020026798	+	47078718	47059946	upstream		ENSOART00020026798	CTNNBIP1
TCONS_00035618	ENSOARG00020011651	ENSOART00020017712	12	ENSOART00020026859	+	47183052	47096862	upstream		ENSOART00020026859	CLSTN1
TCONS_00035618	ENSOARG00020011651	ENSOART00020017712	12	ENSOART00020027015	+	47183052	47107009	upstream		ENSOART00020027015	CLSTN1
TCONS_00035618	ENSOARG00020011651	ENSOART00020017712	12	ENSOART00020027182	+	47183052	47107009	upstream		ENSOART00020027182	CLSTN1
TCONS_00035618	ENSOARG00020011651	ENSOART00020017712	12	ENSOART00020027341	+	47183052	47107009	upstream		ENSOART00020027341	CLSTN1
TCONS_00035618	ENSOARG00020011651	ENSOART00020017712	12	ENSOART00020027618	-	47235922	47185576	upstream		ENSOART00020027618	PIK3CD
TCONS_00035618	ENSOARG00020011651	ENSOART00020017712	12	ENSOART00020028019	-	47309640	47288361	upstream		ENSOART00020028019	TMEM201
TCONS_00035618	ENSOARG00020011651	ENSOART00020017712	12	ENSOART00020028102	-	47346200	47314579	upstream		ENSOART00020028102	SLC25A33
TCONS_00035618	ENSOARG00020011651	ENSOART00020017712	12	ENSOART00020028156	+	47414169	47413548	upstream		ENSOART00020028156	-
TCONS_00035618	ENSOARG00020011651	ENSOART00020017712	12	ENSOART00020028192	-	47520768	47511195	upstream		ENSOART00020028192	SPSB1
TCONS_00035618	ENSOARG00020011651	ENSOART00020017712	12	ENSOART00020028212	-	47645981	47611822	upstream		ENSOART00020028212	H6PD
TCONS_00035618	ENSOARG00020011651	ENSOART00020017712	12	ENSOART00020028258	-	47637555	47611822	upstream		ENSOART00020028258	H6PD
TCONS_00035618	ENSOARG00020011651	ENSOART00020017712	12	ENSOART00020028383	+	47759176	47737030	upstream		ENSOART00020028383	GPR157
TCONS_00035618	ENSOARG00020011651	ENSOART00020017712	12	ENSOART00020028590	+	47822263	47767540	upstream		ENSOART00020028590	-
TCONS_00035618	ENSOARG00020011651	ENSOART00020017712	12	ENSOART00020029058	+	47967090	47795389	upstream		ENSOART00020029058	SLC2A5
TCONS_00035618	ENSOARG00020011651	ENSOART00020017712	12	ENSOART00020028665	+	47822195	47803286	upstream		ENSOART00020028665	-
TCONS_00035618	ENSOARG00020011651	ENSOART00020017712	12	ENSOART00020029119	+	47967090	47940614	upstream		ENSOART00020029119	SLC2A5
TCONS_00035618	ENSOARG00020011651	ENSOART00020017712	12	ENSOART00020029275	-	48032653	48009722	upstream		ENSOART00020029275	CA6
TCONS_00035618	ENSOARG00020011651	ENSOART00020017712	12	ENSOART00020029372	-	48029105	48009722	upstream		ENSOART00020029372	CA6
TCONS_00035618	ENSOARG00020011651	ENSOART00020017712	12	ENSOART00020029484	+	48128045	48113963	upstream		ENSOART00020029484	ENO1
TCONS_00035618	ENSOARG00020011651	ENSOART00020017712	12	ENSOART00020029606	+	48128045	48114353	upstream		ENSOART00020029606	ENO1
TCONS_00035618	ENSOARG00020011651	ENSOART00020017712	12	ENSOART00020029724	+	48128045	48114353	upstream		ENSOART00020029724	ENO1
TCONS_00035618	ENSOARG00020011651	ENSOART00020017712	12	ENSOART00020030120	+	48591994	48329128	upstream		ENSOART00020030120	-
TCONS_00035618	ENSOARG00020011651	ENSOART00020017712	12	ENSOART00020030332	+	48591536	48329128	upstream		ENSOART00020030332	-
TCONS_00035618	ENSOARG00020011651	ENSOART00020017712	12	ENSOART00020030411	+	48524125	48329128	upstream		ENSOART00020030411	-
TCONS_00035618	ENSOARG00020011651	ENSOART00020017712	12	ENSOART00020030475	+	48591536	48448268	upstream		ENSOART00020030475	-
TCONS_00035618	ENSOARG00020011651	ENSOART00020017712	12	ENSOART00020030576	-	48621900	48598692	upstream		ENSOART00020030576	SLC45A1
TCONS_00035618	ENSOARG00020011651	ENSOART00020017712	12	ENSOART00020030695	+	48915080	48911870	upstream		ENSOART00020030695	ERRFI1
TCONS_00035618	ENSOARG00020011651	ENSOART00020017712	12	ENSOART00020030774	-	48968989	48952053	upstream		ENSOART00020030774	PARK7
TCONS_00035618	ENSOARG00020011651	ENSOART00020017712	12	ENSOART00020030802	-	48968989	48952053	upstream		ENSOART00020030802	PARK7
TCONS_00035618	ENSOARG00020011651	ENSOART00020017712	12	ENSOART00020030858	+	49009981	48991400	upstream		ENSOART00020030858	-
TCONS_00035618	ENSOARG00020011651	ENSOART00020017712	12	ENSOART00020031039	+	49084553	49078677	upstream		ENSOART00020031039	-
TCONS_00035618	ENSOARG00020011651	ENSOART00020017712	12	ENSOART00020030992	+	49084553	49078677	upstream		ENSOART00020030992	-
TCONS_00035618	ENSOARG00020011651	ENSOART00020017712	12	ENSOART00020031263	-	49125051	49092491	upstream		ENSOART00020031263	-
TCONS_00035618	ENSOARG00020011651	ENSOART00020017712	12	ENSOART00020031329	-	49113924	49092491	upstream		ENSOART00020031329	-
TCONS_00035618	ENSOARG00020011651	ENSOART00020017712	12	ENSOART00020031362	-	49158924	49134774	upstream		ENSOART00020031362	-
TCONS_00035618	ENSOARG00020011651	ENSOART00020017712	12	ENSOART00020031429	-	49174265	49165569	upstream		ENSOART00020031429	VAMP3; LOC105608393
TCONS_00035618	ENSOARG00020011651	ENSOART00020017712	12	ENSOART00020031492	-	49209077	49177352	upstream		ENSOART00020031492	-
TCONS_00035618	ENSOARG00020011651	ENSOART00020017712	12	ENSOART00020031558	-	50260530	49179088	upstream		ENSOART00020031558	-
TCONS_00035618	ENSOARG00020011651	ENSOART00020017712	12	ENSOART00020031586	-	50260686	50162237	upstream		ENSOART00020031586	-
TCONS_00035618	ENSOARG00020011651	ENSOART00020017712	12	ENSOART00020031593	-	50260530	50162386	upstream		ENSOART00020031593	-
TCONS_00035618	ENSOARG00020011651	ENSOART00020017712	12	ENSOART00020031608	-	50260530	50177907	upstream		ENSOART00020031608	-
TCONS_00035618	ENSOARG00020011651	ENSOART00020017712	12	ENSOART00020032037	+	50427372	50360929	upstream		ENSOART00020032037	DNAJC11
TCONS_00035618	ENSOARG00020011651	ENSOART00020017712	12	ENSOART00020031680	+	50428388	50360929	upstream		ENSOART00020031680	DNAJC11
TCONS_00035618	ENSOARG00020011651	ENSOART00020017712	12	ENSOART00020031760	+	50427372	50360929	upstream		ENSOART00020031760	DNAJC11
TCONS_00035618	ENSOARG00020011651	ENSOART00020017712	12	ENSOART00020031910	+	50427372	50360929	upstream		ENSOART00020031910	DNAJC11
TCONS_00035618	ENSOARG00020011651	ENSOART00020017712	12	ENSOART00020032162	-	50436063	50429838	upstream		ENSOART00020032162	-
TCONS_00035618	ENSOARG00020011651	ENSOART00020017712	12	ENSOART00020032223	-	50445172	50439104	upstream		ENSOART00020032223	-
TCONS_00035618	ENSOARG00020011651	ENSOART00020017712	12	ENSOART00020032351	+	50462395	50452457	upstream		ENSOART00020032351	-
TCONS_00035618	ENSOARG00020011651	ENSOART00020017712	12	ENSOART00020032388	-	50474870	50467433	upstream		ENSOART00020032388	ZBTB48
TCONS_00035618	ENSOARG00020011651	ENSOART00020017712	12	ENSOART00020032610	-	50483977	50476012	upstream		ENSOART00020032610	TAS1R1
TCONS_00035618	ENSOARG00020011651	ENSOART00020017712	12	ENSOART00020032637	-	50483977	50476012	upstream		ENSOART00020032637	TAS1R1
TCONS_00035618	ENSOARG00020011651	ENSOART00020017712	12	ENSOART00020032782	+	50502904	50484974	upstream		ENSOART00020032782	-
TCONS_00035618	ENSOARG00020011651	ENSOART00020017712	12	ENSOART00020033311	+	50554694	50504306	upstream		ENSOART00020033311	PLEKHG5
TCONS_00035618	ENSOARG00020011651	ENSOART00020017712	12	ENSOART00020033453	+	50554694	50535517	upstream		ENSOART00020033453	PLEKHG5
TCONS_00035618	ENSOARG00020011651	ENSOART00020017712	12	ENSOART00020033622	+	50554694	50535869	upstream		ENSOART00020033622	PLEKHG5
TCONS_00035618	ENSOARG00020011651	ENSOART00020017712	12	ENSOART00020033761	+	50554694	50535869	upstream		ENSOART00020033761	PLEKHG5
TCONS_00035618	ENSOARG00020011651	ENSOART00020017712	12	ENSOART00020033857	+	50554694	50535869	upstream		ENSOART00020033857	PLEKHG5
TCONS_00035618	ENSOARG00020011651	ENSOART00020017712	12	ENSOART00020034819	+	50559713	50555512	upstream		ENSOART00020034819	-
TCONS_00035618	ENSOARG00020011651	ENSOART00020017712	12	ENSOART00020034873	+	50559713	50555512	upstream		ENSOART00020034873	-
TCONS_00035618	ENSOARG00020011651	ENSOART00020017712	12	ENSOART00020034914	+	50559713	50555512	upstream		ENSOART00020034914	-
TCONS_00035618	ENSOARG00020011651	ENSOART00020017712	12	ENSOART00020034938	+	50559713	50555512	upstream		ENSOART00020034938	-
TCONS_00035618	ENSOARG00020011651	ENSOART00020017712	12	ENSOART00020035151	-	50593776	50560656	upstream		ENSOART00020035151	-
TCONS_00035618	ENSOARG00020011651	ENSOART00020017712	12	ENSOART00020035215	-	50593776	50560656	upstream		ENSOART00020035215	-
TCONS_00035618	ENSOARG00020011651	ENSOART00020017712	12	ENSOART00020035295	-	50593776	50560918	upstream		ENSOART00020035295	-
TCONS_00035618	ENSOARG00020011651	ENSOART00020017712	12	ENSOART00020035444	+	50601288	50600124	upstream		ENSOART00020035444	HES2
TCONS_00035618	ENSOARG00020011651	ENSOART00020017712	12	ENSOART00020035468	+	50600898	50600124	upstream		ENSOART00020035468	HES2
TCONS_00035618	ENSOARG00020011651	ENSOART00020017712	12	ENSOART00020035836	+	50730151	50628949	upstream		ENSOART00020035836	ACOT7
TCONS_00035618	ENSOARG00020011651	ENSOART00020017712	12	ENSOART00020035879	+	50730151	50641199	upstream		ENSOART00020035879	ACOT7
TCONS_00035618	ENSOARG00020011651	ENSOART00020017712	12	ENSOART00020035901	+	50730151	50659900	upstream		ENSOART00020035901	ACOT7
TCONS_00035618	ENSOARG00020011651	ENSOART00020017712	12	ENSOART00020035913	+	50730151	50661741	upstream		ENSOART00020035913	ACOT7
TCONS_00035618	ENSOARG00020011651	ENSOART00020017712	12	ENSOART00020035945	+	50742870	50737474	upstream		ENSOART00020035945	GPR153
TCONS_00035618	ENSOARG00020011651	ENSOART00020017712	12	ENSOART00020035994	-	50747646	50746574	upstream		ENSOART00020035994	HES3
TCONS_00035618	ENSOARG00020011651	ENSOART00020017712	12	ENSOART00020036049	+	50761385	50754955	upstream		ENSOART00020036049	ICMT
TCONS_00035618	ENSOARG00020011651	ENSOART00020017712	12	ENSOART00020036161	-	50778301	50765655	upstream		ENSOART00020036161	RNF207
TCONS_00035618	ENSOARG00020011651	ENSOART00020017712	12	ENSOART00020036265	+	50794024	50786910	upstream		ENSOART00020036265	RPL22
TCONS_00035618	ENSOARG00020011651	ENSOART00020017712	12	ENSOART00020037124	+	50861917	50799012	upstream		ENSOART00020037124	CHD5
TCONS_00035618	ENSOARG00020011651	ENSOART00020017712	12	ENSOART00020036806	+	50862745	50799012	upstream		ENSOART00020036806	CHD5
TCONS_00035618	ENSOARG00020011651	ENSOART00020017712	12	ENSOART00020036950	+	50862217	50799012	upstream		ENSOART00020036950	CHD5
TCONS_00035618	ENSOARG00020011651	ENSOART00020017712	12	ENSOART00020037710	-	50962913	50869467	upstream		ENSOART00020037710	KCNAB2
TCONS_00035618	ENSOARG00020011651	ENSOART00020017712	12	ENSOART00020037795	-	50925497	50869467	upstream		ENSOART00020037795	KCNAB2
TCONS_00035618	ENSOARG00020011651	ENSOART00020017712	12	ENSOART00020037818	-	50914247	50869467	upstream		ENSOART00020037818	KCNAB2
TCONS_00035618	ENSOARG00020011651	ENSOART00020017712	12	ENSOART00020037833	-	50902816	50869467	upstream		ENSOART00020037833	KCNAB2
TCONS_00035618	ENSOARG00020011651	ENSOART00020017712	12	ENSOART00020037852	-	50962913	50870594	upstream		ENSOART00020037852	KCNAB2
TCONS_00035618	ENSOARG00020011651	ENSOART00020017712	12	ENSOART00020038005	+	51111847	50969600	upstream		ENSOART00020038005	NPHP4
TCONS_00035618	ENSOARG00020011651	ENSOART00020017712	12	ENSOART00020038111	-	52295235	52178065	upstream		ENSOART00020038111	AJAP1
TCONS_00035618	ENSOARG00020011651	ENSOART00020017712	12	ENSOART00020004856	+	53053044	53050435	upstream		ENSOART00020004856	-
TCONS_00035618	ENSOARG00020011651	ENSOART00020017712	12	ENSOART00020004893	-	53069337	53056491	upstream		ENSOART00020004893	DFFB
TCONS_00035618	ENSOARG00020011651	ENSOART00020017712	12	ENSOART00020004917	+	53124847	53115220	upstream		ENSOART00020004917	-
TCONS_00035618	ENSOARG00020011651	ENSOART00020017712	12	ENSOART00020004951	-	53131874	53128849	upstream		ENSOART00020004951	-
TCONS_00035618	ENSOARG00020011651	ENSOART00020017712	12	ENSOART00020005023	-	53140828	53133429	upstream		ENSOART00020005023	-
TCONS_00035618	ENSOARG00020011651	ENSOART00020017712	12	ENSOART00020005060	-	53149179	53146059	upstream		ENSOART00020005060	-
TCONS_00035618	ENSOARG00020011651	ENSOART00020017712	12	ENSOART00020005775	-	53213565	53166557	upstream		ENSOART00020005775	TP73
TCONS_00035618	ENSOARG00020011651	ENSOART00020017712	12	ENSOART00020005714	-	53213565	53166557	upstream		ENSOART00020005714	TP73
TCONS_00035618	ENSOARG00020011651	ENSOART00020017712	12	ENSOART00020005807	-	53203752	53166557	upstream		ENSOART00020005807	TP73
TCONS_00035618	ENSOARG00020011651	ENSOART00020017712	12	ENSOART00020005828	-	53213565	53166880	upstream		ENSOART00020005828	TP73
TCONS_00035618	ENSOARG00020011651	ENSOART00020017712	12	ENSOART00020005860	+	53252845	53241202	upstream		ENSOART00020005860	WRAP73
TCONS_00035618	ENSOARG00020011651	ENSOART00020017712	12	ENSOART00020005991	-	53257048	53254360	upstream		ENSOART00020005991	TPRG1L
TCONS_00035618	ENSOARG00020011651	ENSOART00020017712	12	ENSOART00020005974	-	53257048	53254360	upstream		ENSOART00020005974	TPRG1L
TCONS_00035618	ENSOARG00020011651	ENSOART00020017712	12	ENSOART00020008242	+	53371567	53270816	upstream		ENSOART00020008242	-
TCONS_00035618	ENSOARG00020011651	ENSOART00020017712	12	ENSOART00020008209	+	53371567	53270816	upstream		ENSOART00020008209	-
TCONS_00035618	ENSOARG00020011651	ENSOART00020017712	12	ENSOART00020008296	+	53371567	53270816	upstream		ENSOART00020008296	-
TCONS_00035618	ENSOARG00020011651	ENSOART00020017712	12	ENSOART00020008273	+	53371567	53270816	upstream		ENSOART00020008273	-
TCONS_00035618	ENSOARG00020011651	ENSOART00020017712	12	ENSOART00020008352	+	53371567	53270816	upstream		ENSOART00020008352	-
TCONS_00035618	ENSOARG00020011651	ENSOART00020017712	12	ENSOART00020008326	+	53371567	53270816	upstream		ENSOART00020008326	-
TCONS_00035618	ENSOARG00020011651	ENSOART00020017712	12	ENSOART00020008187	+	53371567	53270816	upstream		ENSOART00020008187	-
TCONS_00035618	ENSOARG00020011651	ENSOART00020017712	12	ENSOART00020008157	+	53371567	53270816	upstream		ENSOART00020008157	-
TCONS_00035618	ENSOARG00020011651	ENSOART00020017712	12	ENSOART00020008391	+	53371567	53330705	upstream		ENSOART00020008391	-
TCONS_00035618	ENSOARG00020011651	ENSOART00020017712	12	ENSOART00020008427	+	53371567	53330705	upstream		ENSOART00020008427	-
TCONS_00035618	ENSOARG00020011651	ENSOART00020017712	12	ENSOART00020008573	-	53393112	53377672	upstream		ENSOART00020008573	-
TCONS_00035618	ENSOARG00020011651	ENSOART00020017712	12	ENSOART00020009278	-	53465476	53413687	upstream		ENSOART00020009278	PRDM16
TCONS_00035618	ENSOARG00020011651	ENSOART00020017712	12	ENSOART00020009240	-	53746666	53413687	upstream		ENSOART00020009240	PRDM16
TCONS_00035618	ENSOARG00020011651	ENSOART00020017712	12	ENSOART00020009495	+	54019216	53997294	upstream		ENSOART00020009495	-
TCONS_00035618	ENSOARG00020011651	ENSOART00020017712	12	ENSOART00020009522	+	54019216	54007248	upstream		ENSOART00020009522	-
TCONS_00035618	ENSOARG00020011651	ENSOART00020017712	12	ENSOART00020009735	+	54062531	54027272	upstream		ENSOART00020009735	MMEL1
TCONS_00035618	ENSOARG00020011651	ENSOART00020017712	12	ENSOART00020009863	-	54066945	54063873	upstream		ENSOART00020009863	PRXL2B
TCONS_00035618	ENSOARG00020011651	ENSOART00020017712	12	ENSOART00020009830	-	54066945	54063873	upstream		ENSOART00020009830	PRXL2B
TCONS_00035618	ENSOARG00020011651	ENSOART00020017712	12	ENSOART00020009897	+	54099701	54098890	upstream		ENSOART00020009897	HES5
TCONS_00035618	ENSOARG00020011651	ENSOART00020017712	12	ENSOART00020010344	+	54117686	54102277	upstream		ENSOART00020010344	PANK4
TCONS_00035618	ENSOARG00020011651	ENSOART00020017712	12	ENSOART00020011254	-	54146124	54120497	upstream		ENSOART00020011254	-
TCONS_00035618	ENSOARG00020011651	ENSOART00020017712	12	ENSOART00020011376	-	54153791	54122028	upstream		ENSOART00020011376	-
TCONS_00035618	ENSOARG00020011651	ENSOART00020017712	12	ENSOART00020011508	+	54200129	54195614	upstream		ENSOART00020011508	PEX10
TCONS_00035618	ENSOARG00020011651	ENSOART00020017712	12	ENSOART00020011593	-	54211790	54201638	upstream		ENSOART00020011593	RER1
TCONS_00035618	ENSOARG00020011651	ENSOART00020017712	12	ENSOART00020011553	-	54211790	54201638	upstream		ENSOART00020011553	RER1
TCONS_00035618	ENSOARG00020011651	ENSOART00020017712	12	ENSOART00020011802	+	54260921	54212134	upstream		ENSOART00020011802	-
TCONS_00035618	ENSOARG00020011651	ENSOART00020017712	12	ENSOART00020011851	-	54327970	54276550	upstream		ENSOART00020011851	SKI
TCONS_00035618	ENSOARG00020011651	ENSOART00020017712	12	ENSOART00020011940	+	54359095	54352797	upstream		ENSOART00020011940	-
TCONS_00035618	ENSOARG00020011651	ENSOART00020017712	12	ENSOART00020011976	+	54356720	54352797	upstream		ENSOART00020011976	-
TCONS_00035618	ENSOARG00020011651	ENSOART00020017712	12	ENSOART00020012356	-	54459329	54359387	upstream		ENSOART00020012356	PRKCZ
TCONS_00035618	ENSOARG00020011651	ENSOART00020017712	12	ENSOART00020012464	-	54485457	54475058	upstream		ENSOART00020012464	GABRD
TCONS_00035618	ENSOARG00020011651	ENSOART00020017712	12	ENSOART00020012882	+	54581465	54531114	upstream		ENSOART00020012882	-
TCONS_00035618	ENSOARG00020011651	ENSOART00020017712	12	ENSOART00020013070	+	54585779	54584187	upstream		ENSOART00020013070	-
TCONS_00035618	ENSOARG00020011651	ENSOART00020017712	12	ENSOART00020013254	-	54588237	54586493	upstream		ENSOART00020013254	-
TCONS_00035618	ENSOARG00020011651	ENSOART00020017712	12	ENSOART00020013300	+	54681744	54607415	upstream		ENSOART00020013300	GNB1
TCONS_00035618	ENSOARG00020011651	ENSOART00020017712	12	ENSOART00020013370	+	54706429	54687894	upstream		ENSOART00020013370	-
TCONS_00035618	ENSOARG00020011651	ENSOART00020017712	12	ENSOART00020013455	-	54719557	54718600	upstream		ENSOART00020013455	-
TCONS_00035618	ENSOARG00020011651	ENSOART00020017712	12	ENSOART00020013565	+	54739955	54731509	upstream		ENSOART00020013565	LOC101104843
TCONS_00035618	ENSOARG00020011651	ENSOART00020017712	12	ENSOART00020013837	+	54763328	54747053	upstream		ENSOART00020013837	-
TCONS_00035618	ENSOARG00020011651	ENSOART00020017712	12	ENSOART00020014025	+	54763328	54747238	upstream		ENSOART00020014025	-
TCONS_00035618	ENSOARG00020011651	ENSOART00020017712	12	ENSOART00020014249	-	54766521	54764260	upstream		ENSOART00020014249	MMP23B
TCONS_00035618	ENSOARG00020011651	ENSOART00020017712	12	ENSOART00020014313	+	54844704	54820436	upstream		ENSOART00020014313	-
TCONS_00035618	ENSOARG00020011651	ENSOART00020017712	12	ENSOART00020014376	+	54851531	54846028	upstream		ENSOART00020014376	TMEM240
TCONS_00035618	ENSOARG00020011651	ENSOART00020017712	12	ENSOART00020014440	-	54868281	54852457	upstream		ENSOART00020014440	-
TCONS_00035618	ENSOARG00020011651	ENSOART00020017712	12	ENSOART00020014496	-	54881262	54879569	upstream		ENSOART00020014496	-
TCONS_00035618	ENSOARG00020011651	ENSOART00020017712	12	ENSOART00020014568	-	54889050	54887741	upstream		ENSOART00020014568	-
TCONS_00035618	ENSOARG00020011651	ENSOART00020017712	12	ENSOART00020014641	+	54894323	54892128	upstream		ENSOART00020014641	-
TCONS_00035618	ENSOARG00020011651	ENSOART00020017712	12	ENSOART00020014711	+	54902524	54899561	upstream		ENSOART00020014711	MRPL20
TCONS_00035618	ENSOARG00020011651	ENSOART00020017712	12	ENSOART00020014796	+	54912748	54905032	upstream		ENSOART00020014796	CCNL2
TCONS_00035618	ENSOARG00020011651	ENSOART00020017712	12	ENSOART00020014850	+	54908740	54905032	upstream		ENSOART00020014850	CCNL2
TCONS_00035618	ENSOARG00020011651	ENSOART00020017712	12	ENSOART00020014890	+	54920909	54914840	upstream		ENSOART00020014890	AURKAIP1
TCONS_00035618	ENSOARG00020011651	ENSOART00020017712	12	ENSOART00020014941	+	54917447	54915494	upstream		ENSOART00020014941	-
TCONS_00035618	ENSOARG00020011651	ENSOART00020017712	12	ENSOART00020015018	+	54945797	54942205	upstream		ENSOART00020015018	-
TCONS_00035618	ENSOARG00020011651	ENSOART00020017712	12	ENSOART00020015242	+	54960374	54949406	upstream		ENSOART00020015242	DVL1
TCONS_00035618	ENSOARG00020011651	ENSOART00020017712	12	ENSOART00020015424	-	54965140	54962049	upstream		ENSOART00020015424	-
TCONS_00035618	ENSOARG00020011651	ENSOART00020017712	12	ENSOART00020015537	-	54970577	54967735	upstream		ENSOART00020015537	CPTP
TCONS_00035618	ENSOARG00020011651	ENSOART00020017712	12	ENSOART00020016375	+	54980944	54970752	upstream		ENSOART00020016375	INTS11
TCONS_00035618	ENSOARG00020011651	ENSOART00020017712	12	ENSOART00020016545	+	54980944	54970752	upstream		ENSOART00020016545	INTS11
TCONS_00035618	ENSOARG00020011651	ENSOART00020017712	12	ENSOART00020016709	-	54983871	54981659	upstream		ENSOART00020016709	-
TCONS_00035618	ENSOARG00020011651	ENSOART00020017712	12	ENSOART00020016840	+	54997255	54984162	upstream		ENSOART00020016840	-
TCONS_00035618	ENSOARG00020011651	ENSOART00020017712	12	ENSOART00020016944	+	54997255	54984162	upstream		ENSOART00020016944	-
TCONS_00035618	ENSOARG00020011651	ENSOART00020017712	12	ENSOART00020017173	-	55002977	54999490	upstream		ENSOART00020017173	-
TCONS_00035618	ENSOARG00020011651	ENSOART00020017712	12	ENSOART00020017331	+	55019806	55012157	upstream		ENSOART00020017331	UBE2J2
TCONS_00035618	ENSOARG00020011651	ENSOART00020017712	12	ENSOART00020017404	+	55026823	55022818	upstream		ENSOART00020017404	C1QTNF12
